# Supplementary material for: Fluorescence-based thermal sensing with elastic organic crystals
Source: Nat Commun. 2022 Sep 8;13:5280. doi: 10.1038/s41467-022-32894-w (PMC9458730; doi:10.1038/s41467-022-32894-w)
Supplement: Supplementary file 4 — Supplementary Data 1 [file 41467_2022_32894_MOESM4_ESM.cif]

data_1
_audit_creation_date               2021-07-12
_audit_creation_method
;
Olex2 1.3
(compiled 2020.11.12 svn.r5f609507 for OlexSys, GUI svn.r6272)
;
_shelx_SHELXL_version_number       '2014/7'
_audit_contact_author_address      ?
_audit_contact_author_email        ?
_audit_contact_author_name         ''
_audit_contact_author_phone        ?
_publ_contact_author_id_orcid      ?
_publ_section_references
;
Dolomanov, O.V., Bourhis, L.J., Gildea, R.J, Howard, J.A.K. & Puschmann, H.
 (2009), J. Appl. Cryst. 42, 339-341.

Sheldrick, G.M. (2008). Acta Cryst. A64, 112-122.
;
_chemical_name_common              ?
_chemical_name_systematic          ?
_chemical_formula_moiety           'C21 H15 F6 N O'
_chemical_formula_sum              'C21 H15 F6 N O'
_chemical_formula_weight           411.34
_chemical_melting_point            ?
loop_
  _atom_type_symbol
  _atom_type_description
  _atom_type_scat_dispersion_real
  _atom_type_scat_dispersion_imag
  _atom_type_scat_source
 'C' 'C' 0.0033 0.0016 'International Tables Vol C Tables 4.2.6.8 and 6.1.1.4'
 'H' 'H' 0.0000 0.0000 'International Tables Vol C Tables 4.2.6.8 and 6.1.1.4'
 'F' 'F' 0.0171 0.0103 'International Tables Vol C Tables 4.2.6.8 and 6.1.1.4'
 'N' 'N' 0.0061 0.0033 'International Tables Vol C Tables 4.2.6.8 and 6.1.1.4'
 'O' 'O' 0.0106 0.0060 'International Tables Vol C Tables 4.2.6.8 and 6.1.1.4'

_shelx_space_group_comment
;
The symmetry employed for this shelxl refinement is uniquely defined
by the following loop, which should always be used as a source of
symmetry information in preference to the above space-group names.
They are only intended as comments.
;
_space_group_crystal_system        'monoclinic'
_space_group_IT_number             14
_space_group_name_H-M_alt          'P 1 21/n 1'
_space_group_name_Hall             '-P 2yn'
loop_
  _space_group_symop_operation_xyz
 'x, y, z'
 '-x+1/2, y+1/2, -z+1/2'
 '-x, -y, -z'
 'x-1/2, -y-1/2, z-1/2'

_cell_length_a                     12.0224(7)
_cell_length_b                     4.8149(3)
_cell_length_c                     31.4650(18)
_cell_angle_alpha                  90
_cell_angle_beta                   92.271(2)
_cell_angle_gamma                  90
_cell_volume                       1819.97(19)
_cell_formula_units_Z              4
_cell_measurement_reflns_used      8485
_cell_measurement_temperature      103(2)
_cell_measurement_theta_max        28.98
_cell_measurement_theta_min        2.53
_shelx_estimated_absorpt_T_max     ?
_shelx_estimated_absorpt_T_min     ?
_exptl_absorpt_coefficient_mu      0.134
_exptl_absorpt_correction_T_max    ?
_exptl_absorpt_correction_T_min    ?
_exptl_absorpt_correction_type     none
_exptl_absorpt_process_details     ?
_exptl_absorpt_special_details     ?
_exptl_crystal_colour              yellow
_exptl_crystal_colour_primary      yellow
_exptl_crystal_density_diffrn      1.501
_exptl_crystal_density_meas        ?
_exptl_crystal_density_method      ?
_exptl_crystal_description         needle
_exptl_crystal_F_000               840
_exptl_crystal_size_max            ?
_exptl_crystal_size_mid            ?
_exptl_crystal_size_min            ?
_exptl_transmission_factor_max     ?
_exptl_transmission_factor_min     ?
_diffrn_reflns_av_R_equivalents    0.0762
_diffrn_reflns_av_unetI/netI       0.0498
_diffrn_reflns_Laue_measured_fraction_full  0.999
_diffrn_reflns_Laue_measured_fraction_max  0.999
_diffrn_reflns_limit_h_max         16
_diffrn_reflns_limit_h_min         -16
_diffrn_reflns_limit_k_max         6
_diffrn_reflns_limit_k_min         -6
_diffrn_reflns_limit_l_max         43
_diffrn_reflns_limit_l_min         -43
_diffrn_reflns_number              40916
_diffrn_reflns_point_group_measured_fraction_full  0.999
_diffrn_reflns_point_group_measured_fraction_max  0.999
_diffrn_reflns_theta_full          25.242
_diffrn_reflns_theta_max           29.628
_diffrn_reflns_theta_min           2.528
_diffrn_ambient_temperature        103.0
_diffrn_detector_area_resol_mean   ?
_diffrn_measured_fraction_theta_full  0.999
_diffrn_measured_fraction_theta_max  0.999
_diffrn_measurement_device_type    'Bruker APEX-II CCD'
_diffrn_measurement_method         '\f and \w scans'
_diffrn_radiation_type             MoK\a
_diffrn_radiation_wavelength       0.71073
_diffrn_source                     ?
_diffrn_standards_number           0
_reflns_Friedel_coverage           0.000
_reflns_Friedel_fraction_full      .
_reflns_Friedel_fraction_max       .
_reflns_number_gt                  3140
_reflns_number_total               5131
_reflns_special_details
;
 Reflections were merged by SHELXL according to the crystal
 class for the calculation of statistics and refinement.
 
 _reflns_Friedel_fraction is defined as the number of unique
 Friedel pairs measured divided by the number that would be
 possible theoretically, ignoring centric projections and
 systematic absences.
;
_reflns_threshold_expression       'I > 2\s(I)'
_computing_cell_refinement         'SAINT V8.40A (?, 2016)'
_computing_data_collection         ?
_computing_data_reduction          'SAINT V8.40A (?, 2016)'
_computing_molecular_graphics      'Olex2 1.3 (Dolomanov et al., 2009)'
_computing_publication_material    'Olex2 1.3 (Dolomanov et al., 2009)'
_computing_structure_refinement    'XL (Sheldrick, 2008)'
_computing_structure_solution      ?
_refine_diff_density_max           0.367
_refine_diff_density_min           -0.418
_refine_diff_density_rms           0.060
_refine_ls_extinction_coef         .
_refine_ls_extinction_method       none
_refine_ls_goodness_of_fit_ref     1.037
_refine_ls_hydrogen_treatment      mixed
_refine_ls_matrix_type             full
_refine_ls_number_parameters       314
_refine_ls_number_reflns           5131
_refine_ls_number_restraints       0
_refine_ls_R_factor_all            0.1100
_refine_ls_R_factor_gt             0.0545
_refine_ls_restrained_S_all        1.037
_refine_ls_shift/su_max            0.000
_refine_ls_shift/su_mean           0.000
_refine_ls_structure_factor_coef   Fsqd
_refine_ls_weighting_details      
 'w=1/[\s^2^(Fo^2^)+(0.0570P)^2^+1.2405P] where P=(Fo^2^+2Fc^2^)/3'
_refine_ls_weighting_scheme        calc
_refine_ls_wR_factor_gt            0.1229
_refine_ls_wR_factor_ref           0.1531
_refine_special_details            ?
_olex2_refinement_description
;
1. Others
 Sof(F2A)=Sof(F6A)=Sof(F1A)=1-FVAR(1)
 Sof(F1)=Sof(F2)=Sof(F6)=FVAR(1)
2.a Secondary CH2 refined with riding coordinates:
 C10(H10A,H10B)
2.b Aromatic/amide H refined with riding coordinates:
 C3(H3), C7(H7), C12(H12), C14(H14), C17(H17), C20(H20)
2.c Idealised Me refined as rotating group:
 C11(H11A,H11B,H11C)
;
_atom_sites_solution_hydrogens     mixed
_atom_sites_solution_primary       ?
_atom_sites_solution_secondary     ?
loop_
  _atom_site_label
  _atom_site_type_symbol
  _atom_site_fract_x
  _atom_site_fract_y
  _atom_site_fract_z
  _atom_site_U_iso_or_equiv
  _atom_site_adp_type
  _atom_site_occupancy
  _atom_site_site_symmetry_order
  _atom_site_calc_flag
  _atom_site_refinement_flags_posn
  _atom_site_refinement_flags_adp
  _atom_site_refinement_flags_occupancy
  _atom_site_disorder_assembly
  _atom_site_disorder_group
 F1 F 0.5611(3) -0.1025(17) 0.22799(10) 0.079(2) Uani 0.660(12) 1 d . . P A 1
 F2 F 0.6064(5) -0.4706(6) 0.2600(2) 0.104(4) Uani 0.660(12) 1 d . . P A 1
 F6 F 0.6846(3) -0.0889(13) 0.27648(12) 0.0614(15) Uani 0.660(12) 1 d . . P A 1
 O1 O 0.38273(12) 0.2518(3) 0.42670(5) 0.0319(3) Uani 1 1 d . . . . .
 N1 N 0.74399(14) 1.1496(4) 0.48111(5) 0.0263(4) Uani 1 1 d . . . . .
 C1 C 0.5880(2) -0.2030(5) 0.26644(8) 0.0377(5) Uani 1 1 d . . . . .
 C2 C 0.49992(17) -0.1511(4) 0.29788(6) 0.0268(4) Uani 1 1 d . . . . .
 C3 C 0.51884(16) 0.0338(4) 0.33127(6) 0.0238(4) Uani 1 1 d . . . . .
 H3 H 0.5872 0.1327 0.3338 0.029 Uiso 1 1 calc R . . . .
 C4 C 0.43764(15) 0.0744(4) 0.36116(6) 0.0218(4) Uani 1 1 d . . . . .
 C5 C 0.45267(16) 0.2620(4) 0.39902(6) 0.0225(4) Uani 1 1 d . . . . .
 C6 C 0.54740(16) 0.4500(4) 0.40182(6) 0.0237(4) Uani 1 1 d . . . . .
 C7 C 0.56452(16) 0.6145(4) 0.43633(6) 0.0239(4) Uani 1 1 d . . . . .
 H7 H 0.5130 0.5928 0.4582 0.029 Uiso 1 1 calc R . . . .
 C8 C 0.64956(16) 0.8158(4) 0.44419(6) 0.0234(4) Uani 1 1 d . . . . .
 C9 C 0.65780(16) 0.9704(4) 0.48152(6) 0.0257(4) Uani 1 1 d . . . . .
 C10 C 0.78229(18) 1.3251(5) 0.51664(7) 0.0327(5) Uani 1 1 d . . . . .
 H10A H 0.7185 1.3706 0.5343 0.039 Uiso 1 1 calc R . . . .
 H10B H 0.8119 1.5013 0.5055 0.038(7) Uiso 1 1 calc R . . . .
 C11 C 0.87229(19) 1.1824(5) 0.54404(7) 0.0362(5) Uani 1 1 d . . . . .
 H11A H 0.8435 1.0064 0.5548 0.051(8) Uiso 1 1 calc GR . . . .
 H11B H 0.8942 1.3028 0.5681 0.056(8) Uiso 1 1 calc GR . . . .
 H11C H 0.9371 1.1460 0.5270 0.046(7) Uiso 1 1 calc GR . . . .
 C12 C 0.40026(17) -0.2960(4) 0.29338(6) 0.0274(4) Uani 1 1 d . . . . .
 H12 H 0.3879 -0.4224 0.2705 0.036(6) Uiso 1 1 calc R . . . .
 C13 C 0.31902(16) -0.2531(4) 0.32286(6) 0.0257(4) Uani 1 1 d . . . . .
 C14 C 0.33739(16) -0.0718(4) 0.35655(6) 0.0244(4) Uani 1 1 d . . . . .
 H14 H 0.2815 -0.0465 0.3767 0.037(6) Uiso 1 1 calc R . . . .
 C15 C 0.74005(16) 0.9106(4) 0.41873(6) 0.0238(4) Uani 1 1 d . . . . .
 C16 C 0.79671(16) 1.1188(4) 0.44271(6) 0.0265(4) Uani 1 1 d . . . . .
 C17 C 0.88846(17) 1.2606(5) 0.42796(7) 0.0337(5) Uani 1 1 d . . . . .
 H17 H 0.9253 1.3997 0.4446 0.043(7) Uiso 1 1 calc R . . . .
 C18 C 0.92371(19) 1.1908(5) 0.38811(8) 0.0376(5) Uani 1 1 d . . . . .
 C19 C 0.87012(18) 0.9844(5) 0.36384(7) 0.0348(5) Uani 1 1 d . . . . .
 C20 C 0.77872(17) 0.8435(5) 0.37861(7) 0.0282(4) Uani 1 1 d . . . . .
 H20 H 0.7429 0.7036 0.3618 0.034 Uiso 1 1 calc R . . . .
 C21 C 0.20865(18) -0.3965(5) 0.31764(7) 0.0327(5) Uani 1 1 d . . . . .
 F2A F 0.5512(5) -0.299(2) 0.2320(2) 0.056(3) Uani 0.340(12) 1 d . . P A 2
 F6A F 0.6605(6) -0.375(3) 0.28333(18) 0.094(5) Uani 0.340(12) 1 d . . P A 2
 F1A F 0.6403(14) 0.023(3) 0.2588(5) 0.136(8) Uani 0.340(12) 1 d . . P A 2
 H6 H 0.5994(17) 0.457(4) 0.3776(6) 0.021(5) Uiso 1 1 d . . . . .
 H9 H 0.6131(19) 0.956(5) 0.5062(7) 0.030(6) Uiso 1 1 d . . . . .
 H18 H 0.987(2) 1.277(5) 0.3758(8) 0.046(7) Uiso 1 1 d . . . . .
 H19 H 0.898(2) 0.941(5) 0.3360(8) 0.044(7) Uiso 1 1 d . . . . .
 F1AA F 0.21229(12) -0.6171(3) 0.29200(5) 0.0525(4) Uani 1 1 d . . . . .
 F0AA F 0.17379(12) -0.4943(4) 0.35427(5) 0.0546(4) Uani 1 1 d . . . . .
 F3 F 0.13086(12) -0.2300(3) 0.30119(7) 0.0673(5) Uani 1 1 d . . . . .

loop_
  _atom_site_aniso_label
  _atom_site_aniso_U_11
  _atom_site_aniso_U_22
  _atom_site_aniso_U_33
  _atom_site_aniso_U_23
  _atom_site_aniso_U_13
  _atom_site_aniso_U_12
 F1 0.060(2) 0.149(6) 0.0289(14) 0.020(2) 0.0156(13) 0.037(3)
 F2 0.126(5) 0.0281(15) 0.167(7) -0.010(2) 0.109(5) 0.0042(19)
 F6 0.0303(14) 0.111(4) 0.0435(18) -0.028(2) 0.0125(12) -0.0128(17)
 O1 0.0308(7) 0.0352(8) 0.0303(8) -0.0044(7) 0.0103(6) -0.0053(7)
 N1 0.0259(8) 0.0252(9) 0.0275(9) -0.0029(7) -0.0027(7) 0.0023(7)
 C1 0.0358(12) 0.0429(14) 0.0349(12) -0.0094(11) 0.0086(10) -0.0027(11)
 C2 0.0289(10) 0.0278(10) 0.0240(10) 0.0011(8) 0.0030(8) 0.0032(8)
 C3 0.0251(9) 0.0237(10) 0.0228(9) 0.0023(8) 0.0022(7) -0.0002(8)
 C4 0.0237(9) 0.0212(9) 0.0205(9) 0.0035(8) 0.0002(7) 0.0010(7)
 C5 0.0241(9) 0.0211(9) 0.0223(9) 0.0021(8) 0.0025(7) 0.0023(8)
 C6 0.0251(9) 0.0227(10) 0.0233(9) 0.0032(8) 0.0029(7) 0.0005(8)
 C7 0.0242(9) 0.0224(10) 0.0253(10) 0.0037(8) 0.0023(7) 0.0021(8)
 C8 0.0259(9) 0.0233(10) 0.0209(9) 0.0006(8) 0.0005(7) 0.0024(8)
 C9 0.0255(10) 0.0256(10) 0.0258(10) 0.0018(8) 0.0003(8) 0.0046(8)
 C10 0.0329(11) 0.0289(11) 0.0359(12) -0.0111(10) -0.0047(9) 0.0019(9)
 C11 0.0335(11) 0.0422(14) 0.0324(12) -0.0072(10) -0.0042(9) 0.0035(10)
 C12 0.0319(10) 0.0262(11) 0.0236(10) 0.0006(8) -0.0035(8) 0.0010(8)
 C13 0.0261(9) 0.0229(10) 0.0279(10) 0.0035(8) -0.0025(8) -0.0033(8)
 C14 0.0243(9) 0.0234(10) 0.0255(10) 0.0036(8) 0.0026(7) 0.0012(8)
 C15 0.0235(9) 0.0227(10) 0.0248(10) 0.0039(8) -0.0015(7) 0.0024(8)
 C16 0.0233(9) 0.0268(10) 0.0293(10) 0.0025(8) -0.0015(8) 0.0035(8)
 C17 0.0261(10) 0.0318(11) 0.0429(13) 0.0043(10) -0.0032(9) -0.0017(9)
 C18 0.0284(11) 0.0396(13) 0.0452(14) 0.0110(11) 0.0055(10) -0.0051(10)
 C19 0.0318(11) 0.0415(13) 0.0314(11) 0.0075(11) 0.0060(9) 0.0019(10)
 C20 0.0264(10) 0.0309(11) 0.0273(10) 0.0050(9) 0.0007(8) 0.0016(9)
 C21 0.0328(11) 0.0337(12) 0.0315(11) 0.0006(10) -0.0023(9) -0.0064(9)
 F2A 0.057(3) 0.086(7) 0.026(3) -0.022(4) 0.013(2) -0.001(4)
 F6A 0.053(4) 0.183(13) 0.046(3) -0.037(5) -0.002(3) 0.070(6)
 F1A 0.153(13) 0.127(10) 0.138(13) -0.075(9) 0.124(11) -0.090(9)
 F1AA 0.0491(9) 0.0487(9) 0.0595(10) -0.0164(8) -0.0031(7) -0.0171(7)
 F0AA 0.0505(9) 0.0682(11) 0.0456(9) 0.0002(8) 0.0086(7) -0.0315(8)
 F3 0.0312(8) 0.0477(9) 0.1211(15) 0.0237(10) -0.0229(9) -0.0051(7)

_geom_special_details
;
 All esds (except the esd in the dihedral angle between two l.s. planes)
 are estimated using the full covariance matrix.  The cell esds are taken
 into account individually in the estimation of esds in distances, angles
 and torsion angles; correlations between esds in cell parameters are only
 used when they are defined by crystal symmetry.  An approximate (isotropic)
 treatment of cell esds is used for estimating esds involving l.s. planes.
;
loop_
  _geom_bond_atom_site_label_1
  _geom_bond_atom_site_label_2
  _geom_bond_distance
  _geom_bond_site_symmetry_2
  _geom_bond_publ_flag
 F1 C1 1.331(4) . ?
 F2 C1 1.324(4) . ?
 F6 C1 1.313(5) . ?
 O1 C5 1.235(2) . ?
 N1 C9 1.349(3) . ?
 N1 C10 1.461(3) . ?
 N1 C16 1.394(3) . ?
 C1 C2 1.498(3) . ?
 C1 F2A 1.243(6) . ?
 C1 F6A 1.300(8) . ?
 C1 F1A 1.284(10) . ?
 C2 C3 1.389(3) . ?
 C2 C12 1.389(3) . ?
 C3 H3 0.9500 . ?
 C3 C4 1.396(3) . ?
 C4 C5 1.500(3) . ?
 C4 C14 1.398(3) . ?
 C5 C6 1.455(3) . ?
 C6 C7 1.353(3) . ?
 C6 H6 1.00(2) . ?
 C7 H7 0.9500 . ?
 C7 C8 1.423(3) . ?
 C8 C9 1.391(3) . ?
 C8 C15 1.450(3) . ?
 C9 H9 0.96(2) . ?
 C10 H10A 0.9900 . ?
 C10 H10B 0.9900 . ?
 C10 C11 1.521(3) . ?
 C11 H11A 0.9800 . ?
 C11 H11B 0.9800 . ?
 C11 H11C 0.9800 . ?
 C12 H12 0.9500 . ?
 C12 C13 1.389(3) . ?
 C13 C14 1.384(3) . ?
 C13 C21 1.499(3) . ?
 C14 H14 0.9500 . ?
 C15 C16 1.413(3) . ?
 C15 C20 1.400(3) . ?
 C16 C17 1.392(3) . ?
 C17 H17 0.9500 . ?
 C17 C18 1.381(3) . ?
 C18 C19 1.396(3) . ?
 C18 H18 0.96(3) . ?
 C19 C20 1.387(3) . ?
 C19 H19 0.97(3) . ?
 C20 H20 0.9500 . ?
 C21 F1AA 1.336(3) . ?
 C21 F0AA 1.328(3) . ?
 C21 F3 1.322(3) . ?

loop_
  _geom_angle_atom_site_label_1
  _geom_angle_atom_site_label_2
  _geom_angle_atom_site_label_3
  _geom_angle
  _geom_angle_site_symmetry_1
  _geom_angle_site_symmetry_3
  _geom_angle_publ_flag
 C9 N1 C10 125.55(18) . . ?
 C9 N1 C16 108.43(17) . . ?
 C16 N1 C10 125.74(18) . . ?
 F1 C1 C2 112.8(2) . . ?
 F2 C1 F1 104.6(4) . . ?
 F2 C1 C2 112.9(2) . . ?
 F6 C1 F1 104.3(4) . . ?
 F6 C1 F2 107.0(3) . . ?
 F6 C1 C2 114.4(3) . . ?
 F2A C1 C2 113.7(3) . . ?
 F2A C1 F6A 109.3(5) . . ?
 F2A C1 F1A 108.0(7) . . ?
 F6A C1 C2 108.4(3) . . ?
 F1A C1 C2 110.3(5) . . ?
 F1A C1 F6A 106.9(8) . . ?
 C3 C2 C1 120.50(19) . . ?
 C3 C2 C12 120.91(19) . . ?
 C12 C2 C1 118.57(19) . . ?
 C2 C3 H3 119.9 . . ?
 C2 C3 C4 120.11(18) . . ?
 C4 C3 H3 119.9 . . ?
 C3 C4 C5 123.65(17) . . ?
 C3 C4 C14 118.84(18) . . ?
 C14 C4 C5 117.50(17) . . ?
 O1 C5 C4 118.17(18) . . ?
 O1 C5 C6 122.35(18) . . ?
 C6 C5 C4 119.47(17) . . ?
 C5 C6 H6 119.0(12) . . ?
 C7 C6 C5 120.43(18) . . ?
 C7 C6 H6 120.5(12) . . ?
 C6 C7 H7 115.7 . . ?
 C6 C7 C8 128.57(18) . . ?
 C8 C7 H7 115.7 . . ?
 C7 C8 C15 131.90(18) . . ?
 C9 C8 C7 122.55(18) . . ?
 C9 C8 C15 105.55(18) . . ?
 N1 C9 C8 111.30(18) . . ?
 N1 C9 H9 120.4(14) . . ?
 C8 C9 H9 128.2(14) . . ?
 N1 C10 H10A 109.3 . . ?
 N1 C10 H10B 109.3 . . ?
 N1 C10 C11 111.60(18) . . ?
 H10A C10 H10B 108.0 . . ?
 C11 C10 H10A 109.3 . . ?
 C11 C10 H10B 109.3 . . ?
 C10 C11 H11A 109.5 . . ?
 C10 C11 H11B 109.5 . . ?
 C10 C11 H11C 109.5 . . ?
 H11A C11 H11B 109.5 . . ?
 H11A C11 H11C 109.5 . . ?
 H11B C11 H11C 109.5 . . ?
 C2 C12 H12 120.5 . . ?
 C13 C12 C2 118.94(19) . . ?
 C13 C12 H12 120.5 . . ?
 C12 C13 C21 120.08(19) . . ?
 C14 C13 C12 120.68(18) . . ?
 C14 C13 C21 119.22(19) . . ?
 C4 C14 H14 119.7 . . ?
 C13 C14 C4 120.52(18) . . ?
 C13 C14 H14 119.7 . . ?
 C16 C15 C8 106.54(17) . . ?
 C20 C15 C8 135.11(19) . . ?
 C20 C15 C16 118.34(18) . . ?
 N1 C16 C15 108.18(17) . . ?
 C17 C16 N1 129.1(2) . . ?
 C17 C16 C15 122.8(2) . . ?
 C16 C17 H17 121.3 . . ?
 C18 C17 C16 117.3(2) . . ?
 C18 C17 H17 121.3 . . ?
 C17 C18 C19 121.2(2) . . ?
 C17 C18 H18 122.5(16) . . ?
 C19 C18 H18 116.2(16) . . ?
 C18 C19 H19 118.8(16) . . ?
 C20 C19 C18 121.3(2) . . ?
 C20 C19 H19 119.9(16) . . ?
 C15 C20 H20 120.5 . . ?
 C19 C20 C15 119.0(2) . . ?
 C19 C20 H20 120.5 . . ?
 F1AA C21 C13 112.48(19) . . ?
 F0AA C21 C13 112.13(18) . . ?
 F0AA C21 F1AA 105.14(19) . . ?
 F3 C21 C13 111.91(19) . . ?
 F3 C21 F1AA 106.57(18) . . ?
 F3 C21 F0AA 108.2(2) . . ?

loop_
  _geom_torsion_atom_site_label_1
  _geom_torsion_atom_site_label_2
  _geom_torsion_atom_site_label_3
  _geom_torsion_atom_site_label_4
  _geom_torsion
  _geom_torsion_site_symmetry_1
  _geom_torsion_site_symmetry_2
  _geom_torsion_site_symmetry_3
  _geom_torsion_site_symmetry_4
  _geom_torsion_publ_flag
 F1 C1 C2 C3 -111.0(5) . . . . ?
 F1 C1 C2 C12 70.3(5) . . . . ?
 F2 C1 C2 C3 130.7(5) . . . . ?
 F2 C1 C2 C12 -47.9(5) . . . . ?
 F6 C1 C2 C3 8.0(4) . . . . ?
 F6 C1 C2 C12 -170.6(3) . . . . ?
 O1 C5 C6 C7 2.8(3) . . . . ?
 N1 C16 C17 C18 -179.4(2) . . . . ?
 C1 C2 C3 C4 -178.02(19) . . . . ?
 C1 C2 C12 C13 178.8(2) . . . . ?
 C2 C3 C4 C5 177.75(18) . . . . ?
 C2 C3 C4 C14 -0.6(3) . . . . ?
 C2 C12 C13 C14 -0.9(3) . . . . ?
 C2 C12 C13 C21 177.12(19) . . . . ?
 C3 C2 C12 C13 0.1(3) . . . . ?
 C3 C4 C5 O1 -169.51(19) . . . . ?
 C3 C4 C5 C6 11.1(3) . . . . ?
 C3 C4 C14 C13 -0.2(3) . . . . ?
 C4 C5 C6 C7 -177.86(18) . . . . ?
 C5 C4 C14 C13 -178.58(17) . . . . ?
 C5 C6 C7 C8 -177.89(19) . . . . ?
 C6 C7 C8 C9 -179.6(2) . . . . ?
 C6 C7 C8 C15 1.4(4) . . . . ?
 C7 C8 C9 N1 -179.03(17) . . . . ?
 C7 C8 C15 C16 178.8(2) . . . . ?
 C7 C8 C15 C20 -0.9(4) . . . . ?
 C8 C15 C16 N1 0.3(2) . . . . ?
 C8 C15 C16 C17 -179.28(19) . . . . ?
 C8 C15 C20 C19 179.2(2) . . . . ?
 C9 N1 C10 C11 91.6(2) . . . . ?
 C9 N1 C16 C15 -0.2(2) . . . . ?
 C9 N1 C16 C17 179.3(2) . . . . ?
 C9 C8 C15 C16 -0.3(2) . . . . ?
 C9 C8 C15 C20 -180.0(2) . . . . ?
 C10 N1 C9 C8 -174.24(18) . . . . ?
 C10 N1 C16 C15 174.05(18) . . . . ?
 C10 N1 C16 C17 -6.4(3) . . . . ?
 C12 C2 C3 C4 0.6(3) . . . . ?
 C12 C13 C14 C4 0.9(3) . . . . ?
 C12 C13 C21 F1AA 19.4(3) . . . . ?
 C12 C13 C21 F0AA 137.7(2) . . . . ?
 C12 C13 C21 F3 -100.5(2) . . . . ?
 C14 C4 C5 O1 8.8(3) . . . . ?
 C14 C4 C5 C6 -170.58(17) . . . . ?
 C14 C13 C21 F1AA -162.57(18) . . . . ?
 C14 C13 C21 F0AA -44.3(3) . . . . ?
 C14 C13 C21 F3 77.5(3) . . . . ?
 C15 C8 C9 N1 0.2(2) . . . . ?
 C15 C16 C17 C18 0.1(3) . . . . ?
 C16 N1 C9 C8 0.0(2) . . . . ?
 C16 N1 C10 C11 -81.7(3) . . . . ?
 C16 C15 C20 C19 -0.5(3) . . . . ?
 C16 C17 C18 C19 -0.7(3) . . . . ?
 C17 C18 C19 C20 0.7(4) . . . . ?
 C18 C19 C20 C15 -0.1(3) . . . . ?
 C20 C15 C16 N1 -179.97(17) . . . . ?
 C20 C15 C16 C17 0.5(3) . . . . ?
 C21 C13 C14 C4 -177.13(18) . . . . ?
 F2A C1 C2 C3 -158.7(6) . . . . ?
 F2A C1 C2 C12 22.6(6) . . . . ?
 F6A C1 C2 C3 79.5(7) . . . . ?
 F6A C1 C2 C12 -99.2(7) . . . . ?
 F1A C1 C2 C3 -37.3(12) . . . . ?
 F1A C1 C2 C12 144.1(11) . . . . ?

loop_
  _diffrn_refln_index_h
  _diffrn_refln_index_k
  _diffrn_refln_index_l
  _diffrn_refln_intensity_net
  _diffrn_refln_intensity_u
 -2 0 0 799.92 20.7
 -2 0 0 795.52 20.5
 -2 0 0 798.92 20.6
 2 0 0 814.32 20.5
 2 0 0 833.62 20.8
 2 0 0 811.32 20.6
 3 0 0 -0.8 3
 3 0 0 0.5 2.4
 3 0 0 2.4 2.7
 -3 0 0 0.4 2.6
 3 0 0 -1.4 2.8
 -3 0 0 -1.7 2.7
 -3 0 0 2.5 2.8
 4 0 0 1085.39 29.3
 4 0 0 1060.49 28.9
 4 0 0 1126.19 31.1
 4 0 0 1151.28 30
 -4 0 0 1111.59 30
 -4 0 0 1078.29 28.7
 -4 0 0 1076.09 29.5
 -4 0 0 1083.49 29.7
 -5 0 0 -0.2 2.4
 -5 0 0 1.1 3.2
 5 0 0 0 2.6
 -5 0 0 0 2.6
 5 0 0 -2.2 2.5
 5 0 0 -0.3 2.9
 5 0 0 -1.4 2.6
 -5 0 0 0.3 2.8
 -6 0 0 26.3 4.5
 -6 0 0 30.4 5
 -6 0 0 35 5.7
 -6 0 0 35.3 5.2
 6 0 0 34.8 4.9
 6 0 0 28.9 4.9
 6 0 0 30.8 4.8
 6 0 0 29.8 5
 -7 0 0 -2.9 2.8
 7 0 0 -4.1 2.8
 -7 0 0 0.6 3.4
 -7 0 0 3 2.6
 7 0 0 0.6 2.3
 7 0 0 2.3 2.7
 -7 0 0 1.5 3.1
 8 0 0 -1.1 3.2
 -8 0 0 4.1 3.5
 8 0 0 5.1 3.1
 -8 0 0 9.3 4.2
 -8 0 0 3.1 4
 -8 0 0 9.1 3.5
 8 0 0 6 3.5
 9 0 0 4.2 3.2
 9 0 0 4.5 3.4
 -9 0 0 3.1 3.3
 9 0 0 -0.1 3.6
 -9 0 0 3.8 4.4
 -9 0 0 -1 3.4
 10 0 0 -0.7 3.6
 -10 0 0 0.1 5.1
 10 0 0 12 4.6
 -10 0 0 7.5 3.9
 10 0 0 15.9 5
 11 0 0 0 3.9
 11 0 0 0.4 3.9
 11 0 0 0.5 3.8
 -11 0 0 4.9 3.5
 -11 0 0 1.1 6.2
 -12 0 0 8.8 6.3
 12 0 0 18.6 5.8
 12 0 0 12.7 5.8
 12 0 0 16.5 5.7
 13 0 0 -2.1 4.3
 -13 0 0 -0.1 6.5
 -13 0 0 -7.1 6
 13 0 0 3.4 4.7
 14 0 0 5.4 5.5
 14 0 0 11.3 6.6
 -14 0 0 9.6 8.4
 15 0 0 -0.8 5.8
 15 0 0 9 6
 -15 0 0 -9.9 8.6
 15 0 0 -0.4 5.3
 -16 0 0 18.4 11.8
 -16 0 0 23.3 12
 16 0 0 13.7 8.4
 16 0 0 7.9 7.4
 16 0 0 14.3 7.1
 0 -1 0 -2 2.7
 0 -1 0 3.1 2.7
 0 -1 0 0.6 2.8
 0 1 0 0.1 2.8
 0 1 0 0 3
 0 1 0 -0.6 2.9
 -1 -1 0 243.98 8.6
 -1 -1 0 245.58 8.3
 1 -1 0 246.08 9.4
 1 -1 0 231.18 12.3
 -1 -1 0 250.27 10.4
 -1 -1 0 246.38 9.9
 1 -1 0 228.48 9.4
 1 -1 0 244.28 10.1
 1 -1 0 237.68 9.3
 1 -1 0 236.28 10.3
 1 1 0 239.98 10.4
 -1 1 0 240.48 10.8
 1 1 0 248.58 10.3
 -1 1 0 221.68 9.6
 -1 1 0 254.07 10.4
 2 -1 0 5542.55 122.29
 -2 -1 0 5203.98 122.09
 -2 -1 0 5421.76 119.59
 -2 -1 0 5477.95 122.29
 2 -1 0 5272.57 120.29
 2 -1 0 5301.77 123.09
 2 -1 0 5174.98 118.69
 2 -1 0 5413.86 121.39
 2 -1 0 5253.27 119.89
 -2 1 0 5153.98 120.19
 2 1 0 5313.77 119.79
 -2 1 0 5176.48 120.69
 2 1 0 5414.26 122.09
 -2 1 0 5367.26 121.69
 -2 1 0 5343.37 123.69
 -2 1 0 5385.16 119.39
 -3 -1 0 552.04 16.3
 3 -1 0 511.95 14
 3 -1 0 573.84 19.5
 3 -1 0 584.24 16.9
 3 -1 0 561.04 18.1
 -3 -1 0 569.54 18.4
 3 -1 0 558.54 15.4
 -3 -1 0 544.75 18.5
 -3 1 0 590.34 18.8
 -3 1 0 552.84 14.9
 3 1 0 560.74 19.2
 3 1 0 567.64 16.7
 3 1 0 563.24 14.8
 -3 1 0 574.44 17.3
 3 1 0 555.34 17.9
 4 -1 0 660.13 19.3
 4 -1 0 636.74 20.5
 -4 -1 0 644.24 22.7
 4 -1 0 613.84 16.2
 4 -1 0 660.53 22.8
 -4 -1 0 622.54 19
 -4 -1 0 643.34 21.2
 4 -1 0 612.24 21.6
 4 1 0 649.24 19.2
 4 1 0 646.74 21.9
 -4 1 0 685.23 23.6
 -4 1 0 566.74 16.1
 -4 1 0 613.74 19.4
 4 1 0 639.34 19.9
 4 1 0 662.53 18
 -4 1 0 630.94 21.1
 -5 -1 0 1521.15 42.9
 5 -1 0 1512.05 44
 -5 -1 0 1569.84 41.1
 5 -1 0 1637.94 43
 -5 -1 0 1501.15 41.8
 -5 -1 0 1583.14 38.8
 5 -1 0 1646.14 39.4
 5 -1 0 1642.14 45.8
 5 -1 0 1584.64 41.1
 -5 1 0 1623.24 46
 5 1 0 1558.04 40.9
 -5 1 0 1530.75 41.3
 -5 1 0 1510.05 37.3
 5 1 0 1634.94 40.2
 -5 1 0 1584.54 43.5
 5 1 0 1579.44 41
 5 1 0 1581.54 44.3
 -6 -1 0 146.49 8.7
 6 -1 0 164.08 9.6
 6 -1 0 158.38 12
 -6 -1 0 160.18 8.2
 6 -1 0 155.98 10.2
 -6 -1 0 139.89 10
 6 -1 0 147.69 10.6
 -6 -1 0 148.09 9.2
 -6 1 0 159.08 12
 -6 1 0 165.28 10.8
 -6 1 0 152.18 9.3
 6 1 0 154.98 9.2
 6 1 0 162.38 9
 6 1 0 151.08 11
 -6 1 0 152.18 6.6
 6 1 0 155.88 8.6
 7 -1 0 3.9 3.4
 7 -1 0 6.7 3.1
 -7 -1 0 -4.2 2.6
 -7 -1 0 1.2 3.3
 7 -1 0 2.1 3.8
 -7 -1 0 -1.1 2.5
 -7 1 0 1 3.6
 7 1 0 -2.6 2.3
 7 1 0 1.3 6
 -7 1 0 1.6 2.8
 7 1 0 2.5 3
 -7 1 0 -1.2 1.7
 -8 -1 0 9.2 4.7
 8 -1 0 7.8 5.8
 8 -1 0 4.9 4.3
 -8 -1 0 5.7 3
 -8 -1 0 9.8 3.9
 8 -1 0 8 3.8
 8 1 0 7.6 3.7
 8 1 0 7.6 3.6
 -8 1 0 6.4 2.4
 -8 1 0 4.5 4.3
 8 1 0 9.5 4.5
 9 -1 0 31.5 6.7
 -9 -1 0 23 4.7
 -9 -1 0 38.3 6.5
 9 -1 0 30.9 6
 -9 -1 0 36 5.9
 9 -1 0 33.1 5.9
 9 -1 0 28.4 6.4
 -9 -1 0 32.9 6.4
 9 1 0 30.3 5.6
 9 1 0 33.5 7
 -9 1 0 38.5 8.6
 -9 1 0 26.8 5.7
 9 1 0 29.9 5.4
 -9 1 0 40.9 4.8
 10 -1 0 13.5 5.7
 -10 -1 0 13.2 5
 10 -1 0 18.7 5.6
 10 -1 0 23.9 6.1
 -10 -1 0 13.3 6.3
 -10 1 0 19.3 7.9
 10 1 0 18.1 6.2
 10 1 0 19.8 5.5
 -10 1 0 14.7 3.4
 10 1 0 21.2 6
 11 -1 0 44.6 8.2
 -11 -1 0 77.19 9.6
 11 -1 0 41.6 8.6
 11 -1 0 74.59 10
 -11 1 0 49.99 6.6
 11 1 0 66.29 9
 11 1 0 53.29 8.1
 -11 1 0 52.19 11.7
 11 1 0 45.7 9.3
 -12 -1 0 35.8 7.2
 12 -1 0 31.1 7.8
 12 -1 0 35.7 7.3
 12 -1 0 41.4 9.1
 -12 1 0 37.8 10.8
 12 1 0 31.7 6.8
 12 1 0 33.3 7
 -12 1 0 19.9 4.7
 12 1 0 33.6 8.1
 13 -1 0 53.19 9.9
 13 -1 0 47.4 10
 13 -1 0 47.2 9
 -13 -1 0 67.49 11.3
 13 1 0 53.79 10.2
 13 1 0 54.09 9.2
 -13 1 0 35.1 6
 13 1 0 51.79 11.4
 -13 1 0 55.29 11.8
 14 -1 0 62.29 11.2
 14 -1 0 67.49 11.3
 -14 -1 0 54.99 11
 14 -1 0 52.19 10.1
 14 1 0 69.89 10.6
 -14 1 0 76.09 14.1
 14 1 0 66.09 11.8
 14 1 0 55.99 10
 15 -1 0 30.8 8.5
 -15 -1 0 4.2 7.8
 15 -1 0 23.9 8
 15 -1 0 9.1 6.8
 15 1 0 13.3 7.5
 15 1 0 21.5 7.4
 15 1 0 20 6.8
 -15 1 0 15.9 8.9
 16 -1 0 2.5 6.9
 16 -1 0 1 7.7
 16 -1 0 11.3 11.2
 -16 -1 0 15.9 9.3
 16 1 0 -7.4 9
 16 1 0 3.3 6.6
 16 1 0 -0.7 6.9
 -16 1 0 4 10.4
 0 -2 0 119.29 8.5
 0 -2 0 126.29 9.1
 0 -2 0 116.99 8.8
 0 2 0 106.69 8.4
 0 2 0 115.69 9.3
 0 2 0 101.89 8.9
 -1 -2 0 -1.1 2.1
 -1 -2 0 6.3 3.6
 1 -2 0 -0.5 2.8
 1 -2 0 1.2 3.3
 -1 -2 0 5.6 3.4
 -1 -2 0 3.6 3.3
 1 -2 0 4.6 3.3
 1 -2 0 1.9 3.5
 1 -2 0 0.8 2.9
 1 2 0 4.3 3.1
 -1 2 0 0.6 3.2
 1 2 0 7.1 4
 1 2 0 4.3 3.4
 -1 2 0 1.3 3.9
 -1 2 0 3.6 3.8
 2 -2 0 23.8 4.9
 -2 -2 0 34.4 5.7
 2 -2 0 31.4 5.4
 -2 -2 0 34.2 4.9
 -2 -2 0 30.8 4
 -2 -2 0 34.2 5.4
 2 -2 0 33.8 6.1
 2 -2 0 31.6 4.7
 2 -2 0 35.2 5.1
 2 -2 0 28.5 4.9
 2 -2 0 28.5 4.6
 2 2 0 36.9 6
 -2 2 0 34.1 6.2
 -2 2 0 30.2 5.6
 2 2 0 31.3 5.9
 -2 2 0 35.1 5.6
 -3 -2 0 2.2 2.4
 3 -2 0 5.9 3.5
 3 -2 0 8.7 3.7
 -3 -2 0 5.1 3.3
 3 -2 0 3.4 3.1
 -3 -2 0 3.1 3.8
 3 -2 0 4.1 3
 3 -2 0 5.3 3.5
 -3 -2 0 9.4 3.2
 3 -2 0 6 2.5
 3 -2 0 7.5 3.1
 3 2 0 4.3 2.7
 3 2 0 6.5 3.5
 -3 2 0 5 4.3
 -3 2 0 5.5 2.9
 3 2 0 5.5 4.1
 -3 2 0 5.9 3.6
 -4 -2 0 135.79 6.7
 4 -2 0 136.59 10.7
 4 -2 0 122.19 7.9
 4 -2 0 117.09 6.2
 -4 -2 0 138.69 8
 4 -2 0 137.19 8.7
 -4 -2 0 128.89 10
 -4 -2 0 142.69 10.4
 4 -2 0 142.29 9.7
 4 -2 0 143.79 10.6
 4 -2 0 134.69 9.8
 -4 2 0 137.29 9.3
 -4 2 0 120.09 8.1
 4 2 0 141.59 10.3
 4 2 0 147.49 10.6
 4 2 0 137.19 8.4
 -4 2 0 128.49 11.5
 -4 2 0 151.38 10.6
 5 -2 0 9.6 3.9
 5 -2 0 -0.2 4.1
 5 -2 0 3.4 3.5
 5 -2 0 3.9 3.6
 5 -2 0 6.1 1.9
 -5 -2 0 4 3.3
 5 -2 0 -0.8 3.1
 5 -2 0 4.9 2.6
 -5 -2 0 1.6 2.6
 -5 -2 0 6.1 4.6
 -5 2 0 2.3 3.8
 -5 2 0 1 2.5
 5 2 0 8.2 3.6
 -5 2 0 -1.4 2.7
 5 2 0 6.6 3.1
 -5 2 0 8.8 5.5
 6 -2 0 296.07 17.3
 -6 -2 0 291.17 15
 -6 -2 0 282.07 13.2
 6 -2 0 275.87 9.2
 6 -2 0 312.27 14.1
 6 -2 0 287.37 15.2
 6 -2 0 319.87 23.2
 -6 -2 0 279.17 15.6
 6 -2 0 273.87 16.1
 6 2 0 294.77 15
 -6 2 0 316.67 19
 -6 2 0 266.27 17.8
 6 2 0 298.77 9.7
 -6 2 0 279.77 10.3
 -6 2 0 290.47 14.3
 6 2 0 295.47 13.6
 -7 -2 0 3.1 3.9
 7 -2 0 5.2 3.8
 7 -2 0 -2.4 3.5
 7 -2 0 8.2 3.6
 -7 -2 0 -1.9 3.2
 -7 -2 0 1.6 4.1
 -7 -2 0 1.7 2.3
 7 -2 0 0 3.7
 7 -2 0 1.8 3.5
 -7 2 0 2.1 4.2
 -7 2 0 8 5.5
 7 2 0 1.5 1.9
 -7 2 0 0.6 3.2
 7 2 0 1.6 3.1
 7 2 0 6.8 3.6
 -8 -2 0 154.18 10.9
 -8 -2 0 147.19 11.7
 8 -2 0 147.79 11.7
 -8 -2 0 143.89 7.6
 8 -2 0 151.88 11.2
 8 -2 0 169.88 14.2
 -8 2 0 139.69 15
 8 2 0 146.99 8
 8 2 0 135.29 10.4
 -8 2 0 132.39 10.9
 -9 -2 0 2.8 4.8
 -9 -2 0 -1 4.4
 9 -2 0 1.3 3.9
 9 -2 0 8 3.8
 9 -2 0 7.1 5.2
 -9 -2 0 7.3 3.3
 -9 2 0 2.1 3.9
 9 2 0 4.3 2.5
 9 2 0 6.1 4
 -9 2 0 -7.1 5.1
 -10 -2 0 20.7 9.4
 10 -2 0 32.5 8.1
 10 -2 0 35.8 7.6
 -10 -2 0 30.5 4.9
 10 -2 0 36 6.7
 10 2 0 32 4.9
 -10 2 0 32.1 9.4
 10 2 0 39.4 6.9
 11 -2 0 2.6 4.5
 -11 -2 0 -2.5 4.1
 11 -2 0 6 4.2
 -11 -2 0 -13.7 5.8
 11 -2 0 -1.1 4.8
 -11 2 0 -0.2 7.1
 11 2 0 -1.8 3.2
 11 2 0 -4.1 2.2
 12 -2 0 27.2 7.1
 12 -2 0 24.7 8.6
 -12 -2 0 29.1 9
 12 -2 0 28 7.1
 -12 -2 0 44.5 6.8
 -12 2 0 36.2 10.7
 12 2 0 24.2 6.6
 13 -2 0 1.3 5.4
 13 -2 0 -2.4 5.5
 13 -2 0 1.3 4.5
 -13 -2 0 6.5 4.9
 13 2 0 -1.7 3.3
 -13 2 0 -1.6 8.5
 13 2 0 1.6 5.2
 14 -2 0 -8.1 4.8
 14 -2 0 -3.6 5.6
 14 -2 0 -1.1 6.3
 -14 -2 0 -7.5 4.9
 -14 2 0 3.4 9.9
 14 2 0 1.3 4.2
 14 2 0 -0.3 4.8
 15 -2 0 -11.8 6
 15 -2 0 3 7.2
 15 -2 0 0.8 6.1
 15 2 0 -4.7 5.5
 -15 2 0 22.1 12.2
 15 2 0 -12 5.3
 0 -3 0 6.6 5.3
 0 -3 0 1.8 4.5
 0 -3 0 -0.2 3.7
 0 -3 0 0.5 2.2
 0 -3 0 -0.8 3.7
 0 3 0 -1.1 3.5
 0 3 0 -1.4 3.6
 0 3 0 1 3.7
 1 -3 0 20.1 5.1
 1 -3 0 15.4 4.9
 -1 -3 0 27 6.2
 -1 -3 0 15.7 6.8
 1 -3 0 15.2 4.1
 -1 -3 0 22.7 4.6
 -1 -3 0 18.7 3.4
 -1 -3 0 9.5 5.2
 1 -3 0 17.9 4.3
 1 -3 0 16.5 5.1
 1 -3 0 17.3 5.7
 1 -3 0 11.9 4.8
 -1 3 0 23.6 5.9
 1 3 0 10.8 4.2
 1 3 0 14.9 5
 1 3 0 26.1 8.1
 -1 3 0 19.3 5.3
 -1 3 0 20.5 5.4
 2 -3 0 145.19 10.7
 2 -3 0 122.59 10
 2 -3 0 141.49 11.9
 2 -3 0 147.29 10.5
 -2 -3 0 133.69 11.3
 2 -3 0 137.29 9.8
 2 -3 0 137.59 10.9
 -2 -3 0 131.89 8.7
 -2 -3 0 130.29 5.9
 -2 -3 0 125.49 8.6
 -2 -3 0 126.59 10.9
 2 -3 0 122.59 11.1
 -2 -3 0 132.89 9.5
 -2 3 0 129.39 11.3
 2 3 0 131.79 11.7
 2 3 0 139.69 11.7
 -2 3 0 119.79 10.5
 -2 3 0 133.89 11.9
 3 -3 0 39 6.4
 3 -3 0 31.7 5.1
 -3 -3 0 32.3 4.6
 -3 -3 0 25.2 7
 -3 -3 0 35.9 6.4
 3 -3 0 30.4 6.9
 -3 -3 0 49.2 6.5
 3 -3 0 26.3 5.4
 3 -3 0 36.2 5.7
 3 -3 0 34 6.3
 3 -3 0 27.2 6.5
 3 3 0 41.3 7.4
 -3 3 0 26.4 7.2
 3 3 0 36.6 10.9
 -3 3 0 30.1 7.5
 -3 3 0 36.7 6.7
 4 -3 0 33.8 6.8
 4 -3 0 54.69 13.1
 -4 -3 0 31.9 6.8
 4 -3 0 38.8 6.5
 -4 -3 0 48.7 6.7
 4 -3 0 32.8 6
 4 -3 0 38.5 7.6
 4 -3 0 42 5.6
 4 -3 0 44.6 6.4
 -4 -3 0 36.1 7.1
 -4 -3 0 37.5 5.3
 -4 3 0 53.69 9.7
 -4 3 0 36.6 6.6
 4 3 0 37.3 7.5
 4 3 0 31.8 6.7
 5 -3 0 1.1 2.6
 -5 -3 0 6.9 5.1
 -5 -3 0 -4.2 2.8
 -5 -3 0 3.3 2.8
 5 -3 0 -2.2 3.4
 5 -3 0 -1.7 3.9
 -5 -3 0 -3.9 4.1
 5 -3 0 0.2 3.2
 5 -3 0 -0.6 2.1
 5 3 0 1.7 4.7
 -5 3 0 1.6 3.2
 5 3 0 3 3.6
 -5 3 0 -4.3 4.5
 6 -3 0 101.59 6.3
 -6 -3 0 136.99 9.7
 6 -3 0 122.19 9
 6 -3 0 126.49 11
 6 -3 0 144.29 10.2
 6 -3 0 135.09 12.7
 -6 -3 0 117.09 7.2
 -6 3 0 112.49 13.6
 6 3 0 131.59 12.3
 6 3 0 126.09 9.9
 -6 3 0 100.89 10.1
 6 3 0 127.09 11.6
 -7 -3 0 -3.1 4.6
 7 -3 0 3.5 2.7
 7 -3 0 7.2 4.2
 7 -3 0 6.7 3.7
 7 -3 0 2 1.8
 7 -3 0 -4.2 4.1
 7 3 0 -2.9 2.9
 -7 3 0 0.6 3.5
 -7 3 0 10.2 6.6
 7 3 0 -0.1 3.8
 7 3 0 9.6 5.3
 8 -3 0 8.2 3.9
 -8 -3 0 -2.1 4.3
 8 -3 0 7.4 5.2
 8 -3 0 0.9 4.3
 -8 3 0 -6.1 4
 -8 3 0 4.2 7
 8 3 0 5.9 3.8
 8 3 0 -0.6 5.4
 9 -3 0 53.49 10
 9 -3 0 51.19 7.8
 9 -3 0 49.6 8.8
 9 3 0 45.5 7.6
 9 3 0 53.69 10.2
 -9 3 0 48.7 11.5
 10 -3 0 109.19 21.3
 10 -3 0 103.29 12.7
 10 -3 0 111.69 11.8
 10 3 0 129.29 11.6
 -10 3 0 88.79 22
 10 3 0 122.99 14.2
 11 -3 0 6.3 5.3
 11 -3 0 4.5 4.6
 11 -3 0 7.5 5.8
 11 3 0 14.2 5.2
 -11 3 0 2.2 7.3
 11 3 0 14.1 7.2
 12 -3 0 -0.4 4.9
 12 -3 0 5.5 6.3
 12 -3 0 10.7 5.9
 12 3 0 6.6 5
 -12 3 0 2.5 9
 13 -3 0 -3.4 4.7
 13 -3 0 -0.1 4.7
 13 -3 0 0 5.9
 13 3 0 6.9 5.3
 -13 3 0 -14.5 8.8
 14 -3 0 -6.8 6.9
 14 -3 0 0 6.3
 14 -3 0 -11 5.4
 14 3 0 6.4 6.2
 -14 3 0 -10.3 10.3
 0 -4 0 38.7 5.9
 0 -4 0 37.4 8
 0 -4 0 35.2 7.5
 0 4 0 35.7 8.6
 0 4 0 35.7 8.3
 0 4 0 45.9 8.7
 1 -4 0 6.6 4.3
 -1 -4 0 2.8 4
 1 -4 0 -1.2 3.1
 1 -4 0 4.7 5.1
 -1 -4 0 3 2.2
 -1 -4 0 -7 5.8
 1 -4 0 -2.6 3.8
 -1 -4 0 1 4.5
 1 -4 0 -4.5 3.3
 -1 4 0 2.5 4.6
 -1 4 0 -4.4 4.2
 1 4 0 -3.3 4.7
 1 4 0 5.6 5.5
 -1 4 0 -3.5 4.4
 -2 -4 0 135.59 6.8
 2 -4 0 122.99 11.3
 -2 -4 0 132.29 10.1
 2 -4 0 139.99 12.3
 -2 -4 0 155.68 12
 -2 -4 0 151.48 15.8
 2 -4 0 128.29 14.1
 -2 -4 0 139.69 7
 2 -4 0 125.99 12.8
 2 4 0 142.29 13.6
 2 4 0 143.49 14
 -2 4 0 148.99 14.1
 -2 4 0 136.19 12.8
 -2 4 0 133.19 12.5
 3 -4 0 3.9 4.4
 3 -4 0 2.4 4.3
 3 -4 0 2.9 4.5
 -3 -4 0 10.6 6.8
 -3 -4 0 10.7 4
 -3 -4 0 13 4.6
 3 -4 0 4.4 4
 3 4 0 7.9 5.5
 -3 4 0 10 5.2
 -3 4 0 12.4 6.4
 3 4 0 3.3 4.7
 -3 4 0 4.5 4.3
 4 -4 0 530.05 25.4
 -4 -4 0 583.24 22.2
 4 -4 0 544.65 22.5
 -4 -4 0 513.55 20.8
 -4 -4 0 550.14 31.1
 4 -4 0 548.25 23.6
 4 -4 0 551.24 23.5
 4 4 0 528.65 26.9
 -4 4 0 543.35 24.7
 -4 4 0 536.65 28.8
 4 4 0 548.95 27.8
 5 -4 0 46.8 6.8
 5 -4 0 38.4 8.2
 -5 -4 0 38.4 6.1
 -5 -4 0 35.6 6.2
 5 -4 0 50.79 7.5
 5 -4 0 48.4 7.9
 5 4 0 38.7 8.7
 5 4 0 45.6 9.8
 -5 4 0 53.99 11.3
 6 -4 0 50.09 9.1
 6 -4 0 69.89 8.7
 6 -4 0 37.6 6.7
 -6 -4 0 55.19 8.6
 6 -4 0 50.69 5.9
 -6 -4 0 44.9 5.8
 6 -4 0 52.19 8.5
 6 4 0 37 9
 -6 4 0 55.19 12.1
 6 4 0 61.99 11
 7 -4 0 0.5 5.4
 7 -4 0 5.9 4.8
 7 -4 0 -2.1 3.8
 7 -4 0 -0.8 2.5
 7 -4 0 -3.2 4.3
 -7 -4 0 -9 4.4
 -7 4 0 4.4 7.8
 7 4 0 -1.4 4.8
 8 -4 0 9.2 5
 8 -4 0 9.4 8.4
 8 -4 0 19.7 5.3
 8 -4 0 10.4 5.6
 8 4 0 25.7 8.5
 -8 4 0 27.4 10.5
 9 -4 0 12.5 6.6
 9 -4 0 25.3 7.6
 9 -4 0 18.9 6
 9 4 0 10 7.5
 -9 4 0 14.2 9.5
 10 -4 0 -8.9 4.2
 10 -4 0 13.4 6.1
 10 -4 0 0 5.8
 -10 4 0 0.5 8.1
 10 4 0 -3.8 5.5
 11 -4 0 30.4 9.3
 11 -4 0 28.1 8.3
 11 -4 0 13.1 6.4
 11 4 0 11.3 7.4
 -11 4 0 29.1 11.5
 11 4 0 19.2 7.6
 12 -4 0 7.9 6.5
 -12 -4 0 -13.8 10.6
 12 -4 0 -9.5 6.1
 12 -4 0 -2.9 5.1
 -12 4 0 1.6 10.8
 12 4 0 -8.7 7.6
 13 -4 0 -3.1 6.7
 13 -4 0 13.9 7
 13 -4 0 -3.1 10.7
 13 4 0 -2.7 6.5
 13 4 0 0.6 10
 -13 4 0 25.4 14
 0 -5 0 -0.2 3.2
 0 -5 0 -5.3 4.3
 0 -5 0 -8.7 5.2
 0 -5 0 9.8 5.7
 0 -5 0 6.3 5.9
 0 5 0 -5.7 5.4
 0 5 0 -0.7 6.1
 -1 -5 0 12.6 4.5
 1 -5 0 5.5 5.8
 -1 -5 0 5 5.6
 1 -5 0 5.7 5.5
 1 -5 0 20.5 6.9
 1 -5 0 7 5.3
 -1 -5 0 4.9 3.2
 -1 -5 0 -2.6 6
 -1 -5 0 10.6 4.6
 -1 5 0 4 6.1
 -1 5 0 1.3 6.1
 -1 5 0 14.5 6.2
 1 5 0 11.2 6.7
 1 5 0 10.3 9.4
 -2 -5 0 5.5 6.1
 -2 -5 0 2.3 6.6
 2 -5 0 10.5 5.5
 2 -5 0 -1.7 5.6
 2 -5 0 3.5 4.4
 2 -5 0 13.9 6.2
 -2 5 0 15.4 7.1
 -2 5 0 1.7 5.6
 2 5 0 15 7.6
 -2 5 0 12.5 6.7
 2 5 0 4.9 7.1
 -3 -5 0 1 5.3
 3 -5 0 5.2 4.6
 -3 -5 0 3.4 7.3
 -3 -5 0 4.9 6.1
 3 -5 0 -8.4 4.5
 3 -5 0 1.4 5.3
 3 -5 0 0.9 4.5
 -3 5 0 1.1 5.8
 3 5 0 10.8 6.9
 -3 5 0 2.5 5.7
 3 5 0 6.5 6
 -4 -5 0 -0.1 5.8
 -4 -5 0 -1.3 7.4
 -4 -5 0 4.6 9.1
 4 -5 0 8.2 5.5
 4 -5 0 9.6 5.2
 4 -5 0 7.7 5.2
 4 -5 0 8.5 5.3
 4 5 0 7.7 6.9
 -4 5 0 -3.8 11.2
 4 5 0 2.1 7
 5 -5 0 16.6 5.6
 5 -5 0 15.8 5.7
 5 -5 0 19.7 5.6
 -5 -5 0 22.5 6.3
 -5 -5 0 11.3 6.3
 -5 -5 0 8.5 9
 5 -5 0 9.7 5.7
 5 5 0 8 11
 6 -5 0 19.3 7.6
 -6 -5 0 18.7 5.1
 6 -5 0 26.5 6.7
 6 -5 0 31 5.8
 -6 -5 0 8.7 9.5
 6 5 0 12.2 8
 -6 5 0 26.9 10.4
 -7 -5 0 -0.6 9.4
 7 -5 0 2.9 6.2
 7 -5 0 2.3 4.8
 7 -5 0 -6 3.4
 7 -5 0 11.6 6.1
 -7 5 0 1.9 8.3
 7 5 0 16.5 7.6
 -8 -5 0 10.4 12.2
 8 -5 0 8.5 5.2
 8 -5 0 1.8 6.1
 8 -5 0 24.1 7.5
 8 5 0 23.4 8.8
 -8 5 0 17.2 11.3
 9 -5 0 5.9 5.7
 -9 -5 0 8.7 10.9
 9 -5 0 0.7 7.2
 9 -5 0 2 5.5
 9 5 0 36.5 10.9
 -9 5 0 4.3 10.2
 -10 -5 0 25.8 20.1
 10 -5 0 10.7 6.7
 10 -5 0 1.9 8.6
 10 5 0 25.6 10.6
 11 -5 0 -5.7 7.4
 -11 -5 0 2.6 12.9
 11 -5 0 -2.7 7.3
 11 -5 0 -1.4 5.9
 11 5 0 15 15.9
 -11 5 0 -8.9 11.6
 0 -6 0 2.5 7.5
 0 -6 0 -4 7.4
 0 -6 0 11.9 6.2
 0 6 0 0.9 8.2
 -1 -6 0 14.6 7.4
 -1 -6 0 9.8 9.2
 -1 -6 0 7.9 6
 1 -6 0 27.4 8.7
 1 -6 0 13.8 8.6
 1 -6 0 23.2 6.6
 1 -6 0 17 6
 -1 6 0 20.3 9.1
 1 6 0 19.3 10.1
 2 -6 0 0.7 5.3
 -2 -6 0 -1.6 6.5
 2 -6 0 4 5.9
 -2 -6 0 5.8 6.7
 -2 -6 0 4 8.4
 2 -6 0 4.2 6.6
 2 6 0 6.2 8.2
 -2 6 0 12.6 8.7
 -3 -6 0 7.4 7.8
 3 -6 0 -3.1 5.6
 -3 -6 0 -10.8 5.3
 3 -6 0 8.4 5.7
 3 -6 0 2.7 5.2
 3 -6 0 13.9 5.6
 -3 6 0 1.7 7.9
 -3 6 0 -0.9 7.4
 3 6 0 -7.2 7.3
 4 -6 0 2.5 5.6
 -4 -6 0 3.1 8.9
 4 -6 0 13.9 6.6
 4 -6 0 -3.6 5.3
 4 6 0 11.8 8.5
 -4 6 0 -5.2 8.6
 5 -6 0 4 5.8
 5 -6 0 -1.9 6.6
 5 -6 0 -11.4 5.1
 -5 -6 0 -5.8 10.1
 5 -6 0 -5.1 4.6
 5 6 0 -7.2 7.5
 -5 6 0 -4 8.8
 6 -6 0 12.6 6.2
 -6 -6 0 -5.3 12.4
 6 -6 0 5 4.8
 6 -6 0 6.8 6.7
 6 6 0 -2.2 9.8
 -6 6 0 3.9 10.4
 7 -6 0 -14.4 6.2
 -7 -6 0 -7.1 9.1
 7 -6 0 -5.3 6.1
 7 -6 0 -7.6 5.5
 -7 6 0 -17.9 11.7
 7 6 0 7.6 9.9
 16 0 -1 -2 5.8
 -16 0 1 -6 11.4
 16 0 -1 -0.3 7.1
 16 0 -1 -13.5 5.6
 -15 0 1 87.79 14.1
 15 0 -1 71.09 12
 15 0 -1 56.69 12.4
 15 0 -1 58.19 10.4
 14 0 -1 9 5.4
 14 0 -1 2.3 4.9
 13 0 -1 6 6
 13 0 -1 -1.3 4.1
 13 0 -1 6.2 4.5
 -13 0 1 -1.9 6.5
 -12 0 1 0.2 5.1
 12 0 -1 -2.2 3.4
 -12 0 1 -2.9 5.9
 12 0 -1 -1.4 3.6
 11 0 -1 7.3 4.9
 11 0 -1 18.8 6.1
 -11 0 1 16.7 7.3
 11 0 -1 26.5 6.4
 10 0 -1 0.3 2.8
 10 0 -1 -0.8 3.6
 10 0 -1 13.7 5.1
 -10 0 1 1.5 4.2
 9 0 -1 354.86 18.6
 9 0 -1 335.47 17.9
 -9 0 1 361.96 15.8
 9 0 -1 317.97 16.1
 -9 0 1 308.87 18.6
 -9 0 1 332.17 17.5
 8 0 -1 0.4 3.4
 -8 0 1 -5 3.2
 -8 0 1 -0.1 3.8
 8 0 -1 -0.1 2.6
 -8 0 1 3 3.6
 8 0 -1 -3.6 2.7
 -8 0 1 1.7 3.2
 7 0 -1 151.78 9.8
 -7 0 1 135.79 10
 -7 0 1 148.39 10.3
 7 0 -1 145.09 10.9
 -7 0 1 135.59 10
 -7 0 1 145.49 8.8
 7 0 -1 150.48 10.3
 -6 0 1 -3 2.6
 6 0 -1 -1 2.3
 -6 0 1 0.8 3.4
 6 0 -1 0.2 2.7
 -6 0 1 -0.5 2.3
 6 0 -1 0.8 2.9
 -6 0 1 2.2 2.6
 -5 0 1 978.2 27.1
 -5 0 1 979.6 28.6
 -5 0 1 924.11 27.8
 5 0 -1 989.4 29.4
 5 0 -1 985.9 28.4
 -5 0 1 931.01 27.7
 5 0 -1 998.8 27.8
 4 0 -1 -0.8 2.4
 -4 0 1 0.7 2.6
 -4 0 1 0.3 3
 4 0 -1 -2.8 2.4
 -4 0 1 1 2.5
 -4 0 1 -0.4 2.7
 4 0 -1 -1.5 2.4
 -3 0 1 51.39 5.4
 -2 0 1 1.5 1.8
 2 0 -1 1.6 2
 2 0 -1 1.1 1.9
 -2 0 1 0.5 1.7
 -2 0 1 0 2.5
 -2 0 1 1.4 1.9
 2 0 1 0.5 1.9
 -2 0 -1 1.3 1.8
 2 0 1 -0.3 1.9
 2 0 1 -0.9 2.4
 -2 0 -1 0.1 2.2
 -2 0 -1 0.2 2
 -2 0 -1 0.4 1.7
 2 0 1 2.4 2
 -3 0 -1 2668.13 64.19
 3 0 1 2842.62 65.39
 -3 0 -1 2699.93 63.99
 3 0 1 2737.03 64.09
 3 0 1 2758.92 64.09
 3 0 1 2705.13 64.29
 -3 0 -1 2775.92 64.49
 -4 0 -1 -0.5 2.7
 4 0 1 -4.6 2.1
 -4 0 -1 -0.4 2.7
 4 0 1 1.7 2.5
 4 0 1 -1 2.6
 4 0 1 -0.4 2.8
 -4 0 -1 1.5 3
 -5 0 -1 517.85 18.1
 -5 0 -1 504.65 17.7
 5 0 1 516.45 17.5
 5 0 1 518.95 18.8
 -5 0 -1 514.35 17.7
 5 0 1 510.95 18.1
 5 0 1 493.65 22.7
 6 0 1 1.6 2.8
 -6 0 -1 3.1 3
 6 0 1 3.4 2.8
 6 0 1 2 2.9
 6 0 1 0.5 2.9
 -6 0 -1 0.5 2.6
 -6 0 -1 -1.2 2.7
 -6 0 -1 5.1 3.5
 7 0 1 60.59 6.9
 7 0 1 55.59 7.9
 7 0 1 52.19 5.8
 7 0 1 47.6 7
 -7 0 -1 62.09 7.7
 -7 0 -1 48.5 5.8
 -7 0 -1 45.2 6.1
 -7 0 -1 62.39 7.4
 -8 0 -1 1.3 3.4
 -8 0 -1 3.7 3.8
 -8 0 -1 -0.2 4.2
 8 0 1 3.2 3.3
 8 0 1 -2.9 2.7
 -8 0 -1 -2 2.4
 8 0 1 1.1 4.1
 9 0 1 241.78 14.2
 9 0 1 287.47 16.7
 -9 0 -1 236.48 14.6
 9 0 1 252.07 15.4
 -9 0 -1 264.77 15.8
 -9 0 -1 260.07 13
 10 0 1 -0.6 3.7
 10 0 1 0.8 3.6
 10 0 1 1.2 3.6
 -10 0 -1 -4.3 4.7
 -10 0 -1 2 3.9
 11 0 1 39.9 7.2
 -11 0 -1 42.5 9.5
 -11 0 -1 32.7 5.5
 11 0 1 36.8 7.6
 12 0 1 -4.7 3.5
 12 0 1 2 3.9
 12 0 1 3.2 3.8
 -12 0 -1 0.5 6.5
 -13 0 -1 50.09 8.7
 -13 0 -1 62.69 11.4
 13 0 1 60.59 10.3
 13 0 1 65.79 10.4
 14 0 1 3.9 5.1
 -14 0 -1 -11.3 7.3
 14 0 1 -4.4 4.5
 15 0 1 13.4 6.2
 15 0 1 4.4 5.8
 15 0 1 1.8 6.3
 -15 0 -1 -0.9 8.7
 -15 0 -1 17.4 7.3
 -16 0 -1 1.2 9.7
 16 0 1 9.9 7.4
 16 0 1 -1.7 5.8
 16 0 1 -7.8 6
 16 -1 -1 9 11.5
 -16 -1 1 13 9.6
 16 -1 -1 8.7 7.1
 16 -1 -1 -7.4 6.6
 16 1 -1 7.5 10.4
 -16 1 1 25.2 11.6
 16 1 -1 5.7 6
 16 1 -1 -3.9 5.8
 15 -1 -1 2.6 6
 15 -1 -1 1.7 4.8
 -15 -1 1 0.4 9.2
 15 -1 -1 9.2 6.7
 15 1 -1 0 6.1
 -15 1 1 12.2 9.8
 15 1 -1 5.7 5.3
 15 1 -1 0.4 6.3
 14 -1 -1 3.4 5.6
 14 -1 -1 8.2 5.6
 14 -1 -1 10.1 6.4
 -14 -1 1 8.6 8.4
 14 1 -1 4.9 5.7
 -14 1 1 6 9.5
 14 1 -1 9.3 5.7
 -14 1 1 -6.2 5.3
 14 1 -1 6.5 4.7
 13 -1 -1 2 5.3
 -13 -1 1 -1.3 6.2
 13 -1 -1 3.6 6.6
 13 -1 -1 4.8 4.8
 13 1 -1 4.2 5.1
 -13 1 1 -4.5 7.7
 13 1 -1 6.1 6.1
 12 -1 -1 -2 3.8
 12 -1 -1 4 4.7
 -12 -1 1 6.7 5.8
 12 -1 -1 2.5 4.8
 12 1 -1 3.2 4.1
 -12 1 1 4.7 7.5
 12 1 -1 -0.1 4.1
 12 1 -1 0.9 4.3
 -12 1 1 -3.5 3.5
 11 -1 -1 112.39 12
 -11 -1 1 104.49 10.8
 11 -1 -1 95.09 12.9
 11 -1 -1 107.49 11.5
 11 1 -1 109.89 10.8
 -11 1 1 92.19 13.6
 11 1 -1 105.49 12.4
 11 1 -1 89.29 9.9
 -11 1 1 97.59 8.1
 10 -1 -1 34.1 7.7
 10 -1 -1 35.2 6.7
 10 -1 -1 37.3 7
 -10 -1 1 35.5 7.7
 -10 -1 1 33.8 6.5
 10 1 -1 40.8 7.1
 -10 1 1 22.8 4.4
 10 1 -1 22 6.3
 10 1 -1 23.5 6
 -10 1 1 25 7.8
 -9 -1 1 -2.7 3.7
 -9 -1 1 -5 4.2
 -9 -1 1 -3.7 3
 9 -1 -1 4.4 3.9
 9 -1 -1 -2.7 2.9
 9 -1 -1 -3.9 3.7
 -9 -1 1 4.2 4
 9 -1 -1 -4.9 3.7
 -9 1 1 -6.7 4.3
 9 1 -1 7.9 4.2
 -9 1 1 -2.1 3.4
 -9 1 1 -0.7 2.5
 9 1 -1 0.8 2.9
 9 1 -1 1.2 3.4
 8 -1 -1 70.49 9.9
 -8 -1 1 59.29 8.5
 -8 -1 1 81.09 6.7
 8 -1 -1 84.49 8.9
 8 -1 -1 70.89 9.9
 -8 -1 1 91.89 7.9
 8 -1 -1 93.29 11.4
 -8 1 1 105.39 8.9
 -8 1 1 81.59 9.7
 -8 1 1 70.69 9.3
 8 1 -1 74.89 9.7
 -8 1 1 88.19 16.5
 8 1 -1 87.89 8.2
 -7 -1 1 54.39 5.9
 7 -1 -1 46.5 7.7
 -7 -1 1 62.19 7
 7 -1 -1 53.49 7
 -7 -1 1 61.19 6.2
 7 -1 -1 59.39 7
 -7 1 1 47.5 6.7
 7 1 -1 55.59 5.3
 -7 1 1 43.4 7.3
 -7 1 1 56.99 4.8
 7 1 -1 53.39 6.4
 7 1 -1 57.79 6.5
 -6 -1 1 119.69 7.4
 6 -1 -1 131.39 8.5
 6 -1 -1 123.49 10.6
 -6 -1 1 123.99 9.4
 -6 -1 1 118.29 8.4
 -6 -1 1 96.79 7.4
 6 -1 -1 110.09 9.1
 6 -1 -1 119.29 9.1
 -6 1 1 119.19 10.8
 -6 1 1 112.39 9.4
 6 1 -1 109.59 9.6
 -6 1 1 111.19 5.9
 6 1 -1 119.69 8.2
 6 1 -1 110.99 7.5
 -6 1 1 109.99 8.3
 6 1 -1 117.39 7.9
 5 -1 -1 136.69 8.4
 -5 -1 1 118.29 8.1
 -5 -1 1 118.99 7.8
 -5 -1 1 126.59 6.7
 5 -1 -1 123.69 6
 -5 -1 1 127.99 9.1
 5 -1 -1 116.09 9.3
 5 -1 -1 126.39 9
 5 1 -1 114.69 7.2
 5 1 -1 134.29 7.9
 5 1 -1 130.49 9.5
 5 1 -1 127.19 8
 -5 1 1 123.39 5.8
 -5 1 1 122.99 8.3
 -5 1 1 121.69 9.4
 -5 1 1 117.39 10.3
 4 -1 -1 325.07 12.5
 4 -1 -1 322.47 13.5
 4 -1 -1 342.47 10.9
 -4 -1 1 336.37 13.4
 -4 -1 1 288.37 13.2
 4 -1 -1 319.77 14.4
 -4 -1 1 322.77 15
 4 1 -1 326.47 14.1
 -4 1 1 341.97 14.1
 4 1 -1 310.77 11.7
 -4 1 1 313.47 15.3
 -4 1 1 308.07 9.8
 4 1 -1 309.47 12.6
 4 1 -1 330.97 10.9
 -4 1 1 298.87 12.4
 -3 -1 1 3.4 3.4
 -3 -1 1 3.1 3
 3 -1 -1 5.8 2.2
 3 -1 -1 8.4 2.5
 -3 -1 1 8.1 2.4
 3 -1 -1 7.2 3.4
 3 -1 -1 9.5 2.8
 3 -1 -1 6.9 3.2
 3 -1 -1 2.1 3.3
 3 1 -1 9.7 3.6
 -3 1 1 4.2 4.1
 -3 1 1 9.5 3
 3 1 -1 9.5 2.9
 -3 1 1 9.8 3.7
 -3 1 1 4.7 2.1
 3 1 -1 6.2 3.4
 3 1 -1 9.4 2.1
 -2 -1 1 153.68 9
 -2 -1 1 150.88 6.5
 2 -1 -1 153.08 9.1
 2 -1 -1 130.69 7.3
 2 -1 -1 148.39 7.7
 2 -1 -1 153.48 8.6
 -2 -1 1 168.88 10.1
 2 -1 -1 136.59 9.4
 2 -1 -1 143.89 7.2
 -2 1 1 142.79 10
 -2 1 1 148.59 7.9
 -2 1 1 157.78 9.5
 -2 1 1 126.59 8.1
 2 1 -1 177.08 8.9
 -2 1 1 142.99 10.1
 2 1 -1 148.29 7.4
 1 -1 -1 81.99 6.1
 -1 -1 1 80.39 4.6
 -1 -1 1 103.89 5.8
 1 -1 -1 97.79 6.6
 -1 -1 1 92.19 6.1
 1 -1 -1 100.69 7.3
 1 -1 -1 80.39 6.8
 -1 -1 1 94.89 7
 -1 1 1 97.19 6.6
 -1 1 1 89.89 6.2
 1 1 -1 101.59 7.2
 -1 1 1 97.49 7.3
 -1 1 1 81.99 7
 -1 1 1 80.89 6.3
 1 1 -1 88.99 6.7
 0 -1 1 914.21 24.6
 0 -1 -1 939.31 25.5
 0 -1 -1 902.91 24.8
 0 -1 -1 925.11 25.3
 0 -1 1 913.11 22.9
 0 -1 -1 930.61 24.3
 0 -1 1 931.11 24.7
 0 1 -1 922.61 24.6
 0 1 1 917.01 24.9
 0 1 -1 926.21 24.7
 0 1 1 941.41 25.5
 0 1 -1 916.61 25.1
 0 1 1 896.21 24.8
 -1 -1 -1 1709.33 38.5
 1 -1 1 1719.93 42
 -1 -1 -1 1693.83 42.1
 -1 -1 -1 1682.93 40.5
 1 -1 1 1763.42 41.9
 -1 -1 -1 1669.03 39.9
 1 -1 1 1690.23 40.7
 1 -1 1 1688.93 42.8
 1 -1 1 1675.83 41.3
 -1 -1 -1 1700.43 42.4
 1 1 1 1684.23 39.9
 -1 1 -1 1708.13 43.1
 1 1 1 1653.43 42.2
 1 1 1 1695.93 42.5
 -1 1 -1 1698.23 41.7
 -1 1 -1 1750.12 42
 2 -1 1 1842.02 43.5
 2 -1 1 1758.32 43.5
 2 -1 1 1788.52 44.5
 -2 -1 -1 1809.12 46.3
 -2 -1 -1 1834.92 46
 -2 -1 -1 1833.82 41.8
 2 -1 1 1769.42 42.1
 2 -1 1 1818.82 47.1
 -2 -1 -1 1832.12 43.8
 2 -1 1 1891.91 45.5
 2 -1 1 1875.01 46.5
 -2 -1 -1 1772.92 41.3
 -2 1 -1 1808.72 44.2
 2 1 1 1891.21 45.8
 2 1 1 1871.61 41.3
 2 1 1 1843.82 45.7
 2 1 1 1789.52 44
 -2 1 -1 1814.92 44.1
 -2 1 -1 1850.51 47.4
 -2 1 -1 1865.21 45.4
 3 -1 1 67.19 7.2
 -3 -1 -1 79.69 5.7
 3 -1 1 70.59 5.7
 3 -1 1 64.49 3
 -3 -1 -1 75.89 7.2
 3 -1 1 70.19 4.6
 -3 -1 -1 72.39 4.6
 3 -1 1 67.49 6.2
 -3 -1 -1 70.89 7.2
 3 -1 1 69.29 7.4
 -3 1 -1 77.19 8
 3 1 1 75.19 6.5
 -3 1 -1 79.59 7
 -3 1 -1 63.99 8.2
 3 1 1 76.09 4.6
 3 1 1 67.19 6.1
 -3 1 -1 73.29 6
 -3 1 -1 72.79 3.9
 4 -1 1 135.49 9.4
 -4 -1 -1 139.09 7.9
 -4 -1 -1 147.19 12.5
 4 -1 1 130.19 8.6
 4 -1 1 122.99 9.8
 4 -1 1 127.09 4.8
 -4 -1 -1 132.39 5.5
 -4 -1 -1 125.69 8.9
 4 -1 1 143.99 7.7
 4 1 1 134.59 8
 4 1 1 137.79 9.7
 -4 1 -1 128.59 10.2
 -4 1 -1 134.99 8.9
 -4 1 -1 137.69 9.1
 4 1 1 135.79 6.7
 4 1 1 136.89 7.7
 5 -1 1 114.59 8.9
 5 -1 1 124.09 10.2
 5 -1 1 136.59 9.1
 -5 -1 -1 127.29 9.4
 -5 -1 -1 115.59 6.3
 -5 -1 -1 125.09 8
 -5 -1 -1 104.79 8.1
 5 -1 1 129.89 8.1
 -5 1 -1 110.29 4.7
 5 1 1 120.19 9.5
 -5 1 -1 120.19 10.1
 5 1 1 128.39 8
 5 1 1 119.99 7.2
 -5 1 -1 116.69 8.9
 -5 1 -1 125.19 8
 6 -1 1 60.49 7.3
 6 -1 1 61.49 6.5
 -6 -1 -1 55.49 6.4
 6 -1 1 46.7 6.8
 -6 -1 -1 49.3 5.9
 6 -1 1 42.3 6.9
 -6 -1 -1 48.6 7.2
 -6 -1 -1 58.39 5.2
 -6 1 -1 44.6 7.5
 -6 1 -1 47.4 3.7
 6 1 1 60.59 6
 -6 1 -1 40.7 6.4
 6 1 1 59.29 8
 -6 1 -1 52.49 6
 6 1 1 48.8 6.1
 7 -1 1 331.77 20.9
 -7 -1 -1 349.07 13.6
 -7 -1 -1 332.67 13.7
 7 -1 1 335.57 16.6
 7 -1 1 346.97 15.1
 -7 -1 -1 327.97 15.1
 -7 1 -1 330.37 14.9
 7 1 1 358.56 14.8
 -7 1 -1 329.57 11
 7 1 1 327.77 25.2
 7 1 1 324.67 14.8
 -7 1 -1 358.46 18.7
 -8 -1 -1 268.47 15.1
 -8 -1 -1 256.67 11.8
 8 -1 1 268.37 14.8
 8 -1 1 286.57 15
 -8 -1 -1 279.97 12.7
 -8 -1 -1 258.17 14
 8 -1 1 272.07 17.1
 8 1 1 270.07 16.1
 8 1 1 262.37 13.8
 -8 1 -1 257.77 9.9
 8 1 1 259.87 13.5
 -8 1 -1 283.47 25.6
 -8 1 -1 262.97 15.9
 -8 1 -1 255.67 14.1
 9 -1 1 45.2 7
 9 -1 1 45.2 6.5
 -9 -1 -1 30.9 5.2
 9 -1 1 48.6 7.6
 9 -1 1 38.6 7.8
 -9 -1 -1 41.9 7.7
 -9 -1 -1 37.1 6.4
 9 1 1 35.9 6.9
 9 1 1 46.6 6.6
 -9 1 -1 53.19 9.4
 9 1 1 47.3 6.9
 -9 1 -1 41 6.1
 10 -1 1 12.4 4.8
 10 -1 1 18.6 6.1
 10 -1 1 11.2 4.6
 -10 -1 -1 16.9 6.2
 -10 -1 -1 12.9 4.9
 -10 1 -1 9.1 6.2
 10 1 1 20.2 5.3
 10 1 1 5.9 4.6
 -10 1 -1 15 3.5
 11 -1 1 330.37 21.3
 11 -1 1 359.26 20.4
 -11 -1 -1 341.67 17.7
 11 -1 1 329.17 19.3
 -11 1 -1 340.17 14.1
 -11 1 -1 330.27 22.4
 11 1 1 307.87 18.1
 11 1 1 344.47 18.6
 11 1 1 327.27 21.6
 12 -1 1 94.89 12.3
 12 -1 1 93.09 12.3
 12 -1 1 82.39 11.8
 -12 -1 -1 100.89 10.8
 -12 1 -1 82.79 13.9
 -12 1 -1 73.79 7.7
 12 1 1 88.99 10.8
 12 1 1 71.89 11.7
 12 1 1 96.69 11.1
 13 -1 1 29.5 7.8
 13 -1 1 33.8 8.6
 13 -1 1 22 6.8
 13 1 1 32.9 8.1
 13 1 1 29.4 7.2
 13 1 1 38.4 7.7
 -13 1 -1 33.1 10.5
 14 -1 1 19.5 7.3
 -14 -1 -1 10.2 8
 14 -1 1 20.3 7.4
 14 -1 1 11.7 6.4
 -14 1 -1 4.7 5.4
 14 1 1 25.4 8.4
 -14 1 -1 18.5 9.7
 -14 1 -1 13.9 6.3
 14 1 1 25.9 7.3
 14 1 1 16 6.4
 15 -1 1 7.7 6.3
 15 -1 1 14.7 6.3
 15 -1 1 4.7 6.3
 -15 -1 -1 26.1 8.1
 -15 1 -1 -4.9 7
 -15 1 -1 6.6 8.5
 15 1 1 6.6 6.8
 15 1 1 5.5 6.5
 15 1 1 11.7 7.3
 16 -1 1 8.8 6.4
 16 -1 1 -7.8 6.8
 16 -1 1 11.9 8.2
 -16 -1 -1 5.1 8.1
 -16 -1 -1 15.4 15.6
 -16 1 -1 8.4 11.5
 16 1 1 -1.1 5.6
 16 1 1 6.6 7.5
 16 1 1 -8.9 5.5
 15 -2 -1 -6.4 6.9
 15 -2 -1 4.3 5.9
 15 -2 -1 -2.6 5.5
 -15 2 1 -4.4 10.4
 15 2 -1 7.4 6.4
 15 2 -1 -7.4 4.6
 14 -2 -1 -6.3 4.7
 -14 -2 1 19.5 5.9
 14 -2 -1 11.2 6.1
 14 -2 -1 4.2 7.1
 14 2 -1 -1.5 4.1
 -14 2 1 7.2 10.2
 14 2 -1 2 5.3
 13 -2 -1 25.5 7.9
 13 -2 -1 26.5 8.2
 -13 -2 1 24.9 6.6
 -13 2 1 37.8 12.4
 13 2 -1 22.2 5.2
 12 -2 -1 0.3 4.2
 12 -2 -1 4.2 5.6
 -12 -2 1 4 5.1
 -12 -2 1 -0.5 7.6
 12 -2 -1 -5.7 3.6
 12 2 -1 9.1 4.4
 -12 2 1 2.9 7.8
 11 -2 -1 71.69 11.6
 -11 -2 1 88.49 8.5
 -11 -2 1 82.29 11.2
 11 -2 -1 88.99 11.7
 11 -2 -1 85.99 11.2
 11 2 -1 82.89 8.3
 11 2 -1 85.69 12.3
 11 2 -1 93.79 10.4
 -11 2 1 87.99 15
 -10 -2 1 -7.3 3.4
 -10 -2 1 11.9 8.2
 10 -2 -1 1.8 5.1
 10 -2 -1 -1 3.8
 10 -2 -1 -0.9 3.6
 -10 2 1 -0.6 6.1
 10 2 -1 -1.5 3.7
 10 2 -1 -1 2.5
 10 2 -1 -2.9 3.6
 -9 -2 1 66.19 9
 -9 -2 1 73.59 6.8
 9 -2 -1 66.79 10.3
 9 -2 -1 100.29 10
 -9 -2 1 84.09 10.4
 9 -2 -1 83.69 10.1
 9 2 -1 83.19 8.9
 9 2 -1 88.09 11.6
 9 2 -1 83.39 7
 -9 2 1 64.89 11.7
 8 -2 -1 22.9 4.6
 8 -2 -1 23 5.7
 -8 -2 1 23.2 5.7
 -8 -2 1 25.5 4
 8 -2 -1 16.5 5.5
 -8 2 1 22.4 3.2
 8 2 -1 21.8 3.5
 8 2 -1 15.7 5.5
 -8 2 1 13.9 6.2
 8 2 -1 20.7 4.7
 -7 -2 1 11.5 3.1
 7 -2 -1 18.7 5.1
 7 -2 -1 17.7 2.7
 -7 -2 1 9.8 3.7
 -7 -2 1 9 4.4
 -7 -2 1 20.7 5.3
 7 -2 -1 22.9 5.9
 7 -2 -1 7.9 4.8
 7 -2 -1 17.4 4.2
 7 -2 -1 20.6 4.9
 7 2 -1 24.3 5.4
 7 2 -1 15.7 4.1
 -7 2 1 10.4 3.7
 -7 2 1 17.3 3
 -7 2 1 17.7 5.6
 -7 2 1 11.6 5.7
 7 2 -1 17.3 2.7
 -6 -2 1 14.2 4.6
 6 -2 -1 14.3 2.5
 6 -2 -1 22.8 5.2
 6 -2 -1 14.4 4.8
 6 -2 -1 18.2 5.9
 6 -2 -1 21.2 4.1
 6 -2 -1 5 4
 -6 -2 1 13.8 3.8
 6 2 -1 11.1 3.5
 6 2 -1 15 4.6
 6 2 -1 11.5 2.7
 -6 2 1 9.5 3.2
 -6 2 1 8.3 4.4
 -6 2 1 13.3 2.8
 -6 2 1 13.9 6
 -5 -2 1 39.7 5.3
 5 -2 -1 38.3 6.6
 5 -2 -1 39.8 8.1
 5 -2 -1 46.1 6.5
 5 -2 -1 36.7 5.4
 5 -2 -1 42.9 6.1
 5 -2 -1 31.6 6.1
 5 -2 -1 35.8 3.8
 -5 -2 1 40.7 6.8
 -5 -2 1 30 5.3
 -5 2 1 40.3 4.8
 5 2 -1 37.4 5.3
 -5 2 1 33.4 7.5
 -5 2 1 34.8 5.8
 5 2 -1 44.5 6.6
 -5 2 1 27.8 4.7
 4 -2 -1 67.79 8.1
 -4 -2 1 67.79 8.3
 4 -2 -1 71.89 6.8
 4 -2 -1 62.09 6.3
 4 -2 -1 62.89 7.2
 4 -2 -1 71.69 5
 4 -2 -1 79.99 7.9
 -4 -2 1 72.49 5.2
 -4 -2 1 75.59 6.1
 -4 -2 1 67.29 8
 -4 2 1 61.79 6.3
 4 2 -1 67.79 6.1
 4 2 -1 69.29 7.9
 4 2 -1 75.89 8.1
 -4 2 1 61.89 7.1
 -4 2 1 68.09 5.9
 -4 2 1 79.59 9.6
 3 -2 -1 172.38 11.2
 3 -2 -1 173.88 8.5
 3 -2 -1 175.28 11.4
 -3 -2 1 171.28 11.1
 -3 -2 1 177.08 11
 3 -2 -1 175.28 9.9
 3 -2 -1 161.88 9.5
 3 -2 -1 179.58 10.4
 -3 -2 1 178.18 8.6
 -3 -2 1 159.38 9.4
 3 2 -1 168.28 11.1
 -3 2 1 169.58 12.4
 3 2 -1 176.68 11.1
 -3 2 1 187.68 11.3
 3 2 -1 159.48 8.4
 -3 2 1 178.38 10.2
 -3 2 1 159.68 9.5
 -2 -2 1 15.2 4
 2 -2 -1 11.2 3.4
 -2 -2 1 15.4 3.5
 2 -2 -1 6.6 3.6
 2 -2 -1 8.7 3.7
 -2 -2 1 15.4 4.5
 -2 -2 1 14.8 3
 2 -2 -1 10.2 3.4
 2 -2 -1 10.5 4
 2 -2 -1 10.2 3.6
 -2 2 1 8.5 4
 -2 2 1 10 4.2
 -2 2 1 9.7 4.9
 2 2 -1 8.7 4.3
 2 2 -1 14.8 4.7
 -1 -2 1 49.8 7
 1 -2 -1 40.1 6.2
 1 -2 -1 52.19 6.8
 1 -2 -1 52.99 6.7
 1 -2 -1 48.4 6.7
 -1 -2 1 52.99 6.8
 1 -2 -1 56.39 6.8
 -1 -2 1 53.49 6.6
 1 2 -1 42.1 6.1
 1 2 -1 51.89 6.4
 1 2 -1 65.19 7.8
 -1 2 1 40.8 6.3
 -1 2 1 43.6 6.3
 -1 2 1 40.2 6.3
 0 -2 1 267.87 10.8
 0 -2 1 270.07 12.8
 0 -2 -1 276.67 13.6
 0 -2 1 283.07 13.3
 0 -2 -1 282.97 13.5
 0 -2 1 262.87 12.9
 0 -2 -1 275.47 12.6
 0 -2 -1 281.37 14.1
 0 2 -1 282.47 13.2
 0 2 -1 283.67 13.8
 0 2 -1 285.27 13.4
 0 2 1 261.47 13.5
 0 2 1 270.67 13.5
 0 2 1 267.97 12.6
 1 -2 1 446.46 17.4
 -1 -2 -1 401.26 15.1
 1 -2 1 416.66 17.1
 -1 -2 -1 414.36 16.9
 -1 -2 -1 409.16 17.1
 1 -2 1 437.46 15.7
 1 -2 1 399.86 16.2
 1 -2 1 411.86 15.9
 1 -2 1 423.96 15
 1 -2 1 406.56 16.3
 -1 2 -1 433.36 17.2
 1 2 1 419.86 17.3
 1 2 1 416.76 15.3
 -1 2 -1 402.76 17.3
 -1 2 -1 439.86 17.1
 1 2 1 411.26 17.5
 2 -2 1 330.07 15.9
 -2 -2 -1 340.87 15.9
 -2 -2 -1 376.26 15.7
 2 -2 1 366.96 14.2
 2 -2 1 369.36 15.5
 -2 -2 -1 365.66 15.1
 2 -2 1 343.67 14.5
 -2 -2 -1 354.36 13
 2 -2 1 355.86 14
 2 -2 1 371.06 15.9
 2 -2 1 346.77 13.9
 -2 2 -1 359.26 17.1
 -2 2 -1 366.86 15.2
 2 2 1 376.26 16.5
 -2 2 -1 358.56 15.4
 2 2 1 376.26 16.4
 3 -2 1 589.44 17.9
 3 -2 1 584.34 21.8
 3 -2 1 590.24 19.2
 3 -2 1 590.74 22.7
 -3 -2 -1 572.84 18.7
 -3 -2 -1 582.04 17.5
 3 -2 1 574.94 19.5
 -3 -2 -1 597.44 22.1
 3 -2 1 619.54 20.4
 -3 -2 -1 568.24 22
 3 -2 1 634.54 22.7
 3 2 1 603.94 22.2
 -3 2 -1 634.64 24.2
 3 2 1 598.24 22.5
 -3 2 -1 580.54 20.1
 -3 2 -1 582.94 19.9
 3 2 1 587.84 19.2
 4 -2 1 81.39 8.5
 -4 -2 -1 88.09 5.1
 4 -2 1 83.49 8.5
 4 -2 1 93.79 7.2
 4 -2 1 94.99 9.4
 4 -2 1 78.49 4.8
 -4 -2 -1 91.99 8.8
 -4 -2 -1 84.49 8.4
 -4 -2 -1 93.89 7
 4 -2 1 77.59 6.6
 4 -2 1 85.39 8
 -4 2 -1 81.89 7.2
 4 2 1 80.39 8.3
 -4 2 -1 78.89 7
 4 2 1 104.49 9.3
 4 2 1 86.59 7.3
 -4 2 -1 84.19 8.3
 -4 2 -1 87.59 10
 -5 -2 -1 81.19 8.8
 5 -2 1 84.19 8.9
 -5 -2 -1 85.49 4.7
 5 -2 1 96.19 8.3
 5 -2 1 83.49 7.5
 -5 -2 -1 94.09 9.1
 5 -2 1 84.19 5.3
 -5 -2 -1 96.69 7.7
 5 -2 1 91.79 8.8
 5 -2 1 85.19 9.6
 5 -2 1 93.69 7.5
 -5 2 -1 90.59 9.2
 -5 2 -1 83.49 7.6
 -5 2 -1 98.49 11.2
 5 2 1 87.39 7.4
 -5 2 -1 79.59 6.6
 5 2 1 86.99 8.9
 5 2 1 100.79 8.7
 6 -2 1 109.69 11.1
 6 -2 1 110.99 10.3
 6 -2 1 116.79 8.4
 -6 -2 -1 103.19 9.6
 -6 -2 -1 104.79 8.5
 6 -2 1 106.19 9.6
 -6 -2 -1 100.69 10.1
 6 2 1 105.19 8.7
 -6 2 -1 106.49 8.5
 6 2 1 117.59 9.6
 6 2 1 99.09 5.4
 -7 -2 -1 75.79 9.6
 7 -2 1 94.89 11.2
 -7 -2 -1 85.99 9.1
 7 -2 1 80.49 9
 -7 -2 -1 71.19 7.9
 7 -2 1 68.19 9
 7 -2 1 77.99 8.6
 7 -2 1 88.59 8.1
 -7 2 -1 96.39 12.4
 7 2 1 83.39 5.7
 -7 2 -1 74.99 10.1
 7 2 1 90.49 8.2
 -8 -2 -1 1.6 4.6
 8 -2 1 -2.2 3.2
 -8 -2 -1 -8 3.6
 8 -2 1 3 3.5
 8 -2 1 5.1 5.4
 -8 2 -1 -0.4 5
 8 2 1 5.9 3.5
 8 2 1 -0.8 2
 -9 -2 -1 147.09 7.6
 -9 -2 -1 150.18 12.7
 9 -2 1 139.39 11.9
 9 -2 1 165.88 15
 9 -2 1 140.19 11.4
 -9 2 -1 147.59 16
 9 2 1 132.89 8.7
 -9 2 -1 136.79 12
 9 2 1 132.09 10.9
 10 -2 1 3.8 4.5
 -10 -2 -1 -7.7 8.9
 10 -2 1 9.6 4.8
 10 -2 1 0.2 5.3
 -10 -2 -1 2.3 3.2
 10 2 1 5 3
 -10 2 -1 20.5 7.9
 10 2 1 5.8 3.7
 11 -2 1 8.5 4.8
 11 -2 1 16.8 6.2
 -11 -2 -1 7.8 4.1
 11 -2 1 5.9 5.8
 -11 -2 -1 3.3 6.5
 11 2 1 10 5.3
 11 2 1 8.7 3.5
 -11 2 -1 16.3 8.9
 12 -2 1 -2.2 4.3
 12 -2 1 3.6 4.1
 12 -2 1 4.7 6.1
 -12 -2 -1 0.4 3.6
 -12 -2 -1 -0.7 7.6
 12 2 1 -1.1 3.5
 12 2 1 -0.7 4.1
 -12 2 -1 12.7 9.1
 13 -2 1 9.4 6.5
 -13 -2 -1 -0.9 4.4
 -13 -2 -1 13.8 9.5
 13 -2 1 11 6.5
 13 2 1 3.7 3.7
 13 2 1 6.5 5.1
 -13 2 -1 -3.6 9.2
 14 -2 1 1.7 5.7
 14 -2 1 -0.3 5.6
 14 -2 1 -11.5 6
 -14 2 -1 -2.9 8.9
 14 2 1 5.4 4.6
 14 2 1 12.5 5.6
 15 -2 1 -2.2 7.9
 15 -2 1 30.4 8.6
 -15 -2 -1 -0.5 11.1
 15 -2 1 10 7.1
 -15 2 -1 16.9 12.8
 15 2 1 8.4 6.6
 15 2 1 12.7 6.8
 14 -3 -1 4.7 6.2
 14 -3 -1 -9.8 5.4
 -14 3 1 0.3 11
 14 3 -1 3.2 5.9
 13 -3 -1 11.2 7.5
 13 -3 -1 0.9 5
 13 -3 -1 0 6.1
 -13 3 1 9.2 11.4
 13 3 -1 0.1 5.4
 12 -3 -1 -4.1 5
 12 -3 -1 -1.2 5.3
 12 -3 -1 -3.5 4.9
 -12 3 1 -6.1 8.1
 12 3 -1 -7.4 4.2
 11 -3 -1 40.4 9.1
 11 -3 -1 34.1 7.5
 11 -3 -1 59.09 11.4
 -11 3 1 26.8 10.7
 11 3 -1 62.49 9.3
 11 3 -1 67.99 11.6
 10 -3 -1 4.2 4.2
 10 -3 -1 4.1 4.3
 10 -3 -1 -12.9 8
 10 3 -1 8.8 6.2
 10 3 -1 10.2 5
 -10 3 1 18.3 13.2
 9 -3 -1 -6.9 4
 9 -3 -1 2.5 3.3
 9 -3 -1 -1.7 3.5
 -9 3 1 -8.8 7
 9 3 -1 1.5 3.7
 9 3 -1 10.2 6.9
 8 -3 -1 3.9 4.8
 8 -3 -1 4.6 4.3
 -8 -3 1 -5.6 4
 8 -3 -1 0.3 3.5
 -8 3 1 -2.7 5.3
 8 3 -1 2 3.6
 -8 3 1 8.3 7.3
 8 3 -1 -0.4 4
 8 3 -1 1.6 4
 7 -3 -1 4 5
 -7 -3 1 -5.5 3.3
 7 -3 -1 0.4 3.5
 7 -3 -1 2.2 2.2
 7 -3 -1 1.4 2.8
 7 -3 -1 11.4 4.8
 -7 -3 1 1.5 2.7
 -7 3 1 10.3 6.4
 7 3 -1 0.5 3.6
 7 3 -1 8.6 3.7
 -7 3 1 6.8 3.5
 7 3 -1 5.9 4.7
 6 -3 -1 123.29 13.6
 -6 -3 1 103.39 7.3
 6 -3 -1 101.79 6.3
 6 -3 -1 101.19 11.9
 6 -3 -1 100.89 8.5
 -6 -3 1 108.19 8.7
 6 -3 -1 104.99 10.4
 6 3 -1 98.59 10.7
 6 3 -1 123.69 12.4
 -6 3 1 106.59 13.8
 6 3 -1 119.19 9.5
 5 -3 -1 12.5 4.5
 5 -3 -1 11.7 3.2
 5 -3 -1 4 4.5
 -5 -3 1 4.2 3.1
 -5 -3 1 -3.8 4.5
 5 -3 -1 15.5 4
 5 -3 -1 6.8 4.2
 -5 -3 1 6.5 5.5
 5 3 -1 14.1 5.6
 -5 3 1 9.7 6.4
 -5 3 1 7 4
 5 3 -1 10 4.8
 -4 -3 1 10.1 3.7
 4 -3 -1 7.2 6.6
 4 -3 -1 12.2 5.5
 4 -3 -1 6.5 3.5
 4 -3 -1 9.7 4.2
 4 -3 -1 13 7.6
 -4 -3 1 10.1 4.3
 4 -3 -1 5.6 4.7
 -4 -3 1 22 6
 4 -3 -1 10 3.1
 -4 -3 1 9.4 3.6
 -4 3 1 7.2 5.5
 -4 3 1 8.6 4.2
 4 3 -1 15.7 5.1
 4 3 -1 10.1 4.8
 3 -3 -1 81.79 8.5
 3 -3 -1 91.49 7.9
 3 -3 -1 83.59 9.7
 3 -3 -1 65.19 9
 3 -3 -1 88.79 8.8
 -3 -3 1 78.29 9.5
 -3 -3 1 82.29 6.9
 -3 -3 1 85.79 8
 -3 -3 1 81.09 10.1
 3 -3 -1 82.19 9.3
 3 -3 -1 79.09 8.7
 -3 3 1 86.79 11.3
 -3 3 1 65.89 8.5
 -3 3 1 83.79 9.8
 3 3 -1 80.19 9.7
 3 3 -1 86.59 9.6
 2 -3 -1 372.56 17.5
 -2 -3 1 353.86 11
 -2 -3 1 379.06 14.7
 2 -3 -1 354.46 22.7
 -2 -3 1 351.06 17.4
 2 -3 -1 367.96 17.1
 -2 -3 1 347.47 18.1
 2 -3 -1 385.66 17.4
 2 -3 -1 384.56 17
 -2 -3 1 362.26 16.3
 2 -3 -1 389.06 18.1
 2 -3 -1 349.27 18
 -2 3 1 350.16 18.9
 -2 3 1 325.27 20.6
 2 3 -1 358.76 18.5
 2 3 -1 368.56 18.8
 -2 3 1 352.96 17.3
 1 -3 -1 9.6 4.1
 -1 -3 1 7.2 4.8
 -1 -3 1 11.1 6.5
 -1 -3 1 22.6 5
 1 -3 -1 13.4 5.2
 -1 -3 1 16.3 3.3
 1 -3 -1 19.5 4.4
 1 -3 -1 19.6 5.1
 1 -3 -1 9.8 4.8
 1 -3 -1 15.1 5.1
 -1 3 1 20 5.4
 -1 3 1 23.6 5.7
 1 3 -1 24.9 7.8
 1 3 -1 10.7 4.7
 -1 3 1 24.7 5.7
 0 -3 -1 64.59 9.2
 0 -3 1 57.69 8.7
 0 -3 1 57.29 8.1
 0 -3 -1 48.7 7.9
 0 -3 1 89.39 11.5
 0 -3 1 70.49 6.4
 0 -3 -1 63.59 6.5
 0 -3 1 65.29 8.6
 0 -3 -1 63.39 8.1
 0 -3 -1 69.29 11.9
 0 3 1 68.59 8.6
 0 3 1 73.39 8.4
 0 3 1 77.39 10
 0 3 -1 63.39 9.9
 0 3 -1 65.19 8.2
 0 3 -1 64.39 8.4
 1 -3 1 -2.4 2.7
 -1 -3 -1 -2.8 3.1
 1 -3 1 2.4 2.7
 1 -3 1 3.6 4.3
 1 -3 1 2.5 2.9
 -1 -3 -1 1.2 4
 1 -3 1 -3 3
 -1 -3 -1 -3 3.8
 1 -3 1 4 3.7
 -1 -3 -1 3.3 2.2
 -1 -3 -1 3.3 5.2
 1 -3 1 5.1 4.2
 -1 3 -1 1.2 3.6
 1 3 1 1.3 3.9
 1 3 1 3.4 3.2
 -1 3 -1 8.6 4.3
 -1 3 -1 -0.3 3.6
 1 3 1 7.2 4.4
 -2 -3 -1 60.49 8.4
 2 -3 1 73.09 8.1
 -2 -3 -1 66.49 7.3
 -2 -3 -1 67.09 4.6
 2 -3 1 76.19 7.9
 2 -3 1 77.49 7.6
 -2 -3 -1 72.09 7
 -2 -3 -1 60.29 4.4
 -2 -3 -1 70.59 8.5
 2 -3 1 76.39 9.7
 2 -3 1 64.89 8.3
 2 -3 1 75.99 8.8
 2 -3 1 70.89 8.1
 -2 3 -1 72.99 8.9
 -2 3 -1 72.29 9.7
 2 3 1 76.39 9.7
 2 3 1 59.09 8.6
 -2 3 -1 74.69 8.7
 3 -3 1 115.29 10.4
 3 -3 1 104.19 10.8
 3 -3 1 125.89 9.8
 3 -3 1 135.39 9.4
 3 -3 1 116.89 9.5
 -3 -3 -1 122.19 11.6
 -3 -3 -1 111.89 8.1
 -3 -3 -1 120.99 8.7
 3 -3 1 121.09 9.6
 3 -3 1 111.09 15.6
 -3 3 -1 112.99 14.5
 3 3 1 111.49 10.7
 3 3 1 117.09 13.7
 -3 3 -1 118.09 10.4
 -3 3 -1 114.19 12.1
 4 -3 1 40.2 8.1
 -4 -3 -1 34.4 6.4
 -4 -3 -1 36.8 5.8
 4 -3 1 27.1 4.9
 4 -3 1 33.4 5.7
 -4 -3 -1 18.3 5.7
 -4 -3 -1 31.8 5.1
 4 -3 1 38.3 6.3
 4 -3 1 22.9 6.3
 4 -3 1 38.9 11
 4 -3 1 31.7 4.6
 -4 3 -1 35.1 6.6
 4 3 1 32.1 6.9
 -4 3 -1 28.7 7.2
 4 3 1 26.1 6.3
 5 -3 1 3 4.5
 -5 -3 -1 11.7 4.2
 5 -3 1 11.2 3.8
 5 -3 1 9.1 4.2
 5 -3 1 11.4 4.2
 5 -3 1 8 2.8
 -5 -3 -1 0.5 5.1
 -5 -3 -1 15.5 6.3
 5 -3 1 13.6 5.8
 -5 -3 -1 14.7 3.2
 5 3 1 11 4.7
 -5 3 -1 6.3 3.7
 -5 3 -1 6.8 5.5
 5 3 1 6.4 4.7
 6 -3 1 166.28 10.2
 6 -3 1 206.28 13.3
 6 -3 1 160.08 7.5
 -6 -3 -1 175.28 11.5
 6 -3 1 166.68 14
 6 -3 1 199.88 11.6
 -6 3 -1 154.18 11.6
 -6 3 -1 201.38 16.8
 -6 3 -1 179.98 11.3
 6 3 1 184.68 11.8
 6 3 1 191.78 15.5
 6 3 1 169.38 13.2
 -7 -3 -1 71.39 9
 7 -3 1 65.39 10.4
 7 -3 1 64.09 11.3
 7 -3 1 79.29 9.7
 7 -3 1 63.79 6.1
 -7 3 -1 76.39 10.9
 -7 3 -1 80.39 12.8
 7 3 1 67.59 10.7
 7 3 1 60.89 9.3
 -8 -3 -1 7.5 4.9
 8 -3 1 14.1 5.9
 8 -3 1 9.6 4.6
 8 -3 1 12.6 4.7
 -8 3 -1 21.2 8.4
 8 3 1 7.1 6
 8 3 1 11.5 5
 -8 3 -1 12.6 4.8
 9 -3 1 11.6 5.1
 9 -3 1 10.3 4.4
 9 -3 1 4 5.5
 -9 3 -1 12.1 7.6
 9 3 1 9.1 5.7
 9 3 1 9.6 4.8
 10 -3 1 11.7 5.3
 10 -3 1 12.3 6.2
 10 -3 1 -9.9 8.4
 10 3 1 17.6 5.9
 -10 3 -1 10.6 12.6
 10 3 1 11.7 7.3
 11 -3 1 3.9 4.3
 11 -3 1 1.9 4.4
 11 -3 1 5.7 6
 -11 3 -1 -13.8 6.7
 11 3 1 -0.3 4.4
 11 3 1 6.9 6.7
 12 -3 1 13.9 6.5
 12 -3 1 13 6
 12 -3 1 11.3 7.1
 12 3 1 10.5 5.4
 12 3 1 11.3 8
 -12 3 -1 17.6 11.1
 13 -3 1 -2 5.3
 13 -3 1 -5.3 6.1
 13 -3 1 6.3 5.8
 -13 3 -1 2.5 9.8
 13 3 1 -4.2 3.4
 13 3 1 -3.1 5.1
 14 -3 1 23.1 6
 -14 -3 -1 17.5 12.3
 14 -3 1 -3.8 6.3
 14 -3 1 -2.4 7.5
 -14 3 -1 -2 12.5
 14 3 1 5.3 6.1
 13 -4 -1 4.4 6.5
 13 -4 -1 2.2 7.4
 13 4 -1 7.7 9.3
 13 4 -1 10.3 7.6
 -13 4 1 -20.7 9.2
 12 -4 -1 -6.9 6
 12 -4 -1 -14.4 6
 12 -4 -1 3 6.2
 12 4 -1 7.3 6.5
 12 4 -1 4.5 8.1
 11 -4 -1 22.9 8.4
 11 -4 -1 3.2 5.7
 11 -4 -1 11.3 6.5
 -11 4 1 19.7 11.4
 11 4 -1 12.2 7.2
 11 4 -1 9.8 7.3
 10 -4 -1 -9.8 5.1
 10 -4 -1 2.4 4.6
 10 -4 -1 -9.6 4.4
 10 4 -1 8 7.3
 -10 4 1 8.4 9.4
 9 -4 -1 -7.2 3.9
 9 -4 -1 10.3 5.6
 9 -4 -1 1.5 4.7
 -9 4 1 0.4 7.5
 9 4 -1 -2 6.5
 8 -4 -1 74.49 10.8
 8 -4 -1 53.69 5.1
 8 -4 -1 61.59 8.6
 8 -4 -1 63.49 7.8
 8 -4 -1 77.09 14.1
 -8 -4 1 51.09 8.1
 -8 4 1 87.09 15.2
 8 4 -1 68.89 12
 7 -4 -1 -0.9 4.3
 7 -4 -1 -2.7 3.9
 7 -4 -1 -8.8 4.2
 -7 -4 1 -5.8 4.5
 7 -4 -1 4.4 5.4
 7 -4 -1 -0.7 2.5
 7 4 -1 0.8 4.7
 -7 4 1 -2.3 7.3
 7 4 -1 -3.2 5.4
 6 -4 -1 60.89 10.1
 6 -4 -1 52.99 9.2
 6 -4 -1 58.29 6.6
 -6 -4 1 84.09 7.9
 -6 -4 1 47.1 7
 6 -4 -1 84.69 9.4
 6 -4 -1 71.09 8.8
 -6 4 1 55.99 12.2
 6 4 -1 52.79 9.9
 6 4 -1 70.69 12.4
 -5 -4 1 7.2 4
 5 -4 -1 0.1 4.6
 5 -4 -1 10 4.5
 5 -4 -1 -0.5 4.2
 5 -4 -1 8 3.8
 5 4 -1 8.8 6.2
 -5 4 1 13 7.1
 5 4 -1 19.6 6.9
 4 -4 -1 6.2 4.6
 -4 -4 1 9.7 4.3
 4 -4 -1 1.8 3.4
 4 -4 -1 -0.3 4.3
 -4 -4 1 6.9 4.4
 4 -4 -1 3.6 4
 4 4 -1 0.2 5
 4 4 -1 -5.8 4.5
 -4 4 1 1.4 4.6
 -4 4 1 4.9 6.1
 3 -4 -1 4.6 4
 3 -4 -1 1.9 4.2
 -3 -4 1 14.6 4.5
 3 -4 -1 -3.9 3.4
 3 -4 -1 0.3 4.5
 -3 -4 1 4.2 4.5
 -3 4 1 6.2 5.2
 -3 4 1 10.2 6.3
 3 4 -1 0.2 4.9
 3 4 -1 8.9 5.2
 -3 4 1 7.6 4.5
 -2 -4 1 66.99 4.9
 -2 -4 1 70.39 8.2
 2 -4 -1 72.99 10.2
 -2 -4 1 50.59 9.9
 2 -4 -1 54.29 8.2
 -2 -4 1 68.09 5
 2 -4 -1 57.49 8.2
 2 -4 -1 71.89 10
 -2 -4 1 74.19 9.8
 2 4 -1 64.89 10.3
 2 4 -1 72.69 11.4
 -2 4 1 57.69 9.4
 -2 4 1 55.19 9.6
 -2 4 1 62.49 9.7
 -1 -4 1 23.6 4.9
 1 -4 -1 16.3 5.5
 1 -4 -1 9.4 5.7
 1 -4 -1 12.2 5.1
 1 -4 -1 10.7 5.3
 -1 -4 1 9.9 6.6
 -1 -4 1 8.3 5.8
 -1 -4 1 13.9 2.9
 1 -4 -1 9.9 4.3
 -1 4 1 13.1 5.7
 1 4 -1 20.6 7.5
 -1 4 1 7.3 5.6
 1 4 -1 4.8 5.2
 -1 4 1 14.3 5.9
 0 -4 1 14.4 4.9
 0 -4 -1 16.4 6.1
 0 -4 -1 14.9 5.9
 0 -4 1 17.1 6.6
 0 -4 -1 9.8 4
 0 -4 1 17.7 4.3
 0 -4 1 15.3 6.4
 0 4 1 23 6.7
 0 4 -1 10.5 5.8
 0 4 -1 23.5 6.2
 0 4 1 15.7 6.3
 0 4 1 12 5.6
 0 4 -1 9.6 5.8
 1 -4 1 6.7 3.5
 -1 -4 -1 1.1 2.7
 -1 -4 -1 -4.1 4.7
 -1 -4 -1 -2 2.1
 1 -4 1 2.1 3.7
 1 -4 1 0.2 4.1
 1 -4 1 -1.7 3.3
 -1 -4 -1 4.6 4.6
 -1 -4 -1 -2.4 3.7
 1 -4 1 -2.9 4.9
 -1 4 -1 4.7 4.8
 1 4 1 3.6 5.1
 1 4 1 6.5 5.9
 -1 4 -1 4 5.1
 -1 4 -1 -1.1 4.2
 -2 -4 -1 6.6 4.7
 -2 -4 -1 5.5 4.6
 2 -4 1 0.4 6.8
 2 -4 1 1.2 4.1
 2 -4 1 2.2 7.9
 -2 -4 -1 0.9 2.4
 -2 -4 -1 0.2 2
 -2 -4 -1 -0.7 5
 2 -4 1 -0.7 4.3
 -2 4 -1 5.9 5.4
 2 4 1 2.7 4.2
 2 4 1 18.2 6.3
 -2 4 -1 -2.6 4
 -2 4 -1 6.2 5.3
 3 -4 1 6.1 3.3
 -3 -4 -1 9.8 4.2
 -3 -4 -1 9 7.1
 3 -4 1 0.6 4.2
 -3 -4 -1 -0.2 4.4
 3 -4 1 3 4
 3 -4 1 14.7 5.9
 -3 4 -1 8.2 5.3
 3 4 1 14.5 5.9
 -3 4 -1 6.9 5
 -3 4 -1 4.5 5.8
 3 4 1 8.6 4.9
 4 -4 1 3.2 3.5
 -4 -4 -1 7.3 4.8
 4 -4 1 5.3 4.3
 4 -4 1 2.7 3.8
 4 -4 1 -2 3.7
 -4 -4 -1 0.1 5.9
 -4 -4 -1 0.2 3.8
 -4 4 -1 3.9 6.4
 4 4 1 4.6 5.4
 -4 4 -1 0.2 5.3
 4 4 1 7.8 5.4
 5 -4 1 51.99 8
 5 -4 1 54.49 6.9
 5 -4 1 66.09 8.9
 -5 -4 -1 45.5 6.2
 5 -4 1 59.79 9.5
 -5 -4 -1 63.09 12.8
 5 4 1 58.09 10.2
 -5 4 -1 49.9 8.5
 -5 4 -1 59.19 11.7
 5 4 1 62.89 11.2
 6 -4 1 64.29 9.2
 6 -4 1 95.29 10.8
 6 -4 1 110.59 9.7
 -6 -4 -1 81.79 14.7
 -6 -4 -1 67.29 8.7
 -6 -4 -1 74.69 8.2
 6 -4 1 79.19 11.3
 6 -4 1 75.89 6.8
 6 4 1 102.09 13.7
 -6 4 -1 69.39 13.5
 7 -4 1 16.3 3.2
 7 -4 1 22.7 5.8
 7 -4 1 27.6 7.9
 7 -4 1 25.1 6.9
 -7 -4 -1 5.9 5.8
 7 -4 1 28 5.8
 7 4 1 25.3 7.4
 -7 4 -1 24.9 9.3
 8 -4 1 -1 4
 8 -4 1 5.4 5.2
 8 -4 1 -5.2 5.6
 8 4 1 2.9 5.6
 -8 4 -1 -0.8 7.7
 9 -4 1 -2.1 4.4
 9 -4 1 1.6 4.1
 9 -4 1 2.3 5.1
 -9 -4 -1 -1 8.4
 9 -4 1 -7.7 3.8
 9 4 1 -5.8 5.5
 -9 4 -1 -4.8 7.3
 10 -4 1 6.2 5.5
 10 -4 1 13.3 7.8
 10 -4 1 15.8 6.4
 -10 -4 -1 18.8 10.5
 10 4 1 5.5 7.4
 -10 4 -1 2.9 8.4
 11 -4 1 -0.6 6.1
 -11 -4 -1 15.8 11.9
 11 -4 1 4.9 5.1
 11 -4 1 11.6 6.5
 11 4 1 0 5.9
 11 4 1 8.3 7.5
 -11 4 -1 2.8 10
 12 -4 1 6 8
 -12 -4 -1 -0.1 12.8
 12 -4 1 29 9
 -12 4 -1 -3.5 11.6
 12 4 1 20.3 8.7
 12 4 1 24.6 10.1
 13 -4 1 8 7.8
 13 -4 1 9.4 7.4
 -13 -4 -1 -17.7 23.3
 13 4 1 19.4 8.6
 -13 4 -1 44.2 15.2
 -11 -5 1 12.1 13.4
 11 -5 -1 6.5 8.4
 11 -5 -1 2 6.3
 11 -5 -1 10.8 8.6
 11 5 -1 25 11.6
 -11 5 1 -7.9 12.1
 10 -5 -1 -0.8 7.9
 10 -5 -1 0.1 5.6
 10 -5 -1 -6.2 6.5
 10 5 -1 32.8 10.9
 9 -5 -1 -10.7 4.9
 9 -5 -1 2 4.9
 9 -5 -1 -6.9 5.8
 -9 -5 1 4.7 10.1
 9 5 -1 3.6 8
 -9 5 1 5 10.9
 8 -5 -1 18.9 8.3
 -8 -5 1 -6.6 8.9
 8 -5 -1 1 5
 8 -5 -1 5.5 2.8
 8 -5 -1 6.1 6.4
 -8 5 1 -1.2 8.9
 8 5 -1 4.1 7.1
 -7 -5 1 33.8 5.1
 -7 -5 1 30.2 12.5
 7 -5 -1 15.3 4.6
 7 -5 -1 21.3 5.7
 7 -5 -1 21.7 7.8
 7 -5 -1 18.2 6.3
 -7 5 1 15.1 10.6
 7 5 -1 34.6 9.5
 6 -5 -1 -7.5 4.5
 -6 -5 1 8.9 9.9
 6 -5 -1 -10.2 4.7
 6 -5 -1 -5.6 4
 -6 -5 1 0.2 4.9
 6 -5 -1 -8.2 3.5
 6 5 -1 2.2 6.6
 -6 5 1 1.2 7.4
 5 -5 -1 3.4 5.1
 -5 -5 1 -2.2 7.8
 5 -5 -1 12.1 6.4
 5 -5 -1 -5.3 4.3
 -5 -5 1 -7.9 5
 5 -5 -1 1.1 4.1
 -5 -5 1 3.8 5.4
 5 5 -1 2.9 6.6
 -5 5 1 8.7 8.2
 5 5 -1 12.8 11.2
 4 -5 -1 15.6 6.3
 4 -5 -1 20.3 6.5
 4 -5 -1 16.9 5.8
 4 -5 -1 25.5 7.1
 -4 -5 1 40.6 12.2
 -4 -5 1 28.1 7.3
 -4 -5 1 21.1 7
 -4 5 1 31.6 13
 4 5 -1 33.5 8.7
 4 5 -1 52.79 12.1
 -3 -5 1 84.69 15.2
 3 -5 -1 100.79 12.8
 3 -5 -1 74.49 10.1
 -3 -5 1 125.19 12.7
 -3 -5 1 88.79 11.6
 3 -5 -1 91.99 11.5
 3 -5 -1 107.79 12
 3 5 -1 99.69 13.9
 3 5 -1 86.69 13.4
 -3 5 1 103.79 13.5
 -3 5 1 109.99 14.2
 -2 -5 1 -7 6.3
 2 -5 -1 -1.1 5.3
 2 -5 -1 6 5.3
 2 -5 -1 -4 3.5
 -2 -5 1 -2.4 5.6
 2 -5 -1 2.1 5.4
 2 5 -1 7 6.4
 -2 5 1 -0.5 6.2
 2 5 -1 5.7 6.4
 -2 5 1 3.5 6
 -1 -5 1 3.1 5.6
 1 -5 -1 -2.4 4.7
 -1 -5 1 -8.3 4.3
 -1 -5 1 14.7 4.3
 -1 -5 1 9.7 6.9
 1 -5 -1 2.4 5.2
 1 -5 -1 5.5 4.1
 1 -5 -1 1.7 4.5
 -1 -5 1 -1 3.1
 1 5 -1 6.5 6.6
 1 5 -1 7.2 9.7
 -1 5 1 10.5 6.8
 -1 5 1 3.9 5.2
 0 -5 -1 0.5 3.5
 0 -5 1 3.8 4.2
 0 -5 1 4.7 5.4
 0 -5 -1 -9.3 4.1
 0 -5 -1 -8.8 4.7
 0 -5 1 -9.4 5.2
 0 -5 -1 2.7 5.1
 0 -5 1 1.7 5.4
 0 -5 1 -1.6 3.1
 0 -5 -1 -2.9 5.1
 0 5 -1 -0.8 5.7
 0 5 1 -5.1 5.2
 0 5 -1 -4.2 5.9
 -1 -5 -1 93.09 9
 1 -5 1 101.79 12.9
 1 -5 1 85.59 10.6
 -1 -5 -1 63.69 9.3
 -1 -5 -1 79.49 7.7
 -1 -5 -1 85.19 13.2
 1 -5 1 82.29 12.4
 1 -5 1 68.39 11.4
 -1 5 -1 74.49 12.4
 1 5 1 97.89 13.8
 -1 5 -1 71.59 11.2
 2 -5 1 94.29 13.1
 -2 -5 -1 88.69 11.4
 2 -5 1 86.79 10.9
 2 -5 1 108.29 13.3
 2 -5 1 98.19 11
 -2 -5 -1 87.49 14.7
 2 5 1 91.29 13.9
 -2 5 -1 117.39 14.2
 -2 5 -1 98.19 12.8
 -2 5 -1 97.89 13.4
 3 -5 1 17.1 6.3
 3 -5 1 21.6 6
 -3 -5 -1 36.3 7.6
 3 -5 1 25.8 6.3
 -3 -5 -1 33.3 7.3
 -3 -5 -1 36.3 12.1
 3 -5 1 28.7 7.3
 -3 5 -1 16.3 7.8
 3 5 1 36.4 10.1
 -3 5 -1 28.4 9.3
 -3 5 -1 22.2 8
 4 -5 1 17.3 5.9
 -4 -5 -1 20.5 7.1
 4 -5 1 23.1 6.8
 4 -5 1 17.9 5.7
 -4 -5 -1 11.4 7
 4 -5 1 15.9 6.3
 -4 -5 -1 7.8 7.9
 4 5 1 19.6 9
 5 -5 1 3.2 4.9
 -5 -5 -1 11.5 5.2
 5 -5 1 5.5 4.3
 5 -5 1 -7.5 4.3
 5 -5 1 -3.1 4.5
 -5 -5 -1 10.7 8.6
 5 5 1 13 8
 -5 5 -1 1 7.2
 6 -5 1 -5.9 4.2
 6 -5 1 2.7 4.4
 6 -5 1 -1.1 4
 -6 -5 -1 11.9 8.9
 6 -5 1 11.7 6.7
 -6 -5 -1 11 4.3
 -6 5 -1 3.8 9.6
 6 5 1 3.1 7.1
 7 -5 1 -4.6 3.1
 7 -5 1 -0.6 5.9
 7 -5 1 0.9 6.2
 7 -5 1 -1.2 4.7
 -7 -5 -1 12.2 10.1
 7 5 1 13.9 7.3
 -7 5 -1 7 8.3
 -8 -5 -1 -7 9.4
 8 -5 1 -2.4 5.6
 8 -5 1 -4.5 5
 8 -5 1 -7.2 4.6
 -8 5 -1 -6.9 8.4
 8 5 1 6.4 7.7
 -9 -5 -1 16.9 12.2
 9 -5 1 6.7 5
 9 -5 1 -13.2 5.9
 9 -5 1 -1.9 5
 9 5 1 3.1 8.2
 -9 5 -1 -9.9 8.5
 10 -5 1 2 6.1
 10 -5 1 -7.4 7
 -10 -5 -1 -16.2 16.6
 10 -5 1 -8.5 5.4
 -10 5 -1 -25.2 14.7
 10 5 1 5.4 8.9
 11 -5 1 10 8.2
 11 -5 1 8.3 8.5
 11 -5 1 12.3 7.2
 -11 -5 -1 37.5 14.3
 -11 5 -1 -0.7 13.2
 7 -6 -1 -7 6
 7 -6 -1 6.7 6.6
 -7 -6 1 3.5 11.8
 7 -6 -1 -4 6.4
 -7 6 1 -17.6 12.9
 7 6 -1 -3.9 8.9
 -6 -6 1 -5.6 12.1
 6 -6 -1 -6.7 4.4
 6 -6 -1 6.3 7.4
 6 -6 -1 -1.8 5.8
 -6 6 1 17 11.2
 6 6 -1 -8.2 8.6
 5 -6 -1 -13.2 4.9
 5 -6 -1 -10.9 6
 -5 -6 1 18.9 10.5
 5 -6 -1 -10.1 5.6
 5 -6 -1 2.5 5.8
 5 6 -1 1.5 7.9
 -5 6 1 -8.9 8.5
 4 -6 -1 3.7 6
 4 -6 -1 1.9 6.1
 -4 -6 1 3.3 8.7
 4 -6 -1 0.4 5.2
 4 6 -1 -11 7.4
 -4 6 1 7.7 9.2
 3 -6 -1 5.4 5.1
 -3 -6 1 20.6 9.8
 -3 -6 1 8.8 5.7
 3 -6 -1 7.9 5.7
 3 -6 -1 14.1 8.9
 3 -6 -1 3.9 5.9
 -3 6 1 1.5 7.8
 3 6 -1 -7.8 7.9
 -3 6 1 8.3 8.3
 -2 -6 1 6.7 6.1
 2 -6 -1 4.7 5.2
 2 -6 -1 -3.8 12.3
 -2 -6 1 8.2 6.1
 -2 -6 1 12.6 8.3
 2 -6 -1 5.8 5.4
 2 6 -1 4.1 8.1
 -2 6 1 3.1 7.4
 1 -6 -1 50.39 8.2
 -1 -6 1 60.39 11.6
 -1 -6 1 40.2 8.9
 -1 -6 1 73.19 13.7
 1 -6 -1 62.89 14.5
 1 -6 -1 56.09 10.9
 1 -6 -1 71.89 9.8
 1 6 -1 57.29 12.3
 -1 6 1 57.59 12.1
 0 -6 1 8.4 7.9
 0 -6 1 11.9 3.7
 0 -6 1 -8 4.8
 0 -6 -1 -5.5 6.1
 0 -6 -1 2.4 3.7
 0 -6 1 -4.1 7.1
 0 -6 -1 1.5 6.9
 0 -6 -1 8 5.9
 0 6 1 2.7 7.2
 0 6 -1 -0.1 7.4
 -1 -6 -1 1.2 5.8
 1 -6 1 7.8 5.7
 1 -6 1 -8.1 6.2
 1 -6 1 0.7 5.2
 -1 -6 -1 1.4 7
 -1 -6 -1 3.4 5.5
 -1 6 -1 -2.2 8.1
 1 6 1 -6.6 7.6
 2 -6 1 14.3 7.4
 2 -6 1 22 7.9
 2 -6 1 18.1 6.4
 -2 -6 -1 14.7 8.5
 2 -6 1 18.1 6.2
 -2 -6 -1 15 8.9
 -2 6 -1 13.5 9.1
 2 6 1 27.4 10.6
 -3 -6 -1 27.8 11.4
 3 -6 1 9.9 6.1
 3 -6 1 11.1 6.4
 3 -6 1 5.4 6
 3 -6 1 15.6 6.6
 3 6 1 17.2 10.2
 -4 -6 -1 25.2 10.9
 4 -6 1 19.8 6.6
 4 -6 1 15 6.6
 4 -6 1 36.8 8.7
 4 -6 1 14.8 6.7
 -4 6 -1 26.8 11.1
 4 6 1 26.2 10.8
 -5 -6 -1 8.9 9.9
 5 -6 1 9.8 6.3
 5 -6 1 6.4 5.6
 5 -6 1 -1.9 5.8
 5 -6 1 -1.4 5
 5 6 1 -4.5 8.7
 -5 6 -1 1.3 9.4
 6 -6 1 -8 4.2
 6 -6 1 -7.9 5.6
 6 -6 1 0.8 6.1
 6 -6 1 12.6 6.5
 -6 6 -1 -7.7 9.7
 6 6 1 -0.6 8.3
 7 -6 1 39 9.3
 -7 -6 -1 52.49 12.9
 -7 6 -1 13.1 12.7
 7 6 1 51.19 11.9
 16 0 -2 0.8 6.3
 16 0 -2 16.5 7.6
 16 0 -2 3.8 7.3
 -16 0 2 0.1 16.5
 15 0 -2 2.7 5.5
 15 0 -2 1.1 4.9
 -15 0 2 -0.9 8.2
 15 0 -2 -7.7 5
 14 0 -2 11.7 6.9
 14 0 -2 7.3 4.8
 -14 0 2 -18.1 7.2
 13 0 -2 -6.7 3.8
 -13 0 2 -1.4 7.4
 13 0 -2 5.2 5
 13 0 -2 1.1 4.2
 -12 0 2 11.9 7
 12 0 -2 -8.9 3.6
 -12 0 2 3.1 5.5
 12 0 -2 0.1 3.9
 12 0 -2 -0.9 3.9
 11 0 -2 3.1 4.5
 -11 0 2 -1.5 5.6
 11 0 -2 0.8 3.8
 11 0 -2 2.8 3.6
 -10 0 2 245.98 14
 10 0 -2 242.28 16.1
 10 0 -2 253.27 16.5
 -10 0 2 253.47 20.4
 10 0 -2 262.97 15.2
 9 0 -2 -1.4 3.5
 9 0 -2 7.1 3.7
 -9 0 2 -8.5 3.5
 -9 0 2 0.2 3.3
 -9 0 2 5.9 5
 9 0 -2 1.1 3
 -8 0 2 9 3.5
 8 0 -2 4.5 3.7
 8 0 -2 11.5 3.9
 -8 0 2 11.4 4.2
 -8 0 2 4.1 2.9
 8 0 -2 7.4 3.6
 -8 0 2 12.5 3.7
 -7 0 2 -2.3 3.3
 7 0 -2 -1 2.1
 -7 0 2 -1.7 2.3
 -7 0 2 0.7 3
 -7 0 2 1.8 3.3
 7 0 -2 0.8 2.9
 7 0 -2 -3.4 2.7
 6 0 -2 423.66 17
 6 0 -2 410.66 16.1
 -6 0 2 415.26 16.7
 -6 0 2 414.36 16.9
 -6 0 2 408.36 16.6
 -6 0 2 441.16 15.9
 -5 0 2 -1.7 3.1
 5 0 -2 0.2 2.6
 -5 0 2 0.8 2.8
 -5 0 2 -3.9 2.7
 5 0 -2 -2.1 2.3
 -4 0 2 1278.87 32.5
 -4 0 2 1230.78 33.1
 -4 0 2 1190.68 32.8
 4 0 -2 1233.28 32.7
 -4 0 2 1284.47 33.6
 4 0 -2 1266.57 33.1
 -3 0 2 1.9 2.8
 3 0 -2 1.4 2.8
 3 0 -2 0.5 2.9
 -3 0 2 -1.5 3
 -3 0 2 2 2.8
 -3 0 2 2.8 2.9
 2 0 -2 238.08 8.2
 2 0 -2 216.28 6.3
 -2 0 2 226.98 8.2
 -2 0 2 219.58 7.8
 2 0 -2 226.28 8.3
 2 0 2 1253.97 31.2
 2 0 2 1248.38 31.6
 -2 0 -2 1283.37 31.1
 2 0 2 1309.67 32
 2 0 2 1350.86 31.3
 -2 0 -2 1316.57 32.1
 -2 0 -2 1267.07 31.3
 -3 0 -2 -0.7 3
 3 0 2 2.2 3
 3 0 2 0.8 2.6
 -3 0 -2 -0.7 2.9
 3 0 2 2.4 3.2
 3 0 2 -0.4 2.5
 -3 0 -2 -0.5 3
 -3 0 -2 3.3 2.8
 4 0 2 179.18 9.7
 -4 0 -2 187.28 15.1
 -4 0 -2 168.18 8.8
 4 0 2 174.18 8.8
 -4 0 -2 163.28 8.9
 4 0 2 195.88 8.9
 4 0 2 171.78 9.1
 -4 0 -2 183.48 9.3
 5 0 2 1.3 2.5
 -5 0 -2 1.5 2.7
 5 0 2 -2 2.4
 -5 0 -2 -1.5 2.4
 5 0 2 0.3 2.8
 5 0 2 2.1 3.1
 -5 0 -2 4.3 3.3
 6 0 2 76.69 6.9
 -6 0 -2 69.19 7.1
 6 0 2 54.79 5.8
 -6 0 -2 53.79 6.5
 6 0 2 70.69 7.6
 6 0 2 62.79 7.4
 -6 0 -2 71.49 7.2
 -7 0 -2 1.8 3.3
 7 0 2 -0.4 3
 7 0 2 -0.5 2.6
 7 0 2 0.1 2.8
 -7 0 -2 -0.5 2.8
 -7 0 -2 -1.9 2.1
 -7 0 -2 -1.8 2.9
 7 0 2 1 2.5
 8 0 2 422.86 17.5
 8 0 2 500.45 21.6
 -8 0 -2 467.35 20.4
 -8 0 -2 519.05 18.7
 -8 0 -2 510.15 27.1
 -8 0 -2 505.85 21
 8 0 2 483.05 20
 -9 0 -2 3.3 5.1
 9 0 2 0.4 3.2
 -9 0 -2 -2.6 2.8
 -9 0 -2 -8.2 3.3
 9 0 2 -1.3 3.1
 9 0 2 0.9 3.1
 10 0 2 115.49 11.6
 -10 0 -2 116.69 12.2
 10 0 2 104.59 11
 10 0 2 118.99 11.1
 -10 0 -2 112.89 9.7
 11 0 2 -0.6 3.9
 -11 0 -2 -0.1 3.7
 -11 0 -2 -5.2 5.8
 11 0 2 3.8 4.1
 11 0 2 2 3.9
 -12 0 -2 8.4 6.7
 12 0 2 1.3 4.3
 12 0 2 5.7 4.8
 -12 0 -2 13.2 7.5
 12 0 2 12.6 5.3
 13 0 2 -2.2 4.4
 -13 0 -2 -3.5 6.6
 13 0 2 4.1 7
 13 0 2 6.4 5.2
 -13 0 -2 -15 6.9
 14 0 2 2.2 9.1
 -14 0 -2 9 7.6
 14 0 2 7 6.2
 -14 0 -2 -11.1 8.4
 14 0 2 8.8 5.5
 15 0 2 -7.5 5
 -15 0 -2 -3.7 7.5
 -15 0 -2 -7.1 8
 15 0 2 -3 5.2
 15 0 2 -7.8 5.1
 16 0 2 7.8 6.6
 16 0 2 5 6.5
 -16 0 -2 -10.3 9.9
 -16 0 -2 9.7 10.3
 16 0 2 7.3 7.2
 -16 -1 2 5.5 9.6
 16 -1 -2 17.2 13
 16 -1 -2 -4.9 7.7
 16 -1 -2 7 6.7
 -16 1 2 9.7 10.2
 16 1 -2 3.2 6.7
 16 1 -2 1 6.7
 -15 -1 2 62.79 12.6
 15 -1 -2 72.09 11.9
 15 -1 -2 54.59 11.1
 15 -1 -2 57.29 10.7
 15 1 -2 67.79 11.6
 15 1 -2 67.69 10.8
 15 1 -2 73.79 13.4
 -15 1 2 80.89 14.5
 14 -1 -2 6.9 5.1
 14 -1 -2 10.5 6.7
 14 -1 -2 1.2 5.1
 -14 -1 2 1 7.9
 -14 1 2 -0.8 12.3
 -14 1 2 -12.7 5.9
 14 1 -2 12.2 6.1
 14 1 -2 -2.3 4.8
 14 1 -2 6.3 4.9
 13 -1 -2 7.5 4.9
 -13 -1 2 -3.9 5.2
 13 -1 -2 -2.7 5.1
 -13 1 2 18.5 9.3
 13 1 -2 -7.8 3.6
 13 1 -2 2.7 4.6
 13 1 -2 3.4 5.1
 12 -1 -2 36.6 8.1
 12 -1 -2 31.3 7.3
 -12 -1 2 16.7 10.9
 12 -1 -2 31.6 8.5
 12 1 -2 36.2 6.7
 12 1 -2 31.4 7.3
 12 1 -2 35.5 7.4
 -12 1 2 37.7 10.4
 11 -1 -2 116.39 13.9
 11 -1 -2 147.99 13.5
 11 -1 -2 140.39 12.7
 -11 -1 2 147.09 12.3
 11 1 -2 137.99 11.9
 -11 1 2 135.69 15.1
 11 1 -2 127.39 11.6
 11 1 -2 117.39 13.2
 -11 1 2 131.69 9.5
 -10 -1 2 25 6.1
 10 -1 -2 20 4.9
 10 -1 -2 21 6.1
 10 -1 -2 19.6 5.5
 -10 -1 2 28.6 7
 10 1 -2 16.8 4.7
 10 1 -2 10.6 5.3
 10 1 -2 18.8 5.7
 -10 1 2 8.5 3.5
 -10 1 2 22.5 7.8
 -9 -1 2 6.8 4.8
 9 -1 -2 -1.4 3.7
 9 -1 -2 8.2 3.8
 9 -1 -2 3.8 4.4
 -9 -1 2 10.5 4.3
 9 -1 -2 8.2 4
 -9 -1 2 -4.5 3.7
 9 1 -2 10.7 4
 9 1 -2 7.7 4.3
 -9 1 2 -1.5 3.3
 -9 1 2 2.4 2.6
 9 1 -2 5.7 3.3
 -9 1 2 9.2 5.8
 8 -1 -2 6.6 3.4
 8 -1 -2 1.7 3.5
 -8 -1 2 6.5 3.8
 -8 -1 2 5.6 4.2
 -8 -1 2 6.3 2.9
 -8 -1 2 -4.8 3.4
 8 -1 -2 4.1 3.2
 8 -1 -2 3.6 4.5
 -8 -1 2 1 3.3
 -8 1 2 4.8 3.2
 8 1 -2 5.3 3.6
 8 1 -2 0.9 3.6
 -8 1 2 -0.3 4.6
 8 1 -2 3.6 2.8
 8 1 -2 3.3 3.1
 -8 1 2 -3.3 3.7
 -8 1 2 2.4 2.4
 7 -1 -2 217.38 11.6
 7 -1 -2 177.48 11.9
 -7 -1 2 169.08 10.5
 7 -1 -2 173.48 13.3
 -7 -1 2 172.18 9.3
 -7 -1 2 178.18 9.7
 -7 1 2 180.78 11.2
 7 1 -2 175.78 10.3
 -7 1 2 178.58 13.2
 7 1 -2 193.48 10.5
 7 1 -2 173.68 9.2
 -6 -1 2 156.08 10.5
 6 -1 -2 190.28 11.1
 6 -1 -2 171.48 11.1
 -6 -1 2 174.68 8.8
 6 -1 -2 182.58 8.4
 -6 -1 2 170.78 9.8
 -6 -1 2 165.28 9
 6 -1 -2 187.68 10.6
 6 1 -2 164.68 9.3
 -6 1 2 161.68 11.3
 -6 1 2 178.88 12.9
 6 1 -2 166.98 11.4
 -6 1 2 176.58 7.7
 6 1 -2 171.08 9.5
 -6 1 2 180.88 10.5
 6 1 -2 176.08 9.3
 5 -1 -2 212.88 8.4
 -5 -1 2 187.48 10.7
 5 -1 -2 211.88 11.2
 5 -1 -2 207.18 10.6
 5 -1 -2 204.78 11.9
 -5 -1 2 206.88 9.9
 -5 -1 2 199.38 10.1
 5 1 -2 211.18 9.8
 5 1 -2 218.38 9.7
 5 1 -2 193.28 11.5
 -5 1 2 208.38 8.2
 -5 1 2 215.78 11.9
 -5 1 2 201.68 12.8
 5 1 -2 209.18 10.2
 -5 1 2 207.38 10.6
 4 -1 -2 164.48 9.7
 -4 -1 2 166.48 9.1
 -4 -1 2 155.88 9.5
 4 -1 -2 159.68 10
 4 -1 -2 173.48 7
 -4 -1 2 171.78 12.8
 4 -1 -2 165.08 8.9
 -4 1 2 178.58 11.3
 -4 1 2 159.98 6.8
 -4 1 2 164.98 10
 4 1 -2 166.38 9
 4 1 -2 161.88 9.9
 -4 1 2 174.68 9.3
 4 1 -2 168.08 8
 -3 -1 2 484.55 16.8
 3 -1 -2 478.75 13.9
 3 -1 -2 504.65 14.5
 3 -1 -2 534.05 16.3
 3 -1 -2 504.65 18
 3 -1 -2 504.05 17.2
 -3 -1 2 481.85 14.4
 -3 -1 2 496.65 16.7
 3 -1 -2 530.75 17.5
 -3 1 2 540.45 18
 -3 1 2 480.45 14.5
 3 1 -2 493.05 17.3
 -3 1 2 504.85 18.7
 3 1 -2 517.15 14.7
 -3 1 2 513.95 18.9
 3 1 -2 510.35 16.9
 2 -1 -2 154.18 8.9
 -2 -1 2 123.59 5.8
 2 -1 -2 126.69 6.2
 2 -1 -2 124.79 7.3
 -2 -1 2 146.29 8.6
 -2 -1 2 162.78 10
 2 -1 -2 127.29 9.3
 -2 1 2 139.09 9.4
 -2 1 2 110.89 9.4
 2 1 -2 143.19 9.4
 -2 1 2 149.69 8.3
 -2 1 2 145.79 8.8
 1 -1 -2 2960.3 69.59
 1 -1 -2 2954.7 69.49
 1 -1 -2 2958.6 70.49
 -1 -1 2 2885.51 70.19
 -1 -1 2 3004.6 66.49
 -1 -1 2 2984.5 69.29
 1 -1 -2 2961.6 70.49
 -1 -1 2 2913.81 69.29
 -1 -1 2 2976.4 66.99
 1 -1 -2 3068.19 71.29
 1 1 -2 3073.09 66.69
 -1 1 2 3017.9 69.99
 -1 1 2 3040.1 71.09
 -1 1 2 3000.2 70.59
 -1 1 2 3040.2 71.09
 1 1 -2 2947.21 70.59
 1 1 -2 3031.7 69.79
 0 -1 -2 154.88 8.5
 0 -1 2 148.59 7.9
 0 -1 2 152.98 6.3
 0 -1 2 150.78 7.4
 0 -1 -2 151.08 7.1
 0 -1 -2 142.99 8.4
 0 -1 -2 161.58 8.2
 0 -1 2 147.49 7.8
 0 1 -2 158.28 8
 0 1 -2 145.79 8.2
 0 1 2 158.18 8
 0 1 2 158.38 8.6
 0 1 2 149.09 8
 0 1 -2 161.08 6.6
 0 1 -2 149.39 7.6
 0 1 2 151.78 8.3
 1 -1 2 371.96 13.3
 1 -1 2 326.67 11.5
 1 -1 2 299.37 10
 -1 -1 -2 354.36 9.9
 -1 -1 -2 366.36 13.6
 -1 -1 -2 326.27 12.3
 1 -1 2 288.07 11.2
 1 -1 2 293.57 11
 1 -1 2 305.37 10.5
 -1 -1 -2 310.47 9.2
 -1 -1 -2 310.07 12.2
 -1 -1 -2 311.77 10.9
 1 1 2 323.07 12.5
 1 1 2 336.57 10
 -1 1 -2 325.07 11.8
 -1 1 -2 283.37 11
 1 1 2 307.47 9.3
 -1 1 -2 354.66 13.1
 -1 1 -2 300.47 10.7
 -1 1 -2 304.07 11.5
 2 -1 2 2768.62 62.29
 2 -1 2 2757.22 65.39
 2 -1 2 2745.63 67.89
 2 -1 2 2670.63 63.49
 2 -1 2 2774.92 64.69
 2 -1 2 2776.32 63.99
 2 -1 2 2795.92 66.79
 -2 -1 -2 2829.32 62.39
 -2 -1 -2 2686.23 66.29
 -2 -1 -2 2693.83 64.49
 2 1 2 2700.33 65.79
 -2 1 -2 2786.32 67.99
 2 1 2 2792.52 66.49
 2 1 2 2847.52 62.39
 -2 1 -2 2752.42 64.69
 -2 1 -2 2805.62 65.29
 -2 1 -2 2769.52 63.89
 2 1 2 2751.02 64.89
 3 -1 2 1302.17 31.4
 -3 -1 -2 1290.87 35.7
 -3 -1 -2 1353.76 35.6
 3 -1 2 1349.36 36.5
 -3 -1 -2 1303.97 35.1
 -3 -1 -2 1300.67 31.7
 3 -1 2 1295.47 32.3
 3 -1 2 1310.57 34.1
 3 -1 2 1295.57 36.5
 -3 1 -2 1283.47 32.4
 3 1 2 1252.97 33.4
 -3 1 -2 1264.07 32.7
 -3 1 -2 1309.67 37.1
 -3 1 -2 1356.16 35
 4 -1 2 37.5 4.9
 4 -1 2 22.5 4.9
 -4 -1 -2 26 3.5
 -4 -1 -2 23 3.7
 4 -1 2 26.9 5.4
 -4 -1 -2 30 7.4
 -4 -1 -2 25.2 4.5
 4 -1 2 29.8 4.5
 4 1 2 26.1 5
 -4 1 -2 27.7 6.1
 -4 1 -2 31.9 4.6
 4 1 2 30.3 4.4
 -4 1 -2 31.1 4.6
 4 1 2 24.9 3.2
 5 -1 2 858.31 25.9
 5 -1 2 819.02 24
 -5 -1 -2 788.52 24.4
 -5 -1 -2 802.42 26.4
 5 -1 2 876.91 28.6
 5 -1 2 807.62 27
 -5 -1 -2 789.42 24.6
 -5 1 -2 859.01 29.1
 5 1 2 800.82 24.8
 -5 1 -2 821.52 26.2
 -5 1 -2 786.02 24
 5 1 2 859.01 23.8
 5 1 2 813.42 27.5
 -6 -1 -2 294.67 13.6
 6 -1 2 293.97 15
 6 -1 2 306.07 16.1
 6 -1 2 319.47 13.4
 -6 -1 -2 294.47 12.8
 -6 -1 -2 305.17 11.3
 -6 -1 -2 286.37 14.6
 6 -1 2 311.67 14.3
 -6 1 -2 303.97 13.1
 -6 1 -2 309.67 14.8
 6 1 2 308.57 15.8
 -6 1 -2 304.47 16.8
 6 1 2 311.87 13
 6 1 2 298.37 13.5
 -7 -1 -2 108.89 7.9
 -7 -1 -2 95.39 8.6
 7 -1 2 117.49 9.2
 7 -1 2 138.79 16.3
 7 -1 2 116.49 15.9
 -7 -1 -2 113.79 7.5
 -7 1 -2 122.99 14.6
 7 1 2 120.19 8.5
 7 1 2 136.69 17.6
 -7 1 -2 116.29 8.8
 -7 1 -2 100.89 11.1
 -7 1 -2 106.49 5.3
 7 1 2 113.79 8.9
 8 -1 2 217.38 12.9
 -8 -1 -2 188.38 12.5
 8 -1 2 205.38 12.3
 -8 -1 -2 189.98 10.5
 -8 -1 -2 187.68 10.3
 -8 -1 -2 188.68 13.2
 8 -1 2 207.68 15
 8 1 2 207.58 11.9
 -8 1 -2 185.58 19.4
 -8 1 -2 195.68 8.1
 -8 1 -2 184.58 13.2
 8 1 2 203.48 14
 8 1 2 201.08 12.2
 -8 1 -2 194.58 12
 9 -1 2 1.5 4
 -9 -1 -2 -3.8 3.5
 9 -1 2 4.8 4
 9 -1 2 4.2 3.3
 9 -1 2 -3.9 3.5
 -9 -1 -2 3.6 3.8
 -9 1 -2 5 2.4
 -9 1 -2 -3 4.6
 9 1 2 -0.8 2.9
 9 1 2 4.7 3.2
 9 1 2 0.8 3.3
 -9 1 -2 -6.9 3.5
 -10 -1 -2 26.3 6
 10 -1 2 38.2 7.3
 10 -1 2 36.2 7.5
 10 -1 2 42.8 7
 10 1 2 48.7 7.7
 10 1 2 36.7 7.7
 10 1 2 26.9 7.6
 -10 1 -2 32.3 8.1
 -11 -1 -2 9.7 5.9
 11 -1 2 14.8 4.6
 11 -1 2 14.2 5.3
 11 -1 2 10.1 5.6
 -11 1 -2 7 3.4
 11 1 2 10.5 5.2
 11 1 2 15.8 4.8
 -11 1 -2 11.6 7.5
 11 1 2 15.2 4.9
 12 -1 2 15.5 5.6
 12 -1 2 14.3 5.3
 12 -1 2 9.8 5.8
 -12 -1 -2 3.5 5.3
 12 1 2 14.6 5.6
 12 1 2 13 6.2
 -12 1 -2 0.5 7
 12 1 2 14.6 5.7
 -13 -1 -2 36.9 8.8
 13 -1 2 21.8 6.3
 13 -1 2 49.2 10.4
 13 -1 2 47.9 9.3
 13 1 2 35.9 7.9
 13 1 2 38.4 9.2
 -13 1 -2 28.9 5.2
 13 1 2 37.5 7.9
 -13 1 -2 56.89 12.1
 -13 1 -2 30.2 6
 -14 -1 -2 -0.1 7.1
 14 -1 2 3.1 5.5
 14 -1 2 14.9 6.9
 14 -1 2 5.3 6.3
 14 1 2 2.8 4.7
 -14 1 -2 2.9 4.7
 -14 1 -2 7.3 4.9
 14 1 2 9.4 6.1
 -14 1 -2 11.8 10
 14 1 2 1.7 4.8
 -15 -1 -2 -11.4 7.7
 15 -1 2 -9.2 6.1
 15 -1 2 -3 5.1
 15 -1 2 5 6.5
 -15 -1 -2 13.4 6.3
 15 1 2 0.9 5.8
 15 1 2 6.5 6.4
 15 1 2 2.1 6
 -15 1 -2 17.4 10.3
 16 -1 2 -13.3 5.6
 16 -1 2 -2 7.6
 -16 -1 -2 -8.5 8.3
 -16 -1 -2 11 16
 16 -1 2 8.9 8.3
 16 1 2 -3.9 5.5
 16 1 2 1.1 5.8
 -16 1 -2 -6 10.9
 15 -2 -2 -3.1 6
 15 -2 -2 3.8 6.5
 15 2 -2 7.7 6.4
 15 2 -2 -5 5
 -15 2 2 28.6 11.7
 14 -2 -2 -6.8 6.2
 14 -2 -2 3.5 5.6
 14 -2 -2 -3.4 4.6
 14 2 -2 4.3 5.2
 14 2 -2 -3.2 3.8
 -14 2 2 20.5 10.1
 13 -2 -2 3.7 5.1
 -13 -2 2 -7 5.6
 -13 -2 2 -20 8.4
 13 -2 -2 3.4 4.8
 13 -2 -2 4.7 5.9
 -13 2 2 3.1 8.7
 13 2 -2 5 5.7
 13 2 -2 0.4 4.9
 13 2 -2 4.3 3.9
 12 -2 -2 7.6 5.2
 -12 -2 2 15.9 5.5
 -12 -2 2 -12.8 7
 12 -2 -2 10.5 5
 12 -2 -2 -1.1 5.4
 -12 2 2 12.4 9.4
 12 2 -2 10.7 5.5
 12 2 -2 4 4.2
 11 -2 -2 14.8 5.4
 11 -2 -2 6.6 5.3
 -11 -2 2 6.3 6.4
 -11 -2 2 8.3 4.6
 11 -2 -2 10.7 5.5
 11 2 -2 17.1 6.3
 11 2 -2 11.9 4.7
 11 2 -2 10.2 3.8
 -11 2 2 15.9 8.5
 -10 -2 2 1.3 7.5
 10 -2 -2 0.4 4.4
 10 -2 -2 -1.7 3.5
 10 -2 -2 0.8 3.7
 -10 -2 2 -1.6 3.8
 -10 2 2 -0.2 2.5
 -10 2 2 -12.5 5.1
 10 2 -2 0.8 3.7
 10 2 -2 -0.5 3.6
 10 2 -2 -2.1 2.6
 -9 -2 2 16.1 5.5
 -9 -2 2 -3.4 4.4
 9 -2 -2 8.1 3.9
 9 -2 -2 10 5.5
 9 -2 -2 10.1 4.6
 -9 -2 2 4 3.2
 -9 2 2 14 7.6
 9 2 -2 13.8 4
 9 2 -2 8.7 4.4
 9 2 -2 1.4 3.5
 -9 2 2 4.4 2.5
 9 2 -2 3.9 2.7
 8 -2 -2 21.2 6.2
 -8 -2 2 17.9 3.5
 -8 -2 2 19.8 5.7
 8 -2 -2 14.5 4.7
 8 -2 -2 21.8 5
 8 -2 -2 19.6 3.2
 -8 -2 2 9 5
 8 2 -2 16.7 5.1
 -8 2 2 16.9 3.4
 8 2 -2 17.4 3.2
 -8 2 2 9.2 4.2
 8 2 -2 16.6 4.4
 -8 2 2 15.8 6.8
 8 2 -2 16.4 5.6
 -7 -2 2 28.8 5.7
 -7 -2 2 34.9 6.2
 7 -2 -2 39.6 7.6
 7 -2 -2 36.2 6.2
 7 -2 -2 29.5 6
 7 -2 -2 40.3 4.2
 7 -2 -2 50.49 7
 7 -2 -2 47.5 8.2
 -7 -2 2 31.1 5.3
 -7 2 2 36.5 7.4
 7 2 -2 30.8 6.5
 -7 2 2 28 5.4
 7 2 -2 32.3 5
 7 2 -2 33.6 4
 -7 2 2 40.4 8.3
 7 2 -2 56.59 7.5
 -7 2 2 35.6 4.6
 6 -2 -2 149.29 7.1
 6 -2 -2 157.88 12.1
 6 -2 -2 181.78 11.1
 -6 -2 2 167.48 11.7
 6 -2 -2 150.48 7.8
 6 -2 -2 149.39 11.5
 -6 -2 2 156.48 10.9
 6 -2 -2 150.08 11.2
 -6 -2 2 159.18 9.3
 -6 2 2 163.38 10.9
 -6 2 2 150.18 12
 -6 2 2 165.48 8.5
 6 2 -2 171.58 9.6
 -6 2 2 188.28 14.9
 6 2 -2 164.78 11.4
 5 -2 -2 2.2 1.8
 5 -2 -2 -2.2 2.6
 5 -2 -2 1.4 3
 -5 -2 2 4.4 2.4
 -5 -2 2 7.9 4.3
 -5 -2 2 3.9 3.6
 5 -2 -2 -3.2 2.2
 5 -2 -2 5.6 2.9
 5 2 -2 2.4 2.8
 -5 2 2 7.4 4.6
 -5 2 2 4.8 2.8
 -5 2 2 3 2.1
 5 2 -2 9.7 3.8
 -5 2 2 1.7 3.7
 4 -2 -2 0.1 3.1
 -4 -2 2 5.6 3.3
 -4 -2 2 -1.6 3.4
 4 -2 -2 3 2.7
 -4 -2 2 -1.1 2.3
 4 -2 -2 4.8 3.3
 4 -2 -2 6.9 4.1
 4 -2 -2 2.5 2.1
 4 -2 -2 0.8 2.7
 4 2 -2 3.5 3.5
 -4 2 2 2.4 3.9
 4 2 -2 3.6 3.6
 -4 2 2 4.2 3
 4 2 -2 -0.6 2.2
 -4 2 2 -0.6 2.1
 -3 -2 2 169.88 7.7
 -3 -2 2 168.48 10.9
 3 -2 -2 153.48 8.3
 3 -2 -2 158.98 9.8
 3 -2 -2 150.88 10.5
 3 -2 -2 166.88 10.6
 -3 -2 2 150.28 10.1
 3 -2 -2 160.08 10.8
 3 -2 -2 152.88 9.4
 -3 -2 2 149.99 8.3
 -3 2 2 152.08 10.4
 3 2 -2 166.78 8
 -3 2 2 152.28 10.9
 3 2 -2 158.28 10.6
 -3 2 2 154.38 9.2
 -3 2 2 159.68 11.9
 -3 2 2 171.58 10.2
 3 2 -2 169.98 11.2
 -2 -2 2 184.18 8.1
 -2 -2 2 182.08 10.1
 2 -2 -2 181.98 10.6
 2 -2 -2 176.68 11.1
 -2 -2 2 171.08 10.3
 2 -2 -2 159.88 10
 2 -2 -2 182.78 9.8
 -2 -2 2 170.48 9.9
 2 -2 -2 159.68 10.6
 2 -2 -2 194.98 10.7
 -2 -2 2 172.98 10.9
 2 2 -2 178.28 10.8
 -2 2 2 185.98 11.4
 2 2 -2 179.28 11.5
 -2 2 2 168.78 11.7
 -2 2 2 176.78 10.2
 1 -2 -2 6 3.9
 1 -2 -2 8.1 3.8
 -1 -2 2 6.3 2.4
 1 -2 -2 8.8 3.7
 -1 -2 2 6.8 3.4
 -1 -2 2 10.2 3.8
 -1 -2 2 13.4 3.9
 1 -2 -2 8.6 3.7
 1 -2 -2 10.1 3.6
 1 2 -2 8 3.8
 -1 2 2 9.7 4.2
 -1 2 2 2.4 3.6
 1 2 -2 7.8 3.9
 -1 2 2 7.8 4.1
 0 -2 2 130.39 8.9
 0 -2 -2 115.69 8.3
 0 -2 -2 135.39 10.2
 0 -2 2 126.59 9.1
 0 -2 2 116.59 9
 0 -2 -2 132.59 9.3
 0 -2 2 116.59 7.1
 0 -2 -2 108.89 9
 0 2 -2 122.29 8.9
 0 2 2 126.69 10
 0 2 -2 136.09 9.4
 0 2 2 128.09 8.9
 0 2 -2 123.79 9.6
 0 2 2 135.89 9.7
 1 -2 2 4.3 3.5
 -1 -2 -2 2.9 3.8
 -1 -2 -2 -0.5 3.1
 -1 -2 -2 3.8 2.1
 -1 -2 -2 -0.8 2.7
 1 -2 2 8.9 3.8
 1 -2 2 0.3 2.4
 1 -2 2 3.5 2.8
 1 -2 2 1.5 2.8
 1 -2 2 5.5 2.7
 -1 -2 -2 5.3 3
 1 2 2 -2.2 3.1
 -1 2 -2 0.6 3.4
 -1 2 -2 4 3.8
 -1 2 -2 3.8 3.4
 1 2 2 2.7 2.7
 1 2 2 4.9 4.1
 2 -2 2 452.75 15.8
 2 -2 2 448.06 17.7
 -2 -2 -2 436.86 14.6
 -2 -2 -2 438.46 17.6
 2 -2 2 440.46 18.6
 2 -2 2 429.46 15.7
 2 -2 2 434.96 16.5
 -2 -2 -2 454.65 12.3
 -2 -2 -2 431.16 15.5
 2 -2 2 432.16 17.2
 -2 -2 -2 439.96 18.1
 2 -2 2 472.35 16.2
 -2 2 -2 448.26 17.3
 2 2 2 450.25 14.5
 -2 2 -2 439.56 19.1
 -2 2 -2 466.35 17.7
 2 2 2 452.65 18.7
 2 2 2 440.26 18.1
 -3 -2 -2 6.3 3.1
 3 -2 2 5.8 3.8
 3 -2 2 8 3.7
 -3 -2 -2 1.3 3.8
 3 -2 2 7.4 2.4
 3 -2 2 8.1 3.7
 -3 -2 -2 11.6 2.6
 3 -2 2 5.7 3.2
 3 -2 2 3.2 3.1
 3 -2 2 5.4 2.6
 -3 2 -2 9.7 3.1
 -3 2 -2 5.8 3.6
 3 2 2 8.2 3.3
 3 2 2 4.8 4.2
 -3 2 -2 6.8 4.9
 -3 2 -2 2.1 2.9
 3 2 2 8 3.8
 4 -2 2 38.9 3.4
 4 -2 2 51.19 6.8
 -4 -2 -2 33.1 6
 4 -2 2 37.1 5
 4 -2 2 40.6 6.6
 -4 -2 -2 45.9 7.1
 4 -2 2 52.89 5.6
 -4 -2 -2 48.3 5.7
 4 -2 2 38.5 5.5
 4 -2 2 39.1 6.4
 -4 2 -2 38.1 5.7
 -4 2 -2 48.3 5.8
 4 2 2 47.3 6.1
 4 2 2 47.4 7.1
 4 2 2 56.49 7.3
 -4 2 -2 45.4 6
 -4 2 -2 32.7 7.1
 5 -2 2 310.27 12.6
 5 -2 2 294.97 14.1
 5 -2 2 276.07 14.6
 -5 -2 -2 276.17 15.5
 -5 -2 -2 279.87 15.1
 5 -2 2 273.97 15.5
 5 -2 2 280.27 15.9
 5 -2 2 295.87 11.8
 -5 -2 -2 290.57 13.1
 -5 2 -2 284.27 17.3
 -5 2 -2 289.17 15.1
 -5 2 -2 296.47 13.2
 5 2 2 284.37 13.3
 5 2 2 287.67 15.3
 -5 2 -2 290.47 12
 5 2 2 287.17 14.3
 -6 -2 -2 261.87 13.1
 6 -2 2 283.07 16.1
 6 -2 2 253.17 14.7
 -6 -2 -2 251.37 14.3
 6 -2 2 274.37 12.7
 -6 -2 -2 264.57 15.4
 6 -2 2 259.77 10.1
 6 -2 2 279.97 16.6
 -6 2 -2 247.18 12.7
 -6 2 -2 275.27 17.6
 6 2 2 272.37 9.6
 6 2 2 269.07 13.6
 -6 2 -2 260.27 10.9
 -7 -2 -2 18.3 5.3
 -7 -2 -2 14.7 5.2
 7 -2 2 5.8 4.1
 -7 -2 -2 18.1 4.1
 7 -2 2 12.7 5.6
 7 -2 2 18.3 4
 7 -2 2 21.5 5.8
 7 -2 2 10.7 4.3
 -7 2 -2 21.9 7.1
 7 2 2 18.5 3.1
 7 2 2 13.3 4.2
 -7 2 -2 14 3.9
 -7 2 -2 16.8 5.4
 8 -2 2 25.9 5.8
 -8 -2 -2 9 5.2
 8 -2 2 16.4 4.3
 -8 -2 -2 8.8 4.7
 8 -2 2 19 5.9
 8 2 2 11.1 2.9
 -8 2 -2 2.1 3.7
 -8 2 -2 15.4 7.3
 8 2 2 19 4.8
 -9 -2 -2 63.29 10.8
 9 -2 2 81.49 9.5
 9 -2 2 90.89 10.2
 9 -2 2 88.69 12.4
 9 2 2 79.49 7.3
 9 2 2 89.49 9.4
 -9 2 -2 93.39 13
 -9 2 -2 87.49 9.9
 10 -2 2 11.5 5.2
 10 -2 2 16.1 6.4
 -10 -2 -2 18.6 7.7
 10 -2 2 17.1 5.5
 -10 2 -2 14.8 8
 10 2 2 12.6 4.5
 10 2 2 11.9 3.5
 11 -2 2 3.3 4.4
 11 -2 2 3.2 4.5
 11 -2 2 1.6 4.7
 -11 -2 -2 -6.6 6.2
 11 2 2 5 4
 11 2 2 5.7 3.5
 -11 2 -2 8.4 8.5
 -12 -2 -2 98.09 13.4
 12 -2 2 97.29 12.4
 12 -2 2 115.29 14.8
 12 -2 2 104.89 13.1
 12 2 2 99.29 9.9
 -12 2 -2 136.29 17.4
 12 2 2 106.49 11.8
 13 -2 2 -3.8 4.9
 -13 -2 -2 3.9 9.7
 13 -2 2 18.3 7.1
 13 -2 2 0.5 4.5
 13 2 2 12.9 5.6
 -13 2 -2 -8.6 8.3
 13 2 2 7.3 4.1
 14 -2 2 -1.6 6.6
 14 -2 2 -2.7 4.5
 14 -2 2 -6.7 5.6
 14 2 2 2.2 4.6
 -14 2 -2 8.7 9.6
 14 2 2 4.3 4.3
 15 -2 2 13.2 7.6
 -15 -2 -2 54.29 13.8
 15 -2 2 3.3 7.6
 15 -2 2 9.1 7.2
 15 2 2 23.8 7.4
 -15 2 -2 8.3 11.7
 15 2 2 18.8 6.9
 14 -3 -2 -7.4 5.2
 14 -3 -2 -6.6 5.5
 14 -3 -2 -2.2 6.7
 14 3 -2 2.9 5.7
 -14 3 2 -4.7 10.5
 13 -3 -2 -4.2 5.6
 13 -3 -2 10.5 6.6
 13 -3 -2 6.3 5.6
 13 3 -2 4.6 7.7
 -13 3 2 10.5 10.6
 12 -3 -2 -3.8 5.3
 12 -3 -2 -2.7 5
 12 -3 -2 1.3 5.5
 12 3 -2 1.2 5.1
 -12 3 2 -11 8
 11 -3 -2 6.3 5.8
 11 -3 -2 -1 4.2
 11 -3 -2 -0.6 5.3
 11 3 -2 0.7 4.8
 -11 3 2 6.8 8.7
 10 -3 -2 0.1 4.6
 10 -3 -2 9.6 5.1
 10 -3 -2 -5.5 7.6
 10 3 -2 -0.4 4.1
 10 3 -2 0.3 5.6
 -9 -3 2 1.8 5.1
 -9 -3 2 9.2 3.2
 9 -3 -2 0.5 4.9
 9 -3 -2 10.5 4.9
 9 -3 -2 13 4.7
 -9 3 2 1.1 7.6
 9 3 -2 5.2 4.2
 9 3 -2 10.1 6.9
 9 3 -2 7.4 4
 8 -3 -2 34.2 6.1
 -8 -3 2 41.5 5.4
 8 -3 -2 37.4 4.4
 8 -3 -2 38.4 7.1
 8 -3 -2 39.4 8.5
 -8 -3 2 29.1 5.6
 8 3 -2 30.1 8.1
 8 3 -2 45.7 8.2
 -8 3 2 45.1 10.8
 8 3 -2 37.9 6.6
 7 -3 -2 18 3
 7 -3 -2 17.3 6.4
 7 -3 -2 17.1 3.8
 7 -3 -2 21 5.7
 -7 -3 2 8.5 4.4
 7 -3 -2 16.6 4.8
 -7 -3 2 12.6 4.4
 7 3 -2 14.6 5.7
 -7 3 2 11.8 7.1
 7 3 -2 19.5 5.8
 7 3 -2 19.7 4.5
 -7 3 2 17.4 5.1
 6 -3 -2 -2.3 3.7
 6 -3 -2 0.4 3.2
 6 -3 -2 2.2 3.4
 -6 -3 2 -3.5 3
 -6 -3 2 -4.4 3
 6 -3 -2 0.5 3.2
 6 -3 -2 3.3 2.5
 -6 3 2 -3.7 3.1
 6 3 -2 -2.8 3.5
 6 3 -2 8.8 5.3
 -6 3 2 -1.3 4.8
 6 3 -2 2.3 3.4
 5 -3 -2 113.69 11.7
 5 -3 -2 93.89 9.9
 -5 -3 2 92.69 7.5
 -5 -3 2 107.69 10.8
 5 -3 -2 89.69 8.8
 5 -3 -2 98.69 7.2
 -5 -3 2 103.79 7.8
 5 -3 -2 102.99 9.6
 -5 -3 2 97.79 11.2
 -5 3 2 102.39 12.6
 5 3 -2 104.69 10.7
 -5 3 2 89.99 9.8
 5 3 -2 99.59 10.8
 4 -3 -2 40.3 6.2
 -4 -3 2 37.2 6.7
 4 -3 -2 46.7 7.6
 4 -3 -2 42 8.2
 4 -3 -2 36.7 6.4
 -4 -3 2 32.3 5.7
 -4 -3 2 32.7 4.7
 4 -3 -2 36.9 7.7
 4 -3 -2 36 8.6
 4 -3 -2 40.7 5.6
 -4 -3 2 37.2 6.9
 4 3 -2 30.9 7.1
 -4 3 2 26.4 7.5
 4 3 -2 23.7 8
 -3 -3 2 12.5 3.3
 -3 -3 2 10.2 5.3
 3 -3 -2 7.9 5
 3 -3 -2 16.7 4
 -3 -3 2 9 3.8
 3 -3 -2 11.8 4
 -3 -3 2 13.6 4.2
 3 -3 -2 18.2 4.5
 3 -3 -2 17.1 4.8
 3 -3 -2 20.6 6
 -3 3 2 16.2 4.8
 -3 3 2 14.2 6.3
 3 3 -2 13.1 5.2
 -3 3 2 17 4.8
 3 3 -2 24 6
 2 -3 -2 38 6.2
 2 -3 -2 33.5 11.4
 -2 -3 2 29.2 5.8
 -2 -3 2 45 6.8
 -2 -3 2 39.2 7
 2 -3 -2 35.1 6.1
 2 -3 -2 49.4 7.8
 2 -3 -2 37.5 6.4
 2 -3 -2 48.4 7.3
 -2 -3 2 43.8 5.3
 2 3 -2 37 7.1
 -2 3 2 36.4 10.2
 -2 3 2 43.2 7.8
 -2 3 2 39.6 6.7
 2 3 -2 43.1 7.5
 1 -3 -2 157.58 12
 -1 -3 2 166.48 8.1
 1 -3 -2 160.88 12.3
 1 -3 -2 154.68 11.3
 -1 -3 2 157.08 11.6
 -1 -3 2 179.78 12
 1 -3 -2 157.78 12.8
 -1 -3 2 142.59 13.9
 1 -3 -2 183.58 12.9
 1 3 -2 181.48 15.8
 -1 3 2 173.28 13.8
 -1 3 2 164.28 11.9
 -1 3 2 179.38 12.7
 1 3 -2 179.08 12.7
 0 -3 2 29.3 6.2
 0 -3 -2 31.7 5.8
 0 -3 -2 31.6 6.4
 0 -3 -2 45.5 10.2
 0 -3 2 37.9 5.2
 0 -3 -2 29.1 6.5
 0 -3 2 36.5 8.6
 0 -3 2 34.8 6.4
 0 3 -2 33.1 6.5
 0 3 2 30.1 6.2
 0 3 -2 33.4 8.2
 0 3 -2 32.5 6.4
 0 3 2 27.9 6.3
 0 3 2 31.2 7.8
 1 -3 2 2 3.5
 -1 -3 -2 4.2 3.4
 1 -3 2 3.5 3.8
 -1 -3 -2 1.8 4.5
 1 -3 2 8.3 3.9
 1 -3 2 5 3.9
 -1 -3 -2 1.2 3.9
 1 -3 2 -1.2 3
 -1 -3 -2 2.1 2.3
 -1 -3 -2 0.4 3.5
 1 -3 2 3.1 3.9
 1 -3 2 1.8 2.8
 -1 3 -2 6 4.1
 -1 3 -2 2.6 3.4
 -1 3 -2 -1.3 3.3
 1 3 2 5.7 3.3
 1 3 2 5.6 4.2
 1 3 2 8.8 5.3
 -2 -3 -2 5.7 4.3
 2 -3 2 -1.9 2.9
 2 -3 2 2.9 3.8
 2 -3 2 3.4 3.1
 -2 -3 -2 2.3 3.1
 -2 -3 -2 2.4 2
 2 -3 2 1.7 4
 -2 -3 -2 0.9 1.8
 2 -3 2 3.1 3.3
 -2 -3 -2 1.1 6
 -2 -3 -2 -1.3 7.2
 -2 -3 -2 0 2.8
 2 -3 2 -4.6 3.7
 2 -3 2 5.5 3.2
 -2 3 -2 1.2 4
 -2 3 -2 -4.7 3.2
 2 3 2 0.7 3.7
 -2 3 -2 4.8 4
 2 3 2 -1.3 6.4
 3 -3 2 25 4.6
 -3 -3 -2 26.4 7.1
 -3 -3 -2 43.8 5.6
 3 -3 2 22.7 4.7
 -3 -3 -2 28.4 5.1
 3 -3 2 23.8 5.3
 3 -3 2 25.2 7.9
 -3 -3 -2 36.5 7.6
 3 -3 2 24 5.3
 3 -3 2 27.7 5
 3 -3 2 34.7 7.1
 -3 3 -2 28.9 6.2
 -3 3 -2 21.8 6.8
 -3 3 -2 32 7.9
 3 3 2 31.7 6.7
 3 3 2 18.3 6.1
 -4 -3 -2 6.8 4.9
 4 -3 2 5.2 3.6
 -4 -3 -2 1.3 4.5
 4 -3 2 -1.4 2.5
 4 -3 2 1.4 3.3
 4 -3 2 -0.2 4.3
 -4 -3 -2 -2.2 3.2
 4 -3 2 1.1 2.7
 4 -3 2 3.4 4.5
 4 -3 2 0.1 2.4
 -4 -3 -2 1.1 2.7
 -4 3 -2 1.2 3.8
 4 3 2 4.6 4.2
 4 3 2 1.9 3.9
 -4 3 -2 0.6 5.1
 -5 -3 -2 150.78 13.8
 5 -3 2 139.89 12
 5 -3 2 137.19 9.8
 5 -3 2 126.59 7.3
 5 -3 2 144.29 9.5
 5 -3 2 151.08 10.8
 5 -3 2 149.69 12.8
 -5 -3 -2 132.09 6.6
 -5 -3 -2 132.19 10
 5 3 2 145.29 13.1
 5 3 2 137.29 11.7
 -5 3 -2 154.98 14.7
 -5 3 -2 137.49 10.4
 6 -3 2 15.3 2.5
 6 -3 2 11.1 5.3
 6 -3 2 25.4 4.8
 6 -3 2 15.5 5.2
 6 -3 2 13.6 4.3
 -6 -3 -2 14.2 4.6
 6 3 2 20 4.5
 -6 3 -2 13.7 6.9
 6 3 2 7.2 5.6
 -6 3 -2 10.6 4.5
 -6 3 -2 12.3 4.3
 7 -3 2 1.3 4.3
 7 -3 2 -4.2 2.6
 -7 -3 -2 -0.6 4.2
 7 -3 2 1.6 3.7
 7 -3 2 -0.2 3.7
 -7 3 -2 0.6 3.5
 7 3 2 5.4 4.7
 -7 3 -2 7.1 6.9
 7 3 2 3.1 4.2
 8 -3 2 29.7 7.3
 8 -3 2 22.6 5.3
 -8 -3 -2 8.6 5.6
 8 -3 2 27.6 6.5
 -8 3 -2 18.3 4.8
 8 3 2 22.5 7.4
 8 3 2 18 5.5
 -8 3 -2 18.4 8
 9 -3 2 29.4 7.2
 9 -3 2 23.9 7.4
 9 -3 2 18 5.2
 9 3 2 20.7 7.7
 9 3 2 24.3 6
 -9 3 -2 31.2 9.5
 10 -3 2 4.1 9.3
 10 -3 2 14 6.2
 10 -3 2 11.3 5.3
 10 3 2 7.8 4.9
 -10 3 -2 8.2 12.7
 10 3 2 11.3 7.9
 11 -3 2 16.2 6.8
 11 -3 2 13 5.6
 11 -3 2 14 5.6
 11 3 2 3.7 5.1
 -11 3 -2 12.4 8.6
 11 3 2 9.3 7.4
 12 -3 2 24.4 7.9
 12 -3 2 20.8 6.1
 12 -3 2 11.5 7.4
 -12 3 -2 20 10.5
 12 3 2 25.1 9.6
 12 3 2 24.6 7
 13 -3 2 0.3 6
 -13 -3 -2 0.1 9.5
 13 -3 2 0.4 6.3
 13 3 2 14.6 6.3
 -13 3 -2 -9.5 10.6
 13 3 2 -2.7 7.9
 13 3 2 3 3.9
 14 -3 2 5.5 6.8
 14 -3 2 8.2 9.3
 14 -3 2 6.6 6
 -14 -3 -2 0.6 11.5
 -14 3 -2 0.7 12.8
 14 3 2 15.6 6.5
 13 -4 -2 -0.6 6.8
 13 -4 -2 18.6 9.2
 13 -4 -2 20.3 11.9
 -13 4 2 -16.7 10.8
 13 4 -2 12.6 9.6
 13 4 -2 16.5 7.8
 12 -4 -2 7.9 5.7
 12 -4 -2 -3 6.2
 12 -4 -2 -9.6 7
 -12 4 2 14.4 12
 12 4 -2 -2.4 7.5
 12 4 -2 13.6 6.4
 11 -4 -2 5.3 6.1
 11 -4 -2 9 6.5
 11 -4 -2 2.1 6.2
 -11 4 2 25.3 12.1
 11 4 -2 2.6 6.5
 11 4 -2 4.3 8.2
 10 -4 -2 15.3 7.8
 10 -4 -2 18 6
 10 -4 -2 19.2 7.3
 10 4 -2 18.4 8.3
 -10 4 2 23.9 10.6
 9 -4 -2 11.6 5.1
 9 -4 -2 15.4 6.8
 9 -4 -2 4.4 4.4
 9 -4 -2 20.1 7.4
 -9 4 2 23.1 10.5
 9 4 -2 12.4 9.8
 8 -4 -2 7.2 3
 8 -4 -2 31.4 6.3
 8 -4 -2 16.5 5.3
 8 -4 -2 13.9 7.6
 8 -4 -2 11.1 5.2
 -8 -4 2 -8.7 5.3
 -8 4 2 27.3 10.6
 8 4 -2 7.2 7.1
 8 4 -2 11.4 6.5
 7 -4 -2 10.9 4.8
 7 -4 -2 6.9 5.4
 7 -4 -2 20.6 7.1
 7 -4 -2 13.9 5.1
 7 -4 -2 7.4 3.1
 -7 -4 2 12.3 4.7
 7 4 -2 14.3 6.8
 7 4 -2 15.9 7
 -7 4 2 19.8 8.6
 6 -4 -2 7.1 3.4
 6 -4 -2 -2.6 4.4
 6 -4 -2 13.1 5.7
 6 -4 -2 14.2 4.8
 -6 -4 2 7.9 4.4
 6 -4 -2 4.3 4
 -6 -4 2 -4.5 4.2
 6 4 -2 8.2 6.5
 -6 4 2 6.7 7.3
 6 4 -2 -0.8 5.6
 5 -4 -2 -1 3.3
 5 -4 -2 4.1 3.5
 -5 -4 2 -1.3 3.8
 5 -4 -2 6.8 4.6
 -5 -4 2 8.9 4.6
 5 -4 -2 0.2 4.5
 -5 4 2 7.4 6.9
 5 4 -2 13.5 5.8
 5 4 -2 11.1 5.9
 -4 -4 2 22 5.9
 4 -4 -2 10 5.4
 4 -4 -2 16.6 5.3
 -4 -4 2 9.3 4.2
 4 -4 -2 26.4 5.8
 4 -4 -2 18.6 5.2
 4 4 -2 17.8 7.6
 4 4 -2 31.2 7.3
 -4 4 2 13.8 7.7
 -4 4 2 16.2 6.6
 -3 -4 2 4.9 3.9
 3 -4 -2 6.1 4.5
 -3 -4 2 1.2 4.5
 3 -4 -2 8 4.8
 3 -4 -2 5.5 4.7
 3 4 -2 11.7 5.9
 -3 4 2 9.2 5.8
 -3 4 2 -0.9 5.4
 3 4 -2 14.8 6.5
 2 -4 -2 54.99 9
 -2 -4 2 58.89 4.6
 2 -4 -2 70.99 10.2
 -2 -4 2 49.3 8.3
 -2 -4 2 74.19 9.6
 2 -4 -2 77.99 9.8
 2 -4 -2 54.19 9.8
 -2 -4 2 58.99 7
 2 4 -2 59.99 10.3
 2 4 -2 49.9 8.8
 -2 4 2 49.6 8.8
 -2 4 2 66.39 10.7
 1 -4 -2 -1.1 4
 -1 -4 2 -4.8 4.5
 1 -4 -2 0.7 3.5
 -1 -4 2 -6.2 3.3
 -1 -4 2 1.6 4.9
 1 -4 -2 -1.4 4.1
 1 -4 -2 0.4 3.8
 1 -4 -2 6.9 4.5
 -1 -4 2 3.5 2.1
 -1 4 2 -0.3 4.2
 1 4 -2 0.6 4.6
 -1 4 2 -1.8 4.1
 -1 4 2 4.4 5
 1 4 -2 5.2 5.6
 0 -4 2 32 7.9
 0 -4 2 19.1 6.8
 0 -4 -2 30.2 7.2
 0 -4 -2 18.2 4.7
 0 -4 2 19.4 4.3
 0 -4 2 21.1 5.2
 0 -4 -2 31.5 6.8
 0 4 2 18.7 6.6
 0 4 2 21.1 6.6
 0 4 -2 15.9 6.5
 0 4 2 34.7 8.3
 0 4 -2 20.4 6.6
 1 -4 2 48 9.6
 -1 -4 -2 34.8 6.4
 -1 -4 -2 30.8 4.7
 -1 -4 -2 31.3 6.2
 1 -4 2 32.7 5.6
 -1 -4 -2 24.1 7.1
 1 -4 2 41 8
 1 -4 2 37.8 6.5
 -1 -4 -2 29.5 4.4
 1 4 2 46.5 7.7
 -1 4 -2 37.9 8.2
 -1 4 -2 29.6 7.4
 1 4 2 46 9.2
 1 4 2 35.9 8.6
 -1 4 -2 41.8 8.5
 2 -4 2 12 4.7
 2 -4 2 5.4 4.1
 -2 -4 -2 8.4 2.6
 2 -4 2 7.9 4.6
 -2 -4 -2 4.4 2.7
 -2 -4 -2 6.4 4.7
 -2 -4 -2 10.5 4.7
 2 -4 2 16.9 9.6
 -2 -4 -2 12.3 6.4
 -2 4 -2 16.2 6.8
 2 4 2 12.9 5.8
 -2 4 -2 4.7 5.4
 2 4 2 9.3 5.9
 -2 4 -2 10.3 5.5
 -3 -4 -2 177.38 17.8
 -3 -4 -2 150.78 11.8
 3 -4 2 152.98 11.8
 3 -4 2 150.88 12.7
 3 -4 2 165.88 13
 3 -4 2 168.28 12.5
 3 4 2 131.59 14.4
 -3 4 -2 166.48 13.6
 -3 4 -2 168.58 14.1
 3 4 2 155.38 14.2
 -3 4 -2 178.48 16.4
 4 -4 2 11.8 5.6
 4 -4 2 9.5 4.3
 -4 -4 -2 2.9 3.5
 4 -4 2 8.1 5
 -4 -4 -2 8.4 7.5
 4 -4 2 13.1 4.4
 -4 4 -2 10 6
 4 4 2 6.4 6.3
 4 4 2 11.1 6.3
 -4 4 -2 5.1 6.4
 5 -4 2 4.7 3.8
 -5 -4 -2 -0.2 3.2
 5 -4 2 3.8 4.8
 -5 -4 -2 4 6.9
 -5 -4 -2 0.7 5.1
 5 -4 2 -1.5 2.8
 5 -4 2 2.2 4.2
 -5 4 -2 4.9 7.1
 -5 4 -2 -0.3 4.6
 5 4 2 4.8 6.4
 6 -4 2 35.2 5.8
 6 -4 2 21.7 3.9
 6 -4 2 8.9 6.1
 -6 -4 -2 8.9 5.9
 6 -4 2 19.7 5.9
 -6 -4 -2 20.3 8.7
 6 -4 2 19.3 4.9
 -6 4 -2 25.6 6.6
 -6 4 -2 26.8 10.1
 6 4 2 24.5 8.4
 7 -4 2 15.5 4.5
 -7 -4 -2 16.6 9.6
 7 -4 2 15 5.8
 7 -4 2 14.7 5.4
 7 -4 2 12 2.7
 7 -4 2 12.1 6
 7 4 2 27.9 8.5
 -7 4 -2 9.8 9.2
 8 -4 2 7.4 4.6
 8 -4 2 16.6 5.3
 -8 -4 -2 19.5 10
 8 -4 2 6.5 4.8
 8 -4 2 25.9 10.4
 -8 4 -2 16 9.8
 8 4 2 8.9 7.8
 -9 -4 -2 3.8 8.5
 9 -4 2 -2.8 4
 9 -4 2 0.4 5.7
 9 -4 2 -1 5
 -9 4 -2 17.6 9.8
 9 4 2 -1.7 6.4
 10 -4 2 -4 4.1
 10 -4 2 -2.1 5.9
 10 -4 2 -4.8 4.8
 -10 -4 -2 -2.3 8.9
 -10 4 -2 -1.5 7.6
 10 4 2 -5.1 5.4
 11 -4 2 -2.4 4.9
 11 -4 2 -12.1 5.1
 11 -4 2 2.3 4.9
 -11 -4 -2 1.3 11.5
 -11 4 -2 1.1 8.7
 11 4 2 -4.7 4.9
 11 4 2 5.9 6.9
 12 -4 2 -1.7 6.4
 -12 -4 -2 -23.1 10.7
 12 -4 2 -11.4 6.8
 12 -4 2 -2.2 5.2
 -12 4 -2 21.2 13.6
 12 4 2 -10.5 6.9
 12 4 2 21.5 8.2
 13 -4 2 25.8 9.8
 13 -4 2 10.7 7.7
 -13 4 -2 -2.5 12.2
 13 4 2 39.8 9.8
 13 4 2 30.6 20.5
 -11 -5 2 7.8 13.2
 11 -5 -2 6.3 8.4
 11 -5 -2 15.1 6.6
 11 -5 -2 14 10.9
 11 5 -2 5.7 10.1
 -11 5 2 24.6 12.8
 10 -5 -2 -16.7 6.9
 -10 -5 2 -8.9 16.5
 10 -5 -2 -2.8 7
 10 -5 -2 -10.9 5.7
 10 5 -2 -1.9 8.8
 9 -5 -2 6.2 6.2
 -9 -5 2 14.3 10.7
 9 -5 -2 -6.6 5.8
 -9 5 2 6.1 10
 9 5 -2 17.8 8.6
 8 -5 -2 7.8 6.1
 -8 -5 2 19.4 11.1
 8 -5 -2 7.2 6.8
 8 -5 -2 7.5 5.9
 8 -5 -2 8.2 2.8
 8 5 -2 7.5 8.5
 -8 5 2 23.1 11.4
 7 -5 -2 48.4 9.1
 -7 -5 2 47.8 14.3
 -7 -5 2 18.9 6.9
 7 -5 -2 35.5 9.4
 7 -5 -2 34.5 7
 -7 5 2 39 12.4
 7 5 -2 60.79 12.7
 -6 -5 2 23 5.8
 -6 -5 2 2.7 8.4
 6 -5 -2 -0.6 4.5
 6 -5 -2 0.2 5.1
 6 -5 -2 6.7 7
 6 5 -2 6.8 7.8
 -6 5 2 7.4 8.4
 6 5 -2 6.4 6.6
 5 -5 -2 2.9 4.2
 5 -5 -2 0 4.7
 5 -5 -2 7.6 5
 -5 -5 2 12.1 8.5
 5 -5 -2 7.2 4.6
 -5 -5 2 16.2 8.6
 5 5 -2 1.7 6
 -5 5 2 2 7.2
 5 5 -2 2.4 6.8
 -4 -5 2 -1.2 5.5
 4 -5 -2 5.2 5.2
 -4 -5 2 21 6.8
 4 -5 -2 10.9 5.5
 -4 -5 2 7 9.7
 4 -5 -2 9.7 5.6
 4 -5 -2 3.1 5.2
 4 5 -2 8.7 6.9
 -4 5 2 7.8 8.2
 -4 5 2 12.6 8.1
 4 5 -2 2.1 6.5
 3 -5 -2 209.08 16.4
 3 -5 -2 225.78 16.5
 -3 -5 2 227.38 20.5
 -3 -5 2 240.98 24.1
 3 -5 -2 233.08 17.5
 -3 -5 2 226.98 14.4
 3 -5 -2 235.28 16.8
 -3 5 2 185.78 18.6
 -3 5 2 235.68 22.3
 3 5 -2 278.97 20.1
 3 5 -2 220.88 19
 -2 -5 2 98.09 11.2
 2 -5 -2 94.89 12.5
 2 -5 -2 129.09 14
 -2 -5 2 123.49 16.8
 2 -5 -2 121.39 11.7
 2 -5 -2 95.69 13
 2 5 -2 104.49 13.8
 -2 5 2 104.29 14
 -2 5 2 103.29 14.4
 2 5 -2 119.39 15.4
 -1 -5 2 18.6 4.6
 -1 -5 2 4.8 3.3
 -1 -5 2 9.4 6.8
 1 -5 -2 8.7 5.7
 1 -5 -2 7.6 5.3
 1 -5 -2 7.9 6.3
 1 -5 -2 11.5 4.5
 -1 5 2 24.6 8.2
 -1 5 2 14 6.3
 1 5 -2 19.5 8
 0 -5 2 27.5 7.2
 0 -5 2 47.7 9.4
 0 -5 -2 25.2 9
 0 -5 2 36 9.4
 0 -5 -2 30.5 5.7
 0 -5 -2 41 9.3
 0 -5 2 31.2 7
 0 -5 -2 27.5 7
 0 -5 -2 44.6 7.7
 0 -5 2 36.6 5.5
 0 5 2 31.4 9.1
 0 5 2 48.2 9.3
 0 5 -2 33 8.7
 0 5 -2 32.8 10
 1 -5 2 37 8.3
 1 -5 2 65.09 8.6
 -1 -5 -2 45.1 10.5
 -1 -5 -2 34.9 5
 -1 -5 -2 33.7 6
 1 -5 2 35 9.2
 1 -5 2 39.1 8.5
 -1 5 -2 34.7 9.3
 -1 5 -2 55.49 10.2
 1 5 2 49.1 11
 -2 -5 -2 49.4 9.1
 2 -5 2 73.69 9.5
 2 -5 2 72.69 9.9
 2 -5 2 74.39 11
 -2 -5 -2 67.29 12.6
 2 -5 2 66.29 10.7
 -2 5 -2 55.59 10.6
 2 5 2 62.69 12.2
 -2 5 -2 59.99 10.9
 -2 5 -2 65.69 11.9
 -3 -5 -2 6 5.7
 3 -5 2 11.8 5.6
 3 -5 2 1 4.5
 3 -5 2 -0.8 4.6
 -3 -5 -2 4.2 10.3
 3 -5 2 -4.4 4.3
 3 5 2 2.1 6.3
 -3 5 -2 1.9 6.2
 -3 5 -2 7.1 7.1
 -3 5 -2 11.5 6.9
 -4 -5 -2 3.1 7.5
 4 -5 2 5.2 4.7
 4 -5 2 4.9 4.8
 4 -5 2 10.1 4.6
 4 -5 2 4.6 5.1
 -4 5 -2 6.9 6.8
 -5 -5 -2 -2.9 4.5
 5 -5 2 4.4 4.5
 -5 -5 -2 5.7 8.4
 5 -5 2 2.6 4.5
 5 -5 2 4.1 4.4
 5 -5 2 1.7 4.9
 -5 5 -2 7.9 7.1
 5 5 2 19.2 7.7
 6 -5 2 11 6.7
 6 -5 2 20.6 5.2
 -6 -5 -2 10 10
 6 -5 2 25.2 8.8
 6 -5 2 26.6 6.1
 6 5 2 18.1 8.2
 -6 5 -2 26.4 10.8
 -7 -5 -2 8.9 7.9
 7 -5 2 -4.7 5.3
 7 -5 2 -0.3 4.6
 7 5 2 -8.5 6
 -7 5 -2 7.9 10.3
 8 -5 2 4.8 5.2
 -8 -5 -2 -0.7 9.5
 8 -5 2 3.7 6.8
 -8 5 -2 -12.5 8.8
 8 5 2 -2.7 7.5
 -9 -5 -2 -4.6 9.9
 9 -5 2 -4.6 6.5
 9 -5 2 2.9 6.1
 9 -5 2 1.7 5.9
 9 5 2 0.3 7.1
 -9 5 -2 -12.7 10.2
 10 -5 2 -7.8 5.3
 10 -5 2 -0.8 7.7
 10 -5 2 -3.5 5.4
 10 5 2 5.6 9.4
 11 -5 2 40.2 10.8
 11 -5 2 27 8.9
 11 -5 2 35.1 9
 -11 -5 -2 34.1 16.4
 -11 5 -2 16.5 14.8
 11 5 2 53.79 15.9
 7 -6 -2 5.5 6.5
 -7 -6 2 6 10.1
 7 -6 -2 5.8 6.6
 7 6 -2 -0.9 9.2
 -7 6 2 -5.8 15.5
 6 -6 -2 -0.5 6.3
 -6 -6 2 6.8 12.9
 6 -6 -2 5.6 5.8
 6 -6 -2 -1.4 5.4
 6 -6 -2 5 6.5
 -6 6 2 -20.6 8.1
 6 6 -2 -0.1 9.2
 5 -6 -2 0.4 5.4
 5 -6 -2 8.7 6.2
 5 -6 -2 -0.9 5.9
 5 -6 -2 8.9 6.7
 5 6 -2 -8 8.5
 -5 6 2 -4.8 9.2
 -4 -6 2 -15.2 6.9
 4 -6 -2 5.1 6.3
 4 -6 -2 -10 5.2
 4 -6 -2 8.1 5.4
 4 -6 -2 3.9 5.8
 -4 6 2 4 9.6
 4 6 -2 -8.7 7.6
 3 -6 -2 5.1 5.6
 3 -6 -2 -2.7 5.2
 3 -6 -2 3.2 5.6
 -3 -6 2 2.4 8.5
 3 -6 -2 18.9 8.3
 -3 6 2 -3.3 7.9
 3 6 -2 9.1 9.4
 -3 6 2 5.3 8.4
 2 -6 -2 71.09 10.4
 -2 -6 2 98.99 11.5
 2 -6 -2 94.59 12
 -2 -6 2 97.69 14.4
 2 -6 -2 122.69 15.7
 -2 -6 2 103.99 16.9
 2 -6 -2 110.29 15.8
 2 6 -2 106.89 16.6
 -2 6 2 107.89 15.5
 -2 6 2 88.49 14.7
 -1 -6 2 18.1 6.3
 1 -6 -2 10.3 7.1
 -1 -6 2 17.9 8.6
 1 -6 -2 7.2 6.9
 1 -6 -2 20.2 7.4
 -1 6 2 19.3 7.7
 1 6 -2 3.7 8.2
 0 -6 -2 1.4 5.6
 0 -6 2 19.9 4.1
 0 -6 -2 20.4 7
 0 -6 -2 -1 7
 0 -6 2 12.4 7.8
 0 6 -2 15.2 8.5
 0 6 2 4.1 7.6
 1 -6 2 1.9 5.8
 -1 -6 -2 18.8 6.9
 -1 -6 -2 2.4 3.8
 1 -6 2 8.7 7.2
 -1 -6 -2 11.7 7.7
 1 -6 2 -2.4 5.6
 -1 -6 -2 6.5 7.3
 1 -6 2 0.8 5
 -1 6 -2 -0.6 7.9
 1 6 2 7.1 8.5
 -2 -6 -2 -4.1 5.1
 2 -6 2 -4.7 4.7
 -2 -6 -2 -7.8 6.7
 2 -6 2 10.6 5.5
 -2 -6 -2 -4.8 7.8
 2 -6 2 -4.5 5.5
 2 -6 2 -2.7 5.2
 -2 6 -2 0.7 7.3
 2 6 2 -2.4 7.2
 3 -6 2 -0.2 5.2
 3 -6 2 0.2 5.7
 -3 -6 -2 -7.6 7.6
 3 -6 2 5.1 4.9
 3 -6 2 6.3 6
 3 6 2 -12.8 6.9
 4 -6 2 -6.3 4.7
 4 -6 2 3.9 5.7
 4 -6 2 6.9 5.3
 4 6 2 -11.4 7.7
 5 -6 2 1.3 5.6
 5 -6 2 -9.5 5
 5 -6 2 -4.6 5.6
 -5 -6 -2 -0.2 8.7
 5 -6 2 5.6 5.8
 -5 6 -2 -3.8 10.4
 6 -6 2 -3.7 5.8
 6 -6 2 4.7 5.6
 6 -6 2 -4.8 4.9
 6 -6 2 -3.4 4.5
 -6 6 -2 -11.8 9.7
 6 6 2 -1.6 9.2
 7 -6 2 29.8 8.2
 7 -6 2 14.8 7.7
 -7 -6 -2 24.5 11.9
 7 -6 2 12.3 6.6
 -7 6 -2 9.3 11.2
 7 6 2 35.1 12.7
 -16 0 3 8.6 9.9
 16 0 -3 6.1 6.3
 16 0 -3 -7.9 6.1
 16 0 -3 -5.4 5.3
 15 0 -3 5.5 4.6
 -15 0 3 -2.8 9.1
 15 0 -3 6.7 5.9
 15 0 -3 -1.1 5.1
 14 0 -3 -0.8 4.9
 14 0 -3 -1.4 4.3
 -14 0 3 -14.8 6.5
 13 0 -3 46.4 9.2
 -13 0 3 37.3 10.5
 13 0 -3 41.3 9.3
 13 0 -3 38.9 8.3
 -12 0 3 -10.4 6.1
 -12 0 3 -7.2 4.7
 12 0 -3 0.8 3.5
 12 0 -3 -4.8 3.7
 12 0 -3 -0.8 4.1
 11 0 -3 127.29 11.6
 -11 0 3 134.19 13.7
 11 0 -3 127.09 12.5
 -11 0 3 153.28 14.3
 11 0 -3 111.99 12.9
 10 0 -3 -1.9 2.8
 10 0 -3 0.7 3.4
 10 0 -3 -3.4 3.3
 -10 0 3 -3 3.7
 -10 0 3 0.8 5.7
 9 0 -3 6 4
 9 0 -3 7.2 3.6
 -9 0 3 0.4 3.5
 -9 0 3 -2.1 4.4
 9 0 -3 9.9 4.4
 -9 0 3 7.5 4.8
 -8 0 3 2.1 3.8
 8 0 -3 -3.2 3.2
 -8 0 3 0.7 3.3
 -8 0 3 -3.1 3.9
 -8 0 3 3.2 2.8
 8 0 -3 -3.7 2.4
 8 0 -3 0.4 2.7
 -7 0 3 161.18 10.4
 7 0 -3 148.49 9.7
 7 0 -3 143.39 10.2
 -7 0 3 148.39 9.3
 -7 0 3 136.79 10
 -7 0 3 163.18 11.2
 -6 0 3 -2.6 2.4
 -6 0 3 -1.8 2.6
 6 0 -3 0.7 2.7
 6 0 -3 5.1 2.7
 -6 0 3 1.3 2.8
 -6 0 3 -2.3 2.4
 5 0 -3 416.66 15
 -5 0 3 413.96 14.5
 -5 0 3 428.46 16.1
 -5 0 3 384.96 15.1
 -5 0 3 398.16 15.4
 5 0 -3 393.16 15.3
 4 0 -3 0.8 2.5
 -4 0 3 0.3 2.4
 4 0 -3 2.1 2.7
 -4 0 3 -1.4 2.3
 -4 0 3 -0.8 2.5
 -4 0 3 2.7 3.2
 3 0 -3 74.79 19.3
 -3 0 3 74.79 22.2
 2 0 -3 2.6 2.2
 -2 0 3 2.3 2
 2 0 -3 3 2.2
 -2 0 3 -0.4 2.2
 -2 0 3 0.1 2
 2 0 -3 2.5 2.3
 -1 0 3 1419.26 35.8
 -1 0 -3 69.19 4.5
 1 0 3 91.19 5.2
 1 0 3 85.79 4.6
 2 0 3 -2.8 2.2
 -2 0 -3 -0.8 2.1
 2 0 3 -1.6 2
 -2 0 -3 0.9 2.1
 -2 0 -3 0.2 1.9
 -2 0 -3 -2.1 2
 2 0 3 3.3 2.3
 2 0 3 -0.1 2.1
 -2 0 -3 0.3 2.1
 -3 0 -3 3851.51 88.99
 3 0 3 3970.1 89.29
 -3 0 -3 3847.31 88.89
 -3 0 -3 3589.74 88.69
 3 0 3 3984.1 89.09
 3 0 3 3845.42 88.89
 -3 0 -3 3929.01 90.39
 3 0 3 3886.01 89.99
 -4 0 -3 0.6 2.8
 4 0 3 -1.9 2.4
 4 0 3 -1.1 2.7
 4 0 3 -0.8 2.2
 -4 0 -3 -0.2 3.1
 -4 0 -3 0.8 2.5
 -4 0 -3 -1.6 2.7
 4 0 3 -1.5 2.4
 5 0 3 84.59 7.6
 -5 0 -3 86.39 7.4
 -5 0 -3 91.19 8
 5 0 3 78.29 7.7
 -5 0 -3 83.99 7
 5 0 3 88.89 7.1
 5 0 3 77.79 7.3
 -5 0 -3 83.69 6.9
 -6 0 -3 2.7 3.2
 6 0 3 2.5 3
 6 0 3 -3.3 2.5
 6 0 3 -0.5 2.3
 6 0 3 1.1 2.7
 -6 0 -3 0.9 2.8
 -6 0 -3 -1.4 2.4
 7 0 3 141.49 8.9
 7 0 3 159.88 10.6
 -7 0 -3 176.98 11.3
 7 0 3 149.79 10
 -7 0 -3 154.88 10.5
 7 0 3 156.58 11.1
 -7 0 -3 136.59 9.9
 -8 0 -3 -4.8 3.6
 8 0 3 3 2.9
 -8 0 -3 0.1 3.3
 8 0 3 -5.5 3
 -8 0 -3 2.1 2.9
 -9 0 -3 21.3 5.5
 -9 0 -3 41.9 7.5
 9 0 3 41.9 7.2
 -9 0 -3 36.6 5.7
 9 0 3 33.8 5.7
 9 0 3 37.8 6.5
 9 0 3 38 6.8
 -10 0 -3 1.7 3.5
 10 0 3 3 3.5
 10 0 3 -1.3 3.2
 -10 0 -3 -7.7 4.4
 10 0 3 -0.5 3.1
 11 0 3 115.99 11.1
 11 0 3 93.19 11
 11 0 3 99.49 11.9
 -11 0 -3 77.89 11.4
 -11 0 -3 116.29 9.9
 12 0 3 2.2 4.4
 -12 0 -3 -4.1 4.7
 12 0 3 -0.4 4.3
 12 0 3 -2 4
 13 0 3 -7.9 4.2
 -13 0 -3 -6 6
 13 0 3 2.2 5.4
 -13 0 -3 1.6 6.2
 13 0 3 1.1 4.9
 14 0 3 -0.1 4.7
 14 0 3 -7.6 4.9
 -14 0 -3 -1.7 7.3
 -14 0 -3 -8 7.7
 14 0 3 2.2 4.9
 -14 0 -3 4.3 6.6
 15 0 3 14.5 7.3
 -15 0 -3 19.3 9
 -15 0 -3 27.1 10.3
 15 0 3 30.7 8.4
 15 0 3 18.3 7.6
 16 0 3 4.9 7.8
 -16 0 -3 2.8 9.2
 -16 0 -3 -8.6 10.1
 16 0 3 -7.6 6.5
 16 0 3 4 6.2
 16 -1 -3 -11.8 7.6
 16 -1 -3 -2 5.9
 -16 -1 3 22.7 10.8
 16 1 -3 -6.6 6.1
 -16 1 3 26.7 11.9
 16 1 -3 -2.1 5.7
 15 -1 -3 -5.2 5.5
 15 -1 -3 0.1 5.6
 -15 -1 3 -0.9 8.9
 15 -1 -3 10.4 6.2
 15 1 -3 1.2 6.5
 15 1 -3 7.9 5.8
 15 1 -3 -1.5 5.2
 -15 1 3 20.1 10.8
 -14 -1 3 42.9 10.3
 14 -1 -3 33.9 8.2
 14 -1 -3 35.6 9
 14 -1 -3 49.4 9.4
 14 1 -3 43.7 8.5
 14 1 -3 47.1 8.5
 14 1 -3 42.8 9.7
 13 -1 -3 40.8 9.4
 -13 -1 3 54.39 9.2
 13 -1 -3 49.9 9.7
 13 -1 -3 48.9 11.4
 13 1 -3 51.49 8.8
 -13 1 3 34.3 10.8
 13 1 -3 46 9.3
 13 1 -3 31.8 7.4
 -12 -1 3 -9.4 5.4
 12 -1 -3 4.8 4.8
 12 -1 -3 -1.9 3.7
 12 -1 -3 3.7 4.8
 12 1 -3 -0.5 3.2
 12 1 -3 -2.8 3.8
 12 1 -3 1.9 4
 -12 1 3 -0.7 6.9
 -12 1 3 -6.6 3.8
 -11 -1 3 -6.1 5
 11 -1 -3 7.8 5.2
 11 -1 -3 -2.9 4.3
 11 -1 -3 1.6 3.7
 11 1 -3 -5.8 3
 -11 1 3 -6.3 5.4
 11 1 -3 -1.5 3.6
 11 1 -3 0.2 3.5
 -11 1 3 -3.4 3.7
 10 -1 -3 88.09 11.6
 -10 -1 3 98.09 10.3
 10 -1 -3 79.49 9.9
 10 -1 -3 82.69 10.2
 -10 -1 3 94.49 11.8
 10 1 -3 85.09 11.2
 -10 1 3 86.99 7.6
 -10 1 3 80.89 12.2
 10 1 -3 89.09 11.2
 10 1 -3 79.89 8.7
 9 -1 -3 4.5 4.1
 -9 -1 3 -0.6 4.3
 -9 -1 3 0.4 3.4
 -9 -1 3 11.1 4.9
 9 -1 -3 7.5 4.9
 9 -1 -3 1.3 2.7
 -9 -1 3 0.4 4
 9 1 -3 5.3 3.3
 9 1 -3 4.5 3.2
 -9 1 3 1.8 2.9
 -9 1 3 1.1 5.6
 9 1 -3 6.7 3.9
 -8 -1 3 7.7 3
 8 -1 -3 -0.2 3.3
 8 -1 -3 4.5 3.5
 -8 -1 3 6.5 3.8
 8 -1 -3 3.3 4.2
 -8 -1 3 0.7 3.4
 8 -1 -3 10.7 3.5
 -8 -1 3 8.3 4.5
 -8 -1 3 0.2 4.2
 -8 1 3 9.3 2.8
 -8 1 3 -4.5 3.4
 -8 1 3 -1.5 4.5
 -8 1 3 0.6 3.5
 8 1 -3 9.8 3.1
 8 1 -3 5.7 2.9
 8 1 -3 0.3 3
 8 1 -3 4.4 3.5
 -7 -1 3 187.98 11
 7 -1 -3 177.68 11.7
 -7 -1 3 172.08 14.7
 7 -1 -3 190.78 11.4
 -7 -1 3 186.38 10.4
 -7 -1 3 181.68 9.5
 -7 -1 3 186.98 12.3
 -7 1 3 202.98 12.1
 -7 1 3 203.38 14.3
 7 1 -3 195.98 19.7
 -7 1 3 201.68 9.1
 7 1 -3 194.68 10.4
 7 1 -3 194.08 9.8
 7 1 -3 191.18 10.8
 -6 -1 3 171.38 10.8
 6 -1 -3 207.38 11.2
 6 -1 -3 185.48 11.1
 -6 -1 3 170.58 9.7
 6 -1 -3 181.88 11.1
 -6 -1 3 187.98 9.3
 -6 -1 3 173.48 9.2
 6 -1 -3 187.38 8.7
 -6 1 3 198.58 8.7
 6 1 -3 189.98 9.6
 -6 1 3 187.78 12.9
 6 1 -3 182.58 9.8
 6 1 -3 192.68 11.9
 -6 1 3 192.88 11.1
 -6 1 3 176.98 11.8
 6 1 -3 164.58 9.3
 -5 -1 3 560.14 18.2
 5 -1 -3 593.44 19.6
 5 -1 -3 573.34 20.3
 -5 -1 3 546.75 19.8
 5 -1 -3 581.74 17
 5 -1 -3 567.04 20.9
 -5 -1 3 556.64 18.1
 -5 1 3 563.44 19.8
 -5 1 3 584.44 21.2
 -5 1 3 565.84 22.3
 5 1 -3 551.84 18.7
 -5 1 3 542.05 16.7
 5 1 -3 579.94 20.8
 5 1 -3 557.14 17.8
 4 -1 -3 44.9 6
 -4 -1 3 30.8 4.5
 -4 -1 3 41.5 4.6
 4 -1 -3 38 4
 -4 -1 3 54.79 8.5
 4 -1 -3 43.7 5.9
 4 -1 -3 35.5 5.3
 -4 1 3 44.2 4.4
 -4 1 3 35.4 6
 -4 1 3 33.6 5
 -4 1 3 45.8 5.9
 4 1 -3 39.3 5.3
 4 1 -3 34 5
 4 1 -3 36.8 4.4
 -3 -1 3 763.62 22.7
 -3 -1 3 741.43 23.2
 3 -1 -3 756.72 24
 3 -1 -3 788.82 23.6
 -3 -1 3 730.23 20
 3 -1 -3 782.32 20.5
 3 -1 -3 766.92 20.4
 3 -1 -3 804.82 23.7
 3 -1 -3 807.82 22.8
 3 1 -3 764.22 22.9
 3 1 -3 773.62 23.4
 -3 1 3 789.62 24.8
 -3 1 3 788.72 24
 -3 1 3 714.33 20.7
 -3 1 3 804.92 23.8
 3 1 -3 775.22 20.2
 3 1 -3 767.42 19.6
 2 -1 -3 141.59 9.6
 2 -1 -3 174.98 9
 -2 -1 3 180.48 10.5
 -2 -1 3 163.28 6
 2 -1 -3 157.28 10.9
 -2 -1 3 175.78 9
 2 -1 -3 152.18 7.2
 2 -1 -3 164.88 8
 2 -1 -3 166.68 9.6
 -2 1 3 147.79 10.1
 -2 1 3 157.28 10.4
 -2 1 3 153.58 9.2
 2 1 -3 160.68 10
 2 1 -3 145.69 6.9
 -2 1 3 136.49 8.3
 2 1 -3 137.39 5.9
 2 1 -3 186.28 9.4
 -1 -1 3 1001.5 24.5
 -1 -1 3 1040.6 26.5
 1 -1 -3 1044.5 28.8
 1 -1 -3 1017.7 27.3
 -1 -1 3 1038.2 26.6
 1 -1 -3 1079.59 28.2
 -1 -1 3 1036.2 27.9
 1 -1 -3 1049.79 27.3
 1 -1 -3 1017.6 28.4
 1 1 -3 1035.7 26.9
 1 1 -3 1047.7 28.3
 -1 1 3 1073.39 28
 -1 1 3 1050.09 28.6
 1 1 -3 1057.79 24.8
 -1 1 3 1036.6 28.2
 0 -1 -3 25.1 4
 0 -1 3 22.7 4.1
 0 -1 3 24.7 3.4
 0 -1 -3 20.6 4.1
 0 -1 -3 22 3.4
 0 -1 -3 22.2 4.3
 0 -1 -3 22.1 3.1
 0 -1 3 23.1 4.1
 0 1 3 19.9 4
 0 1 -3 21.4 3
 0 1 -3 15.6 4
 0 1 3 22.2 3.8
 0 1 -3 24.1 4.4
 0 1 3 23.7 4.4
 1 -1 3 485.25 13.5
 -1 -1 -3 507.35 13.4
 1 -1 3 524.45 15.8
 -1 -1 -3 503.15 17.5
 -1 -1 -3 489.65 15.3
 1 -1 3 462.15 14.9
 1 -1 3 500.95 17
 -1 -1 -3 512.85 16.4
 -1 -1 -3 500.35 13.7
 1 -1 3 491.35 15.1
 1 -1 3 498.75 15.3
 -1 -1 -3 507.25 16.5
 -1 1 -3 515.55 16
 -1 1 -3 518.75 15.8
 -1 1 -3 480.85 14.9
 -1 1 -3 496.75 14.4
 1 1 3 486.15 16.7
 1 1 3 505.25 14
 1 1 3 509.75 13.8
 2 -1 3 2939.81 68.39
 2 -1 3 2758.32 67.69
 2 -1 3 2910.61 75.49
 -2 -1 -3 2947.51 70.49
 2 -1 3 3006.2 70.79
 2 -1 3 2952.7 67.79
 2 -1 3 2949.7 68.99
 -2 -1 -3 2854.81 68.69
 -2 -1 -3 2942.31 72.29
 -2 -1 -3 3001.1 66.89
 -2 1 -3 2876.61 71.69
 2 1 3 2990.9 70.69
 -2 1 -3 2982.5 71.09
 -2 1 -3 2967.4 67.19
 2 1 3 2991.8 66.89
 -2 1 -3 3006.7 68.89
 -2 1 -3 2902.41 68.59
 2 1 3 2886.11 69.29
 3 -1 3 1325.17 32.5
 -3 -1 -3 1312.67 38.2
 -3 -1 -3 1319.17 36.2
 -3 -1 -3 1314.77 32.6
 3 -1 3 1275.47 31.7
 3 -1 3 1348.07 36.9
 3 -1 3 1305.87 37
 3 -1 3 1343.97 34.5
 -3 -1 -3 1367.76 36.7
 -3 1 -3 1367.06 35.3
 -3 1 -3 1301.27 32.9
 3 1 3 1327.77 32.4
 -3 1 -3 1286.77 32.7
 3 1 3 1315.17 34.5
 -3 1 -3 1368.86 37.9
 -3 1 -3 1350.96 37.1
 -4 -1 -3 260.77 11.2
 4 -1 3 269.67 10.3
 -4 -1 -3 253.67 10.3
 -4 -1 -3 281.07 12.6
 4 -1 3 259.87 13.1
 4 -1 3 264.67 13.7
 -4 -1 -3 252.87 12.7
 4 -1 3 260.77 11.6
 4 1 3 253.17 11.3
 4 1 3 259.57 9.9
 -4 1 -3 257.17 10.2
 -4 1 -3 254.17 11.8
 -4 1 -3 264.97 14.1
 -5 -1 -3 392.86 12.1
 -5 -1 -3 390.16 16.8
 5 -1 3 387.06 15.6
 -5 -1 -3 406.26 15.2
 -5 -1 -3 385.36 15.3
 -5 -1 -3 408.96 15.2
 5 -1 3 431.66 18.5
 5 -1 3 411.26 14.6
 5 -1 3 404.36 17.2
 -5 1 -3 414.76 14.5
 -5 1 -3 381.96 18
 5 1 3 405.36 17.7
 5 1 3 410.96 14.4
 -5 1 -3 420.46 16.6
 5 1 3 391.16 15.4
 -6 -1 -3 122.29 8.7
 6 -1 3 132.49 9.3
 -6 -1 -3 126.39 9.9
 6 -1 3 143.99 11.3
 6 -1 3 120.49 9.4
 -6 -1 -3 116.79 6.5
 -6 -1 -3 121.79 8.3
 6 -1 3 128.49 8.6
 6 1 3 120.99 8.8
 -6 1 -3 121.69 11.1
 -6 1 -3 121.59 9.5
 6 1 3 132.69 10.7
 -6 1 -3 127.59 8.3
 6 1 3 129.69 8.1
 -7 -1 -3 9.7 3.1
 -7 -1 -3 14.4 3.9
 7 -1 3 8.3 4.1
 7 -1 3 8.4 4.1
 -7 -1 -3 7.8 3.8
 7 -1 3 15.8 4
 7 1 3 19 4.2
 -7 1 -3 12.3 5.4
 -7 1 -3 11.3 4.6
 7 1 3 19.1 3.9
 -7 1 -3 7.7 3.4
 -8 -1 -3 33.2 5.5
 8 -1 3 46.3 6.9
 8 -1 3 30.1 6.9
 8 -1 3 46.8 6.8
 -8 -1 -3 27.1 5.8
 -8 -1 -3 23.6 5.8
 -8 -1 -3 43.3 5.8
 -8 1 -3 24.5 5
 8 1 3 41.3 6.3
 8 1 3 39.1 7.1
 8 1 3 51.29 6.6
 -8 1 -3 26.7 8.9
 -8 1 -3 34.3 6.1
 -8 1 -3 37.6 3.8
 9 -1 3 18.4 4.6
 9 -1 3 7.5 4.4
 9 -1 3 19.3 5.4
 9 -1 3 21.3 6.2
 -9 -1 -3 14.8 4.5
 9 1 3 14.2 4.4
 9 1 3 16.8 5.3
 -9 1 -3 11.2 4.7
 -9 1 -3 16.4 2.8
 -9 1 -3 18.9 7
 9 1 3 19.7 5.2
 10 -1 3 30.4 7
 10 -1 3 33.7 6.5
 10 -1 3 36 6.5
 -10 -1 -3 28.9 5.7
 -10 -1 -3 44.3 6.5
 -10 1 -3 29.8 4.6
 -10 1 -3 40.3 9.1
 10 1 3 28.4 7
 10 1 3 44.6 7.2
 10 1 3 32.7 6.3
 11 -1 3 4.4 3.9
 11 -1 3 1.9 4.4
 11 -1 3 17.2 5.9
 -11 -1 -3 6.5 4.9
 11 1 3 4.8 4.2
 11 1 3 8.9 4.1
 11 1 3 4.9 4.7
 -11 1 -3 -0.2 3.5
 -11 1 -3 1.1 6.4
 -12 -1 -3 -8.6 4.1
 12 -1 3 5.2 7.3
 12 -1 3 4.9 5.1
 12 -1 3 3.2 4.4
 12 1 3 -2 3.6
 12 1 3 1.5 4.1
 12 1 3 -3.4 3.7
 -12 1 -3 -5.1 3.9
 -12 1 -3 -2.3 7.4
 13 -1 3 5.2 4.7
 13 -1 3 -0.6 5.2
 13 -1 3 -0.4 4.6
 13 1 3 -7 3.9
 13 1 3 6.3 4.6
 -13 1 -3 -4.8 3.3
 13 1 3 2.7 4.5
 -13 1 -3 7.1 7.6
 -13 1 -3 -8.1 4.2
 -14 -1 -3 -1.5 7.7
 14 -1 3 5 6.4
 -14 -1 -3 2.8 8
 14 -1 3 -1.1 5.7
 14 -1 3 0.1 4.9
 14 1 3 6.4 5.2
 -14 1 -3 -5.3 8.8
 -14 1 -3 -1.8 4.7
 14 1 3 8 5.3
 14 1 3 2.1 5
 -15 -1 -3 -4.8 9.2
 15 -1 3 10.9 6.4
 15 -1 3 0.9 6
 15 1 3 3.2 6
 -15 1 -3 15.2 10.7
 -16 -1 -3 -18 8.4
 16 -1 3 9.8 7.9
 16 -1 3 6.5 7.2
 -16 -1 -3 -2.9 15.4
 16 -1 3 8 6.5
 16 1 3 3.8 6.9
 -16 1 -3 -21.6 9.9
 15 -2 -3 11.7 6.6
 15 -2 -3 -0.9 5.5
 15 -2 -3 7.8 8.4
 -15 -2 3 8.6 9.2
 15 2 -3 -4.6 5.3
 -15 2 3 7.5 11.1
 15 2 -3 4.6 6.2
 14 -2 -3 -9.6 5.7
 14 -2 -3 -2.9 4.8
 -14 -2 3 14.8 6.3
 14 -2 -3 9.8 6.3
 -14 2 3 10.3 10.2
 14 2 -3 -2.1 4
 14 2 -3 6.1 5.5
 14 2 -3 14.3 6.4
 13 -2 -3 -3.8 5.1
 -13 -2 3 14.4 6.8
 13 -2 -3 5.3 5.5
 13 -2 -3 -1.7 5.6
 -13 -2 3 -10.3 8.5
 13 2 -3 2 4.3
 13 2 -3 4.2 4.8
 -13 2 3 -10.5 8
 13 2 -3 4.6 3.8
 12 -2 -3 0.4 4.1
 12 -2 -3 -0.7 5
 12 -2 -3 5.7 5.2
 -12 -2 3 -6.5 4.6
 -12 2 3 -5.9 3.2
 12 2 -3 -4.8 3.3
 12 2 -3 -1.6 3.4
 -12 2 3 0.5 9.2
 11 -2 -3 5 4.6
 -11 -2 3 -0.2 6.2
 11 -2 -3 6.7 5.7
 -11 -2 3 0.7 4.7
 11 -2 -3 7.5 4.8
 11 2 -3 7 3.4
 -11 2 3 6.3 3.3
 -11 2 3 26.7 9
 11 2 -3 6.5 4.6
 11 2 -3 8.2 5.5
 -10 -2 3 35.1 5.7
 10 -2 -3 41.2 7.9
 -10 -2 3 34.7 11.2
 10 -2 -3 36.1 8.4
 10 -2 -3 37.6 7.1
 10 2 -3 22.9 4.4
 -10 2 3 21.4 4.1
 -10 2 3 16.9 7.6
 10 2 -3 23.8 5.7
 10 2 -3 33.8 8.2
 9 -2 -3 22.4 5.7
 9 -2 -3 33.7 6.3
 -9 -2 3 30.8 5.2
 9 -2 -3 28.6 7.3
 -9 -2 3 22.8 5.7
 -9 -2 3 37.5 7
 9 2 -3 33.8 5.8
 9 2 -3 31.5 7
 9 2 -3 27.7 4.4
 -9 2 3 42.3 10
 -9 2 3 44.2 5.8
 9 2 -3 26 6.1
 -8 -2 3 447.56 16.5
 8 -2 -3 464.45 21.5
 -8 -2 3 444.56 18.7
 8 -2 -3 442.46 15.1
 8 -2 -3 462.45 20
 -8 -2 3 459.95 19.7
 8 -2 -3 456.35 23.8
 -8 2 3 457.75 24.9
 8 2 -3 448.16 18.5
 8 2 -3 452.95 15.8
 8 2 -3 451.25 23.1
 -8 2 3 436.36 20.4
 8 2 -3 437.06 19.4
 -7 -2 3 30.1 6.2
 7 -2 -3 36.4 4.4
 7 -2 -3 33.2 7.4
 7 -2 -3 28.6 5.7
 7 -2 -3 29.9 6.3
 -7 -2 3 27.8 5
 -7 -2 3 27.6 5.2
 -7 2 3 31.6 7.2
 7 2 -3 27 5.8
 7 2 -3 24.9 3.2
 7 2 -3 24.4 5.9
 -7 2 3 26.3 7.5
 7 2 -3 29.8 4.8
 6 -2 -3 6.6 4
 6 -2 -3 7.6 2.6
 6 -2 -3 10.3 4.1
 6 -2 -3 11 4
 -6 -2 3 5.7 4.1
 6 -2 -3 4.5 2.7
 -6 -2 3 14 4.4
 -6 -2 3 6.5 3
 6 -2 -3 5.8 4.1
 6 2 -3 7.8 3.9
 -6 2 3 11.7 5.6
 -6 2 3 9.8 4.4
 6 2 -3 6.5 1.8
 6 2 -3 6.8 2.3
 -6 2 3 10.6 3.8
 6 2 -3 8.3 4.3
 6 2 -3 9.8 3.3
 -6 2 3 5.5 3.6
 5 -2 -3 77.39 5.5
 -5 -2 3 72.89 8.1
 -5 -2 3 78.99 6.2
 -5 -2 3 87.19 9
 5 -2 -3 87.39 8.7
 5 -2 -3 85.49 8.9
 5 -2 -3 71.79 6.5
 5 -2 -3 77.49 7.6
 5 -2 -3 84.99 8.5
 5 2 -3 85.49 8.5
 -5 2 3 80.29 7.9
 5 2 -3 86.99 6.6
 -5 2 3 82.29 7.9
 -5 2 3 81.59 9.9
 4 -2 -3 492.35 20.5
 -4 -2 3 470.25 18.9
 4 -2 -3 469.55 16.9
 4 -2 -3 498.55 18.5
 4 -2 -3 475.35 20.3
 4 -2 -3 466.35 15.5
 -4 -2 3 459.75 19
 4 -2 -3 508.45 19.7
 -4 2 3 464.55 21.5
 -4 2 3 463.65 19.1
 4 2 -3 487.25 19.9
 4 2 -3 477.05 15.7
 4 2 -3 492.75 19.3
 3 -2 -3 299.07 14.3
 -3 -2 3 305.97 13.1
 -3 -2 3 310.17 14.2
 -3 -2 3 292.17 14.4
 3 -2 -3 312.87 15.7
 3 -2 -3 291.17 13
 3 -2 -3 304.37 13.9
 3 -2 -3 296.07 14.9
 -3 -2 3 317.37 10.7
 3 -2 -3 314.27 12.4
 -3 2 3 300.87 16
 -3 2 3 277.57 13.6
 -3 2 3 314.67 14.9
 -3 2 3 311.67 14.4
 3 2 -3 315.27 14.6
 3 2 -3 292.67 14.8
 -2 -2 3 3.5 2.2
 2 -2 -3 -1.5 2.7
 -2 -2 3 -1 3.1
 -2 -2 3 1.5 3.2
 2 -2 -3 1.2 3
 2 -2 -3 1.3 2.4
 2 -2 -3 4.6 3.6
 -2 -2 3 4.6 3.2
 2 -2 -3 5.9 3.5
 2 -2 -3 1.8 2.9
 -2 2 3 1.3 4.2
 -2 2 3 3.1 2.8
 2 2 -3 2.6 3.6
 2 2 -3 6.8 4.1
 -2 2 3 3.5 3.5
 -1 -2 3 84.69 7.8
 -1 -2 3 77.19 7.2
 1 -2 -3 74.19 7.4
 1 -2 -3 77.89 8.4
 -1 -2 3 85.39 5.1
 1 -2 -3 77.09 7.3
 1 -2 -3 84.69 8.2
 -1 -2 3 71.19 7.2
 1 -2 -3 78.69 7.8
 -1 2 3 77.39 7.7
 1 2 -3 77.49 7.5
 1 2 -3 89.39 8.6
 -1 2 3 84.69 8.5
 -1 2 3 76.49 8.1
 0 -2 -3 55.99 7.8
 0 -2 3 53.19 5.4
 0 -2 3 49.1 5.1
 0 -2 3 56.59 6.8
 0 -2 3 60.19 6.6
 0 -2 -3 53.19 7.1
 0 -2 -3 49.1 5.8
 0 -2 3 57.89 7.2
 0 2 -3 52.09 7.1
 0 2 -3 59.59 7.3
 0 2 3 53.89 7.4
 0 2 3 61.79 7.5
 0 2 3 56.69 6.6
 0 2 -3 60.99 6.8
 1 -2 3 90.29 7.7
 1 -2 3 80.49 7
 -1 -2 -3 79.29 7.9
 -1 -2 -3 89.89 9.2
 1 -2 3 76.19 8.3
 1 -2 3 75.29 6.1
 1 -2 3 81.39 7.2
 -1 -2 -3 85.99 5.5
 -1 -2 -3 86.19 6.3
 1 -2 3 83.99 6.8
 -1 -2 -3 79.39 8
 1 2 3 75.99 8.4
 1 2 3 84.29 8.2
 1 2 3 77.19 6.5
 -1 2 -3 86.19 8.3
 -1 2 -3 86.39 8.6
 -1 2 -3 78.79 7.4
 -2 -2 -3 55.59 4.2
 2 -2 3 62.59 6.1
 2 -2 3 60.79 6.1
 2 -2 3 57.39 6.6
 -2 -2 -3 62.99 7.3
 2 -2 3 58.59 7
 -2 -2 -3 57.79 6.2
 2 -2 3 61.99 7.6
 -2 -2 -3 49.99 7.9
 2 -2 3 59.39 5.9
 -2 -2 -3 60.89 7.3
 -2 -2 -3 56.39 5.1
 2 -2 3 53.39 6.7
 -2 2 -3 69.39 7.5
 -2 2 -3 60.69 6.7
 2 2 3 57.09 7.5
 2 2 3 54.99 4.9
 -2 2 -3 48.5 7.3
 2 2 3 63.79 7.9
 -3 -2 -3 227.28 8.3
 -3 -2 -3 230.98 7.5
 3 -2 3 236.58 11
 -3 -2 -3 214.38 12.8
 3 -2 3 237.48 9.6
 3 -2 3 226.68 12.1
 3 -2 3 236.18 13
 3 -2 3 218.08 10.7
 -3 -2 -3 245.88 11.3
 3 -2 3 231.48 13.6
 3 -2 3 241.38 10.1
 3 2 3 233.18 13.4
 -3 2 -3 238.98 14.5
 3 2 3 233.68 12.7
 -3 2 -3 227.18 11.8
 -3 2 -3 240.08 11.1
 -3 2 -3 237.28 11.8
 4 -2 3 7.2 2.9
 4 -2 3 7 2.6
 4 -2 3 11.6 3.9
 4 -2 3 6 3.7
 -4 -2 -3 1.7 3.4
 4 -2 3 0.6 3.3
 -4 -2 -3 12.1 4
 4 -2 3 3.2 2.8
 -4 -2 -3 3.7 2.9
 4 2 3 8.1 1.6
 4 2 3 7.4 4.1
 -4 2 -3 2.6 3.2
 -4 2 -3 2.1 2.3
 -4 2 -3 -6.7 3.8
 -4 2 -3 4.5 3.6
 4 2 3 4.7 3
 5 -2 3 389.76 19.3
 5 -2 3 420.06 19.8
 5 -2 3 412.76 17.8
 -5 -2 -3 405.16 19.1
 -5 -2 -3 417.76 16.4
 5 -2 3 422.06 15.2
 5 -2 3 428.86 17.1
 5 -2 3 408.16 14
 -5 -2 -3 395.86 18.3
 -5 2 -3 402.66 15.8
 5 2 3 420.66 12.4
 5 2 3 422.26 19.1
 -5 2 -3 376.36 14.8
 5 2 3 401.66 16.6
 -5 2 -3 390.76 20.9
 -5 2 -3 411.86 18
 6 -2 3 118.49 11.7
 -6 -2 -3 122.49 10.9
 6 -2 3 110.39 10.6
 -6 -2 -3 90.99 9.8
 6 -2 3 127.99 8.5
 6 -2 3 121.49 11.6
 -6 -2 -3 110.29 8.7
 -6 2 -3 126.19 12.4
 -6 2 -3 120.99 7.6
 -6 2 -3 116.89 8.4
 6 2 3 115.19 6.2
 6 2 3 132.69 9.8
 7 -2 3 0.2 3.1
 7 -2 3 0.4 3.8
 7 -2 3 -4.6 3.7
 7 -2 3 2.9 2.8
 -7 -2 -3 2.9 4.4
 7 2 3 4.5 2.2
 -7 2 -3 9.7 5.4
 -7 2 -3 1.6 2.8
 -7 2 -3 4.1 4.3
 -8 -2 -3 11.5 5.3
 -8 -2 -3 10 4.5
 8 -2 3 9.1 3.8
 8 -2 3 13.1 3.8
 8 -2 3 10.2 4.5
 -8 2 -3 9 3.9
 -8 2 -3 6 5.7
 8 2 3 16.6 4.2
 8 2 3 9.1 2.8
 9 -2 3 -0.3 4.2
 9 -2 3 12 4.7
 9 -2 3 2.7 3.2
 -9 -2 -3 10.3 7.9
 -9 2 -3 3.2 4.3
 9 2 3 5.9 3.7
 -9 2 -3 -1.4 5.8
 9 2 3 2.8 2.6
 10 -2 3 67.39 11.1
 -10 -2 -3 53.59 9.8
 10 -2 3 58.79 8.7
 10 -2 3 68.59 9.2
 10 2 3 58.39 8.4
 -10 2 -3 67.69 12.6
 10 2 3 64.59 7.2
 11 -2 3 47.4 8.6
 -11 -2 -3 28 8
 11 -2 3 54.19 10.4
 11 -2 3 51.79 8.4
 -11 2 -3 41.7 11.4
 11 2 3 70.69 9.5
 11 2 3 53.69 7.5
 12 -2 3 2.4 5.6
 -12 -2 -3 -3.2 7.8
 12 -2 3 0.6 4.4
 12 -2 3 1 4.9
 -12 2 -3 6.3 7.4
 12 2 3 -6.4 3.2
 12 2 3 8.9 4.5
 13 -2 3 28.1 8.8
 -13 -2 -3 39.1 11.1
 13 -2 3 23.7 6.8
 -13 -2 -3 23.7 11.2
 13 -2 3 46.1 9.3
 13 2 3 25.2 5.8
 13 2 3 26.8 6.4
 -13 2 -3 17.8 9.3
 14 -2 3 40.8 9.4
 14 -2 3 27 9.2
 14 -2 3 29.1 8.3
 -14 -2 -3 32.3 11.9
 -14 2 -3 37.6 11.7
 14 2 3 28.1 6
 14 2 3 41.9 8.8
 15 -2 3 27.3 10.6
 15 -2 3 13.6 7.8
 -15 -2 -3 23.6 13.3
 15 -2 3 16.4 7.4
 15 2 3 22.8 8.1
 -15 2 -3 29.6 14.6
 15 2 3 2.5 6.1
 14 -3 -3 -0.2 6.1
 14 -3 -3 -14.1 6.2
 14 -3 -3 -9 7.4
 14 3 -3 -9.1 5.2
 -14 3 3 1.5 10.1
 13 -3 -3 -9.6 4.8
 13 -3 -3 -5.9 5.3
 13 -3 -3 1 5.9
 -13 3 3 5.7 10.2
 12 -3 -3 0.3 4.7
 12 -3 -3 -0.6 5.4
 -12 3 3 -5 8.7
 12 3 -3 -10.9 4.2
 11 -3 -3 2.1 5.7
 11 -3 -3 2 4.4
 11 3 -3 -2.5 4.7
 -11 3 3 13.4 9.9
 -10 -3 3 25.4 4.5
 10 -3 -3 16.1 5.6
 10 -3 -3 17.8 9.2
 10 -3 -3 21.8 9.5
 10 3 -3 26.9 7.8
 10 3 -3 14.5 4.9
 9 -3 -3 21.7 5.5
 9 -3 -3 16.9 6.3
 9 -3 -3 17.6 7.2
 9 -3 -3 13.7 2.9
 -9 -3 3 8.3 3.6
 9 3 -3 13.7 6.9
 9 3 -3 22.7 5.4
 -9 3 3 18.6 8.7
 9 3 -3 20.8 6
 8 -3 -3 14.9 5.4
 -8 -3 3 17.6 4.5
 8 -3 -3 15.5 3.2
 8 -3 -3 15.2 6.1
 8 -3 -3 17.2 5.7
 8 3 -3 11.9 5.6
 8 3 -3 7.1 5.4
 8 3 -3 19.5 6.6
 -8 3 3 21.6 9
 -7 -3 3 -5.4 3.4
 7 -3 -3 2.9 3.7
 7 -3 -3 0.4 2.7
 7 -3 -3 -6.9 3.9
 7 -3 -3 4.4 2.5
 7 -3 -3 3.5 3.4
 -7 -3 3 0.2 3
 7 3 -3 -1.4 3
 7 3 -3 1.5 4
 7 3 -3 6.3 4.2
 -7 3 3 1.7 4.2
 -7 3 3 -11.1 4.8
 -6 -3 3 5.5 3.4
 6 -3 -3 -0.5 3.4
 6 -3 -3 4.6 3.8
 6 -3 -3 -0.6 3.4
 6 -3 -3 1.6 2.2
 -6 -3 3 4.3 3.5
 6 -3 -3 7.8 4.6
 6 3 -3 9.4 3.3
 -6 3 3 -0.6 5.2
 6 3 -3 6.8 5.2
 6 3 -3 4.6 4
 -6 3 3 0.7 3.4
 5 -3 -3 0.7 2.6
 -5 -3 3 -0.5 2.8
 5 -3 -3 8.8 5.2
 5 -3 -3 -0.2 3.8
 -5 -3 3 -0.8 4.6
 -5 -3 3 3 2.9
 5 -3 -3 2.5 3.7
 -5 -3 3 1.7 3.5
 5 3 -3 2.9 3.8
 -5 3 3 7.5 5.6
 5 3 -3 0.5 4.6
 4 -3 -3 86.29 8.6
 4 -3 -3 66.09 9.7
 4 -3 -3 80.99 9
 4 -3 -3 93.19 9
 4 -3 -3 76.99 7.2
 -4 -3 3 83.69 6.6
 -4 -3 3 87.19 10
 -4 -3 3 85.99 9.6
 -4 -3 3 76.49 7.6
 4 -3 -3 61.99 9.1
 4 3 -3 69.59 11.4
 4 3 -3 87.49 10
 -4 3 3 86.69 12
 -4 3 3 85.99 10.2
 -3 -3 3 7 2.9
 3 -3 -3 2.9 3.7
 -3 -3 3 1.7 3.6
 3 -3 -3 5.1 3.4
 -3 -3 3 8 4
 3 -3 -3 0.2 4
 3 -3 -3 3 4.7
 -3 -3 3 4.4 4.5
 3 -3 -3 3.7 3.4
 3 -3 -3 3.2 3.5
 3 3 -3 2.7 3.6
 -3 3 3 4.3 4.5
 -3 3 3 -0.9 4.6
 3 3 -3 3.5 4.2
 2 -3 -3 7.8 4.4
 -2 -3 3 7.9 4.5
 -2 -3 3 5.4 2.6
 2 -3 -3 6.9 5.2
 2 -3 -3 2.5 4.1
 2 -3 -3 3.7 3.4
 2 -3 -3 -2.9 3.7
 -2 -3 3 -4.2 3.4
 -2 -3 3 8.5 3.7
 -2 -3 3 0.8 3.3
 2 -3 -3 1.8 3.7
 2 3 -3 6.8 4.6
 2 3 -3 4.1 4.1
 -2 3 3 0.7 4.3
 -2 3 3 -2.1 4.1
 -1 -3 3 71.29 5.6
 1 -3 -3 71.69 8.2
 1 -3 -3 88.59 9.8
 1 -3 -3 71.59 9.1
 -1 -3 3 83.29 9.6
 1 -3 -3 60.59 14.6
 -1 -3 3 76.59 8.8
 -1 -3 3 59.39 7.5
 1 -3 -3 76.29 9.3
 -1 3 3 69.39 13.9
 1 3 -3 78.59 9.2
 -1 3 3 81.49 8.9
 1 3 -3 65.79 9.8
 -1 3 3 70.19 9
 0 -3 3 -3 6.6
 0 -3 3 1.2 2.1
 0 -3 -3 0.8 4
 0 -3 3 2.5 2.4
 0 -3 3 -5.5 3.1
 0 -3 -3 -8.8 6.4
 0 -3 -3 -1.6 3.3
 0 -3 3 0.9 3.5
 0 -3 -3 -1 5
 0 3 -3 2.5 6.2
 0 3 3 2.8 4.7
 0 3 -3 -1.1 3.6
 0 3 3 -1.6 3.4
 0 3 3 -0.9 5.5
 0 3 -3 6.9 4.2
 -1 -3 -3 82.79 14.6
 -1 -3 -3 56.49 6.8
 -1 -3 -3 78.59 10.8
 1 -3 3 57.79 8
 -1 -3 -3 60.89 9.3
 1 -3 3 66.09 8.6
 -1 -3 -3 61.49 6.6
 1 -3 3 70.89 7.1
 1 -3 3 77.09 8.9
 -1 -3 -3 64.19 7.3
 1 -3 3 69.89 8
 1 -3 3 63.49 6.8
 1 -3 3 65.49 8.1
 -1 3 -3 64.39 8.6
 -1 3 -3 60.09 8.2
 1 3 3 59.79 10.4
 -1 3 -3 56.59 8.4
 1 3 3 68.59 8.9
 1 3 3 78.19 7.7
 -2 -3 -3 4.8 2.4
 -2 -3 -3 7.4 5.3
 2 -3 3 11.4 5.7
 2 -3 3 11.8 3.8
 -2 -3 -3 14 3.8
 2 -3 3 6 4
 2 -3 3 3.5 2.8
 -2 -3 -3 2.6 3.8
 2 -3 3 10.7 3.9
 2 -3 3 9.2 4.1
 -2 -3 -3 8.1 3.4
 -2 -3 -3 7.2 4.4
 2 -3 3 11.2 4.1
 2 3 3 8.3 5.4
 2 3 3 12.2 4.9
 -2 3 -3 7.5 5
 -2 3 -3 14.5 4.6
 2 3 3 5.9 3.2
 -2 3 -3 3.7 4.3
 3 -3 3 -3.2 2.8
 3 -3 3 -3.7 3.4
 -3 -3 -3 6.2 3.4
 3 -3 3 -1.9 3
 3 -3 3 -0.3 2.7
 3 -3 3 -4 3.9
 -3 -3 -3 -4.3 4.1
 3 -3 3 0.1 3
 -3 -3 -3 4.6 4.9
 3 -3 3 5.6 2.7
 -3 -3 -3 2.1 4
 3 3 3 5.8 4.5
 -3 3 -3 -2 3.3
 -3 3 -3 2.6 3.6
 -3 3 -3 -0.9 4.1
 3 3 3 0.7 3.4
 -4 -3 -3 24 5.8
 4 -3 3 21 5.7
 4 -3 3 21.2 6.5
 4 -3 3 16.6 3.9
 4 -3 3 18.9 3.8
 4 -3 3 25.4 5.3
 -4 -3 -3 23.3 5
 -4 -3 -3 17.7 3.5
 4 -3 3 18.2 4.4
 4 -3 3 12.9 5.4
 -4 -3 -3 16.1 6.1
 -4 -3 -3 17.2 5.7
 4 3 3 23.9 6.6
 -4 3 -3 17.8 6.8
 -4 3 -3 20.9 5.6
 5 -3 3 1.2 2.6
 -5 -3 -3 2.4 4.3
 5 -3 3 -1.7 3.6
 5 -3 3 8.7 4.6
 -5 -3 -3 2.9 6.2
 5 -3 3 0.7 3.3
 5 -3 3 2.5 2.2
 5 -3 3 3.1 3.3
 -5 3 -3 3.6 4.1
 -5 3 -3 5.3 5.8
 5 3 3 1.4 4.9
 6 -3 3 30.1 5.2
 6 -3 3 31.4 7.2
 6 -3 3 36.2 6.8
 6 -3 3 29.6 4.9
 6 3 3 38.7 8.5
 -6 3 -3 31.7 8.9
 -6 3 -3 18.1 4.3
 -6 3 -3 25.7 6.1
 -7 -3 -3 39.3 6.5
 7 -3 3 52.99 7.4
 7 -3 3 41.8 6.9
 7 -3 3 30.8 4.9
 7 -3 3 33.3 7.6
 -7 3 -3 36.2 9.3
 -7 3 -3 43 6.5
 -7 3 -3 25.3 5.6
 7 3 3 29.6 5.8
 7 3 3 36 8
 8 -3 3 265.87 14.4
 8 -3 3 257.47 16.3
 8 -3 3 269.87 19.2
 8 3 3 247.28 15.7
 8 3 3 236.38 18.3
 -8 3 -3 216.38 15
 -8 3 -3 238.68 20
 9 -3 3 9 4.7
 9 -3 3 2.7 3.9
 9 -3 3 7.3 5.5
 -9 3 -3 1.7 6.6
 9 3 3 9.9 6.4
 -9 3 -3 -0.7 4.4
 9 3 3 7.6 5.2
 10 -3 3 -9.4 4.9
 10 -3 3 5.8 4.8
 10 -3 3 2.7 3.8
 10 3 3 -1.7 6.9
 -10 3 -3 -3.6 11.8
 10 3 3 0 4.1
 11 -3 3 8.6 6.2
 -11 -3 -3 1.8 8.5
 11 -3 3 4.3 5.2
 11 -3 3 3.6 4.7
 -11 3 -3 5.7 9.3
 11 3 3 11 4.9
 11 3 3 15.1 7.8
 12 -3 3 12 6.9
 12 -3 3 4.6 6.4
 -12 -3 -3 -0.4 8.9
 12 -3 3 10.1 5.2
 12 3 3 2.7 3.1
 -12 3 -3 21.6 11.7
 12 3 3 3.3 7.2
 13 -3 3 -4 5.9
 13 -3 3 -4.2 5.5
 -13 -3 -3 3.1 10.4
 13 -3 3 2 6.6
 -13 3 -3 -8.9 11.1
 13 3 3 -2.4 3.9
 13 3 3 -5.4 7.6
 13 3 3 3.1 5.3
 14 -3 3 21.7 11
 14 -3 3 6.6 6.6
 -14 -3 -3 6.2 12.2
 14 -3 3 17.1 6.4
 14 3 3 -0.1 8.5
 -14 3 -3 34.5 13.2
 14 3 3 15.1 7.8
 13 -4 -3 -3 7.8
 13 -4 -3 5.4 7.7
 13 -4 -3 -1.2 5.6
 13 4 -3 14.7 7.4
 -13 4 3 12 10.2
 13 4 -3 -0.1 8.5
 12 -4 -3 13.1 7.4
 12 -4 -3 7.3 6.4
 12 -4 -3 -9.5 7.6
 12 4 -3 20.9 7.8
 -12 4 3 14.6 11.8
 12 4 -3 9.4 9.3
 11 -4 -3 1.7 4.9
 11 -4 -3 1.6 6.1
 11 -4 -3 1.7 6.1
 11 4 -3 -12.5 6.4
 -11 4 3 -14.5 8.7
 11 4 -3 -6.8 4.8
 10 -4 -3 0.9 4.9
 10 -4 -3 2.8 5
 10 -4 -3 -9.8 5.5
 10 4 -3 4.8 7.1
 -10 4 3 6.6 9.3
 9 -4 -3 21.2 6.3
 9 -4 -3 11.9 3.1
 9 -4 -3 11.2 7
 9 -4 -3 9.9 5.5
 9 -4 -3 19.7 5.4
 9 4 -3 9.1 6
 -9 4 3 1.3 9
 8 -4 -3 -6.3 4.5
 8 -4 -3 7.2 7.1
 -8 -4 3 -0.5 4.7
 8 -4 -3 4.4 2.8
 8 -4 -3 1.6 5
 -8 -4 3 20.5 4.9
 8 -4 -3 8.7 4.4
 8 4 -3 -4.6 6.4
 8 4 -3 1.9 5.2
 -8 4 3 5.5 8.3
 -7 -4 3 80.79 8.8
 7 -4 -3 70.69 11.4
 7 -4 -3 61.29 9.8
 -7 -4 3 57.79 7.2
 7 -4 -3 72.39 9.6
 7 -4 -3 72.89 9.4
 7 -4 -3 51.39 6.3
 -7 4 3 68.29 13.9
 7 4 -3 72.79 12.5
 7 4 -3 64.39 11.6
 -6 -4 3 57.49 8
 6 -4 -3 34.6 7.8
 6 -4 -3 25.2 7.2
 6 -4 -3 30.7 6.3
 6 -4 -3 34.4 5.5
 -6 -4 3 33.7 5.6
 6 4 -3 32.8 8.5
 6 4 -3 35.4 9
 -6 4 3 25.3 8.8
 5 -4 -3 10.4 4.3
 -5 -4 3 18.3 4.5
 5 -4 -3 28.1 5.9
 -5 -4 3 28.4 6.1
 5 -4 -3 10.3 5.6
 5 -4 -3 17.6 6.3
 -5 4 3 20.7 8
 5 4 -3 25.9 7.6
 5 4 -3 16.8 6.8
 4 -4 -3 -4 3.3
 4 -4 -3 1.9 3.5
 4 -4 -3 -2.6 3.6
 4 -4 -3 -6.5 3.4
 -4 -4 3 -1.7 4.3
 -4 -4 3 3.4 3.6
 -4 4 3 7.9 6.7
 4 4 -3 9.5 5.5
 -4 4 3 -4.7 5
 4 4 -3 2 5.4
 3 -4 -3 42.8 8
 3 -4 -3 35.7 7.1
 -3 -4 3 58.79 9
 -3 -4 3 47.4 5.7
 3 -4 -3 63.49 8.5
 3 -4 -3 46.6 7.8
 -3 4 3 42.2 9.2
 3 4 -3 43.9 8.5
 -3 4 3 48 8.5
 3 4 -3 43.5 9.3
 -2 -4 3 45.1 6.1
 2 -4 -3 49.4 8.2
 2 -4 -3 39.7 11.1
 -2 -4 3 46 7.5
 2 -4 -3 53.99 8.4
 2 -4 -3 37.2 7.6
 -2 -4 3 54.89 11.6
 2 4 -3 45.2 8.9
 -2 4 3 46.4 8.5
 -2 4 3 56.69 9.5
 2 4 -3 54.79 9.8
 1 -4 -3 111.89 12.2
 -1 -4 3 112.89 12.2
 -1 -4 3 117.19 13.2
 -1 -4 3 113.79 7.3
 -1 -4 3 132.69 9.3
 1 -4 -3 115.19 12.9
 1 -4 -3 111.19 11.4
 1 -4 -3 120.99 10.7
 -1 4 3 114.99 12.7
 1 4 -3 119.79 13.1
 1 4 -3 107.99 12
 -1 4 3 127.29 12.5
 0 -4 3 9.3 3.6
 0 -4 -3 15.7 3.7
 0 -4 3 25.5 6.9
 0 -4 -3 13.4 4.6
 0 -4 -3 11.6 5.6
 0 -4 3 22.4 6.7
 0 -4 -3 18.3 6.4
 0 -4 3 20.9 4.8
 0 -4 -3 3.3 4.8
 0 4 3 14 5.6
 0 4 -3 20.2 6.2
 0 4 -3 9.1 5.5
 0 4 3 13.4 5.9
 -1 -4 -3 78.29 12
 -1 -4 -3 66.29 6.9
 -1 -4 -3 72.39 8.9
 1 -4 3 85.29 8.4
 1 -4 3 81.39 10.1
 1 -4 3 78.19 11.5
 1 -4 3 84.99 8.5
 -1 -4 -3 90.49 7.6
 1 4 3 86.29 11.3
 1 4 3 80.39 9.4
 -1 4 -3 100.29 11.6
 -1 4 -3 68.89 10.7
 -1 4 -3 88.39 10.4
 -2 -4 -3 39.5 8.8
 -2 -4 -3 38.1 6.4
 -2 -4 -3 31.7 4
 2 -4 3 33.8 6.6
 2 -4 3 42.8 6.6
 2 -4 3 31.5 6.7
 -2 -4 -3 24.9 3.7
 2 -4 3 36.4 8.6
 -2 4 -3 27.9 7.1
 2 4 3 29.2 7.8
 -2 4 -3 33.2 8.4
 -2 4 -3 41.3 8.6
 3 -4 3 0.1 4.1
 -3 -4 -3 3.3 6.4
 -3 -4 -3 1.9 3.4
 3 -4 3 4 4.1
 3 -4 3 0.7 3.7
 3 -4 3 1.8 3.4
 -3 4 -3 3.4 6.4
 -3 4 -3 2.1 4.7
 3 4 3 -0.7 4.6
 -3 4 -3 2.3 4.6
 4 -4 3 50.09 7.3
 -4 -4 -3 31.8 5.3
 -4 -4 -3 42.9 10.2
 4 -4 3 49.9 7
 4 -4 3 47 8.1
 4 -4 3 63.09 8.4
 -4 -4 -3 42.2 6.2
 -4 4 -3 49.8 9.6
 4 4 3 52.69 9.9
 -4 4 -3 47.8 10.9
 5 -4 3 126.59 9
 5 -4 3 132.09 13.1
 -5 -4 -3 152.78 18.5
 -5 -4 -3 127.49 12.3
 5 -4 3 137.29 11.8
 5 -4 3 148.19 13.3
 -5 4 -3 134.39 16.1
 -5 4 -3 144.49 13
 5 4 3 136.49 15.1
 6 -4 3 0.3 2.2
 6 -4 3 8.7 4
 -6 -4 -3 -5.7 4.8
 6 -4 3 5.9 4
 6 -4 3 -2.7 4.8
 6 -4 3 3.6 4.3
 -6 -4 -3 0.5 7.1
 -6 4 -3 2.7 4.5
 6 4 3 -1.7 5.2
 -6 4 -3 1.8 6.6
 -7 -4 -3 51.99 13.4
 7 -4 3 51.89 7.3
 7 -4 3 76.59 10.3
 7 -4 3 65.99 10.7
 7 -4 3 41.5 7.2
 7 4 3 52.59 11.6
 -7 4 -3 60.99 13.1
 8 -4 3 -2.1 4.4
 8 -4 3 5.8 5
 8 -4 3 -2.5 7.3
 -8 -4 -3 6.1 9.1
 8 -4 3 -3.5 3.5
 -8 4 -3 -8.7 6.7
 -9 -4 -3 -8.8 8.3
 9 -4 3 3.9 4.5
 9 -4 3 2.4 5.3
 9 -4 3 -2.8 8.7
 -9 4 -3 14.5 9.2
 10 -4 3 2.2 6.1
 10 -4 3 11.7 5.4
 10 -4 3 3.2 6
 -10 -4 -3 6.3 10.7
 -10 4 -3 0.7 8
 10 4 3 6.5 7.9
 11 -4 3 -8.1 5.4
 11 -4 3 4.1 4.9
 11 -4 3 -10.6 4.6
 11 4 3 -0.4 7.6
 11 4 3 5.8 6.2
 -11 4 -3 -5.1 9.5
 -12 -4 -3 -5.7 10.6
 12 -4 3 16.5 6.3
 12 -4 3 2.9 6.8
 12 -4 3 1.5 8.5
 12 4 3 5.2 6.4
 12 4 3 -2.7 8.2
 -12 4 -3 -1.7 9.4
 13 -4 3 -0.3 6.7
 13 -4 3 22.3 8.1
 13 4 3 12.4 7.2
 -13 4 -3 11.9 12.4
 13 4 3 -0.1 10.5
 11 -5 -3 -7.8 5.7
 11 -5 -3 4 7.9
 -11 -5 3 5.8 13.3
 11 5 -3 12 11.1
 -11 5 3 1.4 13
 10 -5 -3 -2.7 6.1
 10 -5 -3 11.1 7.1
 10 -5 -3 -1.3 8.2
 10 5 -3 13.9 9.2
 9 -5 -3 71.59 11.1
 9 -5 -3 78.49 14.1
 9 -5 -3 83.29 12.6
 9 5 -3 92.99 15
 -9 5 3 89.99 17.4
 8 -5 -3 70.29 12.5
 8 -5 -3 38.6 8.5
 8 -5 -3 62.39 6
 8 -5 -3 38.6 9
 -8 5 3 44.7 14.2
 8 5 -3 64.99 12
 7 -5 -3 11.4 4.5
 -7 -5 3 -7.3 5.2
 7 -5 -3 13.6 6.5
 7 -5 -3 6.8 4.8
 -7 -5 3 17.6 6.2
 7 -5 -3 8.8 6.6
 -7 5 3 26.8 11.3
 7 5 -3 25.8 9
 7 5 -3 3.6 7.1
 6 -5 -3 8.6 7.4
 -6 -5 3 -3.2 7.7
 6 -5 -3 8.1 4.6
 6 -5 -3 10.2 5.4
 -6 -5 3 -1.1 6.5
 -6 -5 3 16.5 6.4
 6 -5 -3 1.5 6.2
 -6 5 3 7.4 9
 6 5 -3 8.8 9.2
 6 5 -3 -7 5.9
 5 -5 -3 14.1 5.7
 5 -5 -3 6.9 5
 5 -5 -3 9.7 5.1
 -5 -5 3 16.7 7.5
 5 -5 -3 5.8 6.1
 -5 -5 3 -6.1 4.7
 -5 -5 3 9 8.4
 -5 5 3 5.1 8.3
 5 5 -3 8.4 7
 5 5 -3 12.7 7.4
 -4 -5 3 53.69 9.7
 4 -5 -3 39.6 8.9
 4 -5 -3 30.2 6.9
 -4 -5 3 34.4 11.6
 4 -5 -3 28.4 7.4
 4 -5 -3 35.2 7.8
 -4 -5 3 31.7 5.9
 4 5 -3 20.8 9.1
 4 5 -3 34.2 9.9
 -4 5 3 36.7 9.4
 -4 5 3 41 11.3
 -3 -5 3 40.7 7.2
 3 -5 -3 52.99 9.2
 3 -5 -3 32.4 8.1
 -3 -5 3 43.3 12.6
 3 -5 -3 33.8 7.9
 3 -5 -3 52.19 9.9
 3 5 -3 55.69 11
 3 5 -3 52.19 11.4
 -3 5 3 32.5 10.1
 -2 -5 3 -0.2 3.8
 2 -5 -3 1.2 5.6
 -2 -5 3 11.1 5.4
 2 -5 -3 -5 3.6
 -2 -5 3 3.9 6.8
 2 -5 -3 1.5 4.5
 2 -5 -3 -2.3 4.6
 2 5 -3 -0.1 5.3
 2 5 -3 -0.8 5.6
 -2 5 3 -1.2 6.2
 -2 5 3 7.8 7
 -1 -5 3 20.7 4.2
 -1 -5 3 25.3 8.9
 1 -5 -3 21.2 7.5
 1 -5 -3 21.3 6.7
 -1 -5 3 25.6 5.8
 1 -5 -3 16.9 6.8
 1 -5 -3 18.2 7.3
 -1 -5 3 30.1 6.2
 1 -5 -3 20.3 5.3
 -1 5 3 22.9 8.1
 -1 5 3 19.6 7.5
 1 5 -3 29.2 7.6
 0 -5 -3 2.9 3.7
 0 -5 3 2.1 3.4
 0 -5 -3 8.1 6.7
 0 -5 -3 -4.4 4.7
 0 -5 -3 4.1 5
 0 -5 3 -6.3 4.8
 0 -5 3 3.3 5.4
 0 -5 -3 17.1 6.2
 0 5 -3 -3.3 5.7
 0 5 -3 -3.6 4.9
 0 5 3 5.4 5.8
 0 5 3 12.7 7.1
 -1 -5 -3 260.37 14.2
 1 -5 3 217.38 18.6
 -1 -5 -3 237.58 20.9
 -1 -5 -3 250.97 21.4
 -1 -5 -3 236.98 12.6
 1 -5 3 252.37 14.9
 1 -5 3 220.78 18.7
 1 -5 3 229.18 17.6
 -1 5 -3 233.18 19.2
 1 5 3 273.67 21.2
 -1 5 -3 215.58 17.7
 -2 -5 -3 13.2 3.6
 -2 -5 -3 11.8 7.8
 2 -5 3 8 4.6
 -2 -5 -3 17.8 6.4
 2 -5 3 14.1 5.8
 2 -5 3 15.9 5.9
 2 -5 3 22.6 5.9
 2 5 3 20 8.6
 -2 5 -3 21.3 7.8
 -2 5 -3 6.8 6.6
 3 -5 3 9.6 5.5
 3 -5 3 10.1 5.3
 3 -5 3 18.1 5.5
 -3 -5 -3 25.3 7.3
 3 -5 3 15.4 6.2
 3 5 3 7.3 6.7
 -3 5 -3 21 7.7
 -3 5 -3 1.1 6.6
 -3 5 -3 14.6 7.7
 4 -5 3 13 5.3
 -4 -5 -3 12.9 5.2
 4 -5 3 15.1 5.9
 4 -5 3 17.7 5.8
 4 -5 3 16.5 5.7
 -4 -5 -3 26.4 9.9
 -4 5 -3 18.1 10.4
 4 5 3 33.7 12.2
 -4 5 -3 25.6 8.6
 5 -5 3 10.5 5.6
 5 -5 3 14.1 5.1
 5 -5 3 15.3 5.4
 -5 -5 -3 -9.4 7.4
 -5 -5 -3 13.1 4.9
 5 -5 3 46.7 10.1
 5 5 3 10.1 8.3
 -5 5 -3 12.5 8
 -5 5 -3 15.5 7.3
 6 -5 3 -0.6 3.5
 6 -5 3 -7 3.7
 6 -5 3 -1.3 6.4
 -6 -5 -3 -10.7 8.1
 6 5 3 5.8 8.7
 -6 5 -3 16.2 9.7
 7 -5 3 8.7 7
 7 -5 3 3.7 7
 -7 -5 -3 16.5 9.9
 7 5 3 9.4 7.1
 -7 5 -3 -4 9.1
 8 -5 3 9.5 6.3
 8 -5 3 7.9 5.6
 -8 -5 -3 3.3 9.8
 8 -5 3 1.1 5.5
 8 5 3 11.2 7.7
 -8 5 -3 17.6 10.6
 -9 -5 -3 0 9.9
 9 -5 3 -8.6 4.9
 9 -5 3 -4.8 5.6
 9 -5 3 1.9 6.9
 -9 5 -3 7.1 12.6
 9 5 3 17.9 8.8
 10 -5 3 38.8 7.6
 10 -5 3 14.6 8.4
 10 -5 3 24.5 6.8
 10 5 3 49.5 12.8
 -11 -5 -3 -22.2 11.4
 11 -5 3 -0.4 6.2
 11 -5 3 -6.2 5.9
 11 5 3 -2.3 10.3
 -7 -6 3 13.7 11.5
 7 -6 -3 -6.6 6.6
 7 -6 -3 12.4 5.4
 7 -6 -3 8.1 7.3
 -7 6 3 30.3 14.9
 7 6 -3 -1 9.8
 -6 -6 3 1.7 14.8
 6 -6 -3 -15.6 5.9
 6 -6 -3 -2.2 5.3
 6 -6 -3 -10.7 5
 6 6 -3 -1 10.3
 -6 6 3 -13.5 9.6
 5 -6 -3 -6.1 5.8
 5 -6 -3 -1.1 5.3
 5 -6 -3 0.3 6.3
 -5 -6 3 -2.5 8.8
 5 -6 -3 -6 5.6
 -5 6 3 -3.9 9.3
 5 6 -3 -12.3 7.2
 4 -6 -3 -2.5 5.5
 4 -6 -3 -0.9 5.7
 4 -6 -3 2.5 5.9
 -4 -6 3 1 8.7
 4 -6 -3 -4.6 6.5
 -4 6 3 -11.2 6.7
 4 6 -3 12.7 8.4
 3 -6 -3 19.7 8
 3 -6 -3 25 6.9
 3 -6 -3 48.4 10.6
 -3 -6 3 11.8 10.1
 3 -6 -3 28.5 9.9
 3 6 -3 43.4 11.6
 3 6 -3 36.2 10.3
 -3 6 3 23.2 9.8
 -3 6 3 17.3 9.7
 2 -6 -3 -12.6 5.9
 2 -6 -3 6.8 6.5
 -2 -6 3 11.4 7
 2 -6 -3 3.4 4.7
 -2 -6 3 -8.5 6.5
 -2 -6 3 11.6 4.9
 2 -6 -3 19.3 6.6
 -2 6 3 17.6 9
 -2 6 3 -0.5 8.8
 2 6 -3 2.2 8
 2 6 -3 6.3 7.5
 1 -6 -3 -0.3 5.3
 1 -6 -3 -3.3 5.8
 -1 -6 3 -2.2 5.7
 -1 -6 3 -1.6 5.2
 -1 -6 3 3.8 6.5
 1 -6 -3 12.8 6.2
 1 -6 -3 -8.8 5.8
 1 6 -3 16.6 8.4
 -1 6 3 1.9 8
 1 6 -3 16.8 7.5
 0 -6 3 50.39 5.9
 0 -6 -3 37.2 8.7
 0 -6 3 41.6 9.3
 0 -6 -3 67.69 12.6
 0 -6 3 49.8 10.7
 0 -6 -3 51.89 10.9
 0 -6 3 39.1 7.7
 0 6 -3 56.19 12.3
 0 6 3 64.49 14.2
 0 6 -3 59.19 12.4
 -1 -6 -3 -5 5.5
 -1 -6 -3 11.1 7.7
 1 -6 3 -9.7 5.2
 1 -6 3 7.4 7.5
 1 -6 3 1.4 6.2
 1 -6 3 7.5 5.7
 -1 -6 -3 -0.9 7.5
 -1 -6 -3 3.7 3.4
 -1 6 -3 -1.4 7.5
 -1 6 -3 0.3 8.7
 1 6 3 2.1 8.2
 2 -6 3 16.4 7
 2 -6 3 -2.8 5.1
 -2 -6 -3 -4 6.1
 2 -6 3 -6.6 4.5
 -2 -6 -3 -0.5 6.9
 -2 6 -3 10.2 8.6
 2 6 3 7.8 9
 3 -6 3 4.8 5.5
 3 -6 3 0.4 5.2
 -3 -6 -3 -12.6 7.8
 3 -6 3 9.1 5.4
 3 -6 3 4.8 5
 3 6 3 -5.5 7.9
 -4 -6 -3 -2 8.9
 4 -6 3 1.2 5.9
 4 -6 3 -7.8 5
 4 -6 3 -3.1 5
 4 6 3 0.5 7.5
 -5 -6 -3 -2.7 9.8
 5 -6 3 1.2 7.2
 5 -6 3 0.6 4.7
 5 -6 3 0.9 4.4
 5 -6 3 3 5.5
 5 6 3 -3.5 8.4
 6 -6 3 12.7 6.3
 6 -6 3 -2.8 4.9
 6 -6 3 -4.6 5.2
 6 -6 3 3.4 5.8
 6 6 3 -0.3 10
 -6 6 -3 -19.6 8.5
 7 -6 3 4.7 6.4
 7 -6 3 16 7
 7 -6 3 0.8 6.1
 -7 -6 -3 6 11.5
 -7 6 -3 -1.5 10.1
 7 6 3 -11.1 15.2
 16 0 -4 -8.2 6.5
 16 0 -4 -3.1 5.7
 16 0 -4 13.1 7.7
 -16 0 4 5.2 10.5
 15 0 -4 -7.3 4.2
 15 0 -4 15.4 6.3
 15 0 -4 -1.8 5.4
 -15 0 4 5.7 8.3
 14 0 -4 21.6 6.2
 14 0 -4 11.1 6.3
 -14 0 4 -3.4 7.9
 -13 0 4 -12.3 6.6
 13 0 -4 1.6 5.1
 13 0 -4 2 4.5
 13 0 -4 -7.7 3.9
 -12 0 4 190.28 16.9
 -12 0 4 177.48 13.8
 12 0 -4 215.18 15.1
 12 0 -4 223.18 17.1
 12 0 -4 198.18 16.7
 -11 0 4 1.3 5
 -11 0 4 13.1 6.7
 11 0 -4 5.6 3.7
 11 0 -4 5.9 4.5
 11 0 -4 -1.5 3.5
 -10 0 4 295.77 18.8
 10 0 -4 339.87 19.3
 10 0 -4 329.27 18.6
 -10 0 4 313.87 16.3
 10 0 -4 326.47 17
 -9 0 4 -2.4 3.5
 -9 0 4 -0.3 4.9
 9 0 -4 -1.6 2.8
 9 0 -4 2.6 3.2
 9 0 -4 -2.1 3.5
 -9 0 4 -1.3 4.4
 -8 0 4 24.3 5
 8 0 -4 30 5.6
 -8 0 4 18.4 4.6
 -8 0 4 33.8 6.1
 8 0 -4 27.4 5.2
 -8 0 4 22.2 5.7
 -7 0 4 0.8 2.7
 -7 0 4 -0.3 3.6
 -7 0 4 -3.5 2.8
 7 0 -4 -0.6 2.6
 7 0 -4 -0.5 2.3
 -7 0 4 -4.4 2.7
 6 0 -4 14.8 3.8
 -6 0 4 18.7 4.6
 -6 0 4 19.3 4.4
 -6 0 4 17.4 3.9
 -6 0 4 15.7 3.6
 6 0 -4 16.9 4.3
 -5 0 4 -0.6 2.3
 -5 0 4 1.3 2.8
 -5 0 4 -1.7 3.2
 5 0 -4 1.3 2.6
 5 0 -4 -0.2 2.5
 -5 0 4 1.8 2.7
 4 0 -4 932.61 26.1
 4 0 -4 955.7 26.2
 4 0 -4 967.6 26.7
 -4 0 4 908.21 26.6
 -4 0 4 908.51 26.4
 4 0 -4 945.71 26.5
 -4 0 4 934.11 26.1
 -4 0 4 965.6 26.9
 -3 0 4 0.9 3.8
 3 0 -4 2.7 2.4
 -3 0 4 -1.4 3.6
 -3 0 4 -3.9 4.2
 3 0 -4 1.4 2.8
 3 0 -4 -3.1 4
 3 0 -4 4.2 3.3
 2 0 -4 14 2.9
 -1 0 4 0.9 1.6
 1 0 -4 -2.9 1.8
 -1 0 4 -0.9 1.5
 1 0 -4 1.3 1.8
 1 0 -4 -0.8 1.9
 0 0 -4 92.49 5.8
 0 0 4 82.89 3.7
 0 0 -4 81.89 5.3
 0 0 4 85.69 5.3
 -1 0 -4 1.2 1.6
 -1 0 -4 -1.1 1.6
 -1 0 -4 -0.6 1.6
 1 0 4 -0.2 1.4
 1 0 4 0.6 2.1
 -2 0 -4 1057.49 27.2
 -2 0 -4 1068.79 28.3
 -2 0 -4 1026.7 27.3
 -2 0 -4 1108.39 27.7
 2 0 4 1098.89 27.5
 2 0 4 1123.99 27.3
 2 0 4 1134.09 28.4
 2 0 4 1100.39 27.5
 3 0 4 -1 2.7
 -3 0 -4 -6 4.9
 -3 0 -4 -2.5 3.6
 3 0 4 1.5 4
 -3 0 -4 2.4 3.3
 3 0 4 2.8 4.5
 -3 0 -4 1.8 4.4
 3 0 4 -0.6 3.2
 -3 0 -4 2.5 3.7
 4 0 4 338.67 12.5
 -4 0 -4 348.37 12.7
 4 0 4 324.97 12.7
 -4 0 -4 330.67 14.3
 -4 0 -4 331.37 12.8
 -4 0 -4 327.47 13.6
 -4 0 -4 331.57 12.9
 4 0 4 349.27 13.3
 4 0 4 342.47 13.9
 5 0 4 4.3 2.9
 -5 0 -4 4.4 3.4
 5 0 4 -3 2.6
 5 0 4 2.7 2.7
 -5 0 -4 -0.3 3
 -5 0 -4 0.6 2.8
 5 0 4 -1.5 2.4
 -5 0 -4 1.9 2.6
 6 0 4 17.9 4
 6 0 4 28.8 4.8
 -6 0 -4 26.8 5.2
 -6 0 -4 23.7 4.4
 6 0 4 26.3 4.5
 6 0 4 25.4 4.8
 -7 0 -4 1.6 3.1
 7 0 4 3.6 3.2
 -7 0 -4 -1.3 3.3
 7 0 4 2.7 2.9
 7 0 4 1.2 2.4
 7 0 4 2.1 2.8
 -7 0 -4 3.6 3.5
 8 0 4 311.17 14.3
 -8 0 -4 330.77 16.6
 8 0 4 322.57 15.9
 8 0 4 353.36 17.7
 8 0 4 311.77 24.8
 -8 0 -4 335.57 16.4
 9 0 4 3.8 3.3
 -9 0 -4 3 4.2
 -9 0 -4 -0.3 4.2
 9 0 4 -1.1 3.4
 -9 0 -4 2.9 3.5
 9 0 4 0.2 2.9
 9 0 4 -0.4 2.9
 10 0 4 30.8 6.8
 -10 0 -4 25 5.1
 10 0 4 25.5 5.3
 -10 0 -4 33.7 7.2
 10 0 4 25 6.1
 10 0 4 46 7.8
 11 0 4 3 4.1
 -11 0 -4 7.9 4.5
 -11 0 -4 -11.7 4.8
 11 0 4 7.6 4.6
 11 0 4 10.6 4.7
 12 0 4 83.59 12
 -12 0 -4 82.29 11.9
 12 0 4 65.19 10.4
 -12 0 -4 70.59 9.6
 12 0 4 75.69 10.8
 -12 0 -4 61.69 9.3
 13 0 4 5.9 4.5
 13 0 4 1.7 5
 -13 0 -4 -6.5 7.7
 -13 0 -4 1.9 7.1
 13 0 4 1.2 6.1
 -14 0 -4 34 9.7
 14 0 4 38.9 9.7
 14 0 4 27.4 7.6
 -14 0 -4 25.8 8.9
 -14 0 -4 44.5 10.4
 14 0 4 35.3 8.4
 15 0 4 -7.2 5.1
 15 0 4 -6.2 4.9
 15 0 4 4.3 5.4
 -15 0 -4 -0.3 7.5
 -15 0 -4 0.6 8.8
 16 0 4 39.2 10.5
 -16 0 -4 35.2 12
 -16 0 -4 28.4 11.4
 16 0 4 22.8 8.9
 16 -1 -4 -10.7 7.3
 16 -1 -4 1.1 5.8
 -16 -1 4 -2.5 9.9
 -16 1 4 14 12.3
 16 1 -4 -7.3 5.9
 16 1 -4 1.6 6.3
 15 -1 -4 1.4 5.2
 15 -1 -4 -9 5.4
 15 -1 -4 4.4 6.1
 -15 -1 4 8.7 8.2
 -15 1 4 7.4 9.9
 15 1 -4 -0.7 5.9
 15 1 -4 -6.8 4.1
 15 1 -4 0.9 5.1
 14 -1 -4 51.79 10
 14 -1 -4 55.99 10.9
 -14 -1 4 72.59 11.7
 14 -1 -4 46.7 9.8
 14 1 -4 46.8 8.8
 -14 1 4 72.39 18.1
 14 1 -4 49.99 9
 14 1 -4 50.79 10.3
 13 -1 -4 0.3 4.4
 13 -1 -4 0.2 4.5
 -13 -1 4 4.1 7.3
 13 -1 -4 10.1 6
 13 1 -4 0.3 4.7
 13 1 -4 0.2 4.2
 13 1 -4 5.6 4.2
 -13 1 4 0.5 8
 -12 -1 4 -6 5.7
 12 -1 -4 5.3 4.6
 12 -1 -4 7.5 5.5
 12 -1 -4 7.9 5
 12 1 -4 2.9 4.6
 12 1 -4 1.2 3.6
 -12 1 4 -6.4 4.1
 12 1 -4 3.3 4.5
 -12 1 4 -3.4 7.6
 11 -1 -4 -4.8 4.4
 11 -1 -4 9.7 5.1
 11 -1 -4 10.2 5
 -11 -1 4 12.7 7.3
 -11 1 4 13.8 6.8
 -11 1 4 0.5 3.6
 11 1 -4 8.5 5.4
 11 1 -4 2.4 4.1
 11 1 -4 0.9 3.6
 10 -1 -4 118.19 11.4
 -10 -1 4 131.29 11.5
 10 -1 -4 123.09 12.9
 10 -1 -4 133.29 12.3
 -10 1 4 111.79 13.2
 10 1 -4 122.59 10.1
 10 1 -4 112.19 12.3
 -10 1 4 104.09 8.5
 10 1 -4 120.19 12.1
 -9 -1 4 -0.5 3.8
 -9 -1 4 -0.9 3.2
 9 -1 -4 6.4 4.4
 -9 -1 4 -3 3.7
 -9 -1 4 -1.9 3.8
 9 -1 -4 1.2 3.1
 9 -1 -4 1.4 3.6
 9 1 -4 0.1 2.6
 9 1 -4 9.9 3.5
 9 1 -4 11.1 4.6
 -9 1 4 5 5.8
 9 1 -4 5.6 3.4
 -9 1 4 4.4 2.8
 -8 -1 4 16.4 4.6
 8 -1 -4 19.7 5.3
 -8 -1 4 16.9 8.9
 -8 -1 4 24 4.1
 8 -1 -4 13.3 3.9
 -8 -1 4 18.7 4.6
 -8 -1 4 13.2 4.9
 -8 1 4 14.3 5.9
 8 1 -4 16.1 4.7
 -8 1 4 16.1 5.1
 8 1 -4 17.1 4.3
 -8 1 4 8.1 4
 8 1 -4 16.9 4
 8 1 -4 18.1 4.1
 -8 1 4 16.4 3.4
 7 -1 -4 17.7 3.4
 -7 -1 4 17.5 3.7
 -7 -1 4 15.2 4.4
 -7 -1 4 17.1 4.3
 7 -1 -4 18.1 4.4
 7 -1 -4 26.2 6.7
 -7 -1 4 16.2 4.6
 7 -1 -4 15.5 4.5
 -7 -1 4 11.5 3.8
 -7 1 4 10.2 5
 -7 1 4 15.8 4.5
 7 1 -4 19.5 5.6
 7 1 -4 16.7 3.9
 -7 1 4 17.8 3.4
 7 1 -4 19.1 4.1
 7 1 -4 17.5 3.9
 -7 1 4 20.1 5.9
 -6 -1 4 -1.6 3.5
 6 -1 -4 0.3 2.6
 -6 -1 4 -3.4 2.3
 6 -1 -4 2.4 3.1
 -6 -1 4 2.9 2.7
 6 -1 -4 3.1 3.1
 -6 -1 4 -0.1 3
 6 -1 -4 0.8 2.2
 6 1 -4 5.5 2.3
 6 1 -4 1.4 3.4
 -6 1 4 -2.5 3.8
 -6 1 4 3 2.2
 6 1 -4 2.2 2.6
 -6 1 4 -0.8 2.6
 -6 1 4 3 3.2
 5 -1 -4 37.8 4.6
 -5 -1 4 33.2 5.6
 5 -1 -4 47.1 6.4
 -5 -1 4 32.2 4.4
 -5 -1 4 27.6 4.8
 5 -1 -4 37.8 6
 5 -1 -4 44.4 6.3
 -5 -1 4 40 5.3
 -5 1 4 34.6 6.3
 -5 1 4 38.3 4.3
 5 1 -4 38.9 4.8
 -5 1 4 41.5 6
 5 1 -4 32.1 5
 -5 1 4 29.8 5.5
 5 1 -4 34 5.4
 4 -1 -4 60.39 6.7
 4 -1 -4 73.19 6.6
 -4 -1 4 68.59 6.8
 -4 -1 4 77.69 5.7
 -4 -1 4 70.69 6.9
 4 -1 -4 73.49 5.4
 4 -1 -4 87.99 7.1
 -4 1 4 77.39 8.2
 4 1 -4 76.39 5.3
 4 1 -4 79.69 6.9
 -4 1 4 73.59 7
 4 1 -4 74.19 7.4
 -4 1 4 84.99 5.6
 -4 1 4 77.79 7.8
 -3 -1 4 59.39 9.1
 -3 -1 4 64.79 6.2
 3 -1 -4 64.59 6.4
 3 -1 -4 62.59 4.8
 3 -1 -4 60.19 6.9
 -3 -1 4 58.69 4.5
 3 -1 -4 59.89 6.4
 -3 1 4 57.99 5.1
 3 1 -4 55.79 4.4
 -3 1 4 68.69 6.7
 -3 1 4 75.09 7.7
 3 1 -4 64.09 4.5
 3 1 -4 62.49 6.4
 3 1 -4 58.19 6.4
 2 -1 -4 130.99 8.5
 -2 -1 4 124.09 5.6
 -2 -1 4 140.19 9.3
 2 -1 -4 129.79 15.2
 2 -1 -4 125.89 10.7
 -2 -1 4 125.29 7.8
 2 -1 -4 117.59 6.7
 -2 1 4 128.29 8.6
 -2 1 4 120.79 8
 2 1 -4 125.39 9.1
 2 1 -4 134.19 8.4
 -2 1 4 126.99 9.6
 2 1 -4 123.39 6.1
 -2 1 4 126.49 9.8
 2 1 -4 132.39 5.7
 1 -1 -4 111.09 8.7
 1 -1 -4 127.79 7.6
 1 -1 -4 121.19 8.5
 -1 -1 4 117.69 6.4
 -1 -1 4 118.89 5.4
 1 -1 -4 135.59 7.5
 -1 -1 4 119.99 8
 1 1 -4 120.49 5.8
 -1 1 4 122.49 7.8
 -1 1 4 126.89 8.7
 1 1 -4 119.39 8.1
 1 1 -4 122.59 7.9
 1 1 -4 120.59 7.1
 -1 1 4 128.09 8.3
 -1 1 4 123.89 8.1
 0 -1 4 2117.79 51.39
 0 -1 -4 2076.69 51.59
 0 -1 -4 2111.29 51.79
 0 -1 -4 2074.69 49.2
 0 -1 -4 2158.98 49.8
 0 -1 4 2074.79 49.1
 0 -1 4 2026.4 47.9
 0 -1 4 2134.49 49.3
 0 -1 4 2007.2 50.09
 0 1 4 2055.59 51.69
 0 1 4 2104.19 51.99
 0 1 4 2091.69 49.7
 0 1 -4 2107.69 52.49
 0 1 -4 2086.89 49.4
 0 1 -4 2083.59 50.79
 1 -1 4 1.1 2.3
 -1 -1 -4 -0.4 2.3
 1 -1 4 0.4 2.8
 1 -1 4 0.2 2.6
 -1 -1 -4 3.3 3
 1 -1 4 1 3.6
 -1 -1 -4 2.5 3.7
 1 -1 4 1.8 2.5
 1 -1 4 -0.2 2.1
 -1 -1 -4 7.4 3.9
 -1 1 -4 -4.3 3
 1 1 4 -1.9 3.4
 1 1 4 -0.3 2.3
 -1 1 -4 2.2 3.8
 1 1 4 1.9 3.6
 1 1 4 1.4 3
 -1 1 -4 0 3.1
 -1 1 -4 2 2.6
 -2 -1 -4 265.17 12.7
 -2 -1 -4 262.87 14.1
 2 -1 4 264.97 19
 2 -1 4 281.47 9.7
 -2 -1 -4 271.37 9.3
 2 -1 4 261.27 10
 -2 -1 -4 262.87 11
 2 -1 4 231.88 7.6
 2 -1 4 262.67 11.9
 -2 1 -4 266.87 10.7
 2 1 4 278.07 12.1
 2 1 4 266.97 11.7
 2 1 4 269.47 9.8
 -2 1 -4 272.47 12.9
 -2 1 -4 261.27 14.5
 -2 1 -4 272.77 11.3
 -3 -1 -4 239.78 10.5
 -3 -1 -4 252.07 13.1
 3 -1 4 244.68 12.4
 3 -1 4 251.57 12.1
 3 -1 4 239.18 8.5
 -3 -1 -4 236.08 9.3
 -3 -1 -4 230.18 11.9
 -3 -1 -4 253.17 15.7
 3 -1 4 248.78 10.3
 -3 1 -4 230.58 8.7
 -3 1 -4 246.28 10.6
 -3 1 -4 232.58 12.3
 3 1 4 245.88 9.1
 3 1 4 246.08 10.8
 -3 1 -4 248.68 9.5
 -3 1 -4 254.27 12.7
 4 -1 4 1484.15 38.3
 -4 -1 -4 1435.76 38.2
 4 -1 4 1482.75 41.1
 -4 -1 -4 1423.76 38.5
 4 -1 4 1459.15 36.2
 4 -1 4 1448.96 40.9
 -4 -1 -4 1367.46 39.8
 -4 -1 -4 1435.46 37
 4 1 4 1492.55 36.7
 -4 1 -4 1457.85 41.7
 -4 1 -4 1437.66 38.6
 4 1 4 1406.06 38.2
 -4 1 -4 1438.36 41.1
 -4 1 -4 1421.26 36.1
 -4 1 -4 1447.76 35.4
 5 -1 4 0.8 3.2
 -5 -1 -4 8.7 4.8
 -5 -1 -4 4.1 1.9
 -5 -1 -4 5.3 3.3
 -5 -1 -4 1.7 2.9
 5 -1 4 6.2 2.8
 5 -1 4 4.7 2.9
 -5 -1 -4 2 2.7
 5 -1 4 1.2 3.1
 5 1 4 2.7 2.9
 -5 1 -4 6 2.6
 -5 1 -4 4.2 3.2
 5 1 4 7.7 2.5
 -5 1 -4 7.4 4.8
 6 -1 4 41.3 6.6
 6 -1 4 34.1 4.8
 -6 -1 -4 37.5 5.5
 -6 -1 -4 32.3 3.9
 -6 -1 -4 55.49 7.8
 6 -1 4 34.9 6
 -6 -1 -4 38 5.4
 6 -1 4 34 5.3
 -6 -1 -4 30.9 4.7
 6 1 4 44.3 5.9
 6 1 4 34.9 5.9
 -6 1 -4 31.9 4.6
 6 1 4 45.2 5.5
 -6 1 -4 28.7 6.5
 -6 1 -4 33.4 5.5
 -7 -1 -4 225.48 11.5
 7 -1 4 251.27 18.2
 7 -1 4 211.08 13
 -7 -1 -4 223.08 12.7
 7 -1 4 247.58 12.5
 -7 -1 -4 225.28 10.1
 -7 -1 -4 271.87 22.3
 7 -1 4 231.98 13.2
 -7 1 -4 239.58 13.8
 7 1 4 246.08 13.1
 7 1 4 239.68 12.1
 -7 1 -4 228.08 12.1
 -7 1 -4 239.78 15.4
 -8 -1 -4 96.99 9.4
 -8 -1 -4 81.19 8
 8 -1 4 109.39 9.8
 -8 -1 -4 88.69 9.8
 8 -1 4 106.09 11.2
 -8 -1 -4 96.59 7.7
 8 -1 4 109.09 9.2
 -8 1 -4 109.99 14.6
 8 1 4 85.59 8.7
 -8 1 -4 93.09 9.5
 8 1 4 95.69 10.5
 -8 1 -4 92.59 8.8
 8 1 4 109.39 8.7
 -9 -1 -4 99.19 8
 9 -1 4 81.59 9.2
 9 -1 4 91.29 9.7
 9 -1 4 95.39 9.8
 9 -1 4 95.49 11.2
 -9 -1 -4 71.89 7.7
 -9 1 -4 87.39 11.5
 -9 1 -4 78.89 6.3
 9 1 4 97.19 9.1
 9 1 4 88.09 10.6
 9 1 4 92.19 9.6
 -9 1 -4 91.79 5.3
 -9 1 -4 76.69 9.5
 -10 -1 -4 136.39 9.8
 10 -1 4 130.39 11.6
 10 -1 4 130.59 11.9
 10 -1 4 130.89 13.4
 -10 1 -4 125.59 6.7
 10 1 4 133.89 13.7
 10 1 4 117.09 11.2
 10 1 4 124.59 10.8
 -10 1 -4 107.39 7.5
 -10 1 -4 117.99 13
 11 -1 4 175.58 14.3
 11 -1 4 171.28 14.1
 -11 -1 -4 169.28 11.6
 11 -1 4 174.28 15.5
 -11 1 -4 137.49 9.2
 11 1 4 173.48 13.4
 11 1 4 162.88 15.1
 -11 1 -4 154.58 15.6
 11 1 4 160.68 13.5
 -11 1 -4 165.18 9.5
 12 -1 4 7.1 4.8
 12 -1 4 7.3 4.6
 -12 -1 -4 -5.7 5.1
 12 1 4 -0.4 4.2
 -12 1 -4 3.5 7.3
 12 1 4 -0.3 4.4
 -12 1 -4 -0.5 3.6
 12 1 4 9.1 4.8
 13 -1 4 -0.9 4.6
 -13 -1 -4 -1.8 5.2
 -13 -1 -4 0.3 7.6
 13 -1 4 10.7 5.5
 13 -1 4 9.2 6.2
 13 1 4 9.6 5.5
 -13 1 -4 -1.8 7
 13 1 4 2.4 4.3
 13 1 4 0.2 4
 -14 -1 -4 25.6 10.6
 14 -1 4 33.9 8.6
 14 -1 4 29.1 8.2
 14 -1 4 19.1 7.3
 14 1 4 22.6 6.4
 -14 1 -4 13.3 10.5
 14 1 4 17.4 6.4
 15 -1 4 6.8 6
 -15 -1 -4 -11 8.6
 -15 -1 -4 -0.9 6.4
 15 -1 4 -6.3 5.9
 15 -1 4 6.7 6.3
 15 1 4 -4 5.2
 -15 1 -4 -18.3 8.8
 16 -1 4 16.6 8.6
 -16 -1 -4 -3.1 13.2
 16 -1 4 23.5 9.6
 -16 -1 -4 17.5 10.7
 16 -1 4 15.2 9
 16 1 4 14.5 7.5
 -16 1 -4 43.8 14.2
 16 1 4 8.3 7.3
 15 -2 -4 -8.4 7.5
 15 -2 -4 1.8 6.1
 -15 -2 4 18.9 8
 15 2 -4 8 7
 -15 2 4 18.2 11.9
 15 2 -4 -9.6 4.7
 15 2 -4 -3.1 5.1
 14 -2 -4 30.8 7.9
 14 -2 -4 32.4 7.8
 14 -2 -4 28.3 9.5
 14 2 -4 24.5 5.9
 14 2 -4 30.1 8.9
 14 2 -4 29.3 6.7
 -14 2 4 44.7 13.2
 13 -2 -4 8.3 5.5
 13 -2 -4 6.1 6.8
 -13 -2 4 -11.6 5.7
 13 -2 -4 1.4 4.9
 13 2 -4 -0.1 4.7
 13 2 -4 9.5 4.6
 -13 2 4 5.1 4.7
 -13 2 4 -9.4 8.5
 13 2 -4 9.2 4.7
 12 -2 -4 19 6.3
 12 -2 -4 15.4 6.9
 -12 -2 4 -1.2 7.6
 12 -2 -4 14.7 6.2
 -12 -2 4 18.5 6.1
 12 2 -4 10.3 5.9
 -12 2 4 7.3 3.9
 12 2 -4 17.8 6.4
 -12 2 4 -4.6 13.2
 12 2 -4 18.7 5.4
 11 -2 -4 11.5 5.6
 11 -2 -4 17.5 6.1
 -11 -2 4 25.2 6.3
 -11 -2 4 13.1 7.3
 11 -2 -4 16.5 6.8
 11 2 -4 25.3 7
 -11 2 4 30 10.6
 11 2 -4 25.2 5.6
 -11 2 4 20.6 4.4
 11 2 -4 19.2 4.4
 10 -2 -4 13.5 4.9
 10 -2 -4 4.6 4.5
 -10 -2 4 3.4 7.1
 -10 -2 4 6.7 4.1
 10 -2 -4 6.1 5.1
 10 2 -4 4.6 4.3
 10 2 -4 14.8 5.9
 -10 2 4 6.2 3.4
 -10 2 4 10.8 7.1
 10 2 -4 6.6 3.2
 10 2 -4 9.1 4.2
 9 -2 -4 37 5
 -9 -2 4 28.1 5.7
 9 -2 -4 31.1 6.9
 -9 -2 4 30.9 7.4
 -9 -2 4 26.1 5.4
 9 -2 -4 22.2 6.9
 9 -2 -4 32.9 6.1
 9 2 -4 34.3 7.8
 9 2 -4 32.6 6.1
 9 2 -4 21.6 6.6
 9 2 -4 29.8 4.5
 -9 2 4 23.9 8
 -9 2 4 21.9 3.9
 -8 -2 4 4.7 4.4
 8 -2 -4 6.3 2.6
 -8 -2 4 -0.5 3.3
 8 -2 -4 3.7 3.6
 8 -2 -4 0.6 3.5
 8 2 -4 -1.7 2.6
 8 2 -4 2.4 3.9
 8 2 -4 2.5 2.2
 8 2 -4 0.8 2.3
 -8 2 4 -0.7 3.5
 -8 2 4 1.3 2.5
 8 2 -4 2 2.8
 -8 2 4 -0.8 5.2
 7 -2 -4 9.1 2.8
 7 -2 -4 6 3.9
 7 -2 -4 9.2 4.6
 -7 -2 4 2.9 4
 -7 -2 4 4.3 4.3
 -7 -2 4 6.5 3.5
 7 -2 -4 0.8 4.3
 7 -2 -4 5.7 3.9
 7 2 -4 6.7 2.2
 -7 2 4 12.5 5.3
 -7 2 4 7.4 3
 7 2 -4 4.1 2.1
 7 2 -4 10.5 3.2
 7 2 -4 7.3 4.4
 -7 2 4 7.8 5.7
 7 2 -4 10.8 4.6
 -7 2 4 1.6 2.7
 6 -2 -4 89.29 8.9
 6 -2 -4 117.19 9.4
 6 -2 -4 78.29 10.3
 -6 -2 4 83.19 9
 6 -2 -4 102.09 9.5
 6 -2 -4 108.09 9.9
 -6 -2 4 101.59 7.1
 6 -2 -4 89.19 6.3
 -6 -2 4 84.79 8.7
 6 2 -4 101.29 10.3
 -6 2 4 87.19 8.7
 6 2 -4 108.69 9.9
 6 2 -4 108.09 5.5
 6 2 -4 120.29 7.7
 6 2 -4 98.59 5.1
 -6 2 4 105.19 7.3
 -6 2 4 94.49 12
 5 -2 -4 68.59 6.4
 5 -2 -4 75.49 8.2
 5 -2 -4 72.19 8.2
 5 -2 -4 64.99 5.4
 5 -2 -4 69.09 7.4
 -5 -2 4 68.09 5.7
 -5 -2 4 71.09 8.1
 -5 -2 4 65.29 8
 5 -2 -4 69.49 7.8
 -5 2 4 71.39 8
 -5 2 4 72.29 9.7
 5 2 -4 67.29 7.9
 5 2 -4 69.29 5.7
 -5 2 4 73.19 6.4
 5 2 -4 76.49 8.9
 4 -2 -4 398.26 14.5
 4 -2 -4 420.66 18.9
 4 -2 -4 460.65 18.6
 4 -2 -4 448.56 17.4
 4 -2 -4 408.36 18.6
 -4 -2 4 411.76 17.6
 -4 -2 4 417.76 17.4
 -4 -2 4 428.66 13.6
 4 -2 -4 417.96 15.8
 4 2 -4 438.26 17.7
 4 2 -4 407.06 13.9
 4 2 -4 424.66 18.5
 -4 2 4 451.65 20.6
 -4 2 4 416.66 18.1
 -4 2 4 421.76 16.2
 3 -2 -4 5.4 3.5
 3 -2 -4 4.2 3.4
 3 -2 -4 9.5 3.9
 3 -2 -4 4.6 2.6
 -3 -2 4 8.1 4
 3 -2 -4 4.7 3
 -3 -2 4 8.3 2
 3 -2 -4 6.1 3.1
 -3 -2 4 3.6 3
 3 2 -4 0.7 3.3
 3 2 -4 8.5 4.5
 -3 2 4 8.4 3.3
 -3 2 4 5.5 3.7
 -3 2 4 3.2 4
 -3 2 4 1.6 2.6
 2 -2 -4 77.79 8
 2 -2 -4 71.99 7.2
 -2 -2 4 75.59 7.6
 -2 -2 4 87.89 7.4
 2 -2 -4 68.09 8.2
 2 -2 -4 70.99 8
 -2 -2 4 82.49 7.4
 2 -2 -4 80.09 7
 2 2 -4 79.69 8.7
 2 2 -4 90.19 7.7
 -2 2 4 82.29 8.4
 -2 2 4 74.89 8.7
 -2 2 4 79.99 7.6
 1 -2 -4 38.5 5.7
 -1 -2 4 29.1 5.2
 -1 -2 4 42.3 6
 -1 -2 4 37.2 5.3
 1 -2 -4 30.3 5.3
 1 -2 -4 34.7 6.3
 -1 -2 4 37 4.1
 -1 -2 4 31 4.7
 1 -2 -4 33.8 5.4
 1 -2 -4 29 5.4
 1 2 -4 38.8 6.2
 -1 2 4 31.7 5.8
 1 2 -4 27.7 5.1
 -1 2 4 34.5 5.8
 -1 2 4 30 5.4
 0 -2 -4 145.19 10.4
 0 -2 4 126.89 9.2
 0 -2 4 132.29 6.8
 0 -2 -4 134.19 8.5
 0 -2 4 145.79 9.1
 0 -2 4 137.39 7.6
 0 -2 -4 136.99 9.6
 0 -2 4 128.09 9.1
 0 -2 -4 134.79 10.3
 0 2 4 134.89 10.2
 0 2 -4 147.59 10.4
 0 2 4 138.69 9.1
 0 2 -4 136.19 9
 -1 -2 -4 129.69 8.4
 1 -2 4 138.09 10
 -1 -2 -4 134.89 9.7
 -1 -2 -4 140.29 10
 -1 -2 -4 133.99 7.8
 -1 -2 -4 132.49 7.1
 1 -2 4 136.19 7.3
 1 -2 4 126.79 8
 1 -2 4 114.69 8.5
 -1 -2 -4 128.59 10.8
 1 -2 4 129.29 8.7
 -1 2 -4 126.89 9.6
 -1 2 -4 128.99 10.4
 1 2 4 138.19 8.3
 -1 2 -4 133.19 8.7
 1 2 4 132.09 10.2
 2 -2 4 175.68 11.4
 -2 -2 -4 169.28 10.7
 2 -2 4 171.38 10.2
 -2 -2 -4 161.88 9.4
 2 -2 4 160.88 8.4
 2 -2 4 154.18 9.3
 -2 -2 -4 139.89 10.2
 2 -2 4 145.49 9.6
 2 -2 4 169.88 8.3
 -2 -2 -4 160.88 12.3
 -2 -2 -4 166.68 7.6
 -2 -2 -4 166.18 7.1
 -2 2 -4 153.58 11.4
 -2 2 -4 147.89 10
 2 2 4 162.68 7.6
 -2 2 -4 161.68 9.6
 2 2 4 167.68 11.5
 -3 -2 -4 470.85 21.7
 3 -2 4 436.56 19.7
 3 -2 4 467.85 14.8
 -3 -2 -4 455.75 13.2
 3 -2 4 456.85 16.1
 3 -2 4 452.15 16.2
 -3 -2 -4 451.45 12.7
 -3 -2 -4 458.75 16.8
 -3 -2 -4 431.36 18.8
 3 -2 4 459.15 18
 3 -2 4 446.26 18.8
 3 -2 4 452.95 14.8
 -3 2 -4 462.15 17.5
 3 2 4 449.36 14.6
 -3 2 -4 470.65 17.1
 3 2 4 466.85 19.7
 -3 2 -4 457.75 20.6
 4 -2 4 182.58 8.6
 -4 -2 -4 184.48 10.5
 -4 -2 -4 190.38 12.2
 4 -2 4 165.58 8.8
 -4 -2 -4 187.38 12.5
 4 -2 4 183.28 12.5
 -4 -2 -4 172.98 13.5
 -4 -2 -4 183.98 7.3
 4 -2 4 168.78 10
 4 -2 4 179.28 12.2
 4 -2 4 184.98 11
 -4 2 -4 184.38 10.4
 -4 2 -4 174.58 13.2
 -4 2 -4 186.78 10.9
 4 2 4 178.48 10.7
 -4 2 -4 169.08 10.8
 4 2 4 203.78 12.7
 4 2 4 186.68 7.3
 -5 -2 -4 141.89 7
 5 -2 4 167.58 10.2
 5 -2 4 143.29 11.5
 -5 -2 -4 145.59 11.3
 -5 -2 -4 139.19 11.6
 -5 -2 -4 164.58 10
 5 -2 4 142.29 12
 5 -2 4 146.19 8.3
 5 -2 4 137.79 9.8
 5 -2 4 138.09 7.5
 -5 2 -4 137.19 8.6
 -5 2 -4 161.78 13.4
 5 2 4 157.68 6.9
 5 2 4 146.79 9.8
 -5 2 -4 144.39 8.7
 5 2 4 154.28 12
 -5 2 -4 133.99 10.3
 -6 -2 -4 195.38 13.5
 -6 -2 -4 205.88 12.1
 6 -2 4 229.68 19.6
 6 -2 4 153.58 15.2
 6 -2 4 190.78 13.7
 6 -2 4 209.78 10.2
 6 -2 4 232.28 15.1
 -6 -2 -4 197.48 13
 6 2 4 203.58 12.1
 -6 2 -4 186.78 9.8
 -6 2 -4 192.08 10.8
 6 2 4 210.08 8.7
 -6 2 -4 196.88 15
 -7 -2 -4 128.29 11.3
 7 -2 4 133.09 12.2
 7 -2 4 146.49 9.5
 7 -2 4 139.99 13.1
 7 -2 4 144.69 10.9
 -7 -2 -4 142.09 11.1
 7 2 4 144.99 11.3
 -7 2 -4 139.39 9.4
 -7 2 -4 152.08 14.2
 -7 2 -4 152.28 12.2
 7 2 4 152.48 8
 8 -2 4 25 4.8
 8 -2 4 19.4 5.2
 -8 -2 -4 10.7 4.8
 -8 -2 -4 14.7 6.6
 8 -2 4 25 6.3
 8 2 4 18.9 3.5
 -8 2 -4 16.7 4.4
 8 2 4 18.1 5.2
 -8 2 -4 14 6.9
 9 -2 4 96.49 10.5
 9 -2 4 83.29 9.5
 9 -2 4 79.89 11.3
 -9 -2 -4 80.19 13.6
 -9 2 -4 83.19 12.2
 9 2 4 72.49 7.3
 -9 2 -4 75.59 8.8
 9 2 4 80.39 9.3
 -10 -2 -4 38.3 8.6
 10 -2 4 38.5 8.4
 10 -2 4 53.59 8
 10 -2 4 58.99 9.2
 10 2 4 37.5 5.7
 10 2 4 51.19 8.1
 -10 2 -4 31.6 10.2
 11 -2 4 23.6 7.8
 -11 -2 -4 25 8.1
 11 -2 4 22.9 6.3
 11 -2 4 26.7 6.2
 -11 2 -4 24.4 10.1
 11 2 4 23 6
 11 2 4 18.7 4.3
 12 -2 4 18.6 6.5
 -12 -2 -4 19.2 8.9
 12 -2 4 13.3 7.1
 -12 -2 -4 14.7 8.8
 12 -2 4 8.7 5.3
 12 2 4 6.7 4.3
 12 2 4 17 5.7
 -12 2 -4 21.4 9.2
 -13 -2 -4 21.4 11
 13 -2 4 22.6 7.8
 13 -2 4 14.8 6.4
 13 -2 4 13.5 6.1
 -13 -2 -4 11.9 9.5
 13 2 4 16.3 6.2
 13 2 4 7.2 4.2
 -13 2 -4 15.2 10.3
 14 -2 4 12.6 7
 -14 -2 -4 12.6 10.2
 14 -2 4 13.6 7.4
 14 -2 4 9.7 5.8
 14 2 4 4.4 5.4
 14 2 4 3.6 5.2
 -14 2 -4 20.1 11.8
 15 -2 4 15.1 9.4
 15 -2 4 4.8 8.1
 15 -2 4 17.2 7.5
 -15 -2 -4 30.5 12.4
 15 2 4 24.3 8.2
 -15 2 -4 20.2 13.4
 15 2 4 -1.6 6.5
 14 -3 -4 18.6 7.8
 14 -3 -4 7.8 9.4
 14 -3 -4 22.9 8.5
 14 3 -4 18.6 6.8
 -14 3 4 9.2 12.8
 13 -3 -4 18.6 7.8
 13 -3 -4 11 6.7
 13 -3 -4 10.9 6.4
 13 3 -4 14.4 6.7
 -13 3 4 34.5 12.2
 12 -3 -4 -1 5.6
 12 -3 -4 2.6 5.8
 12 -3 -4 -1.2 5.4
 -12 3 4 0.1 10.2
 12 3 -4 -0.7 5.2
 11 -3 -4 5.6 5.1
 -11 -3 4 11.5 4.4
 11 -3 -4 8.4 5.5
 11 -3 -4 5.3 6.3
 -11 3 4 5.6 9.9
 11 3 -4 5.9 4.8
 10 -3 -4 6.6 4.5
 10 -3 -4 5.3 7.5
 10 3 -4 -0.2 5.1
 -10 3 4 -18.9 11.3
 10 3 -4 5.5 4.3
 10 3 -4 2.7 4.6
 9 -3 -4 -1.1 3.7
 9 -3 -4 -5.7 4.9
 9 -3 -4 4.2 2.2
 9 -3 -4 -1.2 4.1
 9 3 -4 -5 4.6
 -9 3 4 -1.7 7.5
 9 3 -4 -0.4 4
 9 3 -4 3.2 3.2
 -9 3 4 2.6 3.7
 8 -3 -4 68.99 10.9
 8 -3 -4 89.19 6.3
 8 -3 -4 109.09 11
 8 -3 -4 76.19 7
 -8 -3 4 74.19 8.6
 8 -3 -4 101.39 11.4
 8 3 -4 75.59 8.8
 -8 3 4 78.39 13.5
 8 3 -4 103.39 11.8
 -8 3 4 88.89 8.4
 8 3 -4 88.29 10.7
 7 -3 -4 276.87 15.6
 -7 -3 4 236.58 12.2
 7 -3 -4 260.77 18.6
 -7 -3 4 264.87 12.7
 7 -3 -4 223.28 10.8
 7 -3 -4 258.47 16.5
 7 -3 -4 237.68 12.4
 7 3 -4 264.37 17.4
 -7 3 4 263.57 13.7
 7 3 -4 251.57 13.3
 -7 3 4 252.67 20.2
 7 3 -4 265.17 16.6
 6 -3 -4 72.19 9.6
 6 -3 -4 86.39 9.2
 -6 -3 4 80.79 7
 6 -3 -4 74.69 6.5
 6 -3 -4 79.79 8.4
 -6 -3 4 83.89 7.7
 -6 3 4 78.29 9.7
 6 3 -4 75.29 9.9
 6 3 -4 92.29 7.7
 6 3 -4 74.59 9.9
 -6 3 4 84.89 8.3
 -6 3 4 72.69 11.8
 5 -3 -4 77.99 8.3
 5 -3 -4 73.19 6.7
 -5 -3 4 54.79 8
 -5 -3 4 58.19 11.4
 5 -3 -4 76.69 9.1
 5 -3 -4 73.29 9.5
 -5 -3 4 84.39 7.5
 -5 -3 4 72.79 6.2
 5 3 -4 87.49 10
 -5 3 4 89.69 12.1
 5 3 -4 84.19 9.7
 -5 3 4 62.49 8.9
 4 -3 -4 24.3 6.4
 4 -3 -4 32.8 6.5
 4 -3 -4 36.4 6.4
 -4 -3 4 40.5 4.9
 4 -3 -4 41.5 6.1
 4 -3 -4 50.09 7.3
 -4 -3 4 47.2 7.8
 -4 -3 4 31.8 7
 -4 -3 4 46.9 6.8
 4 -3 -4 39.5 7.3
 4 3 -4 35 7.5
 -4 3 4 33 8
 4 3 -4 30.5 6.3
 -4 3 4 28.8 6.7
 3 -3 -4 7.3 4.8
 3 -3 -4 15.1 5
 -3 -3 4 16.8 5.8
 3 -3 -4 16.4 4.4
 -3 -3 4 20.4 4.6
 -3 -3 4 19.1 5
 3 -3 -4 14.8 5
 3 -3 -4 20.7 5.3
 3 -3 -4 16.2 5.3
 3 3 -4 12.7 5.1
 -3 3 4 19.3 5.9
 -3 3 4 15.5 6.1
 3 3 -4 15.1 5.2
 -2 -3 4 204.78 8.1
 -2 -3 4 201.28 12.5
 -2 -3 4 205.38 12.6
 2 -3 -4 222.48 13.7
 -2 -3 4 218.48 12.9
 -2 -3 4 207.58 10.3
 -2 -3 4 205.58 13.4
 2 -3 -4 216.18 14.1
 2 -3 -4 205.18 14.5
 2 -3 -4 185.88 13
 2 -3 -4 224.28 13.5
 2 3 -4 192.08 14
 -2 3 4 208.28 14.4
 -2 3 4 210.18 14.7
 2 3 -4 212.68 13.7
 -1 -3 4 6.5 2.4
 -1 -3 4 -1.2 3.7
 1 -3 -4 3.7 3.7
 1 -3 -4 5.1 4.3
 1 -3 -4 1.1 4.7
 -1 -3 4 -1.3 3.4
 1 -3 -4 5.7 4.2
 -1 -3 4 4.1 4.1
 1 -3 -4 1.6 3.9
 1 3 -4 3.3 4
 -1 3 4 4.7 5.5
 -1 3 4 6.5 4.5
 1 3 -4 5.1 4.1
 0 -3 4 539.05 22.9
 0 -3 -4 473.45 29.8
 0 -3 -4 517.85 20.5
 0 -3 4 530.95 17.9
 0 -3 -4 550.64 32
 0 -3 4 537.75 18.3
 0 -3 4 534.95 21.9
 0 -3 -4 527.75 23.3
 0 -3 4 563.24 30.4
 0 3 -4 545.35 22.2
 0 3 4 539.15 21.6
 1 -3 4 89.79 8.4
 -1 -3 -4 92.99 11.4
 1 -3 4 94.69 9.2
 -1 -3 -4 85.39 8.2
 1 -3 4 87.59 9.4
 -1 -3 -4 91.59 7.7
 -1 -3 -4 78.59 11.3
 1 -3 4 95.89 10.3
 1 -3 4 81.49 7
 -1 -3 -4 72.29 9.5
 -1 -3 -4 92.09 8.1
 1 -3 4 96.99 8
 -1 3 -4 86.29 9.7
 1 3 4 80.59 15.2
 -1 3 -4 84.09 8.9
 1 3 4 83.89 8.1
 -1 3 -4 85.79 10.1
 -2 -3 -4 12.3 2.7
 -2 -3 -4 15.1 3.7
 2 -3 4 16.3 4.1
 2 -3 4 23.9 4.9
 2 -3 4 15.1 5.3
 -2 -3 -4 16.5 5.6
 2 -3 4 17.2 4.7
 2 -3 4 16.5 8.7
 2 -3 4 19.5 3.8
 2 -3 4 12.7 3.5
 -2 -3 -4 10.9 4.6
 -2 -3 -4 12.1 4.9
 -2 -3 -4 18.5 4.4
 -2 3 -4 10.7 4.9
 -2 3 -4 17.1 4.9
 2 3 4 18.8 4.1
 2 3 4 18 5.8
 -3 -3 -4 28.7 7.3
 3 -3 4 29.2 4.6
 3 -3 4 30.1 5.2
 3 -3 4 40.1 7.6
 3 -3 4 28.4 4.8
 -3 -3 -4 27.5 5.4
 3 -3 4 27.6 6.3
 -3 -3 -4 28.7 3.4
 3 -3 4 31.4 5.7
 -3 -3 -4 41.7 8.2
 3 -3 4 29.2 5.9
 -3 -3 -4 22.6 5.1
 -3 3 -4 27.9 6.3
 -3 3 -4 21 7.2
 3 3 4 25.3 6.5
 -4 -3 -4 111.19 11.3
 4 -3 4 115.89 9
 -4 -3 -4 113.79 13.4
 4 -3 4 91.59 10.4
 4 -3 4 104.29 7.8
 -4 -3 -4 116.39 9.5
 4 -3 4 96.29 10.7
 -4 -3 -4 99.89 10.9
 -4 -3 -4 101.59 6.1
 4 -3 4 83.79 9.6
 4 -3 4 107.59 8.8
 4 -3 4 101.49 7.4
 -4 3 -4 109.09 10.2
 4 3 4 108.89 11.5
 -4 3 -4 111.29 12.3
 5 -3 4 46.9 6.4
 5 -3 4 44.2 7
 5 -3 4 47 4.2
 -5 -3 -4 44.6 6.5
 5 -3 4 51.49 6.2
 -5 -3 -4 43.3 9.1
 5 -3 4 58.09 8.6
 5 -3 4 44.6 7.8
 -5 3 -4 50.49 9.8
 5 3 4 58.39 10
 -5 3 -4 57.39 7.7
 -6 -3 -4 51.49 7.2
 6 -3 4 74.39 10.1
 6 -3 4 68.49 8
 -6 -3 -4 55.39 10.8
 6 -3 4 54.79 6.7
 6 -3 4 76.09 7.7
 6 3 4 71.49 11.2
 -6 3 -4 47.1 9.5
 -6 3 -4 64.19 8.2
 -6 3 -4 56.59 7.7
 -6 3 -4 55.99 7.8
 6 3 4 74.69 8.9
 -7 -3 -4 14.8 5.7
 7 -3 4 15.4 5.6
 -7 -3 -4 15.7 8
 7 -3 4 20.3 4.3
 7 -3 4 26.3 5.9
 7 -3 4 20.1 4.8
 7 3 4 16.7 5.1
 -7 3 -4 14 4.4
 -7 3 -4 13.8 7.2
 7 3 4 27.6 8
 8 -3 4 4.4 4.6
 8 -3 4 12.4 5.2
 -8 -3 -4 -1.7 7.5
 8 3 4 -1.4 4.9
 8 3 4 3.6 4.3
 -8 3 -4 3.4 3.5
 -8 3 -4 -0.7 6
 -9 -3 -4 80.09 13.7
 9 -3 4 86.59 11.1
 9 -3 4 92.29 12.8
 9 -3 4 72.59 8.9
 -9 3 -4 96.59 15.3
 9 3 4 70.29 9.8
 9 3 4 93.79 12.4
 -9 3 -4 74.69 10.1
 10 -3 4 4.8 5.6
 10 -3 4 -2.8 4.1
 10 -3 4 0.5 4
 -10 -3 -4 -3.3 7.5
 10 3 4 1 3.9
 11 -3 4 -4.2 4.7
 -11 -3 -4 8.7 8.7
 11 -3 4 -2.3 3.7
 11 -3 4 1.4 5.1
 11 3 4 -4.1 5.2
 11 3 4 -5.5 2.5
 11 3 4 3.1 5.5
 -11 3 -4 1.4 7.5
 12 -3 4 9.1 6.1
 12 -3 4 8.9 7
 -12 -3 -4 3.6 9.2
 12 -3 4 2.3 4.6
 12 3 4 -4.7 2.9
 12 3 4 20.2 8.7
 -12 3 -4 -8.8 8.5
 12 3 4 1.9 5.2
 13 -3 4 22.5 8.4
 13 -3 4 20.3 7.5
 13 -3 4 2.7 7.1
 -13 -3 -4 29.1 12.7
 -13 3 -4 9.3 12.3
 13 3 4 10.5 4.7
 13 3 4 20 7.9
 13 3 4 17.4 9.2
 -14 -3 -4 5.9 11.4
 14 -3 4 16.8 7.2
 14 -3 4 10.7 7.7
 14 -3 4 14.7 12.1
 -14 3 -4 -3.4 10.1
 14 3 4 11.8 7.4
 14 3 4 9.1 10.2
 13 -4 -4 -10.9 6.9
 13 -4 -4 -3.4 7.6
 13 -4 -4 1.6 5.9
 13 4 -4 10.5 9.5
 -13 4 4 14.5 12.9
 12 -4 -4 -4.9 7.3
 12 -4 -4 0.8 6
 12 -4 -4 -8.7 4.8
 -12 4 4 -5.5 10.1
 12 4 -4 0.9 7.5
 12 4 -4 11.7 6.4
 11 -4 -4 -2.7 5.5
 11 -4 -4 3.8 5.5
 11 -4 -4 -3.6 4.8
 11 4 -4 -3.3 7.3
 11 4 -4 -4 5.5
 -11 4 4 4.3 9
 10 -4 -4 1.8 4.9
 10 -4 -4 -3.1 5.8
 10 -4 -4 -3.6 5.6
 10 4 -4 13 7.3
 -10 4 4 9.9 9.4
 9 -4 -4 27.8 7.7
 9 -4 -4 26.3 6.9
 -9 -4 4 25.2 7.1
 -9 -4 4 31.3 6.3
 9 -4 -4 32.3 4.9
 9 -4 -4 39 9.6
 9 -4 -4 29.1 7
 9 4 -4 29.3 11.2
 -9 4 4 29.6 11.9
 9 4 -4 29.2 10.9
 8 -4 -4 10.1 5.2
 8 -4 -4 11.8 5.1
 8 -4 -4 16.9 9.1
 -8 -4 4 7.7 5.2
 8 -4 -4 10.8 3.4
 8 -4 -4 7.6 5.7
 -8 4 4 -0.6 8
 8 4 -4 8.9 6.5
 8 4 -4 11.3 6.3
 7 -4 -4 4.9 5.6
 7 -4 -4 5.5 5.2
 -7 -4 4 0 4.4
 7 -4 -4 14.8 6.1
 -7 -4 4 -3.7 4.5
 7 -4 -4 4.4 3.1
 7 -4 -4 6.1 4.7
 7 4 -4 11.6 6.3
 7 4 -4 3.7 5.9
 -7 4 4 10.9 8.8
 6 -4 -4 96.19 8.7
 6 -4 -4 109.39 11.5
 -6 -4 4 98.99 10.3
 6 -4 -4 88.89 12.4
 -6 -4 4 89.29 8.1
 6 -4 -4 104.89 10.4
 6 -4 -4 103.19 11.7
 6 4 -4 90.39 12.7
 6 4 -4 101.79 13.1
 -6 4 4 74.99 13
 5 -4 -4 23.7 6.7
 -5 -4 4 17.6 4.4
 5 -4 -4 19.1 5.2
 -5 -4 4 28.8 6.5
 5 -4 -4 19.2 6.5
 5 -4 -4 17.7 5.9
 5 4 -4 24.4 7
 -5 4 4 29.3 9.5
 5 4 -4 20.6 7.4
 -4 -4 4 64.99 9.4
 4 -4 -4 55.69 8.8
 -4 -4 4 55.99 6.3
 4 -4 -4 48.2 8.3
 4 -4 -4 54.99 9
 4 4 -4 48.1 9.9
 -4 4 4 53.89 10.8
 -4 4 4 51.49 9.1
 4 4 -4 54.79 9.2
 -3 -4 4 15.2 5.8
 3 -4 -4 16.3 4.9
 -3 -4 4 7.8 5.8
 3 -4 -4 7.1 4.5
 3 -4 -4 11.4 5
 3 -4 -4 6.3 4.2
 -3 -4 4 9.3 3.7
 -3 4 4 18 6.6
 3 4 -4 4.5 5.4
 3 4 -4 15.6 6
 -3 4 4 17.7 6.5
 2 -4 -4 35.9 10.3
 2 -4 -4 36.6 7.3
 -2 -4 4 43.3 4.4
 -2 -4 4 39 5
 2 -4 -4 35.5 7.6
 -2 -4 4 49.3 9.1
 2 -4 -4 32 6.9
 2 4 -4 36.3 7.8
 -2 4 4 31.6 7.4
 -2 4 4 36.4 8.4
 2 4 -4 56.29 9.8
 1 -4 -4 -9.7 4
 1 -4 -4 -3.3 4
 -1 -4 4 0.8 5.3
 -1 -4 4 -0.5 4.5
 -1 -4 4 3.2 3.1
 -1 -4 4 -0.6 2.2
 -1 -4 4 -5.7 3.1
 1 -4 -4 2.7 4.3
 -1 4 4 -0.9 4.3
 -1 4 4 2.4 5.3
 1 4 -4 -1 3.9
 1 4 -4 -0.9 4.6
 0 -4 -4 38.7 6.1
 0 -4 4 47.9 8.9
 0 -4 4 35.3 5.9
 0 -4 4 44.3 8.6
 0 -4 4 30.3 4.9
 0 -4 -4 44.4 8.9
 0 -4 -4 36.5 8.1
 0 -4 4 41.8 8.9
 0 -4 -4 35.3 7
 0 4 -4 48.1 8.7
 0 4 4 35.7 8.4
 0 4 4 48.7 8.5
 0 4 -4 46.1 9.4
 -1 -4 -4 6.5 5.1
 -1 -4 -4 12.1 4.9
 -1 -4 -4 6.4 3.3
 1 -4 4 8.7 5.9
 1 -4 4 8.6 3.9
 -1 -4 -4 12.7 3.7
 1 -4 4 9.3 3.9
 1 -4 4 7.5 4.7
 -1 -4 -4 6.4 5.7
 -1 4 -4 14.3 5
 -1 4 -4 11 4.8
 1 4 4 14.2 5
 1 4 4 7.9 5.5
 -2 -4 -4 36.2 6.5
 -2 -4 -4 38.8 8.8
 -2 -4 -4 34.2 5.9
 2 -4 4 29.4 7
 2 -4 4 29.2 6.3
 2 -4 4 29.4 6.3
 2 -4 4 49.1 6.9
 -2 4 -4 34.1 8.5
 -2 4 -4 29.9 7.5
 2 4 4 45.9 8.9
 -2 4 -4 37.7 8.9
 3 -4 4 281.27 16.8
 3 -4 4 271.27 15.9
 -3 -4 -4 254.37 13.2
 3 -4 4 285.27 15.3
 -3 -4 -4 259.87 21
 -3 -4 -4 253.77 15.3
 -3 4 -4 245.68 19.3
 3 4 4 251.47 18.8
 -3 4 -4 248.98 16.4
 -3 4 -4 273.37 17.7
 4 -4 4 272.67 14.8
 -4 -4 -4 263.47 12.4
 -4 -4 -4 298.07 22.3
 4 -4 4 288.77 14.9
 4 -4 4 286.27 18
 4 -4 4 284.37 15.5
 -4 -4 -4 254.67 15.7
 -4 4 -4 285.87 21
 -4 4 -4 307.37 18.6
 4 4 4 282.17 20.2
 5 -4 4 75.79 7.4
 5 -4 4 82.99 11.2
 -5 -4 -4 66.89 13.1
 -5 -4 -4 79.29 10.8
 5 -4 4 68.99 8.3
 5 -4 4 93.59 10
 -5 -4 -4 55.39 5.9
 5 4 4 93.49 13.1
 -5 4 -4 101.29 11.6
 -5 4 -4 60.29 12.3
 6 -4 4 54.09 9.7
 6 -4 4 48.7 5.1
 6 -4 4 63.99 9
 -6 -4 -4 44.6 11.4
 6 -4 4 48.8 7.6
 -6 4 -4 51.69 8.5
 6 4 4 56.89 11.1
 -6 4 -4 52.09 12.1
 7 -4 4 -4.1 3.3
 -7 -4 -4 16.4 9.8
 7 -4 4 4.1 5
 7 -4 4 8.9 4.4
 7 -4 4 -7.2 4.1
 7 4 4 0.2 5.4
 -7 4 -4 4 5.1
 -7 4 -4 10.7 9.3
 -8 -4 -4 18.8 10
 8 -4 4 3.8 4.1
 8 -4 4 4.9 4
 8 -4 4 -2.9 4.3
 -8 4 -4 6.6 8.4
 8 4 4 -1.4 6.2
 -9 -4 -4 -0.5 8.5
 9 -4 4 2.5 6.1
 9 -4 4 -4.1 3.6
 -9 4 -4 15.4 9.4
 9 4 4 3 7.2
 10 -4 4 2.6 4.8
 -10 -4 -4 9.2 10.4
 10 -4 4 9.1 7.2
 10 -4 4 14 6.6
 10 4 4 7.3 7.7
 -10 4 -4 4.2 9.2
 11 -4 4 -6.5 5.9
 11 -4 4 -7.7 5.2
 -11 -4 -4 -9.5 9.9
 11 4 4 11.8 8.3
 -11 4 -4 8.7 10.3
 -12 -4 -4 -4.3 10.6
 12 -4 4 20.6 7.9
 12 -4 4 17.2 7.3
 12 -4 4 22.9 8.9
 -12 4 -4 16.4 10.9
 12 4 4 20.5 10.2
 12 4 4 21.4 7.6
 13 -4 4 14.6 8.8
 13 -4 4 20.5 7.4
 13 4 4 15 8.7
 -13 4 -4 7 14.4
 13 4 4 20.2 9.8
 11 -5 -4 2.3 8.2
 11 -5 -4 -14 10.7
 11 -5 -4 1.5 6.3
 -11 5 4 5.3 12.9
 11 5 -4 15.3 10
 10 -5 -4 -11.8 5.1
 10 -5 -4 2.7 7.1
 10 5 -4 -6.9 7.8
 9 -5 -4 18 6.6
 9 -5 -4 0.4 7
 9 -5 -4 -8 5
 9 -5 -4 2.1 3.3
 9 5 -4 0.4 7.5
 -9 5 4 -15.7 8.4
 8 -5 -4 32.1 8.8
 8 -5 -4 20.3 9.5
 8 -5 -4 17.4 7.1
 8 5 -4 22.8 8
 8 5 -4 17.7 8.4
 -8 5 4 17.9 11.2
 7 -5 -4 31.7 8
 -7 -5 4 31 6.4
 7 -5 -4 23.5 7.9
 7 -5 -4 7.6 5.7
 7 -5 -4 13.6 5.1
 -7 -5 4 29.5 7
 7 5 -4 24.7 8.5
 -7 5 4 16.7 10.3
 7 5 -4 12.4 8.2
 6 -5 -4 -3 4.5
 -6 -5 4 -5.2 4.4
 6 -5 -4 9.2 9.2
 6 -5 -4 5.5 4.4
 6 -5 -4 -5 9
 6 5 -4 -3.1 6
 -6 5 4 -1.5 7.9
 5 -5 -4 -5.7 3.9
 5 -5 -4 1.1 4.4
 -5 -5 4 7.6 6.4
 5 -5 -4 -0.6 5.2
 5 -5 -4 -5 4.4
 5 5 -4 -1.5 6
 5 5 -4 -0.6 5.7
 -5 5 4 -1.5 6.5
 4 -5 -4 84.59 12.3
 -4 -5 4 71.19 14.2
 4 -5 -4 63.69 10.2
 4 -5 -4 57.39 9.9
 -4 -5 4 65.09 8.3
 4 -5 -4 52.09 8.8
 -4 -5 4 79.09 13.4
 4 5 -4 59.49 10.6
 4 5 -4 67.09 13.3
 -4 5 4 73.49 12.6
 -4 5 4 63.39 13.2
 -3 -5 4 -7 6.6
 3 -5 -4 -8.3 4.5
 -3 -5 4 -5.2 4.4
 3 -5 -4 -7.3 4.4
 3 -5 -4 2.8 4.9
 3 -5 -4 0.8 5.3
 3 5 -4 6.2 5.7
 3 5 -4 7.3 6.4
 -3 5 4 4.4 6.4
 -3 5 4 12.4 9.3
 2 -5 -4 24.8 6.3
 -2 -5 4 29.6 6
 -2 -5 4 21.5 5.1
 2 -5 -4 20.8 7.7
 2 -5 -4 22.7 6.4
 -2 -5 4 23.1 9.4
 2 -5 -4 12.5 6.4
 2 5 -4 15.9 7.8
 -2 5 4 20.1 10.5
 -2 5 4 18.4 7.7
 2 5 -4 17.8 8.2
 1 -5 -4 9.7 6.5
 1 -5 -4 -1.3 5.2
 -1 -5 4 -0.5 4.1
 -1 -5 4 21.2 5.6
 -1 -5 4 5.5 6.9
 1 -5 -4 -0.4 6.3
 1 -5 -4 6.1 5
 1 -5 -4 -2.6 5
 -1 -5 4 1.8 3.3
 1 5 -4 14.3 8
 1 5 -4 10.6 11.8
 -1 5 4 10.4 6.5
 -1 5 4 2.7 6.9
 0 -5 4 96.59 10.4
 0 -5 4 69.19 8.6
 0 -5 -4 57.39 8.2
 0 -5 -4 63.59 11.8
 0 -5 4 96.89 12.6
 0 -5 -4 99.59 10.9
 0 -5 4 64.09 11.7
 0 -5 -4 66.69 12.1
 0 5 -4 67.39 11.4
 0 5 4 57.19 11.7
 0 5 4 60.39 9.9
 0 5 -4 58.49 15.1
 1 -5 4 9.6 5.7
 1 -5 4 14.5 6.2
 -1 -5 -4 7.4 4.2
 -1 -5 -4 11 7.3
 1 -5 4 11.9 4.7
 -1 -5 -4 12.1 4
 -1 -5 -4 17 7.4
 1 -5 4 8.7 6.3
 -1 5 -4 12.7 6.7
 -1 5 -4 25.7 8.5
 1 5 4 12.3 7.3
 -2 -5 -4 -2.3 2.9
 2 -5 4 4.4 4.2
 2 -5 4 0.6 4.4
 -2 -5 -4 13 5.8
 2 -5 4 5.3 4.1
 2 -5 4 5.7 4.8
 -2 -5 -4 2.4 6.8
 2 5 4 5.5 6.4
 -2 5 -4 7.7 6.3
 -2 5 -4 2.6 6.1
 3 -5 4 -2.6 4.1
 3 -5 4 -0.8 4.1
 -3 -5 -4 11.8 12.3
 3 -5 4 -1.1 4.1
 3 -5 4 1.3 4.7
 -3 5 -4 -1.4 5.2
 -3 5 -4 2.9 7.3
 4 -5 4 131.99 11.9
 4 -5 4 123.89 11.8
 4 -5 4 120.69 11.5
 -4 -5 -4 111.49 10.1
 4 -5 4 130.49 13.6
 -4 -5 -4 128.19 17.7
 -4 5 -4 137.49 14.8
 -4 5 -4 134.29 17.9
 5 -5 4 4.1 4.8
 -5 -5 -4 4.9 8.7
 5 -5 4 -4.7 3.7
 -5 -5 -4 -6.1 4
 5 -5 4 -4.5 4.3
 5 5 4 8.2 8
 -5 5 -4 12.7 9.1
 -5 5 -4 -4 6.2
 6 -5 4 4.9 3.8
 -6 -5 -4 0.2 8.5
 6 -5 4 13.9 5.1
 6 -5 4 7.8 7.2
 6 -5 4 17.1 5.9
 6 5 4 12.8 8.5
 -6 5 -4 23.8 8
 -6 5 -4 21.9 9.4
 7 -5 4 -6.1 4.2
 -7 -5 -4 3.7 9
 7 -5 4 -0.1 5.5
 7 -5 4 -8.3 4.7
 7 5 4 -3 5.6
 -7 5 -4 13.4 8.7
 8 -5 4 6.2 5.7
 8 -5 4 5 5.4
 -8 -5 -4 15.6 10.3
 8 -5 4 10.1 6.8
 -8 5 -4 12.2 12
 8 5 4 -1.4 6.9
 9 -5 4 0.5 5.1
 -9 -5 -4 -17.2 10.1
 9 -5 4 4.7 5.4
 9 -5 4 3.5 6.7
 -9 5 -4 -9.3 10.3
 9 5 4 24.3 8.2
 10 -5 4 20.3 6.5
 10 -5 4 7.3 6.7
 10 -5 4 23.7 9.7
 10 5 4 1.1 8
 -10 5 -4 25.4 17.2
 7 -6 -4 -9.1 5.7
 7 -6 -4 -1.7 6.3
 7 -6 -4 -7.5 7.2
 -7 -6 4 -9.6 10.2
 -7 6 4 -15.5 12.4
 7 6 -4 9 8.6
 6 -6 -4 3.6 6.9
 6 -6 -4 -6.6 5.3
 -6 -6 4 8.3 12.6
 6 -6 -4 -1.1 6.1
 6 -6 -4 9 6.7
 -6 6 4 18.7 12.2
 6 6 -4 24.2 11.1
 5 -6 -4 3.7 5.3
 5 -6 -4 -0.6 6.6
 5 -6 -4 -6.9 5
 -5 -6 4 6.5 10
 5 -6 -4 6.8 5.7
 -5 6 4 5.9 11
 5 6 -4 3.4 7.4
 5 6 -4 1.5 8.1
 -4 -6 4 -1.4 8.3
 4 -6 -4 -11.3 8.4
 4 -6 -4 1 5.6
 4 -6 -4 9.8 6.9
 4 -6 -4 0.2 6.7
 4 6 -4 13.6 8.4
 4 6 -4 -7.3 7.8
 -4 6 4 4.3 8.1
 3 -6 -4 8.9 5.9
 -3 -6 4 -1.8 8
 3 -6 -4 -7 4.6
 3 -6 -4 -6.6 5.3
 -3 6 4 -2.3 7.4
 3 6 -4 10.9 9.6
 -3 6 4 17.8 9.1
 3 6 -4 -2.5 6.5
 2 -6 -4 12.4 7.4
 -2 -6 4 -0.1 10.3
 2 -6 -4 9.3 6.5
 2 -6 -4 11.6 5.4
 -2 -6 4 -7.9 7.4
 2 -6 -4 10.7 6.9
 2 6 -4 25.8 10
 -2 6 4 18.7 8.8
 -2 6 4 19.4 9.9
 2 6 -4 5.2 8.1
 1 -6 -4 142.29 13.6
 1 -6 -4 80.29 13.4
 -1 -6 4 110.39 14.9
 1 -6 -4 119.99 15.6
 -1 -6 4 124.59 9.8
 1 -6 -4 97.49 11.8
 -1 -6 4 93.89 15.2
 1 6 -4 87.49 15.2
 1 6 -4 80.09 13
 -1 6 4 90.69 14.8
 0 -6 4 44.7 9.2
 0 -6 4 45.9 10.7
 0 -6 -4 36.4 9.1
 0 -6 4 24.8 6.7
 0 -6 4 53.49 7.2
 0 -6 -4 38 9.5
 0 -6 -4 42 11
 0 6 -4 37.1 11.5
 0 6 4 61.19 11.8
 0 6 -4 40.3 10.1
 -1 -6 -4 9.6 7.5
 -1 -6 -4 -0.1 5.8
 1 -6 4 -4.7 6.3
 1 -6 4 12 7.6
 -1 -6 -4 0.8 6.2
 -1 -6 -4 22 3.7
 1 -6 4 7.3 5.6
 -1 6 -4 12.4 8.3
 1 6 4 5.5 7.8
 -1 6 -4 10.1 8.4
 2 -6 4 12.2 6
 2 -6 4 11.5 6.2
 2 -6 4 8.8 6.3
 -2 -6 -4 8.7 8
 -2 -6 -4 3.7 8
 2 -6 4 7.1 6.9
 -2 6 -4 22.9 8.4
 2 6 4 12.2 9.4
 -2 6 -4 10.3 8
 3 -6 4 19.7 6.1
 -3 -6 -4 -2.7 8.2
 3 -6 4 16 5.8
 3 -6 4 19.7 6.9
 3 -6 4 2.9 5.3
 3 6 4 34.4 11.2
 -3 6 -4 13.4 8.4
 4 -6 4 3.6 5.1
 4 -6 4 -4.2 5.3
 -4 -6 -4 1.5 10
 4 -6 4 -10.2 5.2
 4 -6 4 -8.6 4.8
 4 6 4 -10.8 8.2
 5 -6 4 8 5.8
 5 -6 4 1.3 4.6
 -5 -6 -4 4.7 10.2
 5 -6 4 -2.2 9.4
 5 -6 4 1.4 5.8
 5 6 4 -2.9 9.4
 6 -6 4 25.7 7.3
 -6 -6 -4 20.5 18.1
 6 -6 4 21.2 7.3
 6 -6 4 9.1 6.7
 6 -6 4 16.9 5.8
 6 6 4 21.9 11.9
 -6 6 -4 1.6 10.4
 7 -6 4 -9.2 6
 -7 -6 -4 -9.3 10.3
 7 -6 4 18.2 6.9
 7 -6 4 -3.8 6.3
 -7 6 -4 10.9 10.6
 16 0 -5 -0.4 6.7
 16 0 -5 -8.5 4.7
 -16 0 5 1.8 10.1
 16 0 -5 -8.3 6.4
 15 0 -5 -3.4 4
 15 0 -5 -9.5 4.4
 15 0 -5 -1.5 5.1
 -15 0 5 12.1 8.5
 14 0 -5 2.4 4.2
 -14 0 5 3.1 8.5
 14 0 -5 0 4.6
 13 0 -5 1.5 4.6
 -13 0 5 -0.8 6.9
 13 0 -5 4 4.9
 13 0 -5 5.3 5
 12 0 -5 6.1 3.9
 12 0 -5 -4.5 3.8
 12 0 -5 7.2 4.8
 -12 0 5 -8.3 6.3
 -12 0 5 -14.3 6.1
 11 0 -5 1525.35 51.09
 -11 0 5 1639.64 52.29
 11 0 -5 1496.35 48.1
 11 0 -5 1561.24 50.99
 -11 0 5 1427.36 45.9
 10 0 -5 4.8 3.6
 -10 0 5 -2.8 4.8
 10 0 -5 0.7 3.4
 10 0 -5 1.1 3.2
 -10 0 5 -2.2 4.9
 9 0 -5 170.68 13
 9 0 -5 194.18 13.5
 9 0 -5 195.08 12.4
 -9 0 5 165.58 13.7
 -9 0 5 196.68 12.2
 -9 0 5 197.68 16.8
 8 0 -5 3.5 3.3
 -8 0 5 0.2 3.8
 -8 0 5 -4 2.7
 -8 0 5 -5 2.9
 8 0 -5 1 3.3
 -8 0 5 2.1 4.2
 -7 0 5 74.59 8.2
 -7 0 5 90.49 8.6
 7 0 -5 80.49 7.7
 -7 0 5 68.79 6.6
 7 0 -5 85.59 8.5
 6 0 -5 0.8 2.8
 -6 0 5 5 3.4
 -6 0 5 -1.6 3.2
 -6 0 5 2.8 2.9
 6 0 -5 0.8 2.7
 -6 0 5 2.2 2.8
 -5 0 5 6.1 3
 5 0 -5 6.3 2.2
 -5 0 5 5.8 3.3
 5 0 -5 8.7 3.2
 5 0 -5 5.9 2.8
 -5 0 5 3 2.6
 5 0 -5 8.6 3.4
 -5 0 5 8.7 3.6
 4 0 -5 0 2.6
 -4 0 5 2.4 2.7
 4 0 -5 3.9 2.8
 -4 0 5 0.1 2.6
 4 0 -5 -0.5 2.4
 4 0 -5 0.9 1.7
 -4 0 5 -0.1 3
 -3 0 5 210.88 16.5
 3 0 -5 238.68 10.1
 3 0 -5 241.68 11.4
 -3 0 5 244.38 10.1
 -3 0 5 233.28 10.6
 3 0 -5 256.17 10.9
 2 0 -5 3.1 2.5
 -2 0 5 4.7 2.5
 2 0 -5 0.2 2.7
 2 0 -5 2.6 2.6
 -2 0 5 2.9 2.4
 2 0 -5 0.9 2.7
 1 0 -5 3604.54 79.69
 1 0 -5 3588.54 78.59
 -1 0 5 3471.05 80.29
 1 0 -5 3383.26 79.59
 -1 0 5 3617.14 79.69
 -1 0 5 3393.86 79.49
 1 0 -5 3442.76 80.09
 0 0 5 -0.6 1.5
 0 0 5 -0.2 1.5
 0 0 5 0.2 1.5
 0 0 -5 -0.1 2
 0 0 -5 1.5 1.5
 0 0 5 1.7 2.2
 0 0 -5 0.5 1.8
 0 0 -5 0.1 1.9
 0 0 -5 -0.6 1.7
 -1 0 -5 3562.64 81.59
 1 0 5 3470.05 80.79
 -1 0 -5 3898.91 84.99
 1 0 5 3445.06 81.39
 1 0 5 3488.75 80.89
 -1 0 -5 3515.25 80.79
 2 0 5 0.5 2.8
 2 0 5 -0.1 2.7
 -2 0 -5 1.1 2.7
 -2 0 -5 -0.5 2.4
 2 0 5 0.7 2.5
 -2 0 -5 3.5 2.6
 2 0 5 1.5 2.2
 -2 0 -5 -0.3 4.1
 -3 0 -5 15.6 3.7
 -3 0 -5 17.5 3.8
 3 0 5 18.1 3.7
 -3 0 -5 21.2 4.1
 3 0 5 22.6 4.3
 -3 0 -5 14.7 4.2
 3 0 5 17.2 3.4
 3 0 5 17.1 4.3
 -3 0 -5 14.7 3.8
 4 0 5 1.9 2.9
 -4 0 -5 -3.8 2.4
 -4 0 -5 2.6 2.7
 4 0 5 -0.1 2.5
 -4 0 -5 0.9 2.9
 4 0 5 1.1 2.7
 -4 0 -5 1.7 3
 4 0 5 0.6 2.5
 -4 0 -5 3.8 3.1
 -5 0 -5 2.4 2.8
 -5 0 -5 2.7 3.2
 5 0 5 2.3 2.8
 5 0 5 2.4 2.8
 -5 0 -5 2.7 2.5
 5 0 5 1 2.8
 -5 0 -5 -0.5 2.4
 -5 0 -5 0.2 2.9
 6 0 5 3.6 2.6
 -6 0 -5 -3.2 2.7
 -6 0 -5 6.1 3.6
 6 0 5 0 2.1
 -6 0 -5 -1.2 3
 -6 0 -5 1.7 2.8
 6 0 5 -0.6 2.9
 6 0 5 2.1 2.6
 -6 0 -5 -0.9 2.6
 7 0 5 1560.74 44.5
 7 0 5 1546.45 45
 7 0 5 1533.25 47
 -7 0 -5 1540.05 47.6
 -7 0 -5 1514.35 42.9
 7 0 5 1454.25 41.4
 -7 0 -5 1523.85 43.5
 8 0 5 -1.2 2.4
 8 0 5 7.3 4.7
 8 0 5 -0.4 2.9
 -8 0 -5 -2.8 3.3
 -8 0 -5 2.8 3.2
 8 0 5 -0.8 3.6
 -9 0 -5 97.19 8.1
 -9 0 -5 89.89 9.4
 -9 0 -5 72.69 9.3
 9 0 5 82.59 10
 9 0 5 88.19 10.2
 9 0 5 83.59 7.9
 -9 0 -5 79.59 9.8
 9 0 5 87.79 9.3
 -10 0 -5 -2.8 3.7
 10 0 5 1.3 3.5
 10 0 5 3.4 4
 -10 0 -5 3.4 4.4
 10 0 5 -0.7 3.3
 -10 0 -5 0 5.1
 -11 0 -5 33.6 7.3
 -11 0 -5 21.9 7.5
 11 0 5 25.4 6.3
 11 0 5 37 6.9
 -11 0 -5 29.6 5.6
 12 0 5 -6.9 3.7
 12 0 5 2 4.5
 -12 0 -5 -3.5 5
 -12 0 -5 9.3 5.6
 -12 0 -5 -2.4 6.2
 12 0 5 -2.6 4.3
 -13 0 -5 89.49 12.4
 13 0 5 71.89 11.1
 13 0 5 81.19 13.7
 13 0 5 104.89 12.7
 -14 0 -5 -9.3 6.2
 14 0 5 0.8 5.4
 14 0 5 -4.6 4.2
 -14 0 -5 -9.9 7.7
 -14 0 -5 -6.4 7.3
 14 0 5 2.7 5.1
 15 0 5 47.3 10.5
 15 0 5 43.3 9.6
 15 0 5 41.6 9.7
 -15 0 -5 55.29 10.8
 -15 0 -5 40.1 9.6
 16 0 5 8.7 6.3
 16 0 5 -3.7 6.3
 -16 0 -5 19.8 10.2
 -16 0 -5 0.1 9.7
 16 -1 -5 15.1 8.6
 16 -1 -5 14.5 9
 -16 -1 5 2.8 9.9
 16 1 -5 37.6 13
 16 1 -5 15.3 7.8
 16 1 -5 15.3 7.6
 -16 1 5 7.5 12.5
 -15 -1 5 27.3 9
 15 -1 -5 10.1 7.5
 15 -1 -5 16.1 7.8
 15 -1 -5 18.3 7.3
 -15 1 5 22 10.6
 15 1 -5 21.9 7
 15 1 -5 23.8 8.5
 15 1 -5 23.6 8.4
 14 -1 -5 25.7 7.8
 14 -1 -5 30 8.2
 14 -1 -5 25.4 7.8
 -14 -1 5 36.6 10.7
 -14 1 5 27.1 11.7
 14 1 -5 27 7.5
 14 1 -5 35 8.5
 14 1 -5 35.7 7.5
 -13 -1 5 38.8 9.2
 13 -1 -5 28.6 7.5
 13 -1 -5 37.2 8.5
 13 -1 -5 39.4 8.5
 -13 1 5 32 10.9
 13 1 -5 38.1 8.2
 13 1 -5 29.9 8
 13 1 -5 31 7.1
 12 -1 -5 97.29 12.6
 -12 -1 5 80.19 11.8
 12 -1 -5 80.79 11
 12 -1 -5 102.29 13.4
 12 1 -5 73.69 13.9
 12 1 -5 80.39 10.1
 -12 1 5 69.39 9.1
 -12 1 5 84.59 13.8
 12 1 -5 84.19 11
 11 -1 -5 4.6 4.2
 -11 -1 5 14.8 7.7
 11 -1 -5 11.8 5.8
 11 -1 -5 9.1 4.9
 11 1 -5 9.9 4
 -11 1 5 3.6 4.1
 -11 1 5 8.6 7.3
 11 1 -5 14.1 5.3
 11 1 -5 6 4.3
 -10 -1 5 -1.7 4.8
 10 -1 -5 2.6 4.3
 10 -1 -5 2.6 4.5
 10 -1 -5 14.1 4.6
 10 1 -5 10.2 4.8
 10 1 -5 6.8 3.6
 -10 1 5 -1.2 5.7
 10 1 -5 5.4 2.7
 -10 1 5 3 3.5
 9 -1 -5 217.78 14.3
 -9 -1 5 234.78 13.7
 -9 -1 5 209.58 10.4
 9 -1 -5 233.28 14.6
 -9 -1 5 228.98 14.5
 -9 -1 5 180.28 13.2
 9 1 -5 210.58 10.8
 9 1 -5 198.88 11.9
 9 1 -5 217.88 13.3
 -9 1 5 188.28 10.9
 9 1 -5 185.68 14.2
 -9 1 5 221.28 16.9
 -8 -1 5 42.2 5.6
 -8 -1 5 37.3 6.3
 -8 -1 5 28.7 5.5
 -8 -1 5 39.7 7.8
 8 -1 -5 44.8 6.9
 8 -1 -5 38.9 6.1
 -8 -1 5 33.7 5.5
 -8 1 5 39 5.7
 8 1 -5 39.9 5.4
 8 1 -5 34.9 5.4
 -8 1 5 48.4 8.4
 -8 1 5 36.2 7.2
 8 1 -5 31.4 6
 8 1 -5 52.79 6.4
 -8 1 5 34.2 6.4
 -7 -1 5 18.4 4.7
 -7 -1 5 22.4 4
 -7 -1 5 13.1 4
 -7 -1 5 11.4 3.9
 7 -1 -5 18.5 3.7
 -7 -1 5 15.8 4.9
 7 -1 -5 13.9 4.7
 7 -1 -5 20.6 4.7
 -7 1 5 11.5 3.9
 -7 1 5 18 3.5
 7 1 -5 17.8 4.2
 7 1 -5 21.5 4.4
 7 1 -5 19.5 3.9
 -7 1 5 19.9 5.8
 -7 1 5 10.8 5.5
 -6 -1 5 320.97 15.9
 -6 -1 5 326.17 12.7
 -6 -1 5 280.67 14.2
 6 -1 -5 334.87 14.6
 -6 -1 5 304.07 13.2
 6 -1 -5 338.27 12.8
 6 -1 -5 328.27 15.3
 6 1 -5 321.27 15.5
 -6 1 5 340.77 12.7
 6 1 -5 312.37 13.5
 -6 1 5 323.57 16.2
 -6 1 5 314.17 15
 -6 1 5 312.27 16.4
 6 1 -5 322.97 12.8
 5 -1 -5 20.9 4.3
 5 -1 -5 27.2 5
 -5 -1 5 20.2 4
 -5 -1 5 19.8 3.6
 5 -1 -5 21.4 3.7
 5 -1 -5 21.7 5
 -5 -1 5 23.8 4.1
 -5 -1 5 18.4 4.5
 -5 1 5 21.3 5.8
 -5 1 5 27.5 4.4
 -5 1 5 19.6 4.1
 5 1 -5 21.9 3.3
 5 1 -5 25.2 4.4
 -5 1 5 15 4.4
 5 1 -5 20.8 4.5
 -4 -1 5 354.16 15.2
 -4 -1 5 337.27 13
 4 -1 -5 336.37 11.9
 4 -1 -5 320.57 14.1
 4 -1 -5 348.37 14
 -4 -1 5 313.47 13.4
 -4 -1 5 347.47 11.8
 4 -1 -5 351.16 14.8
 4 -1 -5 340.87 14.2
 4 1 -5 350.26 11.5
 4 1 -5 329.17 11.7
 4 1 -5 327.67 13.6
 -4 1 5 370.36 15.3
 -4 1 5 357.26 14.4
 4 1 -5 338.87 14.3
 -4 1 5 349.07 12.3
 -4 1 5 345.97 15.8
 -3 -1 5 7.4 3.3
 3 -1 -5 5 2.5
 -3 -1 5 5.3 2.7
 3 -1 -5 7 3.2
 -3 -1 5 10.1 3.9
 3 -1 -5 8.6 3.9
 -3 -1 5 6.1 2.1
 3 -1 -5 6.5 2.9
 3 -1 -5 8.9 3.7
 3 1 -5 8.2 2.3
 -3 1 5 8.6 3.3
 3 1 -5 8 3.5
 -3 1 5 8.3 4
 3 1 -5 8.9 2.1
 -3 1 5 9.2 2.6
 3 1 -5 8.3 3.2
 2 -1 -5 115.89 6.8
 2 -1 -5 154.98 11.4
 2 1 -5 155.98 8.5
 -2 1 5 144.59 11.1
 2 1 -5 101.69 6.2
 1 -1 -5 123.79 10.4
 1 -1 -5 110.39 7.3
 -1 -1 5 107.19 6.9
 -1 -1 5 145.79 8.9
 1 -1 -5 109.09 8.9
 1 -1 -5 142.19 8.4
 1 1 -5 103.79 6.8
 -1 1 5 102.29 8.1
 -1 1 5 100.19 9.7
 1 1 -5 131.49 8.1
 1 1 -5 135.69 8.4
 1 1 -5 105.49 8.9
 -1 1 5 109.99 8.6
 0 -1 -5 39.5 5.3
 0 -1 -5 41.6 5.8
 0 -1 5 50.09 5.2
 0 -1 5 42 5.4
 0 -1 -5 47.8 5.5
 0 -1 5 45.6 4.4
 0 -1 5 48.9 6.3
 0 1 5 51.79 7.2
 0 1 5 50.49 6.4
 0 1 5 44.9 5.5
 0 1 -5 46.4 4.9
 0 1 -5 51.59 5.9
 0 1 5 47.2 6.6
 0 1 -5 47.8 6.4
 1 -1 5 3155.38 71.59
 1 -1 5 3139.89 73.19
 -1 -1 -5 3068.29 74.39
 1 -1 5 2980.6 70.79
 1 -1 5 3013.6 70.29
 1 -1 5 3098.09 71.89
 -1 -1 -5 3126.49 71.59
 1 -1 5 3189.28 75.49
 -1 -1 -5 3076.29 73.39
 -1 -1 -5 3136.59 75.19
 1 1 5 3174.48 71.99
 -1 1 -5 3093.09 72.69
 1 1 5 3077.09 76.19
 -1 1 -5 3033.6 70.49
 1 1 5 3069.79 70.79
 1 1 5 3172.68 74.69
 -1 1 -5 3071.59 73.29
 -2 -1 -5 4667.93 104.09
 2 -1 5 4613.14 108.59
 -2 -1 -5 4741.73 109.19
 2 -1 5 4140.29 101.79
 2 -1 5 4601.14 104.19
 2 -1 5 4671.53 107.19
 2 1 5 4665.63 104.19
 2 1 5 4568.44 101.59
 -2 1 -5 4628.24 104.79
 2 1 5 4702.13 107.39
 -2 1 -5 4592.64 108.39
 -2 1 -5 4540.95 104.49
 -2 1 -5 4591.74 110.49
 2 1 5 4528.85 106.29
 -3 -1 -5 37.1 4.7
 -3 -1 -5 26.3 5.4
 3 -1 5 28.4 4.6
 3 -1 5 35.4 5.9
 3 -1 5 39.5 3.9
 3 -1 5 41.7 5
 -3 -1 -5 39.1 5.2
 -3 1 -5 31.8 4.3
 3 1 5 43.3 5.8
 -3 1 -5 45.5 5.5
 -3 1 -5 29.4 5.5
 -3 1 -5 42.4 3.9
 -3 1 -5 22.5 4.6
 3 1 5 33.4 4.6
 4 -1 5 429.56 17.9
 -4 -1 -5 440.26 17.7
 4 -1 5 440.96 18
 4 -1 5 435.76 15.6
 -4 -1 -5 439.46 16.2
 -4 -1 -5 459.25 19
 -4 -1 -5 436.56 15.9
 -4 -1 -5 452.85 15.2
 4 -1 5 456.95 14.2
 -4 1 -5 446.06 13.7
 -4 1 -5 427.56 18.6
 -4 1 -5 454.15 16.2
 -4 1 -5 432.66 18.2
 4 1 5 451.65 14.9
 -4 1 -5 437.96 13.9
 4 1 5 447.96 16.3
 -5 -1 -5 64.49 8.5
 5 -1 5 67.19 6.2
 -5 -1 -5 68.49 6.9
 -5 -1 -5 64.79 6.6
 5 -1 5 61.19 7.3
 5 -1 5 72.59 6.9
 -5 -1 -5 75.59 8.1
 -5 -1 -5 60.09 6.4
 5 -1 5 62.79 8.4
 -5 1 -5 63.49 6.7
 -5 1 -5 73.99 9
 5 1 5 65.79 7.1
 5 1 5 70.99 6.3
 -5 1 -5 78.89 6
 -5 1 -5 54.09 7.4
 -6 -1 -5 57.29 4.7
 6 -1 5 50.09 7.2
 -6 -1 -5 57.19 7
 6 -1 5 50.09 5.9
 -6 -1 -5 53.49 6.6
 -6 -1 -5 60.49 6.4
 6 -1 5 60.99 7.9
 -6 -1 -5 40.5 6.2
 6 -1 5 57.89 6.7
 6 1 5 60.19 6.3
 6 1 5 64.89 7.1
 -6 1 -5 60.29 8.1
 -6 1 -5 50.79 6.5
 -6 1 -5 50.79 5.7
 7 -1 5 355.76 15.4
 7 -1 5 325.17 16.5
 7 -1 5 365.06 19.3
 -7 -1 -5 332.67 12.4
 7 -1 5 371.36 16.7
 -7 -1 -5 345.97 14.8
 -7 -1 -5 341.47 22.4
 7 1 5 371.46 15.6
 -7 1 -5 337.87 16.8
 -7 1 -5 366.16 15.2
 -7 1 -5 355.26 18.8
 -8 -1 -5 68.29 6.5
 8 -1 5 84.59 8.6
 -8 -1 -5 54.69 7.2
 -8 -1 -5 59.59 8.1
 8 -1 5 69.49 9.7
 8 -1 5 73.19 8.4
 -8 -1 -5 69.09 9.4
 -8 1 -5 57.39 12.9
 8 1 5 65.49 7.5
 8 1 5 67.29 9.4
 -8 1 -5 59.59 8.8
 -8 1 -5 80.09 8
 8 1 5 81.19 8.6
 9 -1 5 96.39 11.1
 9 -1 5 92.49 9.8
 9 -1 5 90.49 9.5
 -9 -1 -5 82.99 7.2
 9 -1 5 82.29 9.5
 -9 -1 -5 69.59 7.8
 9 1 5 82.79 8.8
 -9 1 -5 68.39 9
 9 1 5 73.89 9.1
 -9 1 -5 75.19 11
 9 1 5 81.09 10.3
 -10 -1 -5 126.09 9.7
 -10 -1 -5 126.09 9.7
 10 -1 5 125.29 11.6
 10 -1 5 105.69 12.2
 10 -1 5 127.49 11.7
 10 1 5 111.69 10.7
 10 1 5 123.69 11.7
 -10 1 -5 106.69 12.8
 10 1 5 116.79 13
 -11 -1 -5 -1.6 5.7
 11 -1 5 -0.6 3.8
 11 -1 5 4.8 4.7
 -11 -1 -5 0 3.7
 11 -1 5 5.5 3.9
 11 1 5 4.1 4.1
 -11 1 -5 3.2 6.9
 11 1 5 1.3 3.9
 11 1 5 -3.4 3.4
 -12 -1 -5 4.7 4.8
 -12 -1 -5 -4.4 6.7
 12 -1 5 2.2 4.6
 12 -1 5 4.1 6.7
 12 -1 5 1.7 4.3
 12 1 5 2.9 4.1
 -12 1 -5 2 7.4
 12 1 5 -0.3 4.6
 12 1 5 4.5 5.1
 13 -1 5 3 4.8
 13 -1 5 0.8 4.9
 13 -1 5 -7.1 4.8
 -13 -1 -5 2.1 5.5
 -13 -1 -5 -4.1 7.6
 13 1 5 1.2 3.7
 13 1 5 0.2 4.1
 -13 1 -5 -5 7
 -14 -1 -5 13.3 9.7
 14 -1 5 -5.9 4.3
 14 -1 5 -6.3 4.9
 -14 -1 -5 -1.2 6.7
 14 -1 5 -1.9 5.8
 -14 1 -5 31.8 11.2
 14 1 5 4.4 5.2
 -15 -1 -5 12.5 10.2
 -15 -1 -5 0 9.5
 15 -1 5 8.3 6.2
 15 -1 5 -3.7 5.5
 15 -1 5 4.9 5.8
 15 1 5 13.6 7.6
 -15 1 -5 10.8 9.8
 15 1 5 7.4 6.1
 -16 -1 -5 35.2 14.8
 16 -1 5 -12.7 6.3
 16 -1 5 -3 5.9
 16 -1 5 2.6 6
 -16 1 -5 -8.9 10.8
 16 1 5 -6.1 5.8
 15 -2 -5 -6 5.5
 -15 -2 5 5.5 7.6
 15 -2 -5 5.5 6.9
 15 2 -5 7.3 7
 -15 2 5 8.1 12.6
 15 2 -5 8 5.2
 15 2 -5 6.1 6.1
 -14 -2 5 11.4 7.5
 14 -2 -5 1.1 5.3
 14 -2 -5 4 7
 14 -2 -5 3.3 5.1
 14 2 -5 -7.9 4.3
 14 2 -5 1.2 4.9
 14 2 -5 0.2 4
 -14 2 5 1.4 11.3
 13 -2 -5 -3.9 5
 13 -2 -5 -6 4.7
 13 -2 -5 5.1 5.1
 -13 2 5 0.5 4.9
 13 2 -5 7.3 4.4
 -13 2 5 9.9 9.4
 13 2 -5 6 5
 13 2 -5 -1.2 4.2
 12 -2 -5 17.6 6.6
 -12 -2 5 23.8 6.8
 12 -2 -5 16.8 6.4
 12 -2 -5 19.6 6.6
 -12 -2 5 1.8 7.7
 -12 2 5 -0.1 14.3
 -12 2 5 14.9 4.4
 12 2 -5 15.1 5.1
 12 2 -5 11.8 6.4
 11 -2 -5 24.9 7.8
 11 -2 -5 25.7 7.1
 -11 -2 5 7 6.8
 -11 -2 5 20.4 5.9
 11 -2 -5 22.9 7
 -11 2 5 25.4 10.1
 11 2 -5 16.9 4.4
 11 2 -5 18 5.1
 -11 2 5 15.1 4.3
 11 2 -5 14.5 6.1
 10 -2 -5 9.2 5
 10 -2 -5 11 5.9
 -10 -2 5 4.9 4.8
 -10 -2 5 -11.7 5.1
 10 -2 -5 7.7 4.2
 -10 2 5 -1.3 2.8
 10 2 -5 2.7 4.4
 10 2 -5 2.6 3
 10 2 -5 -0.7 3.5
 10 2 -5 1.7 3.5
 -10 2 5 -0.9 6
 9 -2 -5 11.2 4.5
 9 -2 -5 13.6 3.2
 -9 -2 5 12.7 8.1
 -9 -2 5 2.2 3.8
 9 -2 -5 11.2 5
 -9 -2 5 11.1 4.3
 9 -2 -5 14.2 5.6
 -9 2 5 2.5 6.8
 9 2 -5 13.4 4.2
 9 2 -5 10.6 3.3
 9 2 -5 10.4 4.7
 9 2 -5 8.3 3
 -9 2 5 10.2 3.7
 9 2 -5 16.3 7.8
 8 -2 -5 6.2 4.1
 8 -2 -5 6.5 4.2
 8 -2 -5 3.2 2.6
 -8 -2 5 -0.1 3.3
 -8 -2 5 -7.1 4.2
 -8 2 5 5.1 2.9
 8 2 -5 4.5 3
 8 2 -5 -2.8 2.8
 8 2 -5 -1.5 2.2
 -8 2 5 3.9 4.1
 -8 2 5 -2.6 4.8
 8 2 -5 4.9 2.4
 8 2 -5 5.5 4.1
 7 -2 -5 252.17 14.1
 -7 -2 5 213.98 14.2
 -7 -2 5 225.08 11.6
 7 -2 -5 252.67 11.1
 7 -2 -5 218.78 18.4
 7 -2 -5 236.58 14.9
 -7 -2 5 276.27 14.1
 7 2 -5 214.58 9.2
 -7 2 5 290.37 15.9
 7 2 -5 253.47 16
 -7 2 5 259.57 17.8
 7 2 -5 249.97 14.4
 -7 2 5 236.48 11.9
 7 2 -5 252.47 10.2
 7 2 -5 241.08 11.9
 6 -2 -5 16.7 5
 6 -2 -5 9.9 4.5
 -6 -2 5 13.4 4.6
 6 -2 -5 12.4 3.7
 6 -2 -5 12.2 2.9
 6 -2 -5 19.2 5.3
 -6 -2 5 8.8 4.5
 -6 -2 5 9.9 3.1
 6 -2 -5 8.2 3.5
 6 2 -5 15.7 4.9
 6 2 -5 6.8 2.8
 -6 2 5 10.9 5.7
 6 2 -5 9.5 2.1
 -6 2 5 4.5 3.5
 6 2 -5 11.6 2.4
 6 2 -5 6 4
 -6 2 5 7.8 2.9
 -5 -2 5 4.6 2.5
 5 -2 -5 4.9 3.9
 5 -2 -5 7.1 3.2
 5 -2 -5 6.4 3.1
 5 -2 -5 9 2.7
 -5 -2 5 3.7 3.4
 5 -2 -5 5.5 3.7
 -5 -2 5 7.1 4.2
 5 -2 -5 8.1 4
 5 2 -5 5.4 2.3
 5 2 -5 5.6 4
 5 2 -5 9.1 4.1
 -5 2 5 8.1 5.3
 -5 2 5 3.6 3.5
 -5 2 5 8.6 2.8
 -4 -2 5 176.18 7.5
 4 -2 -5 176.98 10.9
 4 -2 -5 172.78 9.6
 4 -2 -5 180.78 11.7
 -4 -2 5 175.38 11.1
 4 -2 -5 165.88 8.7
 -4 -2 5 167.78 10.6
 4 -2 -5 148.39 10.9
 4 -2 -5 166.58 11.8
 -4 2 5 171.68 11.5
 4 2 -5 173.88 10.5
 -4 2 5 169.88 9.9
 4 2 -5 171.68 11.7
 4 2 -5 164.38 7.7
 -4 2 5 173.58 12.8
 3 -2 -5 126.29 10.5
 3 -2 -5 128.29 9.8
 3 -2 -5 127.39 8.7
 3 -2 -5 140.29 10.2
 -3 -2 5 137.29 10
 -3 -2 5 137.69 9.3
 3 -2 -5 136.69 8.5
 3 -2 -5 135.99 10.1
 -3 2 5 141.59 9.3
 -3 2 5 147.39 11.2
 -3 2 5 135.49 10
 3 2 -5 125.09 10
 3 2 -5 132.59 9.2
 -3 2 5 131.49 10.2
 -2 -2 5 220.98 12
 -2 -2 5 218.38 11.1
 2 -2 -5 233.78 13.2
 2 -2 -5 231.28 12.9
 -2 -2 5 228.68 11.6
 -2 -2 5 199.58 9.2
 2 -2 -5 237.18 11.6
 2 -2 -5 218.68 11.6
 2 -2 -5 219.18 12.2
 2 2 -5 231.68 13.2
 2 2 -5 230.08 7.9
 -2 2 5 229.48 13.3
 2 2 -5 237.98 11.7
 -2 2 5 220.18 12.7
 -2 2 5 222.98 12
 -1 -2 5 184.28 11
 -1 -2 5 173.88 10.3
 1 -2 -5 178.88 10.6
 1 -2 -5 196.58 10.7
 -1 -2 5 182.48 7.9
 1 -2 -5 185.28 11.7
 1 -2 -5 171.58 10.8
 1 -2 -5 194.48 12
 -1 -2 5 178.48 9.8
 1 2 -5 195.18 11.8
 1 2 -5 181.78 10.3
 1 2 -5 195.78 8.2
 -1 2 5 188.38 11.1
 -1 2 5 188.48 11.8
 -1 2 5 178.98 11.3
 0 -2 5 7.3 2.2
 0 -2 -5 8.2 4
 0 -2 5 7.2 3.4
 0 -2 5 6 2.7
 0 -2 5 9.7 3.6
 0 -2 -5 8 3.6
 0 -2 5 11.6 4.1
 0 -2 -5 12.5 3.9
 0 -2 -5 7.7 4.1
 0 2 -5 7 3.4
 0 2 -5 11.2 3.1
 0 2 5 9.9 4.3
 0 2 5 8.5 3.9
 0 2 5 6.5 3.6
 0 2 -5 4.2 4.3
 1 -2 5 509.75 17.7
 1 -2 5 507.05 20.4
 -1 -2 -5 532.55 16.8
 -1 -2 -5 500.15 20
 -1 -2 -5 510.95 18.4
 1 -2 5 520.65 15.6
 1 -2 5 498.85 18.3
 -1 -2 -5 498.35 16
 1 -2 5 498.55 18.3
 -1 -2 -5 496.35 19.5
 -1 -2 -5 526.95 21.2
 -1 2 -5 501.95 19.5
 -1 2 -5 524.05 18.3
 1 2 5 526.85 17.3
 1 2 5 530.25 20.9
 -1 2 -5 510.45 20.2
 -1 2 -5 513.45 17.9
 -2 -2 -5 8.6 4
 2 -2 5 7 3.1
 2 -2 5 11.8 3.9
 -2 -2 -5 9.3 4.3
 -2 -2 -5 7.6 2.5
 2 -2 5 13.8 4.9
 2 -2 5 9.8 2.4
 -2 -2 -5 13.2 3.8
 -2 -2 -5 8.8 3.6
 -2 -2 -5 10.9 2.8
 2 -2 5 11.9 3.2
 2 -2 5 9.8 2.8
 2 2 5 8 4.4
 -2 2 -5 5.2 3
 -2 2 -5 10.2 4.6
 2 2 5 11.1 2.8
 -2 2 -5 9.2 4.2
 -2 2 -5 7.5 3.4
 -3 -2 -5 73.19 7.2
 -3 -2 -5 81.39 8.7
 3 -2 5 76.59 7.3
 -3 -2 -5 85.79 10.6
 3 -2 5 75.99 8.5
 -3 -2 -5 75.39 5
 3 -2 5 73.59 5.6
 3 -2 5 71.59 6.5
 3 -2 5 75.59 6.5
 3 -2 5 73.99 8.6
 3 -2 5 79.49 5.5
 -3 2 -5 82.09 7.1
 -3 2 -5 73.49 7.4
 -3 2 -5 63.09 8.9
 3 2 5 79.59 5.1
 3 2 5 75.99 8.6
 4 -2 5 7.4 3.4
 4 -2 5 7.4 2.9
 -4 -2 -5 5.1 2.2
 4 -2 5 9.3 2.4
 -4 -2 -5 5.3 3.6
 -4 -2 -5 4.6 3.3
 4 -2 5 5 3
 4 -2 5 4.5 4
 -4 -2 -5 7.3 4.9
 4 -2 5 5.5 3.3
 -4 -2 -5 10.5 4.3
 -4 2 -5 9.3 3.7
 -4 2 -5 3.9 2.4
 -4 2 -5 5.5 4.4
 4 2 5 8.7 3.8
 4 2 5 8.2 2.2
 4 2 5 14.2 5
 -4 2 -5 -2.1 2.7
 -5 -2 -5 46.3 4.8
 5 -2 5 41.7 8.7
 5 -2 5 33.7 6.4
 5 -2 5 40.4 5.9
 -5 -2 -5 38.7 10.1
 -5 -2 -5 38 6.6
 5 -2 5 32.9 5.2
 5 -2 5 46.9 5
 -5 -2 -5 31.9 5.4
 -5 -2 -5 48.5 8.8
 5 -2 5 41.7 4.8
 -5 2 -5 37.7 5.9
 -5 2 -5 35.7 5.1
 5 2 5 47.7 9.6
 -5 2 -5 44 6
 -5 2 -5 25.9 7.6
 5 2 5 34.3 5.6
 5 2 5 43.5 4.4
 -6 -2 -5 38.4 8.3
 -6 -2 -5 36.9 6.9
 -6 -2 -5 23.3 5.1
 6 -2 5 49.4 8.2
 -6 -2 -5 28.4 4.4
 6 -2 5 41.8 9.6
 -6 -2 -5 28.5 6
 6 -2 5 34.1 5
 6 -2 5 45.2 7.8
 6 2 5 40.6 4.6
 -6 2 -5 35.8 5.2
 -6 2 -5 38.1 7.7
 6 2 5 27.4 5.3
 -6 2 -5 36.7 5.3
 7 -2 5 293.77 17.9
 7 -2 5 312.37 13.8
 -7 -2 -5 311.17 16.5
 7 -2 5 300.27 15.5
 7 -2 5 308.67 18.9
 -7 -2 -5 301.57 16.1
 -7 2 -5 310.97 19.5
 7 2 5 288.07 12.2
 -7 2 -5 286.27 13.7
 -7 2 -5 308.87 16.9
 7 2 5 291.87 15.8
 8 -2 5 11.9 4.7
 -8 -2 -5 1.5 4.9
 -8 -2 -5 -0.3 6.4
 8 -2 5 5.5 3.4
 8 -2 5 6.1 3.4
 8 2 5 5.2 2.7
 8 2 5 5.7 4.1
 -8 2 -5 0.6 5.7
 -8 2 -5 -0.1 3.4
 -9 -2 -5 0.7 5.7
 9 -2 5 13.9 5
 9 -2 5 3.9 4.5
 9 -2 5 8.8 3.8
 -9 -2 -5 0.6 5.6
 9 2 5 9.8 4.3
 -9 2 -5 12.9 7.2
 -9 2 -5 7.3 4.5
 9 2 5 11.3 3.7
 -10 -2 -5 14.8 6.9
 -10 -2 -5 12.6 6.8
 10 -2 5 12.3 5.6
 10 -2 5 12.1 4.8
 10 -2 5 10.1 5.7
 -10 2 -5 -2.2 4.5
 10 2 5 9.1 3.7
 -10 2 -5 10.6 7
 10 2 5 11.5 4.8
 11 -2 5 186.68 14.7
 -11 -2 -5 157.08 14
 11 -2 5 170.38 14.3
 11 -2 5 166.68 17.2
 -11 -2 -5 175.98 18.9
 11 2 5 162.88 13.9
 -11 2 -5 164.28 18.3
 11 2 5 163.88 13.3
 -12 -2 -5 5.1 8.7
 12 -2 5 2.9 4.7
 -12 -2 -5 10.5 8.1
 12 -2 5 8.6 6.1
 12 -2 5 -3.2 3.7
 -12 2 -5 0.5 8
 12 2 5 1.9 3.9
 12 2 5 -5.5 4.6
 -13 -2 -5 6.7 9.6
 -13 -2 -5 32.3 11.2
 13 -2 5 6.3 5.6
 13 -2 5 4.2 6
 13 -2 5 10.3 6.4
 13 2 5 10.6 5.3
 13 2 5 8.4 4.8
 -13 2 -5 -0.2 8.8
 14 -2 5 -4.2 5.4
 14 -2 5 0.3 5.2
 -14 -2 -5 0.9 8.7
 14 -2 5 -1.5 5.4
 -14 2 -5 -15.9 9.6
 14 2 5 -1.8 4.7
 14 2 5 1.9 4.9
 15 -2 5 -15.6 6.5
 15 -2 5 -6.1 8.5
 -15 -2 -5 -18.4 10.6
 -15 2 -5 0.3 11.8
 15 2 5 2.1 5.9
 15 2 5 -5.5 5.8
 14 -3 -5 29 10.5
 14 -3 -5 15.2 9.5
 14 -3 -5 -3.8 6.3
 -14 3 5 38.6 14.4
 14 3 -5 9.9 5.8
 -13 -3 5 12 5.9
 13 -3 -5 8.3 7.1
 13 -3 -5 -0.1 5.3
 13 -3 -5 1.5 6.2
 13 3 -5 1.5 5.9
 -13 3 5 15.4 10.7
 12 -3 -5 12.7 5.8
 -12 -3 5 -0.7 4.7
 12 -3 -5 4.4 6.2
 12 -3 -5 -1.5 6.1
 -12 3 5 -3.8 9.6
 12 3 -5 5.2 4.6
 11 -3 -5 -9.3 3.8
 11 -3 -5 -0.8 5.8
 11 -3 -5 1.1 5.6
 -11 -3 5 2.1 4.2
 -11 3 5 -3.3 3.9
 -11 3 5 -5.4 8.8
 11 3 -5 -4.9 3.6
 11 3 -5 10.1 4.8
 -10 -3 5 21.8 5.8
 10 -3 -5 34.3 4.5
 10 -3 -5 37.2 10.8
 10 -3 -5 36.1 7.8
 10 3 -5 37.6 7.2
 10 3 -5 43.8 8
 -10 3 5 19.1 15
 10 3 -5 27.5 8.2
 -9 -3 5 3.5 5
 9 -3 -5 7.4 5.3
 9 -3 -5 6.8 6.1
 9 -3 -5 12.8 5.3
 9 -3 -5 2.7 2.7
 9 3 -5 0.4 4.1
 -9 3 5 8.8 7.6
 9 3 -5 10.4 4.4
 9 3 -5 3.1 5.6
 -9 3 5 5.2 3.9
 8 -3 -5 111.39 7.6
 8 -3 -5 137.59 14.7
 -8 -3 5 123.39 9.4
 8 -3 -5 135.49 13.3
 8 -3 -5 133.39 11.9
 8 -3 -5 124.39 8.7
 -8 3 5 113.99 15.1
 8 3 -5 120.09 12.8
 8 3 -5 133.19 10.3
 8 3 -5 124.89 12.1
 -8 3 5 129.09 10
 7 -3 -5 0.6 3.5
 7 -3 -5 -2 3.4
 7 -3 -5 1.8 3
 7 -3 -5 7.5 4.3
 -7 -3 5 5.9 3.5
 7 3 -5 1.4 4.6
 7 3 -5 2.3 2.9
 -7 3 5 -7.9 5.3
 -7 3 5 -3.2 3.1
 7 3 -5 -2.6 3.2
 6 -3 -5 24.1 5.3
 -6 -3 5 25.5 5
 6 -3 -5 25.1 6.3
 6 -3 -5 23.8 4.2
 -6 -3 5 20.7 4
 6 -3 -5 21.6 5.2
 -6 3 5 18.6 4.8
 6 3 -5 22.6 6.9
 6 3 -5 26.2 6.4
 -6 3 5 27.7 7.7
 6 3 -5 25.6 4.8
 -6 3 5 25.6 5.5
 -5 -3 5 42.9 5.1
 5 -3 -5 44.7 6.9
 -5 -3 5 50.09 6.7
 5 -3 -5 51.49 7.3
 5 -3 -5 52.59 6.1
 5 -3 -5 51.59 7.5
 -5 -3 5 39.5 6.3
 -5 3 5 43.5 9.1
 5 3 -5 36.7 7.5
 -5 3 5 35.4 6.4
 5 3 -5 44.6 8.4
 -5 3 5 42.3 6.5
 4 -3 -5 85.29 14.4
 4 -3 -5 118.49 12.1
 4 -3 -5 99.59 9.6
 4 -3 -5 107.09 10.5
 -4 -3 5 115.69 10.9
 4 -3 -5 117.19 11
 -4 -3 5 107.89 9.3
 4 -3 -5 113.09 8.8
 4 3 -5 131.19 10.9
 -4 3 5 111.99 12.5
 -4 3 5 104.69 10.9
 4 3 -5 116.49 11.4
 -4 3 5 105.79 9.5
 3 -3 -5 13.1 4.7
 3 -3 -5 6.4 4.5
 3 -3 -5 14.9 4.2
 -3 -3 5 21.8 4.8
 3 -3 -5 17.8 5.3
 -3 -3 5 14.1 4
 -3 -3 5 16.4 5.1
 3 -3 -5 11.4 4.7
 3 3 -5 15 5.1
 3 3 -5 17.1 5.5
 -3 3 5 15.7 5.4
 -3 3 5 15.9 5.9
 -2 -3 5 72.29 8.5
 2 -3 -5 75.79 9.1
 -2 -3 5 79.79 5.8
 -2 -3 5 79.49 8.5
 2 -3 -5 75.19 8.5
 -2 -3 5 82.29 5
 2 -3 -5 64.09 9.2
 2 -3 -5 78.49 9
 2 -3 -5 75.19 9.6
 -2 -3 5 89.89 9.6
 -2 -3 5 67.89 7.8
 2 3 -5 87.39 10
 -2 3 5 68.29 9.8
 -2 3 5 82.69 9.9
 2 3 -5 82.19 9.2
 -1 -3 5 725.83 21.4
 1 -3 -5 743.23 32.1
 -1 -3 5 735.93 21.4
 1 -3 -5 737.13 28.7
 -1 -3 5 701.53 26.9
 1 -3 -5 759.42 28.2
 -1 -3 5 712.43 24.7
 1 -3 -5 709.93 26.2
 -1 -3 5 732.73 26.2
 -1 -3 5 752.72 21.7
 1 -3 -5 691.93 28.6
 -1 -3 5 699.63 27.1
 -1 3 5 688.63 27.2
 1 3 -5 744.33 28.7
 1 3 -5 752.02 27.1
 -1 3 5 739.13 29.4
 0 -3 5 64.69 8.8
 0 -3 -5 74.19 11.3
 0 -3 -5 80.19 7.2
 0 -3 5 65.29 10
 0 -3 5 67.39 8.1
 0 -3 -5 75.19 7.5
 0 -3 5 67.29 6.2
 0 -3 -5 66.09 9
 0 -3 -5 61.89 8.7
 0 -3 5 77.29 6.7
 0 3 -5 76.19 8.6
 0 3 -5 74.29 12.1
 0 3 5 58.19 8
 0 3 5 81.69 10.5
 -1 -3 -5 11.5 4.5
 1 -3 5 10.4 4.8
 -1 -3 -5 8.5 2.9
 1 -3 5 10.6 4.9
 -1 -3 -5 8.5 3.9
 1 -3 5 12.1 3.2
 1 -3 5 11.1 3.5
 -1 -3 -5 12.2 3.5
 1 -3 5 17.1 4.9
 1 -3 5 8.4 3.3
 -1 -3 -5 2.2 4.3
 -1 -3 -5 17.7 9.9
 -1 3 -5 13.9 5.4
 1 3 5 9.4 3.9
 -1 3 -5 5.9 3.9
 -1 3 -5 18.6 6.7
 1 3 5 10.1 5
 2 -3 5 51.29 9
 -2 -3 -5 46.9 7.5
 -2 -3 -5 47.1 8.1
 -2 -3 -5 46.3 5.9
 -2 -3 -5 46.5 8.3
 2 -3 5 44.8 5.7
 -2 -3 -5 52.29 5.2
 2 -3 5 43.4 7.1
 2 -3 5 56.29 7.6
 2 -3 5 58.49 6.7
 2 -3 5 56.99 7.1
 -2 -3 -5 55.79 7
 2 3 5 56.79 6.2
 -2 3 -5 41.2 8.2
 -2 3 -5 62.19 9.1
 2 3 5 42.3 8.2
 -2 3 -5 57.49 7.6
 3 -3 5 149.39 13.1
 3 -3 5 173.78 10
 -3 -3 -5 160.68 14.6
 -3 -3 -5 145.49 10.6
 3 -3 5 168.48 10.9
 3 -3 5 145.59 9.1
 -3 -3 -5 126.79 8
 -3 -3 -5 151.88 6.9
 3 -3 5 149.99 10.1
 -3 -3 -5 169.78 13.3
 3 -3 5 144.79 11.3
 3 -3 5 154.58 11.4
 3 3 5 158.78 13.2
 -3 3 -5 165.28 12.1
 -3 3 -5 149.09 13.9
 -4 -3 -5 39.9 7.4
 4 -3 5 32.1 6.3
 4 -3 5 30.3 4.4
 4 -3 5 35 8.4
 -4 -3 -5 32.7 7.8
 4 -3 5 53.19 6.9
 -4 -3 -5 30.9 3.7
 4 -3 5 21.8 5.9
 4 -3 5 42.1 5.9
 4 -3 5 46.1 5.7
 -4 -3 -5 37.3 5.9
 -4 3 -5 34.3 8
 4 3 5 38.7 8
 -4 3 -5 29.7 6.2
 5 -3 5 227.78 9.1
 5 -3 5 225.98 15.3
 5 -3 5 235.68 11.2
 5 -3 5 209.48 11.6
 5 -3 5 222.18 15.2
 5 -3 5 229.68 14.7
 -5 -3 -5 238.98 18.6
 -5 3 -5 237.78 17.7
 5 3 5 233.88 17
 -5 3 -5 240.18 13.9
 -6 -3 -5 9.7 7.1
 6 -3 5 -1.8 3
 -6 -3 -5 -0.5 4
 6 -3 5 6.3 3
 6 -3 5 13.6 4.3
 6 -3 5 2.3 4.3
 -6 3 -5 2.2 3.2
 6 3 5 1.7 5.3
 -6 3 -5 6.3 6.5
 -6 3 -5 2.2 4.3
 6 3 5 12.3 4.4
 -6 3 -5 6.5 4.6
 -7 -3 -5 167.58 18.4
 7 -3 5 189.68 15.9
 7 -3 5 190.88 12.9
 7 -3 5 179.98 11.3
 -7 -3 -5 159.78 15
 -7 3 -5 172.08 17.3
 -7 3 -5 174.18 12
 7 3 5 174.58 16
 -7 3 -5 180.68 11.5
 7 3 5 196.68 13.8
 8 -3 5 34 5.7
 8 -3 5 29 6.3
 -8 -3 -5 17.6 8.8
 8 -3 5 42.9 8.6
 8 3 5 33.6 8.7
 8 3 5 21.5 6.3
 -8 3 -5 36.9 6.1
 -8 3 -5 23.4 9.3
 -8 3 -5 27.7 5.6
 9 -3 5 8.9 3.8
 9 -3 5 -1.6 4
 -9 -3 -5 7 8.2
 -9 3 -5 2.4 4
 9 3 5 8.1 4.9
 -9 3 -5 5.8 7.7
 9 3 5 11.3 6.8
 10 -3 5 11.3 4.9
 10 -3 5 10.2 6.6
 -10 -3 -5 19.2 9.4
 10 -3 5 17.5 6.2
 10 3 5 11.4 5.8
 10 3 5 9.8 2.7
 10 3 5 13.5 8.8
 -11 -3 -5 32.7 11.4
 11 -3 5 30.7 7
 11 -3 5 27 7.4
 11 -3 5 25.4 8.4
 11 3 5 16.6 3.4
 11 3 5 32.4 7.7
 11 3 5 12.8 8.7
 -11 3 -5 36.6 12.5
 12 -3 5 3.6 4.7
 -12 -3 -5 0.9 8.6
 12 -3 5 -7.4 4.8
 12 -3 5 5.7 6
 12 3 5 -3.7 3
 12 3 5 -3.9 7
 -12 3 -5 7.1 8.2
 12 3 5 7.5 5.6
 13 -3 5 9.5 7.5
 -13 -3 -5 -8.9 10.1
 13 -3 5 -11.4 4.7
 13 -3 5 2.4 6.2
 13 3 5 12.4 6.8
 -13 3 -5 10.7 9.9
 13 3 5 -8.8 7
 14 -3 5 2.5 7.5
 14 -3 5 12.9 13.6
 14 -3 5 4.1 5.9
 -14 -3 -5 -22.6 9.8
 14 3 5 -1.3 6.6
 -14 3 -5 2.7 11.5
 14 3 5 4.8 12.3
 13 -4 -5 9.7 8.7
 13 -4 -5 -3.2 7
 13 -4 -5 -4.9 6.6
 13 4 -5 8.2 7.9
 -13 4 5 18.7 13
 13 4 -5 7.9 8.4
 12 -4 -5 -0.2 5.9
 12 -4 -5 -6.2 6.4
 12 -4 -5 1.1 5.4
 -12 4 5 14.1 12.3
 12 4 -5 10.1 6.3
 12 4 -5 -12.8 6.5
 11 -4 -5 6.7 6.4
 11 -4 -5 14.1 6.3
 11 -4 -5 11.3 6
 11 4 -5 7.9 8.5
 -11 4 5 34.5 13.3
 11 4 -5 21.6 6.2
 10 -4 -5 21.8 3.7
 10 -4 -5 24.9 8.8
 10 -4 -5 16.2 7
 -10 -4 5 16.6 4.4
 10 -4 -5 28.4 8.4
 10 4 -5 19.6 7.2
 10 4 -5 43.1 9.7
 -10 4 5 38.1 11.9
 9 -4 -5 6.2 4.7
 9 -4 -5 10.1 5.5
 9 -4 -5 0.8 6.1
 9 -4 -5 8.4 3.3
 -9 -4 5 15.4 5.5
 -9 4 5 8.4 9
 9 4 -5 7.6 8.8
 9 4 -5 1.1 7.1
 -8 -4 5 8.3 4.6
 -8 -4 5 -9.7 4.2
 8 -4 -5 13.7 5.2
 8 -4 -5 -2.8 2.9
 8 -4 -5 -2.7 4.5
 8 -4 -5 -1.1 5.2
 8 4 -5 -3.7 5.2
 8 4 -5 12 6.3
 -8 4 5 5.5 7.5
 7 -4 -5 29.9 5.1
 7 -4 -5 28.7 7.4
 7 -4 -5 40 7.2
 -7 -4 5 22.4 5.2
 -7 -4 5 20.4 6.3
 7 -4 -5 17.9 7.2
 7 -4 -5 30.2 7
 -7 4 5 32.3 10.3
 7 4 -5 26.2 8.7
 7 4 -5 21.3 7.4
 6 -4 -5 7.7 4.7
 -6 -4 5 14.5 6.2
 6 -4 -5 13.9 4.2
 6 -4 -5 13.5 6.1
 6 -4 -5 30.8 7
 6 -4 -5 9 5.4
 -6 -4 5 15 3.9
 6 4 -5 26.1 7.1
 -6 4 5 17.4 8.5
 6 4 -5 21 7.4
 5 -4 -5 58.29 8.9
 -5 -4 5 46.2 8.3
 -5 -4 5 56.29 6.1
 5 -4 -5 74.79 10.7
 5 4 -5 71.19 11.8
 5 4 -5 69.09 11
 -5 4 5 79.09 13
 4 -4 -5 24.7 5.9
 -4 -4 5 31.8 7.4
 4 -4 -5 28.7 6.5
 4 -4 -5 29.2 7
 -4 4 5 26.6 7.8
 4 4 -5 29.7 8.2
 -4 4 5 27.2 8.4
 4 4 -5 33.7 7.9
 -3 -4 5 49.1 5.7
 3 -4 -5 44.8 8.3
 -3 -4 5 36.7 6.9
 -3 -4 5 50.09 11.4
 3 -4 -5 36.5 7.7
 3 -4 -5 33.9 6.5
 -3 4 5 37.1 8.6
 -3 4 5 30.4 8.2
 3 4 -5 27.9 7.9
 3 4 -5 33.1 8.3
 -2 -4 5 33.5 7.6
 2 -4 -5 29.4 7.1
 -2 -4 5 33.4 4.8
 2 -4 -5 33.8 7
 2 -4 -5 32.6 7.1
 -2 -4 5 26.6 3.3
 -2 -4 5 19.4 6.6
 -2 -4 5 30.6 6.9
 2 4 -5 35.8 7.7
 -2 4 5 27.4 7.5
 -2 4 5 29.5 8
 2 4 -5 45.2 9
 -1 -4 5 3.3 3
 1 -4 -5 -1.5 4.2
 -1 -4 5 -2.7 2.4
 1 -4 -5 2.3 4.1
 -1 -4 5 4.5 5.3
 -1 -4 5 1.8 2.8
 -1 -4 5 -9 4
 1 -4 -5 -3.3 3.6
 1 -4 -5 -6.6 3.7
 1 4 -5 -4.8 4.3
 -1 4 5 0.6 4.3
 1 4 -5 5.7 5.2
 -1 4 5 1.3 4.8
 0 -4 5 1.9 3.3
 0 -4 5 6.9 4.8
 0 -4 -5 -2.9 3.6
 0 -4 -5 1.5 4.7
 0 -4 5 4.3 6.2
 0 -4 -5 -3.1 4.5
 0 -4 -5 -2.7 3.8
 0 -4 5 0.4 2.8
 0 4 5 9.3 5.2
 0 4 -5 3.3 4.6
 0 4 5 4.7 5.2
 0 4 -5 5.6 4.5
 1 -4 5 -1.4 4.1
 -1 -4 -5 4 3.1
 1 -4 5 7.2 3.6
 -1 -4 -5 7.4 4.3
 1 -4 5 -0.9 4.7
 -1 -4 -5 5.4 4.8
 1 -4 5 6.1 4.6
 -1 -4 -5 -0.8 4.7
 1 -4 5 2.8 3.5
 -1 4 -5 0.6 4
 1 4 5 -2.5 4.5
 1 4 5 12.4 4.4
 -1 4 -5 -1.5 3.4
 -2 -4 -5 11.2 4.1
 2 -4 5 10 4
 -2 -4 -5 6.2 4.3
 2 -4 5 8.8 4.1
 2 -4 5 0.9 4.2
 -2 -4 -5 9.3 3.1
 -2 -4 -5 2.8 5.1
 2 -4 5 5.8 4.7
 -2 4 -5 11.5 6.5
 2 4 5 11.4 4.4
 -2 4 -5 14.7 6.4
 -2 4 -5 4.2 4.6
 2 4 5 10.7 5.5
 -3 -4 -5 58.39 4.5
 3 -4 5 54.49 8.2
 3 -4 5 59.39 7.9
 -3 -4 -5 49.6 5
 3 -4 5 53.59 8.1
 -3 -4 -5 49 7.5
 3 -4 5 50.19 7
 -3 -4 -5 52.39 6.8
 -3 -4 -5 40.6 9.6
 3 4 5 67.39 11.9
 -3 4 -5 57.49 9.7
 -3 4 -5 65.09 11.6
 -4 -4 -5 309.07 13.4
 -4 -4 -5 327.37 24.3
 4 -4 5 355.76 17.1
 -4 -4 -5 328.47 17.7
 4 -4 5 353.56 16.2
 4 -4 5 343.47 16.8
 4 -4 5 327.67 19.5
 -4 4 -5 323.57 22.1
 4 4 5 347.37 22.4
 -4 4 -5 357.66 20.4
 5 -4 5 8.7 4
 5 -4 5 1.6 3.2
 5 -4 5 8.3 3.8
 -5 -4 -5 9.1 7.6
 5 -4 5 0.4 4.3
 -5 4 -5 13.5 5.9
 5 4 5 8.4 6.8
 -5 4 -5 14.1 7.5
 6 -4 5 -2.8 5
 -6 -4 -5 5 8.1
 6 -4 5 11.1 4.8
 6 -4 5 11.6 3.7
 6 -4 5 2.9 2.5
 -6 4 -5 8.7 5.2
 6 4 5 13.1 6.6
 -6 4 -5 1.1 6.4
 -7 -4 -5 14.6 12.6
 7 -4 5 4.4 5.2
 7 -4 5 9.3 5.3
 7 -4 5 0.9 5
 7 4 5 -1.5 5.7
 -7 4 -5 8.1 11.5
 -7 4 -5 7.2 5.8
 8 -4 5 2.9 4.6
 -8 -4 -5 13.4 9.2
 8 -4 5 -0.9 3.8
 8 -4 5 0.1 8.2
 -8 4 -5 3.3 5.2
 8 4 5 16.6 8.2
 -8 4 -5 8.9 7.8
 9 -4 5 -5.3 3.9
 9 -4 5 4.2 6
 -9 -4 -5 17.4 10.1
 9 4 5 2.9 7.2
 -9 4 -5 4.4 9.5
 10 -4 5 17.8 5.6
 -10 -4 -5 5.9 10.1
 10 -4 5 21.7 6.9
 10 -4 5 18.1 8.3
 -10 4 -5 14.9 11.1
 10 4 5 5.1 7.2
 -11 -4 -5 14.2 11.1
 11 -4 5 11.3 5.5
 11 -4 5 2.5 5.7
 11 -4 5 2.2 6.5
 11 4 5 13.6 9.1
 -11 4 -5 8 12.3
 11 4 5 11.1 6.7
 12 -4 5 -1.8 5.6
 12 -4 5 6.3 6.3
 -12 -4 -5 -5.2 12
 12 -4 5 4.8 7.7
 -12 4 -5 -13 10.7
 12 4 5 -2.9 5.7
 12 4 5 -1.6 7.5
 13 -4 5 17.2 9.2
 13 4 5 5.6 8.5
 13 4 5 36.6 10.3
 -13 4 -5 7 13.4
 11 -5 -5 16.7 11.5
 11 -5 -5 -4 6.4
 11 -5 -5 5.4 8.7
 11 5 -5 17.4 10.7
 10 -5 -5 5 5.2
 10 -5 -5 -8 7.2
 10 -5 -5 -15.1 5.5
 10 5 -5 -5.7 8.1
 9 -5 -5 12.9 7.8
 9 -5 -5 0.6 6.3
 9 -5 -5 -5.9 6.4
 9 -5 -5 8.1 2.9
 9 5 -5 3.1 8.3
 9 5 -5 5.6 6.9
 -9 5 5 -0.2 10
 8 -5 -5 10.6 6.5
 8 -5 -5 15.2 7
 8 -5 -5 -4.6 5.8
 8 5 -5 -6.3 6.2
 -8 5 5 13.8 10.3
 8 5 -5 5 7
 7 -5 -5 -0.5 5.6
 7 -5 -5 -4.6 4.7
 7 -5 -5 -5.4 3.9
 7 5 -5 3.3 7.2
 -7 5 5 -0.4 8.2
 7 5 -5 -9 6.2
 6 -5 -5 10.2 7.2
 6 -5 -5 19.5 5.7
 6 -5 -5 14.5 6
 -6 5 5 35.3 11.5
 6 5 -5 24.7 8.9
 6 5 -5 29.8 11.3
 5 -5 -5 10.3 5
 5 -5 -5 7.1 5.3
 5 -5 -5 2.2 5.7
 5 -5 -5 6.9 5.5
 -5 -5 5 8.5 7.2
 5 5 -5 11.6 6.9
 5 5 -5 8.3 6.3
 -5 5 5 -2.7 6.8
 4 -5 -5 24 7.5
 4 -5 -5 20.4 6.4
 4 -5 -5 22.5 6.8
 4 -5 -5 19.9 7.2
 -4 5 5 23.6 8.9
 -4 5 5 10 9.3
 4 5 -5 14.3 8.4
 4 5 -5 8.7 7.7
 3 -5 -5 -9.6 4.4
 3 -5 -5 -12.2 5.1
 -3 -5 5 3.6 3.5
 3 -5 -5 3.5 5.5
 3 -5 -5 6.2 5.8
 -3 5 5 -0.6 6.5
 3 5 -5 2.2 6.1
 -3 5 5 0.8 5.9
 3 5 -5 2 6.1
 2 -5 -5 87.39 12.9
 2 -5 -5 64.09 10.8
 -2 -5 5 71.59 8.8
 2 -5 -5 72.59 10.2
 2 -5 -5 98.59 12.6
 -2 -5 5 77.09 13.7
 2 5 -5 64.39 11.9
 2 5 -5 85.39 13.5
 -2 5 5 93.99 13.7
 1 -5 -5 15.9 7.1
 -1 -5 5 20.8 5
 1 -5 -5 8.1 5
 -1 -5 5 20.1 5.6
 -1 -5 5 7.3 3.6
 1 -5 -5 1.5 6.3
 1 -5 -5 8.7 6.4
 -1 -5 5 14.4 8.9
 1 -5 -5 17.8 5.6
 1 5 -5 14.3 9
 -1 5 5 14 7.2
 1 5 -5 24.7 8.9
 -1 5 5 11.5 8.3
 0 -5 5 16.5 4.4
 0 -5 -5 27.8 7.2
 0 -5 -5 12 6.4
 0 -5 5 22.2 5.6
 0 -5 -5 19.6 7.7
 0 -5 -5 11.1 5
 0 -5 5 20.5 7.4
 0 -5 5 19.7 6.8
 0 -5 5 10.6 4.1
 0 5 -5 14.6 7.3
 0 5 5 19.8 9.1
 0 5 5 19.2 7.2
 0 5 -5 29.7 14.9
 -1 -5 -5 -4.5 3.1
 -1 -5 -5 -0.5 5.9
 -1 -5 -5 -2.8 4.5
 -1 -5 -5 1.7 6.2
 1 -5 5 -6.9 4.7
 1 -5 5 -0.2 5.9
 1 -5 5 -3.2 3.8
 1 5 5 3.2 8.4
 1 5 5 4 4.9
 -1 5 -5 2.6 6.2
 -1 5 -5 -2.2 5.9
 2 -5 5 10.4 5
 2 -5 5 3.6 4.4
 -2 -5 -5 2.2 6.5
 -2 -5 -5 5.7 5.8
 2 -5 5 -1.3 4.2
 2 -5 5 14 6.2
 -2 -5 -5 6 3.6
 -2 -5 -5 6.9 3.3
 -2 5 -5 12.4 7
 -2 5 -5 2.2 6
 -3 -5 -5 40.6 8.7
 3 -5 5 45.3 7.7
 3 -5 5 56.29 7.8
 -3 -5 -5 42.4 11.8
 3 -5 5 51.99 7.9
 3 -5 5 51.49 9.2
 3 5 5 49.5 13.1
 -3 5 -5 49.9 10.2
 4 -5 5 -1.8 3.7
 4 -5 5 6.8 4
 -4 -5 -5 11.5 7.9
 4 -5 5 -4.2 4.5
 4 -5 5 0.9 4.3
 4 5 5 7.6 6.4
 -4 5 -5 10.3 7.9
 -4 5 -5 11.3 7.4
 5 -5 5 18.9 5.4
 5 -5 5 17.9 5.5
 -5 -5 -5 19 9.8
 5 -5 5 6.3 5.5
 5 -5 5 11.1 4.9
 -5 5 -5 11.2 7.4
 -5 5 -5 20.3 10.2
 5 5 5 33.2 10
 6 -5 5 6.4 3.9
 6 -5 5 -7.3 3.7
 6 -5 5 -5 8.5
 6 -5 5 2 5.1
 6 -5 5 -6.3 3.5
 -6 -5 -5 6.6 9
 6 5 5 -3.2 7.2
 -6 5 -5 -3.2 7.5
 -6 5 -5 -2.6 6.5
 7 -5 5 -3.7 4.2
 7 -5 5 6.3 6.7
 7 -5 5 1.9 5.3
 -7 -5 -5 9.4 10
 7 5 5 19.3 7.7
 -7 5 -5 24.3 11
 8 -5 5 3.3 5.7
 8 -5 5 -8.9 5.2
 8 -5 5 1.8 6.3
 -8 -5 -5 7.9 9.5
 -8 5 -5 0.5 9.6
 8 5 5 12.9 8.2
 9 -5 5 -2.3 5.7
 9 -5 5 -12 6.4
 9 -5 5 -5.4 4.8
 -9 -5 -5 6 11.3
 -9 5 -5 -1.3 10
 9 5 5 20.8 8.9
 -10 -5 -5 20.1 16.5
 10 -5 5 1.3 8.1
 10 -5 5 -1.3 6.2
 10 -5 5 4 6.3
 10 5 5 0.9 7.5
 -10 5 -5 18.4 17.1
 7 -6 -5 4.5 6.1
 7 -6 -5 -11.3 6
 7 -6 -5 -2 6.9
 7 -6 -5 -7.2 5
 -7 -6 5 -6.8 11.1
 -7 6 5 -16.3 12
 7 6 -5 15.3 9.4
 6 -6 -5 -4.4 5.7
 6 -6 -5 16.5 8.2
 -6 -6 5 -5.8 13.4
 6 -6 -5 2.1 5.7
 6 -6 -5 11.2 6.7
 6 6 -5 29.1 9.3
 -6 6 5 16.1 12.5
 6 6 -5 20.5 12.4
 -5 -6 5 9.4 10.8
 5 -6 -5 2.8 7.2
 5 -6 -5 -2.4 4.9
 5 -6 -5 -0.7 6.1
 5 -6 -5 17.4 5.8
 5 6 -5 19 10.7
 -5 6 5 13.3 11.4
 5 6 -5 -0.8 8.6
 4 -6 -5 8.4 6
 4 -6 -5 -3.5 7.8
 -4 -6 5 2.6 8.7
 4 -6 -5 -0.5 8.7
 4 -6 -5 12.2 5.6
 4 6 -5 -2.4 7.5
 -4 6 5 2.7 8.6
 4 6 -5 -0.2 8.5
 3 -6 -5 5.8 5.5
 3 -6 -5 8.3 6.7
 3 -6 -5 6.9 6.6
 3 -6 -5 7.3 6
 -3 -6 5 -8.6 7.7
 -3 6 5 1.4 8
 3 6 -5 0.8 7
 -3 6 5 3.2 8.1
 3 6 -5 11.4 8.3
 2 -6 -5 0.5 7.1
 2 -6 -5 12.9 6.3
 -2 -6 5 14.3 7.6
 2 -6 -5 15.4 8.8
 2 -6 -5 4.6 5.1
 -2 -6 5 14.1 8.3
 -2 6 5 9.6 6.6
 2 6 -5 29.6 10.4
 2 6 -5 3.2 8.1
 -2 6 5 -0.5 7.9
 1 -6 -5 80.89 10.9
 1 -6 -5 110.79 16.2
 1 -6 -5 85.99 13.9
 -1 -6 5 65.29 12.7
 -1 -6 5 83.69 12.3
 1 -6 -5 98.59 11.9
 1 6 -5 89.69 15.6
 -1 6 5 74.49 14
 1 6 -5 69.09 12.6
 -1 6 5 74.69 13.3
 0 -6 5 35 5.7
 0 -6 5 26.3 8
 0 -6 -5 30.7 9.8
 0 -6 -5 45.1 8.7
 0 -6 -5 29.7 9.5
 0 6 -5 22.6 8.9
 0 6 -5 18.5 10
 0 6 5 23.6 9.9
 -1 -6 -5 8.1 8.4
 1 -6 5 -6.5 8.9
 1 -6 5 11.4 6.1
 1 -6 5 4.8 4.9
 -1 -6 -5 16.5 4.1
 -1 -6 -5 -6.9 6.3
 1 -6 5 3.9 5.3
 -1 -6 -5 9.1 7.8
 -1 6 -5 -10.4 5.8
 -1 6 -5 6.8 8.7
 1 6 5 1.6 7.4
 2 -6 5 -1.9 5.3
 2 -6 5 -7.8 5.5
 2 -6 5 -9.4 4.9
 -2 -6 -5 -8.5 6.8
 -2 -6 -5 -8 6.4
 -2 6 -5 3.4 8
 2 6 5 5 7.4
 -2 6 -5 0.6 8.2
 3 -6 5 -3.2 5.1
 3 -6 5 7.3 5.5
 -3 -6 -5 1.9 8.4
 3 -6 5 9.1 6.2
 3 -6 5 -1.5 4.9
 3 6 5 -0.6 7.7
 -3 6 -5 -4.6 7.3
 4 -6 5 7.5 6.3
 4 -6 5 3.8 5.2
 -4 -6 -5 2.3 9.8
 4 -6 5 -3.4 4.8
 4 -6 5 10.4 6.3
 4 6 5 15.3 9.5
 -4 6 -5 1.7 7.4
 5 -6 5 0.6 5.7
 5 -6 5 11 5.2
 5 -6 5 -8.3 5.1
 5 -6 5 -5.8 5.1
 -5 -6 -5 -12.6 9.8
 5 6 5 -8.1 8.3
 6 -6 5 21.7 7.4
 6 -6 5 20.4 7.8
 -6 -6 -5 26.5 16.8
 6 -6 5 3.6 5.9
 6 -6 5 3 6.5
 6 6 5 -4.2 10.1
 7 -6 5 -2.9 5.9
 7 -6 5 2.4 6.1
 7 -6 5 6.2 6.3
 -7 -6 -5 0.4 10.9
 7 6 5 -5.9 9.7
 16 0 -6 9 6.8
 16 0 -6 26.2 8.5
 -16 0 6 35.5 12.1
 16 0 -6 20.9 9.3
 15 0 -6 3.9 6
 -15 0 6 -7.1 9
 15 0 -6 1.2 6.4
 14 0 -6 -2.9 4.4
 -14 0 6 -2.4 8.1
 14 0 -6 1.4 4.5
 13 0 -6 -4.9 4.1
 13 0 -6 8.6 5.3
 -13 0 6 9.4 7.5
 13 0 -6 4.5 5.2
 12 0 -6 428.36 21.5
 12 0 -6 432.46 23.9
 -12 0 6 402.16 24.1
 12 0 -6 420.56 24.1
 11 0 -6 0.5 4
 11 0 -6 9.8 4.1
 -11 0 6 13.4 4.7
 11 0 -6 6.3 4.3
 -11 0 6 11.7 6.3
 10 0 -6 30.3 6.4
 -10 0 6 25.1 6.9
 -10 0 6 16.7 5.3
 10 0 -6 27.3 6.2
 10 0 -6 21 5.3
 9 0 -6 2 3.5
 -9 0 6 -3.5 4
 -9 0 6 -4.4 3.6
 -9 0 6 -2 5.1
 9 0 -6 6.7 3.3
 -8 0 6 -3 2.7
 8 0 -6 5.7 3.9
 -8 0 6 4.1 4.4
 -8 0 6 1.9 3.5
 -8 0 6 3.8 4.2
 8 0 -6 -0.2 2.6
 7 0 -6 5.4 3.2
 -7 0 6 3.8 3.5
 -7 0 6 2.2 3.2
 7 0 -6 -0.9 2.5
 6 0 -6 907.91 28.2
 -6 0 6 868.21 28.3
 6 0 -6 904.81 27.3
 -6 0 6 907.81 27.3
 -6 0 6 896.11 28.8
 -6 0 6 806.72 27.4
 -5 0 6 8.1 3
 5 0 -6 -0.2 1.9
 -5 0 6 -1.8 2.3
 -5 0 6 3.8 3.1
 5 0 -6 -0.8 2.5
 -5 0 6 1 3
 5 0 -6 -1.7 2.4
 5 0 -6 0.9 2.7
 -4 0 6 2096.99 53.79
 4 0 -6 2181.48 53.89
 4 0 -6 2135.39 53.09
 -4 0 6 2166.18 53.99
 4 0 -6 2156.08 50.09
 4 0 -6 2185.88 53.49
 -4 0 6 2143.59 53.19
 3 0 -6 3.5 2.7
 -3 0 6 -5.1 2.8
 3 0 -6 0.4 2.6
 -3 0 6 -0.7 2.9
 -3 0 6 -2.8 2.9
 3 0 -6 -0.1 3.5
 2 0 -6 9999 213.08
 -2 0 6 9373.06 212.58
 -2 0 6 9720.13 212.78
 2 0 -6 9500.25 213.48
 2 0 -6 9235.58 212.38
 2 0 -6 9417.56 212.48
 1 0 -6 -0.1 2.2
 1 0 -6 -1.2 2.7
 1 0 -6 -0.6 2
 -1 0 6 -0.7 2.6
 -1 0 6 0.7 2
 1 0 -6 -1.6 2.3
 -1 0 6 0.3 2.1
 0 0 -6 490.65 12.8
 0 0 -6 477.65 15.2
 0 0 6 497.85 14.8
 0 0 6 476.85 14
 0 0 -6 482.85 14
 0 0 -6 505.45 14.8
 0 0 6 493.15 13
 0 0 -6 495.15 14.2
 0 0 6 486.95 14.1
 1 0 6 2.5 2.7
 1 0 6 1.3 2.5
 1 0 6 -1.3 1.8
 -1 0 -6 1.1 2.3
 -1 0 -6 2.2 2.4
 -1 0 -6 -1.9 2.1
 2 0 6 417.46 14
 -2 0 -6 434.76 14
 -2 0 -6 459.85 14.4
 2 0 6 473.05 15.4
 2 0 6 509.45 14.8
 3 0 6 -4.5 3
 -3 0 -6 0.9 3.2
 3 0 6 1.2 2.4
 -3 0 -6 -0.3 2.6
 3 0 6 3.1 3
 3 0 6 1.1 2.7
 -3 0 -6 2 3.3
 -3 0 -6 0.4 2.6
 4 0 6 11.4 3.2
 -4 0 -6 10.3 3.3
 5 0 6 2.8 3
 -5 0 -6 1.9 2.7
 5 0 6 -0.1 2.8
 -5 0 -6 1.4 2.9
 5 0 6 0.7 2.7
 5 0 6 -1.2 4
 -5 0 -6 -0.9 2.7
 -5 0 -6 1 2.5
 -5 0 -6 2.2 2.5
 6 0 6 1099.89 33.1
 6 0 6 1020.1 31.4
 -6 0 -6 1039.2 31.9
 6 0 6 1063.69 32.1
 -6 0 -6 1025.1 33.1
 6 0 6 996 30
 -6 0 -6 1079.89 30.8
 -6 0 -6 1009.1 31
 -6 0 -6 1024.1 30.6
 -7 0 -6 -3.6 3
 7 0 6 2.2 2.5
 7 0 6 2.1 3
 -7 0 -6 -0.1 3.1
 -7 0 -6 0.7 3.3
 -7 0 -6 -1 3.5
 7 0 6 1.5 2.7
 8 0 6 23.7 4.7
 -8 0 -6 7.5 5.2
 -8 0 -6 19.5 5.1
 8 0 6 32.1 5.6
 -8 0 -6 17.7 4.7
 8 0 6 15.9 5.2
 -8 0 -6 22.4 5.2
 9 0 6 -0.7 3.3
 -9 0 -6 -2.9 4
 -9 0 -6 -5.8 3.6
 9 0 6 3.2 3.4
 9 0 6 2.9 3.5
 -9 0 -6 -4 3.6
 9 0 6 4 3.3
 -10 0 -6 89.59 10.9
 10 0 6 92.49 10.7
 10 0 6 90.69 10.8
 -10 0 -6 94.69 10.1
 10 0 6 101.59 10.7
 -10 0 -6 99.29 8.5
 11 0 6 4.6 4.4
 -11 0 -6 -3.4 4
 11 0 6 4.8 4.2
 -11 0 -6 -8.7 4.1
 -11 0 -6 -1.9 5.7
 11 0 6 -6.7 3.5
 11 0 6 2 4
 -12 0 -6 102.79 11.3
 12 0 6 96.09 12.2
 12 0 6 93.39 11.9
 -12 0 -6 81.69 10.1
 12 0 6 95.49 12.2
 13 0 6 0.4 4.4
 -13 0 -6 12.3 6.9
 13 0 6 2.1 5.2
 13 0 6 -0.4 4.6
 -13 0 -6 -12.6 8.5
 14 0 6 3.3 5.3
 -14 0 -6 -3 8.1
 14 0 6 4.6 5.6
 14 0 6 4.9 6
 -14 0 -6 -3.7 6.5
 -15 0 -6 -1.1 8
 15 0 6 2.9 5.4
 15 0 6 -2 5.9
 15 0 6 5.4 6
 -15 0 -6 -8.7 7.1
 16 0 6 -9.5 6.7
 -16 0 -6 -6 8.9
 -16 0 -6 10.7 10
 16 0 6 -1.2 9
 -16 -1 6 48.1 12.2
 16 -1 -6 42.3 10.8
 16 -1 -6 12.6 9.3
 16 1 -6 43.8 11.2
 16 1 -6 32.6 9.1
 -16 1 6 44.7 15.7
 16 1 -6 34.7 8.6
 15 -1 -6 11.2 7
 15 -1 -6 -6.8 4.7
 15 -1 -6 -6 5.4
 -15 -1 6 -18.1 7.4
 15 1 -6 -4.8 4.7
 -15 1 6 -2.5 11
 15 1 -6 3.6 5.8
 15 1 -6 -6.8 5.5
 14 -1 -6 7 5.1
 -14 -1 6 8 8.7
 14 -1 -6 14.9 6.7
 14 -1 -6 15.3 6.6
 14 1 -6 12.4 6.1
 -14 1 6 -5 9.4
 -14 1 6 -7 7.4
 14 1 -6 0.6 4.9
 14 1 -6 6.1 5.7
 13 -1 -6 -6.1 4
 13 -1 -6 2.2 5
 -13 -1 6 10.9 7.3
 13 -1 -6 -0.4 4.2
 -13 1 6 0 8.4
 13 1 -6 4.6 5.3
 13 1 -6 -2 4.7
 -12 -1 6 0.4 6
 12 -1 -6 -0.1 4.2
 12 -1 -6 4.5 4.8
 12 -1 -6 7.9 4.8
 12 1 -6 5 3.6
 -12 1 6 1.5 7.1
 12 1 -6 -2.1 3.8
 12 1 -6 3.2 6.9
 11 -1 -6 2.4 4.3
 11 -1 -6 -4.9 4.3
 -11 -1 6 -0.6 5.7
 11 -1 -6 4.1 4
 11 1 -6 -6.3 3.1
 11 1 -6 2.1 3.6
 -11 1 6 1.8 6.8
 11 1 -6 -4.4 2.6
 -11 1 6 -6.4 3.8
 -10 -1 6 0.3 4.9
 10 -1 -6 6.5 4.9
 10 -1 -6 8.6 4.8
 10 -1 -6 8.9 4.9
 -10 1 6 8.3 7.1
 10 1 -6 10.5 5.2
 10 1 -6 17.2 4.4
 -10 1 6 0.6 3.6
 10 1 -6 11.5 3.4
 -9 -1 6 -1.1 3.9
 -9 -1 6 1.6 4
 9 -1 -6 3.9 3.9
 9 -1 -6 3.8 3.4
 -9 -1 6 -4 4.4
 9 1 -6 -0.5 2.7
 -9 1 6 -3.5 4.9
 9 1 -6 1.4 3.3
 9 1 -6 0.3 2.7
 9 1 -6 3.7 2.9
 -9 1 6 -3.1 2.8
 -8 -1 6 -3 3.2
 -8 -1 6 0.2 4
 8 -1 -6 4.1 2.7
 8 -1 -6 5.9 3.9
 -8 -1 6 -3.9 3.3
 -8 -1 6 0.3 3.8
 8 -1 -6 4.5 3.2
 8 1 -6 1.7 2.9
 8 1 -6 0.3 2.2
 -8 1 6 -5.3 3.6
 -8 1 6 2 2.6
 -8 1 6 2 3.4
 8 1 -6 1.3 2.8
 -8 1 6 -6.7 3.7
 7 -1 -6 104.89 9.5
 -7 -1 6 98.99 8.3
 -7 -1 6 92.79 9.6
 7 -1 -6 95.89 13.9
 7 -1 -6 102.69 7.6
 -7 -1 6 97.09 9.2
 -7 -1 6 98.09 7.2
 7 1 -6 91.59 7.4
 7 1 -6 106.19 9.6
 -7 1 6 89.99 10.2
 7 1 -6 99.49 7.6
 -7 1 6 102.89 7.2
 -7 1 6 111.39 13.5
 -6 -1 6 70.99 6.2
 -6 -1 6 68.59 8.2
 -6 -1 6 69.29 6.6
 6 -1 -6 76.09 6.4
 -6 -1 6 76.59 7.8
 6 -1 -6 79.69 8.1
 6 -1 -6 85.39 7.8
 6 1 -6 93.29 6.6
 -6 1 6 78.29 6.1
 -6 1 6 61.59 7.9
 6 1 -6 71.29 8
 6 1 -6 72.99 6.8
 -6 1 6 55.59 7.7
 -6 1 6 72.99 8.6
 -5 -1 6 19.9 4
 -5 -1 6 18.8 3.8
 -5 -1 6 19.5 4.7
 5 -1 -6 29.6 4.4
 5 -1 -6 24.6 4.8
 5 -1 -6 19.4 4
 -5 -1 6 21.3 4
 -5 1 6 31.9 4.5
 -5 1 6 25.1 5.7
 -5 1 6 20.8 5
 5 1 -6 24.6 4.5
 5 1 -6 15 3.7
 5 1 -6 20.7 4.2
 4 -1 -6 1384.96 38.5
 4 -1 -6 1394.56 38.9
 -4 -1 6 1345.97 36.1
 4 -1 -6 1319.37 35.3
 -4 -1 6 1342.57 37.1
 -4 -1 6 1378.06 39.1
 4 -1 -6 1433.96 38
 -4 -1 6 1392.76 35
 -4 1 6 1446.86 38.8
 -4 1 6 1415.66 40.4
 4 1 -6 1402.06 34.4
 4 1 -6 1375.66 37.3
 -4 1 6 1393.36 36.4
 4 1 -6 1358.66 37.8
 4 1 -6 1346.37 34.9
 3 -1 -6 281.47 12.9
 3 -1 -6 284.27 12.4
 -3 -1 6 268.07 9.2
 3 -1 -6 274.67 10.6
 -3 -1 6 282.67 12.7
 3 -1 -6 269.67 12.7
 -3 -1 6 275.97 11.3
 -3 -1 6 244.98 10.9
 3 1 -6 276.97 11.8
 3 1 -6 271.07 10
 3 1 -6 271.27 11.7
 3 1 -6 278.67 8.8
 -3 1 6 279.47 13.1
 -3 1 6 264.87 12.5
 -3 1 6 273.97 12.9
 2 -1 -6 225.68 9.8
 -2 -1 6 207.78 8.7
 -2 -1 6 256.77 10.9
 -2 -1 6 275.17 9.9
 2 -1 -6 239.78 11.8
 -2 -1 6 292.87 12
 2 1 -6 209.78 8.8
 -2 1 6 236.98 11.7
 -2 1 6 218.68 10
 2 1 -6 246.78 10.8
 -2 1 6 232.08 11.1
 1 -1 -6 142.79 10.3
 1 -1 -6 154.18 11.1
 -1 -1 6 190.18 9.6
 -1 -1 6 203.58 15.4
 -1 -1 6 197.68 7.5
 -1 -1 6 147.39 7.4
 1 -1 -6 174.78 9.6
 1 -1 -6 147.19 8.7
 1 1 -6 148.09 8
 -1 1 6 196.98 10.1
 1 1 -6 189.68 8.7
 1 1 -6 176.38 9.5
 -1 1 6 146.19 9.7
 1 1 -6 147.39 7.8
 -1 1 6 146.69 9.4
 0 -1 6 1794.62 42.3
 0 -1 6 1792.02 44
 0 -1 -6 1801.72 46
 0 -1 -6 1826.82 46.5
 0 -1 -6 1772.12 44.5
 0 -1 6 1759.52 44.6
 0 -1 6 1769.02 44.1
 0 1 6 1746.43 43.8
 0 1 -6 1795.72 44.9
 0 1 -6 1846.12 44.4
 0 1 6 1828.32 47.6
 0 1 -6 1833.02 42.3
 0 1 6 1842.92 46.6
 0 1 6 1818.82 45.4
 1 -1 6 2595.94 60.19
 -1 -1 -6 2607.04 66.69
 1 -1 6 2500.05 59.99
 1 -1 6 2620.34 62.59
 1 -1 6 2523.55 59.29
 1 -1 6 2524.35 60.89
 -1 -1 -6 2660.33 64.59
 1 -1 6 2645.14 72.59
 -1 -1 -6 2643.74 61.39
 1 1 6 2503.25 71.69
 1 1 6 2618.44 63.89
 1 1 6 2639.24 61.59
 -1 1 -6 2590.54 62.69
 -1 1 -6 2576.74 61.89
 -1 1 -6 2691.93 59.69
 -2 -1 -6 4591.34 104.49
 2 -1 6 4570.44 103.99
 2 -1 6 4557.34 108.49
 2 -1 6 4667.83 107.29
 -2 -1 -6 4713.13 108.99
 -2 -1 -6 4594.84 106.29
 2 -1 6 4051.09 101.79
 -2 1 -6 4661.43 108.49
 -2 1 -6 4661.53 104.89
 -2 1 -6 4692.23 104.39
 -2 1 -6 4489.25 107.29
 2 1 6 4574.64 106.69
 2 1 6 4572.54 104.49
 2 1 6 4658.53 107.59
 2 1 6 4605.44 108.69
 3 -1 6 634.24 22.2
 3 -1 6 619.74 21.3
 -3 -1 -6 617.24 18.7
 -3 -1 -6 617.74 22.5
 3 -1 6 611.54 18.7
 3 -1 6 655.93 17.7
 -3 -1 -6 600.24 19.7
 3 1 6 624.94 18.3
 -3 1 -6 641.04 19.3
 -3 1 -6 620.74 21.6
 -3 1 -6 636.84 18.3
 3 1 6 613.94 20.1
 -3 1 -6 625.24 22.1
 -3 1 -6 603.64 16.4
 -4 -1 -6 206.78 10.4
 4 -1 6 223.28 8.9
 4 -1 6 197.28 11.8
 -4 -1 -6 215.58 12
 -4 -1 -6 217.48 13
 -4 -1 -6 216.88 12
 4 -1 6 192.78 11.8
 4 -1 6 217.98 10.3
 -4 1 -6 210.28 8.8
 -4 1 -6 213.78 8.5
 4 1 6 220.28 9.8
 -4 1 -6 193.88 12
 -4 1 -6 196.38 12
 -4 1 -6 210.08 10.4
 4 1 6 211.78 11
 5 -1 6 475.25 16
 -5 -1 -6 466.15 19.4
 -5 -1 -6 470.65 17.9
 5 -1 6 489.45 17.7
 -5 -1 -6 474.15 17.2
 -5 -1 -6 472.45 20.6
 5 -1 6 502.15 20.3
 -5 -1 -6 490.95 17.8
 5 -1 6 483.55 19.7
 5 1 6 481.15 18.1
 -5 1 -6 465.05 17.8
 5 1 6 504.05 17.1
 -5 1 -6 496.45 14.7
 -5 1 -6 488.55 20.6
 -5 1 -6 470.55 15.6
 -5 1 -6 483.45 20.3
 6 -1 6 63.59 6.5
 -6 -1 -6 66.39 9
 -6 -1 -6 74.69 7.6
 6 -1 6 53.49 7.5
 6 -1 6 72.09 8.4
 -6 -1 -6 51.79 6.5
 -6 -1 -6 65.89 7.2
 -6 -1 -6 56.59 7.9
 6 -1 6 69.99 7.1
 6 1 6 65.49 7.3
 -6 1 -6 55.99 7.1
 -6 1 -6 69.29 8.8
 -6 1 -6 60.99 8.5
 6 1 6 53.69 6.3
 -6 1 -6 70.49 6.3
 -7 -1 -6 22.5 4.7
 -7 -1 -6 16.8 4.2
 7 -1 6 16.2 5
 -7 -1 -6 19.7 3.4
 7 -1 6 10.7 4.2
 -7 -1 -6 7.3 4.1
 7 -1 6 17 4.3
 -7 -1 -6 13.2 5
 -7 -1 -6 15.7 5.3
 7 -1 6 16.2 4
 -7 1 -6 14.2 3.6
 -7 1 -6 12.2 4
 7 1 6 15.7 3.8
 7 1 6 16.7 4.4
 -7 1 -6 13.7 5.5
 8 -1 6 8 4.5
 8 -1 6 5.2 6.4
 -8 -1 -6 -4.1 4.3
 -8 -1 -6 -3.5 3.5
 -8 -1 -6 -1.3 2.9
 8 -1 6 0.4 2.6
 8 -1 6 4.7 3.7
 -8 -1 -6 -0.7 3.8
 -8 -1 -6 2.1 3.7
 8 1 6 5.4 3.5
 8 1 6 -1.7 3.2
 -8 1 -6 1.4 3.3
 9 -1 6 90.59 9.6
 -9 -1 -6 84.99 7.4
 -9 -1 -6 77.89 8.2
 9 -1 6 85.09 11
 9 -1 6 78.89 9.2
 9 -1 6 75.89 9.3
 9 1 6 88.39 8.7
 9 1 6 72.69 9.1
 -9 1 -6 81.89 9.3
 -9 1 -6 86.99 11.5
 10 -1 6 18 5.8
 -10 -1 -6 17.5 5.3
 -10 -1 -6 14.2 4.7
 -10 -1 -6 8.1 6.3
 10 -1 6 16.6 5.8
 10 -1 6 19.6 5.8
 10 1 6 21.1 5.1
 -10 1 -6 11.4 6.8
 10 1 6 21.9 5.7
 -10 1 -6 7 5.5
 11 -1 6 -4.6 4.1
 -11 -1 -6 -2.7 6.1
 -11 -1 -6 -3.7 4.6
 -11 -1 -6 -2.1 4
 11 -1 6 1 3.8
 11 -1 6 -2.4 3.9
 11 1 6 -6.5 2.6
 11 1 6 -4.9 3.6
 -11 1 -6 -9.6 5.8
 12 -1 6 26.6 7.2
 -12 -1 -6 23.3 6.1
 -12 -1 -6 24.8 8.7
 12 -1 6 25.2 7.6
 12 -1 6 21.9 6.8
 12 1 6 34.4 7.1
 12 1 6 20.5 6.3
 -12 1 -6 28.8 10
 13 -1 6 -1.9 5.1
 13 -1 6 4.1 5.1
 -13 -1 -6 -1.6 5.5
 -13 -1 -6 -1.9 7.2
 13 -1 6 0.4 4.6
 13 1 6 7.4 4.6
 13 1 6 -4.1 4.5
 14 -1 6 6.6 6.1
 14 -1 6 2.9 5.9
 14 -1 6 -3.9 5.4
 -14 -1 -6 4.1 6.3
 -14 -1 -6 -0.9 9.2
 14 1 6 3.5 5.4
 14 1 6 4.9 5.4
 -14 1 -6 13.8 8.5
 15 -1 6 6.3 6
 15 -1 6 3.7 6.2
 15 -1 6 5.7 6.4
 -15 -1 -6 3.1 10.2
 -15 1 -6 -7.1 9.9
 15 1 6 -8.8 5.1
 15 1 6 5.8 6.1
 -16 -1 -6 -15 11.2
 16 -1 6 -6.8 6.9
 16 -1 6 -4.2 5.8
 16 -1 6 0.8 5
 -16 1 -6 27.3 12.3
 16 1 6 -7.3 9
 16 1 6 -9.8 6
 15 -2 -6 25.9 8.8
 15 -2 -6 19 9.5
 15 -2 -6 39.8 10.6
 15 2 -6 31.9 10
 15 2 -6 24.5 7.2
 -15 2 6 35.6 15.5
 15 2 -6 22.1 7
 -14 -2 6 -12.8 7.2
 14 -2 -6 -5.9 5.5
 14 -2 -6 5.5 5.6
 14 2 -6 2.3 5.9
 14 2 -6 -5.3 4.6
 -14 2 6 4.2 11.1
 14 2 -6 3.5 4.1
 13 -2 -6 37.4 9.6
 13 -2 -6 44.4 10.1
 13 -2 -6 47.9 9.3
 -13 -2 6 37.4 8.6
 13 2 -6 45.5 8.9
 13 2 -6 41.6 7.5
 13 2 -6 39.6 9.6
 -13 2 6 29.4 7.1
 13 2 -6 56.49 7.8
 -13 2 6 45.4 12.9
 12 -2 -6 22.9 7.2
 12 -2 -6 20.5 7.4
 -12 -2 6 4.3 8.1
 12 -2 -6 15.2 6.3
 -12 2 6 21.3 12.6
 12 2 -6 17 6.1
 -12 2 6 15.3 5.2
 12 2 -6 19.8 5.5
 11 -2 -6 49.7 9.3
 11 -2 -6 35.2 8.9
 -11 -2 6 37.3 7.4
 -11 -2 6 23 7.9
 11 -2 -6 38 7.7
 11 2 -6 31.5 5.7
 11 2 -6 47.3 7
 -11 2 6 19.7 8.9
 11 2 -6 37.2 8.4
 11 2 -6 27.9 5.6
 11 2 -6 35.1 6.3
 -11 2 6 32.9 5.7
 10 -2 -6 10 4.5
 -10 -2 6 2.2 6.5
 -10 -2 6 -12.4 5.1
 10 -2 -6 4.9 4.8
 10 -2 -6 -3.2 4.2
 -10 -2 6 5.3 4.4
 -10 2 6 4.6 6.3
 10 2 -6 0.6 2.7
 10 2 -6 4.4 3.2
 10 2 -6 1.2 3.7
 10 2 -6 5.5 3.1
 -10 2 6 9.8 4
 10 2 -6 5 4.4
 -9 -2 6 -8.4 5.2
 9 -2 -6 17.3 5.3
 -9 -2 6 5.6 4.6
 9 -2 -6 5 4.5
 9 -2 -6 8.7 3.5
 -9 -2 6 2.3 4.4
 9 2 -6 9.2 5.4
 9 2 -6 14.6 3.7
 -9 2 6 7.4 3.8
 -9 2 6 16 8.2
 9 2 -6 8.5 3.2
 9 2 -6 15.9 9.5
 9 2 -6 13.6 4.4
 -8 -2 6 3.4 3.4
 8 -2 -6 2.9 2.9
 8 -2 -6 1 3.8
 8 -2 -6 8.9 3.9
 -8 -2 6 3.9 5
 -8 2 6 7 3.2
 -8 2 6 5.4 5.6
 8 2 -6 3.4 2.2
 8 2 -6 -2.4 2.1
 8 2 -6 1.8 3.1
 8 2 -6 4.3 3.7
 8 2 -6 4.6 3.6
 -7 -2 6 13.1 4.5
 -7 -2 6 14.5 3.6
 -7 -2 6 8.8 4.5
 7 -2 -6 15.7 4.4
 -7 -2 6 4.4 4.7
 7 -2 -6 19.7 3.6
 7 -2 -6 18 5.4
 -7 2 6 12.1 6.5
 7 2 -6 16.4 2.8
 -7 2 6 12.6 4.8
 -7 2 6 17.9 3.7
 7 2 -6 8.1 4.3
 7 2 -6 9.8 3.2
 7 2 -6 19.1 5.7
 7 2 -6 8.3 2.6
 6 -2 -6 100.69 13.5
 6 -2 -6 86.19 9.6
 -6 -2 6 66.69 8.5
 6 -2 -6 96.59 7
 -6 -2 6 91.69 6.8
 -6 -2 6 103.39 9.1
 6 -2 -6 93.09 9.2
 6 -2 -6 98.99 6.7
 6 -2 -6 98.49 9.4
 6 2 -6 92.79 9.9
 6 2 -6 92.79 9.3
 -6 2 6 94.29 11.2
 -6 2 6 93.69 7.5
 6 2 -6 93.69 6.7
 6 2 -6 87.69 5.3
 5 -2 -6 126.09 12.2
 -5 -2 6 153.98 10.4
 5 -2 -6 145.99 10.1
 5 -2 -6 150.88 8.8
 -5 -2 6 148.99 8.7
 5 -2 -6 139.59 16.5
 5 -2 -6 131.29 15.5
 5 -2 -6 146.89 8.5
 -5 -2 6 139.39 10.2
 -5 2 6 139.89 9
 -5 2 6 138.79 11
 5 2 -6 143.69 6
 -5 2 6 161.98 16.4
 5 2 -6 132.49 10.8
 5 2 -6 146.39 11
 5 2 -6 155.88 7.6
 4 -2 -6 105.19 9.3
 4 -2 -6 117.49 9.4
 4 -2 -6 98.39 7.7
 4 -2 -6 112.59 7.5
 -4 -2 6 108.69 8.6
 -4 -2 6 106.19 9.2
 4 -2 -6 118.39 10.1
 -4 -2 6 109.19 5.8
 4 -2 -6 94.99 9.3
 4 2 -6 101.89 5.8
 4 2 -6 116.09 9.6
 -4 2 6 108.89 8.3
 -4 2 6 111.49 9.7
 4 2 -6 111.69 8.6
 4 2 -6 113.59 4.6
 -4 2 6 121.69 11.2
 4 2 -6 118.99 10
 -3 -2 6 51.89 3.9
 3 -2 -6 62.59 6.5
 3 -2 -6 56.59 7.8
 3 -2 -6 53.79 7.6
 3 -2 -6 56.89 7.2
 -3 -2 6 61.59 7.6
 3 -2 -6 47.6 6.9
 -3 -2 6 71.19 7.2
 3 -2 -6 62.59 6.2
 -3 2 6 65.99 8.1
 -3 2 6 66.89 8.4
 3 2 -6 59.79 3.6
 3 2 -6 60.49 7.8
 -3 2 6 65.59 7.7
 -3 2 6 59.69 7
 3 2 -6 61.29 6.6
 2 -2 -6 176.48 11.5
 -2 -2 6 165.18 10.4
 -2 -2 6 166.58 7
 2 -2 -6 173.18 10.2
 2 -2 -6 168.38 11.6
 -2 -2 6 185.58 9.7
 2 -2 -6 188.08 10.6
 2 -2 -6 171.48 10.8
 -2 2 6 176.78 10.7
 -2 2 6 160.38 11.6
 2 2 -6 176.48 11.7
 2 2 -6 173.18 9.9
 -2 2 6 167.98 11.5
 2 2 -6 172.08 7
 -1 -2 6 112.39 9
 1 -2 -6 111.29 9.2
 -1 -2 6 120.69 9.2
 1 -2 -6 113.79 8.4
 1 -2 -6 128.09 9.1
 1 -2 -6 112.09 9.6
 1 -2 -6 131.99 10.6
 -1 -2 6 111.79 8.5
 -1 -2 6 120.19 6.5
 -1 -2 6 117.89 8.8
 1 2 -6 117.89 8.3
 -1 2 6 120.29 10.1
 -1 2 6 120.79 9.3
 1 2 -6 117.39 6.6
 1 2 -6 110.19 9.3
 -1 2 6 125.39 9.6
 0 -2 -6 411.46 15.1
 0 -2 6 396.86 12
 0 -2 -6 401.46 14.9
 0 -2 -6 384.46 17.2
 0 -2 6 393.16 17.2
 0 -2 6 361.86 16.5
 0 -2 6 411.06 14.3
 0 -2 6 390.06 15.9
 0 -2 -6 394.76 17.6
 0 -2 -6 398.76 16.7
 0 -2 6 371.76 13.3
 0 2 6 405.46 15.7
 0 2 -6 384.86 14.9
 0 2 -6 408.86 14.9
 0 2 -6 382.46 17
 0 2 6 408.96 18
 0 2 6 391.36 17.8
 -1 -2 -6 14.6 4
 1 -2 6 14 3.4
 1 -2 6 14.1 2.7
 -1 -2 -6 12.7 3.1
 -1 -2 -6 12.9 3.3
 1 -2 6 12.5 4.4
 -1 -2 -6 9.9 3.8
 -1 -2 -6 13.2 4.7
 -1 -2 -6 13.6 4.6
 1 -2 6 9.9 3.5
 1 -2 6 13.4 3.9
 -1 2 -6 7.3 3.4
 -1 2 -6 11.4 4.5
 1 2 6 9.2 4.1
 -1 2 -6 8.8 3.1
 1 2 6 11.9 3.3
 -2 -2 -6 144.59 7.5
 -2 -2 -6 133.29 9.9
 2 -2 6 143.49 11
 -2 -2 -6 131.09 9.2
 2 -2 6 138.49 7.7
 2 -2 6 149.49 9.6
 2 -2 6 133.69 8.5
 -2 -2 -6 128.49 9.8
 -2 -2 -6 147.69 11.8
 2 -2 6 147.49 9.4
 2 2 6 146.29 10.8
 -2 2 -6 141.89 10.9
 2 2 6 128.69 7
 -2 2 -6 132.19 9.5
 -2 2 -6 123.79 9
 -2 2 -6 143.59 9.9
 2 2 6 147.09 7.5
 3 -2 6 16.8 3.7
 -3 -2 -6 14.2 2.6
 3 -2 6 12.2 2.4
 -3 -2 -6 16.5 5.6
 -3 -2 -6 10.4 4
 -3 -2 -6 7.6 4.4
 3 -2 6 12.5 4.1
 3 -2 6 22.3 4.4
 3 -2 6 10.8 2.4
 3 -2 6 15.6 3.4
 3 -2 6 15.8 4.7
 -3 2 -6 9.3 4.1
 3 2 6 18.5 5.2
 -3 2 -6 14.3 4.2
 -3 2 -6 9.9 5
 -3 2 -6 14.2 3.6
 3 2 6 14.1 2.6
 4 -2 6 220.28 11.1
 -4 -2 -6 214.88 15.2
 4 -2 6 204.48 9.7
 -4 -2 -6 207.08 9.2
 4 -2 6 235.88 8.9
 4 -2 6 209.18 14.1
 -4 -2 -6 202.68 13
 4 -2 6 215.18 11.7
 -4 -2 -6 199.78 11.3
 4 -2 6 222.58 13.2
 -4 2 -6 225.38 11.7
 -4 2 -6 223.38 14.9
 4 2 6 211.58 12.2
 -4 2 -6 213.58 9.5
 4 2 6 217.28 13.8
 -4 2 -6 211.38 11.6
 4 2 6 227.88 9.3
 -5 -2 -6 288.57 19.1
 -5 -2 -6 299.57 14.7
 5 -2 6 320.07 19.9
 5 -2 6 313.87 11.9
 -5 -2 -6 299.77 16.2
 5 -2 6 309.57 14.8
 -5 -2 -6 311.37 20
 -5 -2 -6 311.77 12
 5 -2 6 335.07 14.6
 -5 2 -6 329.97 15.3
 5 2 6 328.17 11.9
 5 2 6 319.77 15.5
 -5 2 -6 328.37 13.9
 5 2 6 319.07 24.5
 -5 2 -6 318.37 12.6
 -6 -2 -6 -4.7 4.1
 6 -2 6 4.7 3.9
 6 -2 6 8.2 2.8
 -6 -2 -6 -3.5 3.7
 6 -2 6 0.5 3.9
 -6 -2 -6 2.8 2.5
 -6 -2 -6 3.1 5.5
 -6 -2 -6 2.8 4.2
 6 2 6 3.9 2.4
 -6 2 -6 5.1 3.3
 -6 2 -6 6.6 5
 6 2 6 4.8 4.4
 -6 2 -6 2.1 2.2
 6 2 6 4.8 4.1
 7 -2 6 12.4 5.5
 -7 -2 -6 10.4 5.5
 7 -2 6 12.7 4.4
 -7 -2 -6 8.2 5.8
 -7 -2 -6 14.5 3.4
 7 -2 6 13.9 3.5
 7 -2 6 10.4 5.7
 -7 2 -6 11.3 3.6
 -7 2 -6 2.3 3.9
 7 2 6 8.3 2.9
 7 2 6 11.9 4.5
 -7 2 -6 13.3 6.9
 -7 2 -6 8.3 3.1
 8 -2 6 3.1 3.7
 -8 -2 -6 1.1 7.2
 8 -2 6 0.9 3.1
 8 -2 6 5.1 4.3
 -8 -2 -6 -1.6 5.6
 -8 2 -6 4.4 5.9
 -8 2 -6 1.2 3.4
 8 2 6 -0.2 2.7
 8 2 6 7.3 4.5
 9 -2 6 118.09 12.8
 -9 -2 -6 105.19 14.8
 9 -2 6 113.29 11.2
 -9 -2 -6 103.39 12
 9 2 6 101.69 8.6
 -9 2 -6 124.89 15.4
 9 2 6 112.89 11.1
 10 -2 6 9.1 5.5
 10 -2 6 -0.8 4
 -10 -2 -6 8.3 6.6
 -10 -2 -6 2.5 6.8
 10 -2 6 2.6 3.7
 -10 2 -6 4.9 6.9
 10 2 6 -0.2 4.1
 -10 2 -6 0 4.9
 10 2 6 0.2 2.9
 11 -2 6 -1.6 5.4
 11 -2 6 -2.4 4
 -11 -2 -6 2.3 7.9
 11 -2 6 -6.5 3.5
 -11 -2 -6 -14.4 6.5
 -11 2 -6 1 7.8
 11 2 6 0.9 4.9
 12 -2 6 12.3 6.1
 12 -2 6 13.5 7.2
 -12 -2 -6 10.7 9.2
 -12 -2 -6 17.9 8.3
 12 -2 6 11.9 5.2
 12 2 6 8.4 4.2
 -12 2 -6 9.4 9
 13 -2 6 82.89 12.1
 -13 -2 -6 67.69 14.1
 13 -2 6 67.69 12.4
 13 -2 6 72.49 11.7
 -13 -2 -6 106.89 14
 13 2 6 48.8 7.9
 13 2 6 60.89 10.4
 -13 2 -6 54.39 13.6
 14 -2 6 5 5.5
 14 -2 6 5.2 6.3
 -14 -2 -6 -4.6 9
 14 -2 6 -7.7 5.7
 14 2 6 -1.2 4.6
 -14 2 -6 13.5 10.2
 14 2 6 -11.6 4.4
 15 -2 6 -15.6 6.6
 -15 -2 -6 -20.6 9.9
 15 -2 6 8.5 6.3
 15 2 6 -3.2 5.6
 15 2 6 10.3 7.4
 -15 2 -6 -24.1 10.5
 14 -3 -6 12.8 11.6
 14 -3 -6 6.4 12
 14 -3 -6 9 6.7
 14 3 -6 4.4 6.6
 13 -3 -6 7.1 5.6
 13 -3 -6 5.1 6.1
 13 -3 -6 3.7 6.4
 13 3 -6 8.7 5.8
 -13 3 6 -15.2 10.1
 12 -3 -6 3 5.2
 12 -3 -6 -6.3 5.1
 12 -3 -6 9.2 5.8
 -12 -3 6 -0.6 5.3
 -12 3 6 -8.1 5
 12 3 -6 5.9 5.1
 11 -3 -6 31.2 9.2
 11 -3 -6 32.4 7.5
 11 -3 -6 29.2 7.8
 -11 3 6 18.7 10.2
 11 3 -6 26.5 6.6
 -11 3 6 24.2 6
 11 3 -6 20.8 5.7
 10 -3 -6 1.3 5.5
 10 -3 -6 1.6 2.8
 -10 -3 6 0.8 4.3
 10 -3 -6 -0.9 4.1
 10 -3 -6 -0.5 4.7
 -10 -3 6 -2.5 5.4
 -10 3 6 10.7 3.7
 -10 3 6 -14.9 7.9
 10 3 -6 7.4 4.6
 10 3 -6 -0.7 5.4
 10 3 -6 5.8 4
 9 -3 -6 23.3 4.3
 9 -3 -6 26.2 7.7
 9 -3 -6 26 6.6
 9 -3 -6 18.9 6.2
 -9 -3 6 13.2 5.2
 -9 3 6 20.3 9.9
 9 3 -6 23.5 7.1
 9 3 -6 21.6 6.1
 -9 3 6 18.2 4.8
 9 3 -6 11 6.1
 8 -3 -6 7.3 4.7
 8 -3 -6 5.2 4.5
 8 -3 -6 4 2.9
 8 -3 -6 -1.7 3
 -8 -3 6 -0.5 3.4
 8 3 -6 2.4 4.2
 8 3 -6 2 3.4
 -8 3 6 2.2 6.1
 8 3 -6 6.4 4.5
 -8 3 6 2.1 3.6
 7 -3 -6 11.2 4.6
 7 -3 -6 21 4.2
 7 -3 -6 13.3 5.5
 7 -3 -6 13.3 4.5
 -7 -3 6 18.1 3.9
 -7 3 6 15.1 7.5
 7 3 -6 19.4 5.9
 -7 3 6 12.2 4.4
 7 3 -6 19.5 6
 7 3 -6 22.4 4.3
 6 -3 -6 14.9 4.4
 -6 -3 6 14.3 3.3
 6 -3 -6 14.2 3.8
 6 -3 -6 12.3 4.7
 6 -3 -6 13.4 4.8
 6 3 -6 17.9 3.9
 6 3 -6 15.4 5.9
 -6 3 6 6.5 4.9
 -6 3 6 22.7 5.4
 6 3 -6 9.3 5.6
 -6 3 6 11.3 6.2
 5 -3 -6 23.7 5.6
 -5 -3 6 32 4.2
 5 -3 -6 35.9 7
 5 -3 -6 28.6 5.8
 -5 -3 6 27.5 5.2
 -5 -3 6 20.2 5.4
 5 -3 -6 24.6 4.7
 5 3 -6 36.4 11.1
 -5 3 6 27.1 6
 -5 3 6 27.3 5.4
 -5 3 6 22.9 7.4
 5 3 -6 31 7.5
 4 -3 -6 86.79 9.4
 4 -3 -6 95.19 10.1
 -4 -3 6 82.99 8.3
 4 -3 -6 88.99 9.8
 -4 -3 6 58.99 9.2
 4 -3 -6 96.99 9.3
 4 -3 -6 91.19 8.5
 -4 -3 6 85.09 9.6
 -4 3 6 91.89 9.8
 4 3 -6 72.99 9.6
 4 3 -6 88.89 9.8
 -4 3 6 77.19 10.9
 -4 3 6 82.49 9
 3 -3 -6 101.89 10.9
 -3 -3 6 129.49 10.1
 -3 -3 6 135.59 11.3
 3 -3 -6 110.69 10.6
 3 -3 -6 110.59 9.9
 -3 -3 6 113.69 9.7
 3 -3 -6 143.19 12.2
 3 -3 -6 125.79 9.9
 -3 3 6 113.99 10.2
 -3 3 6 115.19 11.9
 3 3 -6 124.19 10.9
 3 3 -6 121.39 11.5
 -3 3 6 117.99 11.4
 -2 -3 6 364.36 16.8
 -2 -3 6 385.86 18.6
 2 -3 -6 359.36 17.9
 2 -3 -6 383.26 20.4
 2 -3 -6 394.96 18.2
 -2 -3 6 384.96 18.2
 -2 -3 6 384.06 16.7
 -2 -3 6 361.16 12.1
 2 -3 -6 391.36 20.6
 2 -3 -6 371.86 19
 -2 3 6 393.66 20
 2 3 -6 373.66 19.7
 -2 3 6 389.36 20.1
 2 3 -6 406.86 18.8
 1 -3 -6 369.86 18.4
 -1 -3 6 332.17 16
 -1 -3 6 351.66 12.1
 -1 -3 6 348.57 17.7
 1 -3 -6 337.87 18.9
 1 -3 -6 357.76 16.8
 -1 -3 6 328.07 17
 1 -3 -6 323.57 18.3
 -1 -3 6 348.97 15.3
 -1 -3 6 356.36 13.1
 -1 3 6 369.46 18.3
 1 3 -6 362.16 18.9
 -1 3 6 336.77 18.8
 1 3 -6 348.27 17
 0 -3 -6 127.49 11.9
 0 -3 -6 140.29 9.2
 0 -3 6 135.49 8.6
 0 -3 6 128.99 7.5
 0 -3 6 143.09 10.7
 0 -3 -6 134.19 9.8
 0 -3 6 131.99 11.5
 0 -3 -6 149.39 11.7
 0 -3 -6 121.89 11.6
 0 -3 6 132.89 11
 0 3 6 155.18 13.1
 0 3 -6 128.79 12
 0 3 -6 140.59 10.5
 0 3 6 123.89 10.1
 1 -3 6 9.1 3
 1 -3 6 9.9 7.4
 -1 -3 -6 11.7 4.7
 1 -3 6 9.5 4.4
 1 -3 6 8.6 5.5
 -1 -3 -6 15.1 3.6
 -1 -3 -6 7.9 3.5
 1 -3 6 10.7 3.7
 -1 -3 -6 11.5 3.8
 -1 -3 -6 16.8 5.9
 1 -3 6 10.3 3.4
 -1 -3 -6 5.6 4.6
 1 3 6 14.4 4.2
 -1 3 -6 3.3 3.9
 1 3 6 3.4 4.4
 2 -3 6 5.1 2.7
 2 -3 6 2.3 4.2
 -2 -3 -6 4.9 4.8
 2 -3 6 1 2.7
 -2 -3 -6 13.1 4.8
 -2 -3 -6 1.4 2.7
 2 -3 6 0.5 2.2
 2 -3 6 3 4
 -2 -3 -6 4.4 3.8
 -2 -3 -6 3.2 4.1
 -2 3 -6 3.4 3.4
 2 3 6 1.8 2.4
 2 3 6 3.4 4.5
 -2 3 -6 -4.9 4.4
 -2 3 -6 4 4.1
 3 -3 6 57.69 7
 3 -3 6 30.3 6
 3 -3 6 38.4 5.2
 3 -3 6 41 6.4
 3 -3 6 42.1 8.2
 -3 -3 -6 37.2 5.9
 3 -3 6 41.5 5.2
 -3 -3 -6 41.4 7.9
 -3 -3 -6 43 4.8
 -3 -3 -6 49.1 4.8
 3 -3 6 50.99 6.9
 -3 -3 -6 45.4 9
 3 3 6 41.7 5
 -3 3 -6 37.7 8.2
 -3 3 -6 46.3 7.7
 3 3 6 39 8.1
 4 -3 6 3.7 2.9
 -4 -3 -6 -2.5 3.6
 4 -3 6 1 3.5
 -4 -3 -6 -1.2 1.8
 4 -3 6 0.6 3.1
 4 -3 6 -6.8 4.8
 -4 -3 -6 1.3 4.7
 4 -3 6 4.3 2.3
 4 -3 6 2.6 2.3
 -4 -3 -6 -3.9 4.2
 4 3 6 2.2 4.4
 -4 3 -6 -0.7 5
 -4 3 -6 -2.7 3.8
 5 -3 6 1.6 2.2
 5 -3 6 0.9 3.9
 -5 -3 -6 0.2 5
 5 -3 6 -1.2 2.9
 5 -3 6 0.5 1.7
 5 -3 6 1.1 6.5
 5 -3 6 2 1.9
 5 -3 6 -2.4 4.2
 -5 -3 -6 0.2 4
 5 3 6 3.1 5.2
 -5 3 -6 6.1 5.5
 -5 3 -6 -4.9 4.5
 -5 3 -6 -1 3.4
 6 -3 6 1.6 2.9
 6 -3 6 3 3.7
 6 -3 6 6.4 3.8
 6 -3 6 -0.7 3
 -6 -3 -6 1.5 4.5
 -6 -3 -6 2.7 6.4
 6 3 6 1.6 5.6
 -6 3 -6 -9.9 3.9
 6 3 6 3 4.2
 -6 3 -6 0 5.6
 -6 3 -6 2.7 3.7
 -7 -3 -6 103.99 15.7
 7 -3 6 85.09 9.2
 7 -3 6 86.19 11.8
 7 -3 6 79.49 7.7
 7 3 6 69.09 9.2
 -7 3 -6 65.59 8.3
 -7 3 -6 92.09 13.3
 7 3 6 92.29 12.2
 -7 3 -6 83.69 8.7
 8 -3 6 8.5 4.1
 -8 -3 -6 8.6 7.6
 8 -3 6 3.5 4.8
 8 -3 6 1.3 3.5
 8 3 6 6.5 2.2
 8 3 6 6.8 5.6
 8 3 6 3.8 5
 -8 3 -6 1.9 3.9
 -8 3 -6 7.8 7.3
 9 -3 6 4.5 4.1
 9 -3 6 1.3 4.9
 -9 -3 -6 10.7 8.9
 9 -3 6 7.1 4.8
 -9 3 -6 5.1 7.3
 -9 3 -6 1.7 3.8
 9 3 6 7.6 5.9
 9 3 6 11.3 5.4
 9 3 6 1.4 2.5
 10 -3 6 -2.1 4.5
 10 -3 6 1.2 4.3
 -10 -3 -6 17.1 7.8
 10 -3 6 2.6 3.9
 10 3 6 -4.3 2.2
 10 3 6 9.1 5.7
 -10 3 -6 -8.5 5.6
 10 3 6 -4.9 5.7
 -10 3 -6 12.7 10
 11 -3 6 0 4.9
 -11 -3 -6 5.3 8
 11 -3 6 -3.3 4
 11 -3 6 -1.6 4.3
 11 3 6 4.3 5.6
 -11 3 -6 9.3 10.2
 11 3 6 -6.3 2.8
 11 3 6 -2.9 5.2
 12 -3 6 7 6
 12 -3 6 -2.1 5.8
 12 -3 6 3.1 4.7
 -12 -3 -6 12.6 8.5
 12 3 6 -12.1 5.4
 12 3 6 -0.1 4.8
 -12 3 -6 14.7 9.8
 12 3 6 -0.4 3.4
 13 -3 6 12.2 6.6
 13 -3 6 10.3 6.7
 13 -3 6 8 7.5
 -13 -3 -6 0.2 11
 13 3 6 14 6.4
 13 3 6 15.8 9.3
 13 3 6 -0.8 4.7
 -13 3 -6 -6.8 10.3
 14 -3 6 8.6 6.1
 -14 -3 -6 26.9 13
 14 -3 6 17.4 13.3
 14 -3 6 -7.4 7.1
 -14 3 -6 10.3 13
 14 3 6 10.2 7.3
 13 -4 -6 34.6 9.8
 13 -4 -6 16.8 8.3
 13 -4 -6 16.8 9.6
 -13 4 6 26.6 14.6
 13 4 -6 24.8 7.6
 13 4 -6 42.1 10.8
 12 -4 -6 12.9 7.5
 12 -4 -6 -0.9 6.4
 12 -4 -6 11.6 8.7
 -12 4 6 -5.4 10.4
 12 4 -6 17.6 6.8
 12 4 -6 15.3 9.8
 11 -4 -6 4.4 5.8
 11 -4 -6 -4.2 5.5
 11 -4 -6 -4.9 4.8
 -11 4 6 18.6 11.6
 11 4 -6 -10.2 6.8
 11 4 -6 8.6 5.4
 11 4 -6 -3.8 5.5
 10 -4 -6 5.1 6.1
 -10 -4 6 5.7 8.1
 10 -4 -6 13.7 3.5
 10 -4 -6 0.5 6.4
 10 -4 -6 2.1 8.3
 -10 -4 6 8.9 5
 10 4 -6 6 6
 10 4 -6 20.5 7.2
 -10 4 6 6.8 8.9
 9 -4 -6 -3.4 5.4
 -9 -4 6 7 5.2
 9 -4 -6 7.1 6.1
 9 -4 -6 -6.3 2.9
 9 -4 -6 17.2 6.9
 9 -4 -6 -0.9 4.7
 -9 -4 6 2.7 5
 9 4 -6 -2.4 6.1
 -9 4 6 -6.6 6.6
 -8 -4 6 67.29 8.1
 8 -4 -6 65.39 18.5
 8 -4 -6 88.99 10.1
 -8 -4 6 91.99 10.3
 8 -4 -6 82.09 11.2
 8 -4 -6 64.99 7.2
 8 4 -6 65.79 11.8
 8 4 -6 79.59 12
 -8 4 6 82.69 14.8
 7 -4 -6 48.1 10
 7 -4 -6 60.89 9.4
 7 -4 -6 53.09 6.8
 7 -4 -6 45.7 7.9
 -7 -4 6 55.69 8.5
 -7 -4 6 43.9 5.9
 7 -4 -6 54.39 9.5
 7 4 -6 70.49 12
 7 4 -6 51.49 10.1
 -7 4 6 65.69 13.6
 6 -4 -6 204.88 16.6
 6 -4 -6 241.38 18.5
 -6 -4 6 224.08 14.9
 6 -4 -6 241.28 16.4
 6 4 -6 220.48 17.8
 6 4 -6 232.28 17.7
 -6 4 6 220.08 19.9
 -5 -4 6 163.58 13.7
 5 -4 -6 181.68 14.5
 5 -4 -6 188.88 15.7
 5 -4 -6 162.78 12.1
 5 4 -6 190.48 16.7
 -5 4 6 211.98 18.9
 5 4 -6 192.08 15.7
 4 -4 -6 -3.5 4
 -4 -4 6 -8.2 5
 4 -4 -6 -3.3 3.8
 4 -4 -6 3.5 4.2
 -4 4 6 -1.5 5.4
 4 4 -6 -3.4 4.1
 -4 4 6 4.8 4.7
 4 4 -6 3.5 4.3
 -3 -4 6 0.7 5.3
 -3 -4 6 10.3 4.4
 3 -4 -6 12.5 4.8
 3 -4 -6 6.1 4.9
 3 -4 -6 12.2 5.5
 -3 4 6 14.3 6.7
 3 4 -6 13.7 6.4
 3 4 -6 11.8 5.2
 -3 4 6 3 5
 -2 -4 6 -9.2 4.7
 -2 -4 6 4.6 2.4
 2 -4 -6 2.7 4.1
 2 -4 -6 6 4.6
 2 -4 -6 5.1 4.2
 -2 -4 6 7.6 4
 -2 -4 6 3.2 4.6
 -2 4 6 7.6 5.2
 -2 4 6 9.7 6.2
 2 4 -6 5.7 5.4
 2 4 -6 4.4 4.8
 1 -4 -6 11.3 5.8
 1 -4 -6 0.1 4.7
 -1 -4 6 3.1 2.7
 1 -4 -6 3.3 4.3
 -1 -4 6 7.9 5.2
 1 -4 -6 5.6 5
 -1 -4 6 -6.2 4
 -1 -4 6 2.4 3
 -1 -4 6 6.5 5.5
 -1 -4 6 8.8 3.1
 -1 4 6 5.2 5.1
 -1 4 6 -0.9 5
 1 4 -6 0 4.2
 1 4 -6 8.7 5.5
 0 -4 -6 15 6.2
 0 -4 -6 4.4 5.6
 0 -4 6 -0.9 2.7
 0 -4 6 0.6 2.8
 0 -4 6 7.2 4.8
 0 -4 -6 -0.3 4.4
 0 -4 -6 2.1 4
 0 4 6 1.5 4.1
 0 4 -6 -3.4 4.2
 0 4 6 1.9 5.5
 0 4 -6 5.6 5.5
 1 -4 6 1.6 3
 -1 -4 -6 -1.1 3.4
 -1 -4 -6 -3.1 4.4
 1 -4 6 -1.9 3.9
 1 -4 6 1.8 2.7
 1 -4 6 -4.9 4.5
 1 -4 6 -0.6 3.5
 -1 -4 -6 2.4 5
 -1 -4 -6 -0.6 4.8
 1 4 6 -1.2 3.4
 1 4 6 -0.9 4.9
 -1 4 -6 4.7 4.7
 -1 4 -6 -0.6 3.6
 2 -4 6 16.7 5.8
 2 -4 6 17.9 9.2
 2 -4 6 35.2 6.2
 -2 -4 -6 33.3 5.5
 -2 -4 -6 25.4 4
 -2 -4 -6 23.6 5.8
 -2 -4 -6 31.5 8.6
 -2 4 -6 29.3 6.9
 2 4 6 33.5 8.8
 -2 4 -6 45.7 8.9
 2 4 6 38.1 6.6
 3 -4 6 17.2 5.3
 -3 -4 -6 8.6 7
 -3 -4 -6 17.8 5.8
 -3 -4 -6 7.8 3.9
 -3 -4 -6 11.1 2.8
 3 -4 6 10 4.2
 3 -4 6 17.2 5.4
 3 -4 6 22.6 5.1
 -3 4 -6 13.3 6.3
 3 4 6 21.1 7.2
 -3 4 -6 18.4 7.3
 -4 -4 -6 33.2 8.8
 -4 -4 -6 29.3 9
 4 -4 6 31.7 6
 4 -4 6 26.5 5.9
 4 -4 6 32.7 5.1
 4 4 6 19.9 7.2
 -4 4 -6 19.2 6.8
 -4 4 -6 26 8.6
 5 -4 6 3.6 4
 -5 -4 -6 5 7.5
 5 -4 6 4.2 3.3
 5 -4 6 1.9 3
 5 -4 6 4.1 4.3
 -5 4 -6 9.8 5.5
 -5 4 -6 4.5 6.8
 5 4 6 0.7 5.6
 6 -4 6 -3.1 4
 6 -4 6 -2.1 3.8
 -6 4 -6 10.2 5.7
 6 4 6 5.3 5.7
 -6 4 -6 0.1 7.4
 -7 -4 -6 -12.9 13.7
 7 -4 6 -3.1 4.1
 7 -4 6 2 5.9
 7 -4 6 0 4.6
 7 -4 6 3.9 3.3
 -7 4 -6 3.9 5.8
 -7 4 -6 4.4 13.4
 7 4 6 7.7 5.7
 8 -4 6 -0.8 6.1
 -8 -4 -6 -6.1 7.3
 8 -4 6 0.2 4.5
 -8 4 -6 1.9 5.3
 8 4 6 0 6.3
 -8 4 -6 2.7 8.3
 9 -4 6 -1.7 4.1
 9 -4 6 2.4 6
 -9 -4 -6 -0.2 8.9
 9 4 6 5.3 7.2
 -9 4 -6 -2.3 9.3
 -10 -4 -6 -17.7 8
 10 -4 6 0.1 4.4
 10 -4 6 -1.9 5.3
 10 -4 6 -0.5 5.2
 -10 4 -6 12.7 11.1
 10 4 6 -1.9 7.3
 11 -4 6 -3 4.3
 11 -4 6 -6.1 6.4
 11 -4 6 -4.8 5
 -11 -4 -6 4.7 10
 11 4 6 -10.2 6.2
 -11 4 -6 22.3 11.8
 12 -4 6 -3 6.4
 -12 -4 -6 -2.8 12
 12 -4 6 12.9 6.3
 12 -4 6 6.6 8.1
 -12 4 -6 14.1 10.9
 12 4 6 7.3 6.6
 12 4 6 28.1 11.4
 -13 -4 -6 16.9 24.1
 13 4 6 10.2 10.2
 -13 4 -6 7.5 13.9
 13 4 6 2.2 7.5
 10 -5 -6 9.9 8.2
 10 -5 -6 1.6 8
 10 -5 -6 11.8 6.8
 10 5 -6 29 10.5
 9 -5 -6 -0.8 6.3
 9 -5 -6 -2.3 6.4
 9 -5 -6 12.6 5.4
 9 5 -6 2 6.4
 -9 5 6 -8.6 9.9
 9 5 -6 -0.4 8.1
 8 -5 -6 2.5 4.5
 8 -5 -6 -1.6 6.6
 8 -5 -6 11.4 6.1
 8 -5 -6 -6.5 6.2
 8 5 -6 9.5 7
 8 5 -6 -3.5 6.3
 -8 5 6 6.8 9.2
 7 -5 -6 -15.1 7.4
 7 -5 -6 -1.4 5.6
 7 -5 -6 4.3 5.5
 7 -5 -6 6.9 4.3
 -7 5 6 4.3 8.6
 7 5 -6 2.8 7.1
 7 5 -6 4.9 7.8
 6 -5 -6 5.4 7.5
 -6 -5 6 10.6 7.5
 6 -5 -6 9.1 6.1
 6 -5 -6 13.1 7
 6 -5 -6 12.2 5.4
 6 5 -6 21.3 8.4
 -6 5 6 19.8 9.7
 6 5 -6 0 6.6
 5 -5 -6 -1.8 4.8
 5 -5 -6 3 4.6
 5 -5 -6 10.9 7.3
 5 -5 -6 10.1 5.1
 -5 5 6 -2 7
 5 5 -6 13.5 6.9
 5 5 -6 3.2 5.9
 4 -5 -6 19.4 7.2
 4 -5 -6 28.2 7.8
 4 -5 -6 26.5 7.3
 4 -5 -6 24.4 6.8
 -4 5 6 28.8 9.8
 -4 5 6 26.2 8.2
 4 5 -6 17.9 8.8
 4 5 -6 22.5 8
 3 -5 -6 -3.9 3.9
 3 -5 -6 -6.6 4.9
 3 -5 -6 -6.3 5
 3 -5 -6 -6.3 4.8
 -3 5 6 16 7.9
 3 5 -6 -5.1 5
 -3 5 6 -8.5 6.5
 3 5 -6 0.7 5.2
 2 -5 -6 100.69 14.1
 2 -5 -6 74.79 11.6
 2 -5 -6 87.59 12.9
 2 -5 -6 65.59 10
 -2 -5 6 82.49 13.6
 -2 5 6 77.99 12.8
 2 5 -6 94.39 13
 -2 5 6 69.99 14.2
 2 5 -6 76.39 13.6
 1 -5 -6 6.1 5.8
 1 -5 -6 14.7 6.5
 -1 -5 6 7.9 4
 -1 -5 6 8.4 3.8
 1 -5 -6 3.3 6
 -1 -5 6 13.8 8.4
 1 -5 -6 8.9 4.8
 1 -5 -6 2.8 6.1
 -1 -5 6 -1.7 4.1
 1 5 -6 14.3 8.1
 -1 5 6 14 6.9
 1 5 -6 5.4 6.1
 0 -5 -6 23.3 8.1
 0 -5 -6 22.5 5.4
 0 -5 6 20.3 6.3
 0 -5 6 42.2 6.6
 0 -5 6 24.4 8.6
 0 -5 -6 17 6.3
 0 -5 -6 16.9 7.2
 0 -5 6 18.3 5.2
 0 -5 6 21.2 4.6
 0 5 6 19.9 6.8
 0 5 6 32.9 14.3
 0 5 -6 16.9 6.6
 -1 -5 -6 32.4 9.3
 1 -5 6 37.3 6.6
 -1 -5 -6 37.1 9.9
 1 -5 6 31.8 5.6
 1 -5 6 37 7
 -1 -5 -6 49.2 6.9
 -1 -5 -6 32.5 5.6
 1 -5 6 16.3 7.8
 -1 5 -6 34.8 10.9
 1 5 6 29.9 7.7
 -1 5 -6 38.9 9
 2 -5 6 -4.1 3.9
 -2 -5 -6 -1.4 2.9
 -2 -5 -6 -2.4 3.5
 -2 -5 -6 4 8
 2 -5 6 3 5.5
 2 -5 6 -2.6 4.3
 2 -5 6 -5.4 3.4
 -2 -5 -6 -8.9 5.5
 -2 5 -6 -0.4 5.6
 2 5 6 -0.2 6.7
 -2 5 -6 4.8 6.8
 3 -5 6 -0.3 4.7
 3 -5 6 11.9 5.7
 3 -5 6 10.8 4.5
 3 -5 6 22.7 5.8
 -3 -5 -6 2.7 7.2
 -3 -5 -6 8.7 5.6
 -3 5 -6 3.2 5.7
 3 5 6 12.1 7.5
 4 -5 6 -2.4 3.9
 4 -5 6 3 4.9
 -4 -5 -6 12 8.3
 4 -5 6 4.6 4.2
 4 -5 6 -5.2 3.7
 4 5 6 8.4 7.4
 -4 5 -6 5.3 7.2
 -5 -5 -6 14.8 7.8
 5 -5 6 5.8 4.5
 5 -5 6 1.8 4
 5 -5 6 1.7 4
 5 -5 6 14.3 6.2
 5 -5 6 7.1 4.5
 -5 5 -6 8.4 7
 5 5 6 21 9
 -5 5 -6 10.5 9
 -6 -5 -6 27.8 11.1
 6 -5 6 14.5 4.2
 6 -5 6 19 6.1
 6 -5 6 21.2 11.9
 6 -5 6 17.2 3.9
 6 -5 6 17.4 5.6
 6 5 6 10.2 8.3
 -6 5 -6 19 7.8
 -6 5 -6 8.8 9.1
 -7 -5 -6 9 9.3
 7 -5 6 -0.7 5.9
 7 -5 6 -5 4
 7 -5 6 -6.5 5.2
 -7 5 -6 8.7 8.5
 7 5 6 2.4 7.9
 -7 5 -6 11 7
 8 -5 6 14.2 7.1
 8 -5 6 3.2 5.1
 -8 -5 -6 24.2 12.2
 8 -5 6 10 5.7
 -8 5 -6 6.5 11
 8 5 6 13 9.7
 -9 -5 -6 -3.2 11.4
 9 -5 6 1.7 5.1
 9 -5 6 -6.6 4.3
 9 -5 6 -5.6 7.3
 9 5 6 16.1 9.2
 -9 5 -6 -1.6 10.5
 10 -5 6 -13.9 6.6
 -10 -5 -6 -2.8 14
 10 -5 6 -5.9 5.7
 10 -5 6 -1.6 5.7
 -10 5 -6 -21.7 10.5
 10 5 6 11.6 10
 -7 -6 6 -9.8 11.4
 7 -6 -6 11 6.3
 7 -6 -6 3.9 6.7
 7 -6 -6 -6.7 6.4
 7 6 -6 16.1 10.5
 7 6 -6 11.1 8.5
 -7 6 6 7.7 11.9
 6 -6 -6 -6 5.9
 -6 -6 6 -3.4 17.6
 6 -6 -6 -11 5.4
 6 -6 -6 -3.5 6
 6 -6 -6 -6.9 5.1
 6 6 -6 16.6 11.3
 -6 6 6 5.4 11.2
 6 6 -6 6.7 8.1
 5 -6 -6 -4.4 6
 5 -6 -6 4.3 5.8
 -5 -6 6 -19.2 9.5
 5 -6 -6 1 5.2
 5 -6 -6 -4.4 7
 5 6 -6 10.3 9
 -5 6 6 1.6 9.4
 5 6 -6 -9 8.1
 4 -6 -6 21.8 7.9
 4 -6 -6 17.2 6.9
 4 -6 -6 10.9 6.9
 -4 -6 6 14.5 11.4
 4 6 -6 24.5 10.9
 -4 6 6 8.1 9.5
 4 6 -6 19.1 9.7
 3 -6 -6 9 6.8
 -3 -6 6 10 9.5
 3 -6 -6 1.4 5.5
 3 -6 -6 -3.6 5.8
 3 -6 -6 19.2 6.3
 -3 6 6 3.2 9.3
 3 6 -6 0.5 7.7
 3 6 -6 -0.3 6.9
 -3 6 6 21.1 9.2
 2 -6 -6 5.3 6.7
 2 -6 -6 7.8 6.7
 2 -6 -6 -7.3 4.5
 -2 -6 6 8.5 7.8
 2 -6 -6 -4.2 6.8
 2 6 -6 -5.7 7.4
 -2 6 6 -2 7.6
 2 6 -6 -1.2 8.1
 -2 6 6 7.8 9
 1 -6 -6 9.3 5.5
 1 -6 -6 9.7 8
 1 -6 -6 4 6.9
 -1 -6 6 10.7 7.2
 1 -6 -6 11.8 9.9
 1 6 -6 15.7 8.9
 -1 6 6 1.3 8.4
 1 6 -6 8 9
 -1 6 6 12 8.8
 0 -6 6 12.7 6.7
 0 -6 -6 27.6 8.9
 0 -6 -6 12.1 6.2
 0 -6 6 8.5 7.1
 0 -6 -6 13.1 7.9
 0 6 6 24.8 10.1
 0 6 -6 28.4 10.4
 0 6 -6 6.6 8.9
 -1 -6 -6 12 6.7
 1 -6 6 15.1 4.2
 -1 -6 -6 5.2 7.4
 1 -6 6 1.2 5.8
 -1 -6 -6 18.6 4
 -1 6 -6 10.2 7.6
 1 6 6 0.1 6.4
 -1 6 -6 6.2 8
 -2 -6 -6 0 7.4
 2 -6 6 2.9 5.7
 2 -6 6 -5.8 6.2
 2 -6 6 -5.6 4.8
 2 -6 6 -12 4.8
 -2 -6 -6 -6.3 7.3
 -2 6 -6 -2.1 7.1
 2 6 6 -6.2 6.3
 3 -6 6 -5 5.1
 3 -6 6 -1.7 5.4
 3 -6 6 0.5 4.9
 3 -6 6 -9.4 4.7
 -3 -6 -6 -2.7 8.2
 -3 6 -6 3.3 8.3
 3 6 6 12.6 9.7
 4 -6 6 -3.5 5.1
 -4 -6 -6 12.4 9.6
 4 -6 6 9.9 5.3
 4 -6 6 -4 4.9
 4 -6 6 12.7 7.5
 -4 6 -6 2.6 8.2
 4 6 6 2.4 8.5
 5 -6 6 -4 4.4
 5 -6 6 -1.7 4.7
 5 -6 6 -10.1 5.6
 5 -6 6 8 6.4
 -5 -6 -6 -6.7 9.2
 -5 6 -6 2.2 8.3
 5 6 6 -14.4 8.3
 6 -6 6 26.5 7
 6 -6 6 8.7 6.7
 6 -6 6 28.7 7.6
 -6 -6 -6 22.1 13.4
 6 6 6 47.6 17.8
 -16 0 7 -19.3 10.2
 16 0 -7 -8 4.9
 16 0 -7 -7.4 6.3
 16 0 -7 0.1 6.9
 15 0 -7 4.1 5.6
 15 0 -7 -4.5 5.5
 15 0 -7 -4.5 4.3
 14 0 -7 -4.9 4.1
 14 0 -7 -6.5 6.5
 14 0 -7 -3.6 3.7
 -14 0 7 -8.9 8.2
 -13 0 7 32.9 8.9
 13 0 -7 29.4 8.1
 13 0 -7 13.9 6.2
 13 0 -7 32.6 8.1
 -12 0 7 5.6 7.1
 12 0 -7 -3.4 4.6
 12 0 -7 3.7 4.1
 12 0 -7 2.1 4.9
 -11 0 7 -7.3 4.4
 11 0 -7 1.1 4.1
 -11 0 7 -12.2 6.2
 11 0 -7 3.2 4.3
 11 0 -7 4.7 3.9
 10 0 -7 5.6 3.6
 -10 0 7 1.4 5.4
 -10 0 7 -0.6 4.1
 10 0 -7 1 3.4
 -9 0 7 178.28 13.7
 9 0 -7 200.48 13.9
 9 0 -7 187.08 12.1
 -9 0 7 178.68 11.7
 -9 0 7 186.88 14.2
 -8 0 7 -4.2 3.2
 -8 0 7 -5 2.6
 -8 0 7 -2.3 3.3
 -8 0 7 -0.9 3.9
 8 0 -7 3.2 3.3
 8 0 -7 6 3.6
 -7 0 7 238.38 12.2
 -7 0 7 200.68 12.8
 7 0 -7 215.08 11.7
 -7 0 7 205.58 13
 -7 0 7 200.98 19.1
 -6 0 7 1.6 2.7
 6 0 -7 3.7 2.9
 6 0 -7 -1 2.2
 -6 0 7 3.1 2.9
 -6 0 7 -0.2 3.1
 6 0 -7 1.1 2.9
 6 0 -7 -0.9 1.9
 -6 0 7 2.2 3.5
 -5 0 7 1.9 2.8
 -5 0 7 0.3 2.5
 5 0 -7 2.1 2.5
 -5 0 7 0.2 2.3
 5 0 -7 2.3 2.7
 5 0 -7 2.1 2.6
 5 0 -7 2.8 2
 -4 0 7 0.5 2.6
 -4 0 7 0.1 2.8
 4 0 -7 1.2 2.7
 -4 0 7 2.2 3
 4 0 -7 -1 2.3
 4 0 -7 3.6 2.6
 3 0 -7 875.91 24.7
 -3 0 7 870.41 24.8
 3 0 -7 869.91 24.7
 3 0 -7 901.41 25.1
 -3 0 7 865.21 24.8
 -2 0 7 -0.7 3.3
 2 0 -7 1.2 4.9
 -2 0 7 -4.7 2.9
 2 0 -7 0.8 3.5
 2 0 -7 1.5 3.4
 -2 0 7 4.6 3.9
 -1 0 7 1016.5 28.3
 1 0 -7 1106.19 27.7
 -1 0 7 1052.29 27.6
 -1 0 7 1120.49 27.8
 1 0 -7 1013.1 27.1
 1 0 -7 1065.39 28.4
 -1 0 7 1085.09 25.8
 1 0 -7 1067.79 26.2
 0 0 7 -0.2 2.8
 0 0 -7 1.1 2.7
 0 0 -7 2.2 2.5
 0 0 7 0.6 2.2
 0 0 -7 1.9 2.4
 0 0 -7 0.5 2.1
 0 0 7 0.7 2.2
 0 0 7 -0.6 1.9
 0 0 -7 2.2 2.6
 -1 0 -7 4454.85 102.89
 -1 0 -7 4533.55 103.99
 -1 0 -7 4342.37 102.79
 1 0 7 4583.94 103.19
 1 0 7 4655.53 104.09
 1 0 7 4646.24 103.29
 2 0 7 0.6 3.1
 2 0 7 3.9 3.3
 -2 0 -7 4.5 4.3
 2 0 7 0.8 4.3
 -2 0 -7 4 4.7
 -2 0 -7 -0.9 3.9
 3 0 7 33.2 4.7
 3 0 7 41.2 5.1
 -3 0 -7 41.5 5.7
 -3 0 -7 45.6 5.3
 3 0 7 38.4 5.2
 3 0 7 45.9 5.4
 -3 0 -7 29 4
 -3 0 -7 46.9 5.6
 4 0 7 1 2.6
 4 0 7 -2.8 2.5
 -4 0 -7 -0.3 2.7
 -4 0 -7 -1.7 2.7
 4 0 7 0 2.7
 -4 0 -7 -2.5 2.3
 -4 0 -7 -1.5 2.4
 5 0 7 8.1 3.2
 5 0 7 6.7 3.2
 -5 0 -7 6.2 3.1
 -5 0 -7 7.1 3.6
 5 0 7 8.5 3.4
 5 0 7 12.5 3.7
 -5 0 -7 1.9 3
 -5 0 -7 8.5 3.6
 -5 0 -7 8.6 3.3
 -6 0 -7 0 3.4
 -6 0 -7 2.9 3
 -6 0 -7 -2.2 2.5
 -6 0 -7 -1.5 2.6
 6 0 7 5 3.2
 -6 0 -7 5.6 3.3
 6 0 7 0.4 2.8
 6 0 7 5.8 3.5
 6 0 7 -0.6 1.9
 7 0 7 3.7 3.1
 -7 0 -7 1.1 3.2
 7 0 7 0 2.9
 -7 0 -7 11.8 3.8
 7 0 7 -1.1 2.4
 -7 0 -7 1.7 3.5
 -7 0 -7 -2.6 2.7
 -7 0 -7 -8 3.3
 7 0 7 5.3 3.3
 -8 0 -7 -3.6 3.5
 -8 0 -7 -2.3 3.8
 8 0 7 0.6 3.5
 8 0 7 -0.4 2.8
 -8 0 -7 5.1 4.1
 -8 0 -7 3 3.7
 8 0 7 -2.1 2.7
 8 0 7 1.9 2.9
 -9 0 -7 71.19 8.6
 9 0 7 71.69 9
 -9 0 -7 67.69 8.9
 9 0 7 64.69 7.1
 9 0 7 75.79 9.6
 9 0 7 59.39 8.7
 -9 0 -7 77.99 9.2
 10 0 7 7.5 4.3
 -10 0 -7 5.1 4.3
 10 0 7 13.2 4.7
 -10 0 -7 9.7 5.5
 10 0 7 4.7 4.2
 10 0 7 -0.3 3.2
 -11 0 -7 109.09 15.3
 11 0 7 124.79 12.8
 -11 0 -7 135.09 10.7
 11 0 7 127.09 13.3
 -11 0 -7 124.79 11.5
 11 0 7 90.19 9.3
 11 0 7 116.09 12.3
 -12 0 -7 -1 6.4
 12 0 7 -0.2 4.2
 -12 0 -7 2.2 4.8
 12 0 7 5.4 7.1
 -12 0 -7 0.7 5.5
 12 0 7 1.2 4.3
 13 0 7 11.9 6.1
 13 0 7 8.6 6
 13 0 7 2 5.1
 -13 0 -7 1.3 6.7
 -13 0 -7 4 7.3
 -13 0 -7 12.6 7.5
 14 0 7 3.9 5.2
 -14 0 -7 -15.2 7.7
 14 0 7 -5.8 4.1
 14 0 7 0.2 5.1
 -14 0 -7 -2.1 7.8
 15 0 7 7.2 6.2
 15 0 7 16.5 6.9
 15 0 7 0.1 5.3
 -15 0 -7 5.1 8
 -15 0 -7 12.8 9.3
 16 0 7 1.7 6.5
 -16 0 -7 -9.1 8.7
 16 0 7 -3 6.6
 -16 0 -7 -12.9 11.8
 16 -1 -7 -15.6 6.5
 -16 -1 7 1.4 8.9
 16 -1 -7 4.4 6.5
 16 1 -7 -7.7 5.5
 16 1 -7 -8.6 5.9
 -16 1 7 3.1 12
 16 1 -7 1.9 5.5
 15 -1 -7 7.1 5.9
 15 -1 -7 -2.6 5.5
 -15 -1 7 30.5 9.4
 15 -1 -7 2.5 6.1
 15 1 -7 10.3 6.6
 -15 1 7 -9.2 10.1
 15 1 -7 -4.3 5.8
 15 1 -7 15.4 6.2
 14 -1 -7 0.7 4.8
 -14 -1 7 -0.5 8.1
 14 -1 -7 2.1 5
 14 -1 -7 -0.8 5.2
 14 1 -7 -1.7 5.1
 14 1 -7 -4.1 4.4
 -14 1 7 -6.4 9.1
 14 1 -7 -4.1 5
 13 -1 -7 26.4 7.2
 13 -1 -7 11.8 6.9
 13 -1 -7 26.2 7.5
 -13 -1 7 9.1 7.4
 13 1 -7 21.9 7.5
 13 1 -7 13.9 6.2
 13 1 -7 26.9 6.6
 -13 1 7 39.4 11
 12 -1 -7 6.2 4.7
 12 -1 -7 0.4 4.6
 12 -1 -7 7.3 4.5
 -12 -1 7 5.8 6.4
 12 1 -7 9.8 3.6
 12 1 -7 -1.5 4
 -12 1 7 -5.9 4.2
 -12 1 7 -8.7 6.3
 11 -1 -7 38 8.3
 -11 -1 7 30 8.2
 11 -1 -7 34.5 7.2
 11 -1 -7 29 6.8
 11 1 -7 35.8 6.8
 11 1 -7 36.1 6.5
 -11 1 7 21.2 6
 11 1 -7 29.8 7.5
 -11 1 7 33.3 8.9
 10 -1 -7 120.19 11.8
 10 -1 -7 130.59 12.5
 10 1 -7 133.39 13.6
 -10 1 7 116.79 9.6
 10 1 -7 121.89 8.6
 10 1 -7 125.29 12.1
 -10 1 7 134.09 14.5
 10 1 -7 116.09 9.9
 -9 -1 7 36.8 6.8
 9 -1 -7 37.4 6.6
 -9 -1 7 40.2 7.4
 -9 -1 7 32.8 6.7
 9 -1 -7 43.6 7.2
 9 1 -7 32.8 6.3
 -9 1 7 21.2 4.8
 9 1 -7 37.9 5.9
 9 1 -7 40.3 5.8
 -9 1 7 40.3 8.8
 -8 -1 7 56.39 7.7
 8 -1 -7 47.5 7.3
 -8 -1 7 40.4 7.6
 -8 -1 7 41.3 7.1
 8 -1 -7 69.39 8.4
 8 -1 -7 54.59 6.7
 -8 -1 7 50.69 6.9
 -8 1 7 52.89 8.9
 -8 1 7 64.39 8.8
 -8 1 7 60.29 6.5
 8 1 -7 50.29 7.5
 -8 1 7 46.8 8.1
 8 1 -7 57.29 6.3
 8 1 -7 61.79 6.6
 7 -1 -7 1.8 2.9
 7 -1 -7 2.8 3.5
 -7 -1 7 0.4 2.9
 -7 -1 7 1.1 3.2
 -7 -1 7 0 4
 7 -1 -7 2.7 2.8
 -7 -1 7 0.7 3.2
 -7 1 7 -0.6 2.9
 7 1 -7 -0.4 3.1
 -7 1 7 -7 3.5
 7 1 -7 2.3 2.6
 7 1 -7 -4.2 2.4
 -7 1 7 -1.7 6.8
 -7 1 7 -0.7 2.2
 -6 -1 7 54.79 7.1
 6 -1 -7 63.89 6.3
 6 -1 -7 58.69 7.4
 -6 -1 7 61.69 7.4
 -6 -1 7 52.99 5.6
 -6 -1 7 57.69 6.4
 6 -1 -7 60.69 7.6
 6 1 -7 61.19 6.6
 6 1 -7 65.49 7.8
 -6 1 7 61.79 5.9
 6 1 -7 51.09 5.2
 -6 1 7 62.09 7.7
 -6 1 7 69.09 8.6
 -6 1 7 66.39 8.3
 6 1 -7 69.09 5.8
 -5 -1 7 239.58 13.1
 5 -1 -7 247.28 12.7
 -5 -1 7 240.58 10.8
 5 -1 -7 240.08 13
 5 -1 -7 247.78 12.4
 -5 -1 7 244.78 12.3
 -5 -1 7 236.08 10.6
 5 -1 -7 272.87 11.3
 5 1 -7 240.78 9.8
 -5 1 7 238.18 14.1
 5 1 -7 234.18 12.5
 -5 1 7 235.58 12.5
 5 1 -7 233.78 11.7
 5 1 -7 231.98 11.4
 -5 1 7 241.88 11
 -4 -1 7 614.54 18.4
 4 -1 -7 639.44 19.4
 -4 -1 7 577.04 20
 4 -1 -7 618.64 21.1
 -4 -1 7 616.14 21.9
 -4 -1 7 619.94 19.5
 4 -1 -7 643.24 22
 4 -1 -7 658.53 22
 -4 1 7 629.54 21.8
 -4 1 7 611.04 19.6
 4 1 -7 663.53 21.3
 4 1 -7 622.94 17.6
 4 1 -7 614.34 20.4
 4 1 -7 624.04 18.8
 -4 1 7 630.44 22.8
 -3 -1 7 440.96 12.9
 -3 -1 7 388.86 14.5
 3 -1 -7 414.56 16.5
 -3 -1 7 435.06 16.5
 3 -1 -7 424.96 16.5
 3 -1 -7 404.66 15.9
 3 -1 -7 451.75 14.8
 -3 -1 7 423.56 14.7
 -3 1 7 430.66 15.2
 -3 1 7 405.86 16.5
 3 1 -7 434.46 15.6
 -3 1 7 437.86 16.8
 3 1 -7 401.06 13.6
 3 1 -7 436.96 15.2
 3 1 -7 436.26 12.1
 2 -1 -7 33.7 4.7
 -2 -1 7 46.7 4.9
 -2 -1 7 45.1 5.4
 2 -1 -7 28 4.7
 -2 -1 7 32 4.4
 2 -1 -7 36.3 5
 2 -1 -7 36.1 5.5
 -2 -1 7 46.4 5.9
 2 1 -7 48.1 5.4
 -2 1 7 50.29 6
 2 1 -7 38.2 5
 -2 1 7 30.9 4.9
 -2 1 7 29.3 5
 -2 1 7 33 5.3
 2 1 -7 32 3.8
 1 -1 -7 539.05 17.7
 -1 -1 7 517.95 14.8
 1 -1 -7 568.34 19.2
 1 -1 -7 570.94 25
 -1 -1 7 558.84 16.3
 -1 -1 7 543.95 16.9
 -1 1 7 505.15 17.1
 -1 1 7 543.05 18.3
 1 1 -7 530.75 18.1
 -1 1 7 516.25 18.9
 1 1 -7 529.05 17.4
 1 1 -7 534.15 14.7
 1 1 -7 547.95 15.6
 1 1 -7 501.15 15.9
 0 -1 -7 762.62 26.8
 0 -1 7 778.42 19.3
 0 -1 -7 797.82 22.7
 0 -1 7 788.62 21.8
 0 -1 7 728.13 21.3
 0 -1 -7 746.53 24.6
 0 -1 -7 800.02 23.8
 0 1 -7 716.33 22
 0 1 7 776.22 23.8
 0 1 7 802.82 23.1
 0 1 7 748.83 26.7
 0 1 -7 752.02 21.9
 0 1 -7 764.62 19.1
 0 1 -7 767.42 22.4
 1 -1 7 129.79 9.1
 -1 -1 -7 124.19 8.5
 1 -1 7 123.39 5.8
 1 -1 7 122.19 8.2
 -1 -1 -7 120.19 10.1
 1 -1 7 113.69 6.1
 -1 -1 -7 126.19 7.5
 -1 -1 -7 118.89 9.4
 1 -1 7 122.69 5.9
 1 1 7 119.39 8.7
 -1 1 -7 120.99 7.4
 1 1 7 123.59 8.2
 -1 1 -7 131.29 6.2
 -1 1 -7 118.39 10.2
 -1 1 -7 125.49 7.8
 1 1 7 116.89 9
 -2 -1 -7 872.01 25.9
 -2 -1 -7 888.21 24.6
 2 -1 7 922.91 28
 2 -1 7 879.31 23.7
 2 -1 7 811.92 22
 2 -1 7 909.11 26.7
 -2 -1 -7 949.11 28.4
 2 1 7 913.91 28
 2 1 7 899.11 26.4
 2 1 7 927.21 25
 -2 1 -7 879.71 26.8
 2 1 7 909.51 26.9
 -2 1 -7 860.51 24.3
 -2 1 -7 924.31 24
 3 -1 7 240.88 7.5
 3 -1 7 261.07 13.4
 3 -1 7 248.48 12.5
 -3 -1 -7 256.37 10.7
 -3 -1 -7 257.87 11.5
 -3 -1 -7 261.27 13.7
 3 -1 7 284.57 10.8
 3 1 7 256.57 10.5
 -3 1 -7 249.97 12.8
 -3 1 -7 236.38 7.7
 3 1 7 259.27 11.9
 -3 1 -7 251.67 10.7
 -3 1 -7 257.37 13.3
 -3 1 -7 264.07 10.2
 -4 -1 -7 24.2 4.2
 -4 -1 -7 20.2 4.4
 4 -1 7 30.3 6
 -4 -1 -7 31 6
 4 -1 7 43.1 5.5
 4 -1 7 38.3 4.7
 -4 -1 -7 36.7 5.3
 4 -1 7 28 5.1
 -4 1 -7 27.6 4
 4 1 7 42.2 5.4
 4 1 7 30.8 5
 -4 1 -7 35.2 4.1
 -4 1 -7 39.7 5.4
 -4 1 -7 26.1 5.4
 -4 1 -7 25.3 5.5
 -5 -1 -7 374.46 18.1
 -5 -1 -7 389.86 15.4
 5 -1 7 364.76 17.1
 -5 -1 -7 373.06 15.1
 -5 -1 -7 363.26 15.3
 5 -1 7 375.76 17.6
 -5 -1 -7 381.56 17
 5 -1 7 351.96 14.6
 5 -1 7 372.36 13.6
 -5 1 -7 342.87 15.1
 5 1 7 370.26 14.5
 -5 1 -7 359.66 17.4
 5 1 7 364.26 15.6
 -5 1 -7 377.26 17.6
 -5 1 -7 368.86 14.7
 -5 1 -7 378.96 12.6
 6 -1 7 401.46 18.8
 -6 -1 -7 391.56 16.6
 6 -1 7 391.96 15.3
 -6 -1 -7 405.46 19.3
 -6 -1 -7 414.36 16.3
 6 -1 7 414.76 18.6
 6 -1 7 407.06 16.4
 -6 -1 -7 375.56 17.6
 -6 -1 -7 411.16 17.3
 6 1 7 378.16 11.8
 -6 1 -7 397.56 14.7
 -6 1 -7 383.66 19.2
 -6 1 -7 381.36 18.8
 6 1 7 387.96 17
 6 1 7 393.06 16.1
 -6 1 -7 383.56 16.9
 -6 1 -7 402.46 13
 7 -1 7 19.7 5.4
 -7 -1 -7 16.3 5.5
 -7 -1 -7 15.5 4.7
 7 -1 7 11 4.7
 -7 -1 -7 16.3 4.5
 -7 -1 -7 20.8 4.3
 7 -1 7 17.7 4.1
 7 -1 7 16.5 4.3
 -7 -1 -7 23.9 5.2
 -7 1 -7 6.4 4.9
 7 1 7 20.4 4.3
 -7 1 -7 11.7 4.2
 7 1 7 14.1 4.2
 -8 -1 -7 41.2 6.9
 8 -1 7 56.19 7
 8 -1 7 67.19 8.9
 -8 -1 -7 49.4 8.5
 -8 -1 -7 66.89 7.2
 8 -1 7 42.3 6.4
 -8 -1 -7 39.7 6.7
 -8 -1 -7 43.6 8
 8 -1 7 45.6 7.8
 -8 1 -7 68.79 7.7
 -8 1 -7 57.29 13.6
 8 1 7 65.59 8.4
 8 1 7 66.69 7.7
 9 -1 7 38.9 6.5
 -9 -1 -7 45.2 5.9
 9 -1 7 51.59 8
 -9 -1 -7 45.3 6.5
 9 -1 7 36.3 7.6
 9 -1 7 39.7 7
 -9 -1 -7 23.9 10.9
 -9 1 -7 31 6
 9 1 7 39.5 7.3
 -9 1 -7 32.3 8.4
 9 1 7 30.3 6.7
 10 -1 7 14.3 5.5
 -10 -1 -7 8.2 6.6
 -10 -1 -7 17.7 5.3
 -10 -1 -7 16.4 4.2
 10 -1 7 16.5 5.1
 10 -1 7 18.1 4.7
 10 1 7 15.4 5.1
 -10 1 -7 6.7 4.5
 -10 1 -7 19 7.3
 10 1 7 7.6 4.8
 -11 -1 -7 20.8 5.6
 11 -1 7 27.3 6.8
 11 -1 7 22.9 6.3
 11 -1 7 23.4 7.2
 -11 -1 -7 9.1 6.6
 -11 1 -7 27.8 8.9
 11 1 7 22.2 5.9
 11 1 7 16.3 6.1
 12 -1 7 18.1 6.2
 -12 -1 -7 13.8 5.6
 12 -1 7 11.8 6.3
 12 -1 7 15.1 5.8
 -12 -1 -7 19.2 8.4
 -12 1 -7 4.8 6.3
 12 1 7 18.4 9.8
 12 1 7 15.3 5.4
 13 -1 7 5.8 4.7
 13 -1 7 1.6 4.9
 13 -1 7 -4.2 4.5
 -13 -1 -7 3.8 7.6
 -13 1 -7 1.7 7.7
 13 1 7 2.7 4.8
 13 1 7 0.6 4.4
 14 -1 7 35.7 9
 14 -1 7 29.4 8
 -14 -1 -7 32.6 10.3
 14 -1 7 27.9 8.8
 14 1 7 24.4 7.6
 14 1 7 28.2 6.4
 -14 1 -7 24.7 9.4
 15 -1 7 4.7 6
 -15 -1 -7 1.3 9.1
 15 -1 7 4.4 5.6
 15 -1 7 32.1 8.7
 15 1 7 -0.9 5.8
 -15 1 -7 4.7 10.3
 15 1 7 -1.6 5.6
 16 -1 7 -3 7.5
 16 -1 7 -3.1 7
 16 -1 7 -11.9 5.8
 -16 -1 -7 -5.1 10.8
 -16 1 -7 7.8 9.8
 16 1 7 -4.4 6.3
 16 1 7 -7.8 6.3
 15 -2 -7 11.7 8.8
 15 -2 -7 37.7 11.8
 -15 -2 7 37.5 9.7
 15 -2 -7 29.6 9.4
 15 2 -7 12.7 6.3
 15 2 -7 7.3 10.4
 -15 2 7 8.9 13.1
 15 2 -7 20.7 7.1
 14 -2 -7 0.8 7.5
 -14 -2 7 1.1 6.8
 14 -2 -7 14 6.7
 14 -2 -7 -0.7 6
 14 2 -7 6.9 6.6
 -14 2 7 -10.8 9.6
 14 2 -7 5.5 4.3
 14 2 -7 12.5 4.7
 -13 -2 7 -5.1 6.6
 13 -2 -7 3.7 5.4
 13 -2 -7 -6 4.6
 13 -2 -7 -1.6 4.8
 -13 2 7 14.4 9.7
 13 2 -7 6.5 5.3
 13 2 -7 2.9 4.5
 -13 2 7 -11.1 6
 13 2 -7 8.2 7.4
 13 2 -7 -1.6 3.9
 -12 -2 7 -7.4 6
 12 -2 -7 2.9 5.3
 12 -2 -7 -2.9 4.5
 12 2 -7 6.9 4.6
 -12 2 7 9.7 9.1
 12 2 -7 -4.1 3.3
 -12 2 7 0.1 4.8
 11 -2 -7 -6.8 4.1
 -11 -2 7 1.4 5.2
 11 -2 -7 6.5 5.6
 11 -2 -7 3.9 4.4
 -11 2 7 -8.3 7.2
 11 2 -7 -0.9 4.4
 11 2 -7 -2.7 3.6
 11 2 -7 5.6 3.4
 -11 2 7 -4.7 3.8
 11 2 -7 -2.4 3.9
 11 2 -7 3.8 3.3
 10 -2 -7 97.89 11.7
 10 -2 -7 88.09 10.9
 -10 -2 7 91.29 10.8
 -10 -2 7 77.19 10.2
 -10 -2 7 96.59 10.2
 10 -2 -7 110.59 8.7
 -10 2 7 109.09 9.3
 10 2 -7 93.79 9
 10 2 -7 83.59 8.2
 10 2 -7 97.59 9.6
 10 2 -7 95.29 12.5
 10 2 -7 87.69 8.1
 -10 2 7 122.29 15.7
 -9 -2 7 13.6 6.3
 9 -2 -7 11.8 4.7
 9 -2 -7 16.8 5.7
 9 -2 -7 28.7 5.1
 -9 -2 7 18.7 6
 9 2 -7 17.4 3.7
 9 2 -7 17.6 5.6
 -9 2 7 9 7.5
 -9 2 7 14.3 4.6
 9 2 -7 18.9 5.3
 9 2 -7 18.4 4
 9 2 -7 16.6 5.7
 8 -2 -7 140.19 11.4
 -8 -2 7 122.29 9.2
 -8 -2 7 122.59 15.3
 8 -2 -7 141.19 9.1
 8 -2 -7 119.59 11.3
 8 2 -7 141.49 9.6
 -8 2 7 132.89 14.6
 -8 2 7 122.79 9.4
 8 2 -7 136.69 16.9
 8 2 -7 123.29 12.3
 8 2 -7 121.29 7.8
 8 2 -7 123.29 8.1
 -7 -2 7 23.8 5.3
 -7 -2 7 19.5 3.9
 -7 -2 7 14.9 4.6
 7 -2 -7 20.7 4.8
 7 -2 -7 32.5 4.9
 7 -2 -7 30.6 6.6
 -7 2 7 34.3 8.6
 7 2 -7 36 7
 7 2 -7 29.6 6
 7 2 -7 33.1 4.6
 -7 2 7 32.3 5.1
 -7 2 7 20.6 5.6
 7 2 -7 40.6 5.5
 -6 -2 7 6.5 4.7
 6 -2 -7 6.4 3.6
 -6 -2 7 3.8 2.9
 6 -2 -7 3.5 3.7
 6 -2 -7 0.8 3.8
 6 -2 -7 3.9 2.4
 -6 -2 7 6.3 3.9
 6 -2 -7 8.9 3
 -6 -2 7 6.1 3.7
 6 -2 -7 -2.4 3.5
 6 2 -7 7.5 2.2
 6 2 -7 3.6 3.7
 -6 2 7 1.9 4.8
 6 2 -7 -1 3.2
 -6 2 7 7.1 2.7
 -6 2 7 6.9 3.8
 6 2 -7 11.1 3.2
 -5 -2 7 17.9 4.7
 -5 -2 7 12.8 4.6
 5 -2 -7 22.6 8.2
 -5 -2 7 31.9 8.3
 5 -2 -7 22.4 4.3
 -5 -2 7 10.4 4.1
 5 -2 -7 11.9 6.6
 5 -2 -7 17.6 4.3
 5 -2 -7 23.1 3.9
 5 2 -7 23.2 5.6
 5 2 -7 27.7 3.4
 5 2 -7 19.9 3.2
 -5 2 7 15.4 4.1
 -5 2 7 26.1 10.4
 5 2 -7 18.3 4.6
 -5 2 7 17.9 4.1
 -4 -2 7 57.69 7.3
 -4 -2 7 63.69 7.3
 4 -2 -7 58.79 6.6
 4 -2 -7 42.9 6.7
 4 -2 -7 50.79 7.4
 4 -2 -7 57.99 6
 4 -2 -7 75.09 7.9
 4 -2 -7 59.59 8.3
 4 2 -7 60.99 3.9
 4 2 -7 70.69 7.8
 -4 2 7 59.69 7.6
 -4 2 7 53.29 6.3
 4 2 -7 51.29 6.7
 4 2 -7 66.49 8.1
 -3 -2 7 81.09 8.2
 3 -2 -7 77.09 8.5
 -3 -2 7 80.79 4.9
 3 -2 -7 82.89 7.1
 3 -2 -7 85.99 7.1
 3 -2 -7 78.79 8.1
 3 -2 -7 73.99 8.2
 3 -2 -7 85.49 8.8
 -3 -2 7 74.39 7.1
 -3 2 7 79.59 8.6
 -3 2 7 73.09 7.9
 -3 2 7 92.99 9.3
 3 2 -7 77.99 4.6
 3 2 -7 83.29 8.6
 -3 2 7 72.29 7.4
 3 2 -7 78.79 7.2
 -2 -2 7 1.1 1.9
 -2 -2 7 7.7 2.9
 2 -2 -7 -0.7 2.6
 -2 -2 7 1.6 3.2
 2 -2 -7 2.2 3.6
 2 -2 -7 3.7 2.6
 2 -2 -7 4.3 3.5
 2 -2 -7 1.4 3.1
 -2 2 7 1.9 3.8
 -2 2 7 4.1 2.9
 2 2 -7 -0.7 3
 2 2 -7 0 3.2
 -2 2 7 5.5 3.9
 2 2 -7 3.7 1.8
 1 -2 -7 6.1 4.3
 1 -2 -7 8.5 3.3
 1 -2 -7 5.3 3.4
 -1 -2 7 4.8 2.8
 -1 -2 7 7.6 3.6
 1 -2 -7 8.6 3.3
 1 -2 -7 7.7 4.1
 -1 -2 7 8.7 2.7
 1 -2 -7 8.1 3.9
 -1 -2 7 9.4 3.8
 -1 -2 7 2.2 3.6
 1 2 -7 6.7 2.4
 -1 2 7 3.7 3.7
 -1 2 7 13.3 4.1
 -1 2 7 7.7 3.4
 1 2 -7 4.7 3
 1 2 -7 14.8 4.9
 0 -2 -7 216.78 13.1
 0 -2 -7 240.48 11.3
 0 -2 7 231.98 12.8
 0 -2 7 249.48 13.3
 0 -2 -7 238.78 12.4
 0 -2 -7 239.18 13.4
 0 -2 7 231.88 9.4
 0 -2 -7 235.58 10.8
 0 -2 7 234.88 11.9
 0 -2 7 234.78 10.8
 0 2 -7 243.28 13.1
 0 2 7 224.48 13.5
 0 2 7 254.97 13.9
 0 2 -7 228.48 12.2
 0 2 -7 243.58 10.9
 0 2 7 240.58 11.8
 1 -2 7 155.78 9.3
 1 -2 7 141.79 6.7
 -1 -2 -7 142.89 10.5
 1 -2 7 136.19 9
 -1 -2 -7 164.98 10.6
 -1 -2 -7 149.29 9.7
 1 -2 7 168.38 9.5
 1 -2 7 153.68 8.6
 1 -2 7 147.69 10.7
 -1 -2 -7 151.88 11.8
 1 2 7 156.28 11.6
 1 2 7 157.28 11.4
 -1 2 -7 148.29 9.4
 -1 2 -7 156.68 8.6
 1 2 7 145.39 8.3
 -1 2 -7 155.48 10.4
 2 -2 7 815.82 29.1
 -2 -2 -7 841.12 23.7
 2 -2 7 838.62 26.5
 2 -2 7 826.62 23.1
 -2 -2 -7 818.32 26.6
 -2 -2 -7 809.42 27.8
 2 -2 7 791.82 23.2
 2 -2 7 807.02 24.9
 -2 -2 -7 852.41 28.1
 2 -2 7 816.52 25.6
 -2 -2 -7 827.92 29.9
 2 2 7 825.82 28.9
 -2 2 -7 818.82 26.7
 2 2 7 827.32 23.8
 -2 2 -7 828.02 27.1
 -2 2 -7 864.81 26.5
 -2 2 -7 825.92 29
 2 2 7 801.22 22.8
 3 -2 7 100.39 7.2
 -3 -2 -7 110.29 9.9
 -3 -2 -7 94.99 8.6
 3 -2 7 125.99 7.6
 3 -2 7 101.39 9.2
 -3 -2 -7 102.69 11
 3 -2 7 103.09 8.1
 3 -2 7 89.79 9.6
 3 -2 7 96.99 5.5
 -3 -2 -7 106.69 6.4
 3 2 7 100.59 4.8
 3 2 7 116.39 6.8
 -3 2 -7 102.99 7.5
 3 2 7 101.29 10
 -3 2 -7 102.99 9.6
 -3 2 -7 111.39 8.7
 -3 2 -7 109.49 10.4
 -4 -2 -7 2219.98 54.99
 -4 -2 -7 2291.87 61.39
 4 -2 7 2170.78 58.49
 4 -2 7 2262.07 61.29
 -4 -2 -7 2309.47 65.19
 4 -2 7 2288.17 56.99
 -4 -2 -7 2246.88 58.89
 4 -2 7 2183.78 63.19
 -4 2 -7 2241.18 57.99
 4 2 7 2203.78 59.69
 -4 2 -7 2287.17 58.09
 4 2 7 2284.67 54.89
 4 2 7 2248.18 62.29
 -4 2 -7 2195.98 63.59
 -4 2 -7 2223.18 61.99
 -5 -2 -7 39 6
 5 -2 7 49.9 10.3
 5 -2 7 56.09 6.4
 5 -2 7 42.9 4.7
 -5 -2 -7 32.3 6.1
 -5 -2 -7 40.6 7.4
 -5 -2 -7 47.6 7.8
 -5 -2 -7 40.7 10.9
 5 -2 7 32.9 5.2
 5 2 7 35.4 6.1
 5 2 7 43 7.6
 5 2 7 41.7 4.9
 -5 2 -7 35.1 5.6
 -5 2 -7 43.1 10.7
 -5 2 -7 33.6 5.5
 -6 -2 -7 190.88 12.2
 6 -2 7 210.18 14.4
 6 -2 7 198.88 9.7
 -6 -2 -7 198.48 13.4
 -6 -2 -7 182.58 13.6
 -6 -2 -7 201.78 16.4
 6 -2 7 178.68 13.8
 -6 -2 -7 203.78 10.2
 6 2 7 201.58 14
 -6 2 -7 211.38 12.3
 6 2 7 186.98 13.3
 -6 2 -7 183.48 9.8
 6 2 7 197.28 9.7
 -6 2 -7 203.48 15.2
 -7 -2 -7 59.09 11.7
 -7 -2 -7 53.29 9.4
 7 -2 7 57.49 6.7
 -7 -2 -7 46 6.3
 7 -2 7 47 6.9
 -7 -2 -7 48.3 7
 7 -2 7 44.6 8
 -7 2 -7 51.89 6.2
 7 2 7 56.49 7.7
 -7 2 -7 64.59 6.2
 7 2 7 56.79 6.1
 -7 2 -7 64.79 10.6
 -7 2 -7 56.79 7.9
 8 -2 7 14.9 4.7
 -8 -2 -7 13 6.2
 -8 -2 -7 5.5 5.5
 8 -2 7 10.7 5.2
 8 -2 7 12 3.7
 -8 2 -7 9.6 3.9
 8 2 7 13.5 3.5
 -8 2 -7 14 6.9
 8 2 7 10.1 4.9
 -9 -2 -7 2 6.3
 9 -2 7 8.8 4
 9 -2 7 -4.8 3.2
 -9 -2 -7 -1.7 6.2
 9 -2 7 6.4 4.2
 9 2 7 6.7 4.8
 9 2 7 3.1 3.1
 -9 2 -7 -0.2 5.8
 -9 2 -7 -5.8 3.7
 -10 -2 -7 41.6 10.5
 10 -2 7 55.29 9.7
 -10 -2 -7 45.5 8.7
 10 -2 7 52.59 8.5
 10 -2 7 69.99 9.7
 -10 2 -7 54.99 11.8
 10 2 7 50.49 6.9
 -10 2 -7 39.9 7.3
 10 2 7 48.8 8.4
 11 -2 7 37.3 6.7
 11 -2 7 26.4 8
 -11 -2 -7 37.4 9.2
 -11 -2 -7 38.3 10.5
 -11 2 -7 31 10.1
 11 2 7 24.4 5
 11 2 7 37.2 7.9
 -12 -2 -7 6.4 9.3
 12 -2 7 8.8 5.3
 12 -2 7 9.9 6
 12 -2 7 3.7 5.7
 -12 -2 -7 8.1 7.8
 12 2 7 14.4 5.3
 -12 2 -7 19.4 9.6
 12 2 7 8.3 5.8
 13 -2 7 58.49 11.4
 13 -2 7 47.8 10.4
 -13 -2 -7 41.1 13.6
 13 -2 7 56.99 9.6
 -13 -2 -7 49.99 17.2
 13 2 7 51.89 8.1
 -13 2 -7 47.2 13.2
 13 2 7 44.4 9.2
 14 -2 7 28.1 9.6
 -14 -2 -7 17.5 11.2
 14 -2 7 35.2 9.8
 14 -2 7 36.7 9
 14 2 7 39.1 8.8
 14 2 7 18.8 7.1
 -14 2 -7 28.4 11.7
 -15 -2 -7 -2.3 11.4
 15 -2 7 15.7 7
 15 -2 7 -1.2 9.3
 15 2 7 10 7.5
 15 2 7 -4.7 6.1
 -15 2 -7 -21.3 10.6
 14 -3 -7 20.9 14.7
 14 -3 -7 29 8.8
 14 3 -7 25 6.9
 -14 3 7 5.8 13.1
 13 -3 -7 -7 5.7
 13 -3 -7 4.3 6.5
 13 -3 -7 2.8 6.2
 13 3 -7 17.4 6.2
 -13 3 7 3.8 11
 12 -3 -7 19.4 7.1
 12 -3 -7 20.9 7
 -12 -3 7 34.4 7.8
 12 -3 -7 25.6 8.8
 -12 3 7 23.8 6.7
 -12 3 7 29.6 12.5
 12 3 -7 29.2 6.7
 12 3 -7 23.1 6.6
 11 -3 -7 2.5 3
 11 -3 -7 -0.5 5.6
 11 -3 -7 1.1 4.6
 11 -3 -7 -9.1 4.9
 -11 -3 7 -8.3 4.8
 -11 3 7 -11.1 5.2
 11 3 -7 2.9 4.7
 11 3 -7 4.7 4.2
 -11 3 7 -5.5 7.5
 -10 -3 7 -9 5
 10 -3 -7 -1.1 4.9
 10 -3 -7 4.1 4.6
 10 -3 -7 -8.1 4.2
 10 -3 -7 8 3.6
 -10 3 7 8.6 8.3
 -10 3 7 0.6 4.1
 10 3 -7 -0.2 5.2
 10 3 -7 -2.1 4
 10 3 -7 2.3 3.9
 9 -3 -7 6.8 4.6
 9 -3 -7 12.1 3.8
 9 -3 -7 11.8 5.1
 9 3 -7 5.1 4.4
 -9 3 7 2.2 7
 9 3 -7 3.5 5
 9 3 -7 5.7 5.5
 -9 3 7 1.4 4.1
 -8 -3 7 15.2 4.2
 8 -3 -7 21.5 4.5
 8 -3 -7 29.7 6.7
 8 -3 -7 28.9 5.4
 8 -3 -7 29.3 7.4
 8 3 -7 40.5 8.2
 -8 3 7 20.8 5.2
 -8 3 7 22 9
 8 3 -7 22.1 7
 8 3 -7 37.4 5.7
 7 -3 -7 3.3 3.7
 -7 -3 7 6.5 3.5
 7 -3 -7 3 4.4
 7 -3 -7 6.4 3.2
 7 -3 -7 7.6 4.1
 -7 3 7 13.7 6.9
 7 3 -7 2 5
 7 3 -7 3 3
 7 3 -7 9 4.6
 -7 3 7 6.9 4.6
 6 -3 -7 -3.2 3.3
 6 -3 -7 3.4 3.1
 -6 -3 7 -0.1 2.5
 6 -3 -7 -0.9 3.1
 6 -3 -7 0.5 4.1
 6 3 -7 4.8 2.7
 -6 3 7 1.7 3.5
 6 3 -7 9.9 4.7
 -6 3 7 1 5.2
 6 3 -7 -1.9 4
 -5 -3 7 1.9 3.4
 5 -3 -7 5.8 3.3
 5 -3 -7 3.8 4.8
 5 -3 -7 6.2 4.4
 5 -3 -7 8.7 4
 -5 -3 7 9.4 3.9
 -5 3 7 5.3 3.8
 5 3 -7 3.2 3.8
 -5 3 7 0.4 4.9
 -5 3 7 1.5 3.5
 5 3 -7 0.1 4.8
 4 -3 -7 42.2 6.2
 4 -3 -7 42.9 7.1
 4 -3 -7 46.3 7.8
 4 -3 -7 59.19 8.2
 -4 -3 7 43 9.4
 4 -3 -7 42.3 7.3
 -4 -3 7 38.5 6.1
 -4 -3 7 51.39 7.4
 -4 3 7 42.8 8.5
 -4 3 7 42.7 6.9
 4 3 -7 40.5 7.8
 -4 3 7 41.8 7.8
 4 3 -7 48.4 7.8
 3 -3 -7 39.3 8.3
 3 -3 -7 45.8 7.9
 -3 -3 7 49.99 7.9
 -3 -3 7 46.2 7.5
 3 -3 -7 50.79 8
 -3 -3 7 56.59 7.7
 3 -3 -7 60.79 7.9
 3 -3 -7 62.99 8.4
 3 -3 -7 57.99 7.6
 -3 3 7 47 7.8
 3 3 -7 65.29 8
 -3 3 7 53.19 7.7
 3 3 -7 58.19 9.8
 -3 3 7 53.79 9.3
 2 -3 -7 55.99 9.8
 -2 -3 7 71.89 7.5
 2 -3 -7 77.89 8.9
 -2 -3 7 74.39 9.2
 2 -3 -7 47.8 8.8
 -2 -3 7 70.09 8.4
 2 -3 -7 68.39 8.3
 -2 -3 7 70.59 5.3
 2 -3 -7 74.99 12.1
 2 3 -7 72.79 9.7
 -2 3 7 71.89 9.5
 2 3 -7 67.99 8.4
 -2 3 7 67.39 9.4
 -2 3 7 49.3 7.6
 -1 -3 7 101.59 9.8
 -1 -3 7 90.69 6.8
 1 -3 -7 105.59 9.1
 1 -3 -7 90.39 12.3
 1 -3 -7 95.89 8.5
 -1 -3 7 97.09 10.1
 -1 -3 7 109.69 8.4
 1 -3 -7 85.79 10.1
 1 -3 -7 88.59 17
 -1 -3 7 93.79 8.5
 1 -3 -7 110.29 10.7
 -1 3 7 102.29 10.1
 -1 3 7 85.49 10.3
 1 3 -7 93.09 8.8
 1 3 -7 96.89 10.5
 0 -3 7 17.6 4.7
 0 -3 -7 20.3 4.7
 0 -3 7 23.7 6.1
 0 -3 -7 26.3 9.4
 0 -3 7 26.5 5.9
 0 -3 7 17.6 3.6
 0 -3 7 20.8 4.1
 0 -3 -7 16.5 3.9
 0 -3 7 21.2 3.3
 0 -3 -7 25.8 6.1
 0 -3 -7 20.5 6.1
 0 3 7 14.7 4.8
 0 3 7 14.7 5.3
 0 3 -7 21.1 6.3
 0 3 -7 23.7 5.2
 1 -3 7 138.39 9.1
 -1 -3 -7 152.88 12.3
 1 -3 7 143.09 7.8
 1 -3 7 133.49 11.9
 -1 -3 -7 136.59 9.1
 -1 -3 -7 155.48 13.5
 -1 -3 -7 142.09 11.9
 1 -3 7 148.29 10.9
 1 -3 7 141.09 18.1
 -1 -3 -7 150.28 9
 1 -3 7 140.29 9.6
 -1 -3 -7 151.78 11.1
 -1 3 -7 142.99 14.3
 1 3 7 157.68 13
 -1 3 -7 141.29 10.2
 1 3 7 151.18 10.2
 2 -3 7 44.7 7.3
 2 -3 7 55.89 9.2
 -2 -3 -7 40.3 7.7
 -2 -3 -7 49 8.1
 2 -3 7 40.1 11.3
 2 -3 7 54.39 6.9
 2 -3 7 45.7 5.8
 -2 -3 -7 54.59 5.7
 2 -3 7 58.59 6
 -2 -3 -7 40.1 6.8
 -2 -3 -7 56.89 5.7
 -2 -3 -7 38.7 6.3
 -2 3 -7 49.3 12.4
 2 3 7 54.39 6.1
 2 3 7 50.89 8.8
 -2 3 -7 42.3 6.6
 3 -3 7 39.1 6.4
 3 -3 7 25.1 5.6
 -3 -3 -7 37.2 4.7
 3 -3 7 39.2 5.1
 3 -3 7 42.8 8.2
 -3 -3 -7 32.5 6.9
 3 -3 7 20.3 4.8
 -3 -3 -7 33.5 5.8
 -3 -3 -7 26.5 7.9
 3 -3 7 29.8 5.1
 3 -3 7 32 4.8
 -3 3 -7 34 7.4
 3 3 7 33.1 4.6
 3 3 7 29.3 7.2
 -3 3 -7 26.2 7.4
 4 -3 7 11.7 2.8
 4 -3 7 14.6 5.1
 -4 -3 -7 14.1 5.6
 -4 -3 -7 13.9 5.9
 4 -3 7 14 3.6
 -4 -3 -7 8.6 2.3
 4 -3 7 4.4 3.8
 4 -3 7 5.4 7.4
 4 -3 7 11.3 3.5
 4 3 7 15.6 5.9
 -4 3 -7 9.2 5.9
 -4 3 -7 2.6 4.5
 5 -3 7 64.99 7.3
 -5 -3 -7 75.29 9.5
 5 -3 7 96.89 10.3
 5 -3 7 78.79 9.7
 -5 -3 -7 85.69 5.7
 5 -3 7 85.99 13.1
 -5 -3 -7 66.09 11.2
 5 -3 7 85.59 6.7
 -5 3 -7 94.29 12
 -5 3 -7 77.39 9.1
 5 3 7 88.29 11.3
 -6 -3 -7 224.98 19.9
 -6 -3 -7 204.08 8.9
 6 -3 7 220.98 13.5
 -6 -3 -7 222.28 14.8
 6 -3 7 222.18 11.1
 6 -3 7 204.98 15.3
 -6 3 -7 221.18 18.4
 6 3 7 237.28 17.9
 -6 3 -7 195.18 14.4
 6 3 7 211.68 8.8
 -6 3 -7 225.68 13.8
 -7 -3 -7 4.1 6.5
 7 -3 7 -3.3 3.9
 7 -3 7 2.2 3.2
 7 -3 7 -5.9 3.1
 7 3 7 1.7 5.4
 -7 3 -7 -3.5 3.1
 -7 3 -7 -5.9 5.5
 7 3 7 0.9 1.9
 7 3 7 0.6 3.7
 -7 3 -7 2.5 3.9
 -8 -3 -7 34.8 9.5
 8 -3 7 49.99 7
 8 -3 7 33.8 7.8
 8 -3 7 22.7 5.9
 -8 3 -7 38.7 10
 8 3 7 33.3 8.7
 -8 3 -7 33 6
 -8 3 -7 26.1 5.4
 8 3 7 27.7 3.4
 8 3 7 26.1 7
 -9 -3 -7 15.4 8.7
 9 -3 7 16.1 6.2
 9 -3 7 25.9 6.7
 9 3 7 18 3.3
 9 3 7 7.9 5.4
 9 3 7 27.8 8.7
 -9 3 -7 18.6 8.7
 10 -3 7 -1.2 4.5
 -10 -3 -7 -2.4 6.4
 10 -3 7 -1.5 4.5
 10 -3 7 -3.3 3.3
 10 3 7 1.9 2.5
 10 3 7 1.8 4.8
 -10 3 -7 -7.4 7.4
 -10 3 -7 -5.6 4.6
 10 3 7 2.6 7.1
 -11 -3 -7 12.2 10.1
 11 -3 7 14.2 6.2
 11 -3 7 7.9 4.9
 11 -3 7 10.8 6.8
 11 3 7 5 7
 -11 3 -7 37.2 12.4
 11 3 7 12.5 10.4
 11 3 7 4.4 3.2
 12 -3 7 0.7 5.4
 -12 -3 -7 -6.4 8.1
 12 -3 7 -8.1 5.4
 12 -3 7 -1 4.9
 12 3 7 -3.8 5.2
 12 3 7 -2.4 3.5
 -12 3 -7 -2.2 8.4
 12 3 7 0.5 7.5
 13 -3 7 20.1 7.7
 -13 -3 -7 14.5 12.8
 13 -3 7 24.7 9.5
 13 -3 7 35.7 7.3
 13 3 7 35.1 10
 -13 3 -7 29.8 12.9
 13 3 7 26.7 8.2
 13 3 7 16 5.4
 14 -3 7 9.7 8.4
 14 -3 7 19.5 7.4
 -14 -3 -7 12.6 12.8
 14 -3 7 12.6 9.7
 -14 3 -7 21.8 13.7
 14 3 7 17.7 13.3
 14 3 7 6.8 7.2
 13 -4 -7 18.4 8.4
 13 -4 -7 17.1 7.6
 13 -4 -7 14 9.5
 13 4 -7 51.39 12.2
 13 4 -7 32.5 9.1
 -13 4 7 8.4 12.3
 12 -4 -7 -0.4 5.5
 12 -4 -7 -4.2 6.2
 12 -4 -7 -7.1 6
 12 4 -7 7.1 6.2
 12 4 -7 1.3 8.6
 -12 4 7 3.3 11.4
 11 -4 -7 0.3 5.8
 11 -4 -7 11.6 3
 11 -4 -7 4.6 5.9
 11 -4 -7 -4.2 5.6
 -11 4 7 8.7 10.8
 11 4 -7 13.4 4.9
 11 4 -7 12.1 7.6
 11 4 -7 5 6.6
 -10 -4 7 4.1 5.9
 10 -4 -7 4.4 6.3
 10 -4 -7 5 3.7
 10 -4 -7 1.7 5.5
 10 -4 -7 10.9 7.2
 -10 4 7 8.5 9.3
 10 4 -7 0.8 6.3
 10 4 -7 -3 5.4
 9 -4 -7 6.9 6.2
 9 -4 -7 21.6 5.6
 9 -4 -7 6.4 6.8
 9 -4 -7 0.1 5.3
 9 -4 -7 -0.4 3.4
 -9 -4 7 6.8 6
 -9 -4 7 3.5 5.6
 9 4 -7 7.1 7.5
 9 4 -7 -0.2 6.6
 -9 4 7 4.1 8.7
 -8 -4 7 24.1 5.1
 -8 -4 7 19.4 7
 8 -4 -7 25.3 9.9
 8 -4 -7 9.5 4.4
 8 -4 -7 22.2 9
 8 -4 -7 35.4 6.5
 8 -4 -7 9.9 5.5
 8 4 -7 21.8 7.8
 -8 4 7 11.2 7.8
 8 4 -7 18.4 7.3
 7 -4 -7 -6 4.3
 7 -4 -7 11.8 6
 7 -4 -7 -4.8 4.4
 7 -4 -7 3.8 5.7
 -7 -4 7 -5.8 4.7
 -7 4 7 1.4 8.1
 7 4 -7 -6 4.2
 7 4 -7 1.7 4.6
 6 -4 -7 16.6 6.5
 6 -4 -7 24.2 6.1
 6 -4 -7 16.1 5
 -6 -4 7 18 6.8
 -6 4 7 25.4 9.3
 6 4 -7 18 7.1
 6 4 -7 25.7 7.8
 5 -4 -7 20.7 5.7
 5 -4 -7 18.8 6.2
 5 -4 -7 13.8 5.3
 -5 -4 7 28.1 8.7
 5 4 -7 15.1 5.6
 5 4 -7 34 9.6
 -5 4 7 18 8.3
 4 -4 -7 12.7 5
 -4 -4 7 9.3 6.2
 4 -4 -7 15 5.6
 4 -4 -7 16.6 6.2
 4 4 -7 21.8 7
 4 4 -7 33.9 8.2
 -4 4 7 2.3 5.2
 -4 4 7 18 7.3
 3 -4 -7 127.19 13.7
 3 -4 -7 137.29 13.2
 -3 -4 7 117.79 12.3
 3 -4 -7 115.39 11.8
 -3 -4 7 120.79 11.1
 -3 4 7 119.29 13.8
 -3 4 7 111.39 12.7
 3 4 -7 114.99 13.7
 3 4 -7 145.79 13.3
 -2 -4 7 -3.4 4.1
 2 -4 -7 -4 3.7
 2 -4 -7 5.8 3.8
 -2 -4 7 -4.4 4.9
 -2 -4 7 -8 4.4
 -2 -4 7 -4.3 2
 2 -4 -7 -0.3 3.7
 -2 4 7 5.1 5
 2 4 -7 5.2 5.1
 2 4 -7 5.1 5.3
 -2 4 7 0.6 5
 1 -4 -7 -0.3 3.9
 -1 -4 7 -6.4 4.5
 -1 -4 7 -0.8 2.8
 1 -4 -7 1.1 4.2
 1 -4 -7 -0.8 4.7
 -1 -4 7 -4.1 3.9
 1 -4 -7 -5.4 4
 -1 -4 7 24.6 9.5
 -1 4 7 -2.9 4.2
 1 4 -7 -2.8 4.4
 -1 4 7 -0.8 5
 1 4 -7 23.2 7.4
 0 -4 -7 14.7 6.1
 0 -4 -7 15.4 5.4
 0 -4 7 20.5 4.9
 0 -4 7 21.6 5.8
 0 -4 -7 25.5 7.9
 0 -4 7 29.1 4.4
 0 -4 7 16 4.3
 0 -4 -7 21.9 4.7
 0 4 -7 27.9 8.3
 0 4 7 12.4 6.3
 0 4 7 20.5 6.4
 0 4 -7 10.1 5.3
 1 -4 7 11.8 5.3
 1 -4 7 10.2 3.4
 1 -4 7 18.7 4.7
 -1 -4 -7 15.9 6.7
 1 -4 7 16.4 4.8
 -1 -4 -7 4.4 3.6
 -1 -4 -7 5.4 5
 -1 -4 -7 19.2 5.5
 -1 4 -7 14.1 5.3
 -1 4 -7 11.9 6
 1 4 7 13.1 4.7
 1 4 7 13.9 6.6
 -2 -4 -7 110.79 8.2
 -2 -4 -7 118.09 13
 -2 -4 -7 99.29 9
 -2 -4 -7 108.09 14.2
 2 -4 7 122.09 8.8
 2 -4 7 122.89 12.5
 2 -4 7 111.99 12
 2 -4 7 114.99 12.9
 2 -4 7 131.09 10.5
 -2 4 -7 123.99 11.3
 2 4 7 101.29 9.3
 -2 4 -7 133.09 13.5
 2 4 7 124.69 14.1
 3 -4 7 11.1 4.2
 -3 -4 -7 10.6 3.6
 3 -4 7 10.1 3.9
 3 -4 7 20.6 5.4
 -3 -4 -7 18.2 7.3
 3 -4 7 10.4 4.1
 -3 4 -7 26.7 7.5
 -3 4 -7 13.2 6.5
 3 4 7 14.2 6.6
 4 -4 7 4.6 5.1
 4 -4 7 16.3 5.1
 4 -4 7 10.2 4.7
 -4 -4 -7 13.8 6.7
 4 -4 7 16.3 3.9
 -4 4 -7 22.3 7.1
 -4 4 -7 11.3 7.6
 4 4 7 24.5 7.8
 5 -4 7 3.4 3.2
 5 -4 7 5.5 3.3
 5 -4 7 -1.3 3.9
 -5 -4 -7 0.2 7.4
 5 -4 7 7.3 3.2
 5 -4 7 2.3 4.3
 -5 4 -7 15.8 5.8
 5 4 7 8.5 6.7
 -5 4 -7 3.3 6.9
 6 -4 7 4.6 3.6
 -6 -4 -7 0.4 7
 6 -4 7 6 5.2
 6 -4 7 3.9 4.2
 6 4 7 -3.5 4.7
 -6 4 -7 7 8.5
 -6 4 -7 3.9 5.6
 7 -4 7 32.6 5.4
 -7 -4 -7 28.1 12.8
 7 -4 7 27.4 6.5
 7 -4 7 32.3 8.1
 -7 4 -7 37.5 8.5
 -7 4 -7 35.9 12.6
 7 4 7 47.9 17.7
 8 -4 7 16.9 6
 -8 -4 -7 12.7 9.9
 8 -4 7 10 7.5
 8 4 7 9.2 7.7
 -8 4 -7 19.9 6.6
 -8 4 -7 3.7 8.8
 -9 -4 -7 -9.9 7.4
 9 -4 7 3.3 4.2
 9 -4 7 -1.9 5.7
 9 4 7 4.1 6.8
 -9 4 -7 -9.1 8.3
 10 -4 7 10.6 5.6
 10 -4 7 -1.6 5.5
 10 -4 7 0.8 4.4
 10 4 7 -5.6 7.1
 -10 4 -7 2 9
 -11 -4 -7 15 11.1
 11 -4 7 1 5.9
 11 -4 7 -3.9 5.3
 11 -4 7 -2.9 6.6
 -11 4 -7 -5.1 8.9
 11 4 7 17.7 8.6
 12 -4 7 18.9 9.5
 -12 -4 -7 26.2 12.9
 12 -4 7 17.8 6.9
 -12 4 -7 33.2 15
 12 4 7 29.1 10.4
 12 4 7 20 8.3
 13 -4 7 -8.2 7.2
 -13 -4 -7 3.8 15.7
 -13 4 -7 -3.9 12.5
 13 4 7 24.6 10.3
 10 -5 -7 6.1 7.2
 10 -5 -7 -8 7
 10 -5 -7 -0.1 6.4
 10 5 -7 5.8 8
 10 5 -7 5 7.2
 9 -5 -7 28.4 5.1
 9 -5 -7 19.9 8.4
 9 -5 -7 29.6 7.7
 9 -5 -7 37 10.7
 9 5 -7 52.19 11
 9 5 -7 20.7 8.9
 -9 5 7 30.8 12.7
 8 -5 -7 34.8 9.8
 8 -5 -7 36.8 10.3
 8 -5 -7 24.2 5.9
 8 -5 -7 33.5 8
 -8 5 7 32 13.2
 8 5 -7 26.7 10.4
 8 5 -7 51.69 11.5
 7 -5 -7 9.4 5.2
 7 -5 -7 1.5 5.9
 7 -5 -7 7.6 6.6
 7 -5 -7 1.2 6.1
 7 5 -7 11.6 10.3
 7 5 -7 11.6 7.6
 -7 5 7 17.6 10.4
 6 -5 -7 -1.4 5.8
 -6 -5 7 5.7 10.1
 6 -5 -7 5.5 5.8
 6 -5 -7 3.3 4.3
 6 -5 -7 9.8 6.6
 6 5 -7 2 6.1
 -6 5 7 6.7 8.3
 6 5 -7 12 7.7
 5 -5 -7 7.6 5.8
 5 -5 -7 3.4 4.6
 5 -5 -7 5 5.1
 5 5 -7 1 5.5
 -5 5 7 3.1 7.5
 5 5 -7 4.4 5.8
 4 -5 -7 8.6 6.2
 4 -5 -7 5.8 5.5
 4 -5 -7 -3.9 4.8
 4 -5 -7 0.2 5.7
 -4 5 7 -1.3 6.5
 -4 5 7 16 8.1
 4 5 -7 2.1 6.6
 4 5 -7 1.4 6.6
 3 -5 -7 -5 5.3
 3 -5 -7 6.6 6.1
 3 -5 -7 -4.2 4.4
 3 -5 -7 3.3 5.2
 -3 5 7 1.8 6.6
 3 5 -7 -9.9 4.3
 -3 5 7 2.2 7
 3 5 -7 -0.5 5.4
 2 -5 -7 60.49 10.4
 2 -5 -7 58.29 10.5
 2 -5 -7 44.8 8.5
 2 -5 -7 71.19 11.6
 2 5 -7 66.39 11.4
 -2 5 7 57.49 10.9
 -2 5 7 79.09 12.5
 2 5 -7 50.99 11.4
 1 -5 -7 14.2 5
 -1 -5 7 4.4 4
 1 -5 -7 12.2 7.1
 -1 -5 7 6.2 6.2
 1 -5 -7 14 6.5
 -1 5 7 20.3 7.1
 1 5 -7 6.5 6.3
 1 5 -7 12.6 7.6
 -1 5 7 18.7 9.3
 0 -5 -7 13.3 6.9
 0 -5 7 8.8 3.6
 0 -5 7 3.8 6.6
 0 -5 -7 15.2 7.2
 0 -5 7 -2.1 3.9
 0 -5 7 -5.4 4.4
 0 -5 7 4.1 6
 0 -5 7 17.9 5.6
 0 5 7 22.3 10.4
 0 5 -7 10.9 5.9
 0 5 -7 7.2 12.8
 0 5 7 7.9 5.1
 1 -5 7 -4.2 5.6
 1 -5 7 6.5 6.3
 -1 -5 -7 -2.7 6.1
 -1 -5 -7 1.6 3.6
 -1 -5 -7 5.9 5.8
 1 -5 7 -3 4
 -1 -5 -7 -1.8 6.4
 1 -5 7 -7.5 4
 1 5 7 0.9 4.8
 -1 5 -7 7.9 6
 -1 5 -7 -1.2 7
 1 5 7 7.9 9
 -2 -5 -7 28 6.8
 2 -5 7 42.7 9.1
 -2 -5 -7 26.2 5.1
 -2 -5 -7 32.3 5.1
 2 -5 7 32.2 6.3
 2 -5 7 29.6 6.6
 2 5 7 56.39 12.1
 -2 5 -7 32.4 9.7
 -2 5 -7 42.4 8.7
 3 -5 7 3.9 4.3
 3 -5 7 -3 3.7
 3 -5 7 0.2 4.2
 -3 -5 -7 7.6 8.1
 3 -5 7 -1.2 5.1
 3 5 7 8.1 7.8
 -3 5 -7 20.8 7.7
 4 -5 7 0.2 4.1
 -4 -5 -7 10.6 8.5
 4 -5 7 2.8 4.8
 4 -5 7 7.7 4.4
 4 5 7 7 7
 -4 5 -7 -2.4 5.6
 5 -5 7 8.8 5.7
 5 -5 7 23.1 5.3
 5 -5 7 8.2 4.6
 -5 -5 -7 9.6 8.2
 5 -5 7 22.4 5.1
 -5 5 -7 6.8 7.3
 5 5 7 21.2 9.5
 6 -5 7 9 3.7
 6 -5 7 11 3.4
 6 -5 7 -0.2 4.3
 6 -5 7 0.1 6.8
 6 -5 7 6.2 5.5
 -6 -5 -7 7.7 7.7
 -6 5 -7 -1.2 8.2
 6 5 7 4.3 7.8
 -6 5 -7 5.5 6.6
 7 -5 7 -8.5 4.9
 -7 -5 -7 12.7 10.3
 7 -5 7 -3.7 3.8
 -7 5 -7 -0.7 9
 7 5 7 -4.1 7.7
 -7 5 -7 -6.4 6.9
 8 -5 7 27.5 7
 -8 -5 -7 33.3 12.1
 8 -5 7 10.1 7
 8 5 7 26 10.8
 -8 5 -7 33 14
 9 -5 7 33.9 10.6
 9 -5 7 37 9.1
 -9 -5 -7 36.6 15
 9 5 7 53.79 13.1
 -9 5 -7 22.7 11.9
 10 -5 7 18.7 6.6
 10 -5 7 -1.8 5.4
 -10 -5 -7 14.9 14.9
 10 -5 7 7.7 8
 -10 5 -7 8.7 11.2
 -7 -6 7 8.5 11
 7 -6 -7 -8 7.1
 7 -6 -7 -2.8 6.8
 7 -6 -7 -5.1 6.9
 7 6 -7 24.6 10.7
 -7 6 7 -16.9 10
 7 6 -7 26.9 10.6
 6 -6 -7 -8.9 5.7
 6 -6 -7 -3.6 5.6
 6 -6 -7 -0.3 6.1
 6 -6 -7 3 6.4
 6 6 -7 2.2 8.9
 6 6 -7 -7.3 7.9
 -6 6 7 -5 10.4
 -5 -6 7 -8.6 9.5
 5 -6 -7 2.5 5.9
 -5 6 7 4.3 9.8
 5 6 -7 2.1 8.6
 5 6 -7 14 11.6
 4 -6 -7 47.5 10
 4 -6 -7 41.6 10
 4 -6 -7 25.8 8.3
 -4 -6 7 28.8 13.6
 4 -6 -7 40.4 8.7
 4 6 -7 35.1 11.9
 -4 6 7 46.1 12.9
 -4 6 7 44.8 13.2
 4 6 -7 37.1 12.3
 3 -6 -7 26.1 8.2
 3 -6 -7 21.1 7.1
 -3 -6 7 43.6 13
 3 -6 -7 25.6 9
 3 -6 -7 55.99 10.2
 3 6 -7 20.3 9.7
 -3 6 7 51.89 11.6
 -3 6 7 45.9 12.5
 3 6 -7 28.7 10.9
 2 -6 -7 28 7.1
 2 -6 -7 56.19 8.9
 2 -6 -7 28.5 9.8
 2 -6 -7 62.79 11.3
 -2 -6 7 65.99 13.6
 -2 6 7 35 10.2
 -2 6 7 48.8 12.4
 2 6 -7 34 11.4
 2 6 -7 52.19 12.5
 1 -6 -7 17 6.8
 -1 -6 7 37.7 8.9
 1 -6 -7 39.4 9.3
 1 -6 -7 32.5 8.9
 1 -6 -7 21.4 9.1
 -1 -6 7 26.9 10.3
 -1 6 7 42.4 12.2
 -1 6 7 21 9.7
 1 6 -7 45 11.5
 1 6 -7 34.5 10.1
 0 -6 -7 1.5 6
 0 -6 -7 9.5 4.2
 0 -6 7 8.9 6.5
 0 -6 -7 -4.1 6.2
 0 -6 -7 -7.9 7.1
 0 -6 7 -0.2 5.5
 0 6 -7 -3.8 8.2
 0 6 -7 -15.8 7
 0 6 7 -9.7 7.4
 1 -6 7 10.2 6.6
 -1 -6 -7 8.2 8
 -1 -6 -7 0.2 7.2
 1 -6 7 -6.7 5.2
 1 -6 7 16 3.9
 -1 6 -7 2.9 8.6
 1 6 7 5.8 8.8
 -1 6 -7 31.2 10.3
 2 -6 7 6.6 6.1
 -2 -6 -7 11.3 8.7
 2 -6 7 -4.2 5.9
 -2 -6 -7 3.9 8.3
 2 -6 7 11.1 7.3
 2 -6 7 4.7 4.2
 -2 6 -7 5.5 8.4
 2 6 7 1.8 8.8
 -3 -6 -7 11.5 8
 3 -6 7 6.4 5.7
 3 -6 7 3.1 5.6
 3 -6 7 -5 5.1
 3 -6 7 -8.1 5.3
 -3 -6 -7 2.3 8.5
 -3 6 -7 -0.8 7.9
 3 6 7 -5.1 8.8
 -4 -6 -7 -5.4 8.7
 4 -6 7 -1.8 5.1
 4 -6 7 5.8 5.1
 4 -6 7 2.3 4.6
 4 6 7 -0.3 8.6
 -4 6 -7 9.4 8.8
 5 -6 7 12 5.7
 5 -6 7 12.3 7
 5 -6 7 7.7 5.7
 -5 -6 -7 -0.4 11
 5 -6 7 6.7 4.4
 5 6 7 16 10.2
 -5 6 -7 12.3 8.7
 -6 -6 -7 12.6 10.6
 6 -6 7 -6.2 5.7
 6 -6 7 14.2 8.1
 6 6 7 -6.8 18.4
 -16 0 8 -9.5 11.2
 16 0 -8 6.2 7.4
 16 0 -8 -3.7 5.8
 15 0 -8 -6.6 5.5
 -15 0 8 13.9 10.1
 15 0 -8 -2 5.5
 15 0 -8 1.1 4.8
 -14 0 8 11.9 8.9
 14 0 -8 4.7 4.6
 14 0 -8 5.2 6
 14 0 -8 -5.1 5
 13 0 -8 -3.8 4.1
 -13 0 8 -7.4 6.5
 13 0 -8 -1.1 3.8
 13 0 -8 -0.6 4.5
 12 0 -8 46.5 8.8
 12 0 -8 23.7 7.6
 -12 0 8 35.9 9.3
 12 0 -8 42.3 7.6
 11 0 -8 5.2 3.8
 -11 0 8 -4.7 5.6
 11 0 -8 -5.4 3.9
 11 0 -8 1.1 3.7
 -10 0 8 272.47 18.4
 -10 0 8 252.47 15
 10 0 -8 275.87 15.7
 10 0 -8 259.67 16.8
 9 0 -8 2.4 3.4
 9 0 -8 0 3.5
 -9 0 8 1.9 4.5
 -9 0 8 8.2 4.7
 -8 0 8 252.47 15.1
 -8 0 8 248.58 13.4
 -8 0 8 266.47 16.5
 8 0 -8 259.97 14
 8 0 -8 270.57 15.1
 -8 0 8 219.48 14.1
 7 0 -8 -0.8 3
 7 0 -8 0.7 2.7
 -7 0 8 -3.5 3
 -7 0 8 -2.9 3.4
 -7 0 8 0.8 4
 -7 0 8 -2.3 2.6
 7 0 -8 2.5 1.9
 -6 0 8 80.49 8
 -6 0 8 82.49 7.8
 -6 0 8 88.49 8.3
 6 0 -8 83.29 7.5
 -6 0 8 74.79 7.1
 6 0 -8 80.69 5.4
 6 0 -8 86.29 7.9
 6 0 -8 90.99 8.2
 -5 0 8 8.5 3.2
 5 0 -8 -1.8 2.5
 -5 0 8 2.2 3.2
 -5 0 8 1.1 2.6
 5 0 -8 0.4 2
 5 0 -8 -0.4 2.6
 5 0 -8 -0.1 2.6
 -4 0 8 248.38 11.8
 4 0 -8 273.67 12
 -4 0 8 273.07 11.7
 4 0 -8 267.77 11.8
 4 0 -8 240.68 11.6
 4 0 -8 256.87 11.4
 -4 0 8 259.67 11.7
 -3 0 8 3.1 2.5
 3 0 -8 1.4 2.5
 3 0 -8 2.5 3
 -3 0 8 0 2.7
 3 0 -8 2 2.5
 3 0 -8 -1.7 2.7
 2 0 -8 22 3.9
 2 0 -8 19.9 3.9
 -2 0 8 16.9 3.6
 2 0 -8 21.8 3.8
 2 0 -8 25.2 4.7
 -2 0 8 18 4.1
 1 0 -8 2.3 2.8
 1 0 -8 0.6 2.8
 -1 0 8 -0.5 2.5
 1 0 -8 -5.5 3
 -1 0 8 6.9 3.5
 -1 0 8 0.4 2
 1 0 -8 6 4.1
 -1 0 8 1.4 3.2
 0 0 -8 143.49 6.3
 0 0 8 149.39 7.6
 0 0 8 145.99 6.3
 0 0 -8 158.58 8
 0 0 8 145.49 7.6
 0 0 -8 141.09 7.8
 0 0 8 154.28 8.5
 0 0 -8 144.99 8.5
 0 0 -8 143.29 7.7
 -1 0 -8 0.7 3.7
 1 0 8 -0.8 2.6
 -1 0 -8 0.1 4.1
 -1 0 -8 -2.9 2.9
 1 0 8 -0.5 2.8
 1 0 8 1 3.2
 2 0 8 94.09 7.5
 -2 0 -8 74.89 6.5
 2 0 8 89.39 6.5
 -2 0 -8 96.09 8.8
 2 0 8 86.29 6.6
 3 0 8 -3.4 2.4
 -3 0 -8 -0.4 2.6
 3 0 8 -0.2 2.2
 3 0 8 1 2.6
 -3 0 -8 0.5 2.6
 -3 0 -8 -2.5 2.3
 -3 0 -8 -2.7 2.4
 3 0 8 -1.7 2.8
 -4 0 -8 921.91 26.3
 -4 0 -8 897.51 26.4
 4 0 8 933.21 27.5
 -4 0 -8 913.91 27.4
 4 0 8 942.91 27.9
 -4 0 -8 942.31 28.8
 4 0 8 961.9 28.5
 5 0 8 2.6 3
 -5 0 -8 1.4 2.5
 5 0 8 2.9 2.5
 -5 0 -8 0.8 2.8
 -5 0 -8 1.3 3.1
 5 0 8 -0.3 2.6
 -5 0 -8 1.6 2.7
 -6 0 -8 213.48 12
 6 0 8 204.08 10.7
 -6 0 -8 207.78 11.6
 6 0 8 214.28 12.2
 6 0 8 226.98 12.2
 6 0 8 213.48 12.7
 -6 0 -8 218.78 13.3
 -6 0 -8 222.28 11.1
 -6 0 -8 210.48 11.2
 -7 0 -8 0.8 2.9
 7 0 8 0.3 2.9
 7 0 8 -2.4 2.1
 7 0 8 -1.5 2.7
 -7 0 -8 0.3 3.5
 -7 0 -8 -6.2 2.5
 7 0 8 -1.2 2.9
 -7 0 -8 1.9 3.1
 -7 0 -8 1.8 4
 8 0 8 186.78 12.2
 8 0 8 175.58 12.6
 -8 0 -8 177.18 13.3
 -8 0 -8 170.18 15.5
 8 0 8 187.68 15
 8 0 8 172.68 10.6
 -8 0 -8 176.48 12
 -8 0 -8 159.78 13.4
 -8 0 -8 187.78 11.7
 9 0 8 -2.4 3.1
 9 0 8 -0.7 3.5
 9 0 8 6.6 4
 -9 0 -8 -1.2 3.3
 9 0 8 -5 2.8
 -9 0 -8 6.7 4.7
 -9 0 -8 -2.2 3.5
 10 0 8 76.49 10.3
 10 0 8 48.6 8.1
 -10 0 -8 55.49 9.2
 10 0 8 52.09 6.8
 -10 0 -8 52.49 7.7
 10 0 8 49.5 8.3
 11 0 8 -2.7 3.8
 -11 0 -8 -5.9 4.1
 -11 0 -8 -1.6 6.9
 11 0 8 2.8 4.4
 11 0 8 3.6 4.6
 -11 0 -8 3.5 4.7
 11 0 8 0.5 4.3
 -12 0 -8 104.19 10.7
 -12 0 -8 96.19 11.6
 12 0 8 89.89 12.1
 12 0 8 93.29 13
 -12 0 -8 85.89 11.9
 13 0 8 0.3 5.1
 13 0 8 0.8 4.6
 -13 0 -8 -8.4 5.7
 -13 0 -8 17 7
 13 0 8 9.1 5.6
 -13 0 -8 -7.5 5.6
 -14 0 -8 12.5 8.7
 14 0 8 2.3 5
 -14 0 -8 7.7 8.3
 14 0 8 8.4 5.5
 -15 0 -8 -3.1 8.4
 -15 0 -8 2.6 8
 15 0 8 2.2 5.1
 15 0 8 2.7 5.7
 16 0 8 33.6 10.3
 16 0 8 19 9
 16 -1 -8 -4.1 7.7
 16 1 -8 12.8 6.5
 16 1 -8 -4.3 5.2
 -16 1 8 -1.1 11.2
 16 1 -8 -11.1 6.2
 15 -1 -8 -7.2 5.1
 15 -1 -8 -1.7 5.6
 15 -1 -8 -10.5 5.3
 -15 -1 8 2.6 8.9
 -15 1 8 -10.9 8.9
 15 1 -8 -5.7 4.4
 15 1 -8 1 4.7
 15 1 -8 -1.2 5.6
 14 -1 -8 6.5 6.3
 14 -1 -8 25.6 7.6
 -14 -1 8 18.9 9.6
 14 -1 -8 18.6 6.2
 -14 1 8 27.7 12.5
 14 1 -8 19.9 6.7
 14 1 -8 18.4 6.9
 14 1 -8 19.3 6.1
 13 -1 -8 2.2 5.4
 13 -1 -8 -1 4.1
 -13 -1 8 -4.2 7.3
 13 -1 -8 -3.4 4.3
 13 1 -8 4.3 4.1
 -13 1 8 -1.3 8.2
 13 1 -8 0.5 4.1
 13 1 -8 -8.1 3.8
 -12 -1 8 55.09 9.8
 12 -1 -8 30.6 8.1
 12 -1 -8 47.1 8.6
 12 -1 -8 41 9.2
 12 1 -8 26.7 7
 -12 1 8 36.2 10
 -12 1 8 19.2 5.5
 12 1 -8 29.5 9.1
 12 1 -8 34.6 6.8
 11 -1 -8 3.3 4
 -11 -1 8 4.5 6.4
 11 -1 -8 4.4 4.3
 -11 1 8 11.2 7.1
 11 1 -8 3.9 4.3
 -11 1 8 2.3 4.2
 11 1 -8 4.1 2.8
 11 1 -8 7 3.8
 11 1 -8 0.1 4
 10 -1 -8 337.37 18.9
 -10 -1 8 366.46 19.6
 10 -1 -8 331.87 19.3
 -10 1 8 339.27 16.3
 -10 1 8 354.66 22.9
 10 1 -8 338.67 18.6
 10 1 -8 318.77 19.8
 10 1 -8 338.77 16.6
 10 1 -8 314.57 14.6
 9 -1 -8 425.46 20.6
 -9 -1 8 449.46 20.7
 -9 -1 8 399.36 19.3
 9 -1 -8 417.16 20.4
 9 -1 -8 446.46 19
 -9 -1 8 466.05 28.2
 -9 1 8 436.26 23.6
 9 1 -8 421.66 17.9
 -9 1 8 447.26 18.4
 9 1 -8 409.66 21.1
 9 1 -8 419.16 17.1
 -8 -1 8 35.8 6.5
 -8 -1 8 35.5 5.8
 8 -1 -8 35.4 6.1
 8 -1 -8 41.6 6
 8 -1 -8 39.9 6.9
 -8 1 8 31.6 6.7
 -8 1 8 40.7 8.5
 8 1 -8 43.9 5.9
 8 1 -8 49.8 6
 8 1 -8 40 7.1
 -8 1 8 37.1 8.2
 -8 1 8 33.4 5
 7 -1 -8 63.79 7.9
 7 -1 -8 50.29 7.3
 -7 -1 8 34.2 5.7
 -7 -1 8 47.9 6.4
 7 -1 -8 60.09 6.8
 -7 1 8 52.49 7.9
 7 1 -8 46.8 5.7
 7 1 -8 53.79 5.7
 7 1 -8 59.69 8.2
 -7 1 8 68.39 8.6
 7 1 -8 47.2 5.9
 -7 1 8 51.09 8.5
 6 -1 -8 413.86 15.8
 -6 -1 8 415.66 15.9
 6 -1 -8 403.66 17.2
 -6 -1 8 364.16 16.6
 -6 -1 8 397.46 18.3
 6 -1 -8 397.86 17.7
 6 1 -8 404.46 14.6
 -6 1 8 405.76 15.5
 -6 1 8 416.26 18.1
 6 1 -8 380.96 15.2
 -6 1 8 408.46 19.5
 6 1 -8 391.06 15.9
 6 1 -8 412.96 17.9
 5 -1 -8 7.2 3.8
 5 -1 -8 10.4 3.2
 -5 -1 8 12 3.9
 -5 -1 8 2.6 3.2
 5 -1 -8 11.6 3.7
 -5 -1 8 6.3 2.8
 5 -1 -8 9.9 3.8
 -5 -1 8 6.9 3.2
 -5 1 8 7.9 3.3
 -5 1 8 8.7 4.8
 5 1 -8 9.7 3.2
 -5 1 8 7.3 3.1
 5 1 -8 6.2 2.3
 5 1 -8 12.9 3.7
 5 1 -8 10.9 2.6
 4 -1 -8 58.79 7.3
 4 -1 -8 60.29 7.1
 -4 -1 8 59.19 5.4
 4 -1 -8 62.29 7
 -4 -1 8 59.89 5.9
 -4 -1 8 66.19 7.2
 4 -1 -8 68.29 6.3
 -4 -1 8 70.09 6.8
 -4 1 8 68.69 6.1
 -4 1 8 66.19 7.6
 4 1 -8 62.89 4.7
 4 1 -8 63.09 6.9
 4 1 -8 61.69 5.7
 -4 1 8 56.39 6.8
 4 1 -8 55.69 6.3
 3 -1 -8 560.14 18.2
 -3 -1 8 560.44 17.8
 3 -1 -8 576.54 19.8
 3 -1 -8 580.64 20.3
 -3 -1 8 568.44 20
 -3 -1 8 562.64 17.8
 -3 -1 8 520.75 17.6
 3 -1 -8 561.84 20
 -3 -1 8 572.04 16
 -3 1 8 572.14 20.4
 3 1 -8 543.45 18.1
 -3 1 8 584.94 18.7
 3 1 -8 563.24 15.1
 3 1 -8 551.24 18.7
 -3 1 8 569.74 20.3
 3 1 -8 575.74 17.3
 -2 -1 8 209.18 8.8
 2 -1 -8 211.08 11.3
 2 -1 -8 202.88 11.1
 -2 -1 8 219.18 10.6
 2 -1 -8 213.08 11.1
 2 -1 -8 211.08 10
 -2 -1 8 211.68 9.7
 -2 -1 8 206.38 9.2
 -2 1 8 215.68 10.2
 2 1 -8 208.08 11
 2 1 -8 204.68 9.1
 2 1 -8 198.58 9.9
 -2 1 8 214.18 10.6
 -2 1 8 205.28 10.7
 -2 1 8 219.48 11.7
 2 1 -8 203.68 9.1
 1 -1 -8 1.9 2.8
 1 -1 -8 6.5 3.4
 -1 -1 8 5.2 2.9
 -1 -1 8 3.6 2.7
 1 -1 -8 8.9 3.3
 1 -1 -8 5.6 3.8
 -1 -1 8 6.4 2.2
 1 1 -8 2.6 2.6
 1 1 -8 4.3 3.1
 1 1 -8 6.8 3.3
 1 1 -8 5.4 2.4
 -1 1 8 8.4 3.4
 -1 1 8 13.2 3.7
 -1 1 8 4.7 3.5
 1 1 -8 5.3 2
 0 -1 8 273.47 8.2
 0 -1 8 273.07 10.7
 0 -1 -8 268.77 14.3
 0 -1 8 281.97 11.1
 0 -1 -8 268.67 13.5
 0 -1 -8 287.57 12.6
 0 1 -8 270.67 11.1
 0 1 8 277.47 12.3
 0 1 -8 255.27 11
 0 1 8 282.37 12.8
 0 1 -8 285.97 11.4
 0 1 8 273.77 12.7
 1 -1 8 84.09 6.9
 -1 -1 -8 92.79 7
 -1 -1 -8 83.19 7.1
 1 -1 8 85.19 4.8
 1 -1 8 82.79 5
 -1 -1 -8 92.59 7.5
 -1 -1 -8 91.19 8.3
 1 -1 8 81.09 5.5
 -1 1 -8 84.49 4.9
 -1 1 -8 88.69 6.5
 -1 1 -8 84.09 5.8
 1 1 8 89.99 8
 1 1 8 80.39 7
 1 1 8 84.39 7.8
 -1 1 -8 84.69 7
 2 -1 8 623.54 18
 2 -1 8 637.24 20.8
 -2 -1 -8 641.94 19.6
 2 -1 8 568.74 16.5
 2 -1 8 646.44 22.2
 -2 -1 -8 648.14 22.2
 -2 -1 -8 620.64 20.2
 -2 1 -8 650.03 19
 -2 1 -8 588.04 17.1
 2 1 8 614.04 21
 -2 1 -8 593.24 20.7
 2 1 8 622.24 19.1
 2 1 8 630.14 22
 -2 1 -8 636.74 18.1
 2 1 8 596.14 20.4
 -3 -1 -8 11.8 3.6
 3 -1 8 16.4 3.3
 -3 -1 -8 8.3 4.3
 3 -1 8 11.5 4.4
 -3 -1 -8 13.5 3.3
 3 -1 8 9.7 1.9
 3 -1 8 8.1 3.7
 3 1 8 14.1 3.8
 -3 1 -8 10.6 2.2
 3 1 8 12.2 4
 -3 1 -8 10.4 3.5
 -3 1 -8 13.2 3.3
 3 1 8 13.3 3.2
 -3 1 -8 8.6 2.8
 3 1 8 12.1 3.9
 4 -1 8 272.37 14.3
 -4 -1 -8 285.47 12.5
 -4 -1 -8 278.57 14.2
 4 -1 8 280.37 10.4
 4 -1 8 288.27 14.3
 -4 -1 -8 283.47 15
 4 -1 8 284.47 12.1
 -4 -1 -8 269.57 12.7
 -4 1 -8 267.47 14.3
 4 1 8 287.77 12.2
 4 1 8 275.27 13.3
 -4 1 -8 290.57 15
 4 1 8 279.27 8.9
 -4 1 -8 294.57 10.9
 -4 1 -8 295.27 9.9
 -4 1 -8 277.07 12.1
 5 -1 8 21.4 3.5
 -5 -1 -8 9.6 3.5
 -5 -1 -8 13 3.6
 -5 -1 -8 19.6 4.6
 -5 -1 -8 11.9 5.1
 5 -1 8 19.9 4.1
 5 -1 8 19.4 4.7
 5 -1 8 22.9 5.4
 5 1 8 13.7 4
 -5 1 -8 20.7 5.1
 -5 1 -8 20.1 4
 -5 1 -8 16.6 5.6
 -5 1 -8 21.5 3.5
 5 1 8 21.8 4.2
 5 1 8 15.1 2.3
 -6 -1 -8 314.27 15.1
 6 -1 8 313.57 16.2
 -6 -1 -8 321.57 15.1
 6 -1 8 324.27 14.7
 -6 -1 -8 327.57 17.3
 -6 -1 -8 289.67 15.6
 6 -1 8 345.47 17.8
 -6 -1 -8 330.67 14.6
 6 -1 8 324.37 13.6
 -6 1 -8 322.37 12.9
 -6 1 -8 306.47 17.7
 6 1 8 310.27 10.5
 6 1 8 316.27 15.2
 -6 1 -8 332.07 15.4
 6 1 8 343.17 14.7
 -6 1 -8 301.87 16.5
 -6 1 -8 342.47 11.8
 7 -1 8 15.5 4.9
 -7 -1 -8 16.7 4.4
 -7 -1 -8 18.2 4.7
 7 -1 8 23.7 4.9
 7 -1 8 11.4 3.5
 -7 -1 -8 15.7 4.8
 7 -1 8 20.7 5.2
 -7 -1 -8 17 4.6
 -7 -1 -8 15 5.1
 -7 1 -8 8.7 3.2
 -7 1 -8 3.5 3.8
 7 1 8 14 4.5
 7 1 8 20.9 4.3
 -7 1 -8 23.8 6.3
 7 1 8 13.2 2.6
 -7 1 -8 21 4.9
 8 -1 8 77.69 8.2
 -8 -1 -8 49.9 8.6
 -8 -1 -8 60.39 8.7
 -8 -1 -8 58.59 7.3
 8 -1 8 60.09 8.1
 8 -1 8 71.49 10.1
 8 -1 8 67.29 7.9
 -8 1 -8 65.99 7.7
 8 1 8 61.19 8.4
 8 1 8 60.19 7.6
 -8 1 -8 48.1 10.3
 9 -1 8 30.7 9.2
 -9 -1 -8 31.9 10.6
 9 -1 8 46.1 8.6
 -9 -1 -8 33.1 6.1
 9 -1 8 42.8 7.3
 9 -1 8 34.4 6.7
 -9 1 -8 25.1 6.1
 -9 1 -8 36.1 8.2
 9 1 8 40.9 7.9
 9 1 8 28.9 6.2
 10 -1 8 100.99 10.7
 10 -1 8 83.99 10.1
 -10 -1 -8 75.79 11.6
 10 -1 8 91.29 11.7
 -10 -1 -8 84.99 9.1
 -10 1 -8 74.79 11.7
 -10 1 -8 70.69 10.1
 10 1 8 98.19 10.2
 10 1 8 84.69 10.3
 11 -1 8 1.7 3.8
 -11 -1 -8 10.2 6.2
 11 -1 8 11.5 5.6
 11 -1 8 9.5 4.8
 -11 -1 -8 3.3 5.4
 11 1 8 13.6 5.8
 11 1 8 10.1 4.4
 -11 1 -8 -4.3 6.2
 -12 -1 -8 135.59 15.4
 12 -1 8 118.89 15.8
 12 -1 8 117.39 13.1
 12 -1 8 123.99 13.7
 12 1 8 142.49 18.3
 12 1 8 127.79 12.7
 -12 1 -8 147.79 16.2
 13 -1 8 -5.1 4.1
 13 -1 8 8.4 4.9
 13 -1 8 3.5 5.6
 -13 -1 -8 -2.1 7.7
 13 1 8 -0.3 4.5
 13 1 8 -3.4 4.4
 -13 1 -8 -1 7.6
 14 -1 8 15.9 6
 14 -1 8 1.8 5.7
 14 -1 8 7 5.9
 -14 -1 -8 15.7 8.9
 14 1 8 16 7.3
 14 1 8 5.6 6
 -14 1 -8 10.4 9.3
 15 -1 8 4.7 6
 -15 -1 -8 -12.1 8
 15 -1 8 -1.1 6
 15 -1 8 12.4 7.4
 -15 1 -8 -14 8.7
 15 1 8 4.9 6.1
 15 1 8 2.8 5.8
 16 -1 8 9.9 9.9
 16 -1 8 6.4 5.7
 -16 -1 -8 3.5 10.5
 16 -1 8 -1.7 6.7
 -16 1 -8 4.9 10.5
 16 1 8 -4.6 6.2
 16 1 8 -1.5 5.8
 15 -2 -8 4.7 10.2
 15 -2 -8 8.8 7.2
 15 -2 -8 -12.6 6.2
 -15 -2 8 27.1 8
 15 2 -8 -6.8 5.5
 15 2 -8 -2.4 4.9
 -15 2 8 -8.3 12.5
 14 -2 -8 54.49 11.1
 14 -2 -8 78.09 12.2
 14 -2 -8 55.79 12.8
 -14 -2 8 81.29 11.4
 14 2 -8 56.29 9.2
 -14 2 8 72.09 15.6
 14 2 -8 78.79 10.2
 14 2 -8 67.79 12.3
 13 -2 -8 58.39 11.8
 13 -2 -8 28.9 7.9
 13 -2 -8 41.1 9.1
 -13 -2 8 28.7 8.7
 13 2 -8 26 6.7
 13 2 -8 31.2 6.5
 -13 2 8 31 11.4
 13 2 -8 45.1 9.8
 13 2 -8 32.3 8.5
 -12 -2 8 33 7.9
 12 -2 -8 30.9 9
 12 -2 -8 30.5 8
 12 -2 -8 30.1 7.7
 12 2 -8 40.6 6.5
 -12 2 8 16.5 6
 12 2 -8 27.3 6.9
 12 2 -8 32.7 7.1
 12 2 -8 25 5.7
 -12 2 8 30 10.9
 12 2 -8 25.3 7.5
 -11 -2 8 1.3 6.1
 11 -2 -8 -5.4 4.3
 11 -2 -8 6.3 6.2
 11 -2 -8 6.2 5.2
 11 2 -8 -1.9 3.4
 -11 2 8 -7 4.1
 11 2 -8 6.4 5.7
 -11 2 8 -16.6 6.5
 11 2 -8 6.7 4
 11 2 -8 -1.5 3.7
 11 2 -8 -0.9 3.5
 -10 -2 8 40 7.4
 -10 -2 8 45.9 7.4
 10 -2 -8 37.5 5.7
 10 -2 -8 40.7 7.7
 10 -2 -8 36 8.1
 -10 -2 8 37.9 7.7
 -10 2 8 37.7 10.2
 -10 2 8 39.3 6.1
 10 2 -8 41.6 5.9
 10 2 -8 36 5.8
 10 2 -8 47.9 8.1
 10 2 -8 44.6 8.3
 10 2 -8 44.5 6.4
 9 -2 -8 17.3 5.5
 9 -2 -8 16.7 3.9
 9 -2 -8 16.6 5.5
 -9 -2 8 5.9 5.8
 -9 2 8 7.5 4.2
 9 2 -8 11.4 3.8
 9 2 -8 5.8 4.3
 9 2 -8 26.6 6.3
 -9 2 8 17 8.3
 9 2 -8 17.6 3.7
 -8 -2 8 9.7 3.5
 8 -2 -8 11 4.5
 8 -2 -8 10.1 3.3
 8 -2 -8 14.8 5.1
 8 2 -8 10.7 3.4
 8 2 -8 10.4 3
 -8 2 8 12.3 4.2
 8 2 -8 13.4 4.8
 8 2 -8 12.1 5.9
 -8 2 8 13.1 6.1
 7 -2 -8 39.3 5.4
 -7 -2 8 18.1 6.8
 7 -2 -8 29.2 4.4
 -7 -2 8 22.4 5.5
 -7 -2 8 24 4.4
 7 -2 -8 27.5 5.8
 7 -2 -8 28.2 6.1
 7 2 -8 33.1 6.7
 -7 2 8 31.6 8.1
 -7 2 8 25.7 4.7
 7 2 -8 30.1 4.6
 7 2 -8 26.3 6.1
 7 2 -8 17.1 4.5
 -7 2 8 27.4 5.6
 6 -2 -8 95.49 10.5
 -6 -2 8 85.89 8.7
 -6 -2 8 98.69 7
 -6 -2 8 102.79 11
 -6 -2 8 91.79 9.1
 6 -2 -8 100.69 7.2
 6 -2 -8 98.89 7.2
 6 -2 -8 87.19 10.1
 6 -2 -8 100.39 9.6
 -6 2 8 103.29 11.6
 6 2 -8 92.29 6
 6 2 -8 98.89 10
 6 2 -8 101.89 7
 6 2 -8 97.09 9.5
 -6 2 8 103.09 10.1
 -6 2 8 110.19 8.9
 5 -2 -8 52.19 8.3
 5 -2 -8 67.29 6.5
 -5 -2 8 58.79 8
 5 -2 -8 56.59 6
 5 -2 -8 56.29 8
 5 -2 -8 51.99 7.5
 5 -2 -8 51.59 8.1
 -5 -2 8 53.49 7.3
 -5 -2 8 62.99 5
 -5 -2 8 75.69 8
 -5 2 8 44.4 7.7
 5 2 -8 56.49 8.3
 5 2 -8 64.99 5
 5 2 -8 60.19 4.7
 5 2 -8 64.99 8.1
 -5 2 8 49.2 7.7
 -5 2 8 59.99 6.6
 4 -2 -8 526.35 21
 4 -2 -8 514.35 18.8
 -4 -2 8 550.24 22.5
 4 -2 -8 546.35 21.4
 -4 -2 8 535.75 20.4
 4 -2 -8 564.64 22.5
 4 -2 -8 550.84 19.2
 4 -2 -8 534.25 22.8
 -4 -2 8 494.65 19.1
 -4 2 8 549.65 20.7
 4 2 -8 547.05 21.1
 -4 2 8 559.94 23.4
 4 2 -8 564.84 19.9
 4 2 -8 546.35 15.7
 -4 2 8 545.05 22.7
 4 2 -8 551.14 22
 -3 -2 8 182.98 11.3
 3 -2 -8 193.88 10.6
 3 -2 -8 180.18 11.3
 -3 -2 8 185.48 11.8
 3 -2 -8 182.58 12.1
 -3 -2 8 182.68 7.9
 3 -2 -8 170.58 10
 -3 -2 8 193.98 10.2
 3 -2 -8 184.58 12.5
 -3 2 8 181.78 12.6
 3 2 -8 191.08 10.9
 -3 2 8 185.18 12.4
 3 2 -8 185.68 7.6
 3 2 -8 179.38 10.2
 3 2 -8 181.58 11.9
 -3 2 8 182.18 12.3
 -3 2 8 194.98 11.5
 -2 -2 8 121.79 9.7
 2 -2 -8 117.09 10.2
 -2 -2 8 132.79 9.2
 -2 -2 8 124.79 6.9
 2 -2 -8 128.29 8.9
 -2 -2 8 126.09 7.9
 2 -2 -8 123.79 8.7
 2 -2 -8 121.89 8.7
 2 -2 -8 118.49 10.1
 -2 2 8 129.19 9.7
 -2 2 8 105.09 9.8
 2 2 -8 131.19 10.2
 2 2 -8 128.69 6.7
 2 2 -8 114.99 8
 -2 2 8 117.39 9.9
 1 -2 -8 8.5 3.5
 -1 -2 8 1 2.3
 1 -2 -8 0.4 3.1
 -1 -2 8 1.5 3
 1 -2 -8 0.3 3.5
 -1 -2 8 6.7 2.3
 1 -2 -8 3.7 3.7
 -1 -2 8 0.1 3.1
 -1 -2 8 2.6 3.1
 -1 -2 8 -1.4 2.5
 1 -2 -8 11.7 3.3
 1 2 -8 3.8 2.2
 1 2 -8 3.5 3.7
 -1 2 8 1.8 3.2
 -1 2 8 -0.1 3.9
 -1 2 8 6.3 3.7
 1 2 -8 2 2.5
 0 -2 -8 1519.25 40.5
 0 -2 8 1483.75 43.4
 0 -2 -8 1506.65 43.9
 0 -2 8 1507.25 40.8
 0 -2 -8 1435.56 42
 0 -2 8 1421.86 36.5
 0 -2 8 1466.65 39.2
 0 -2 8 1500.55 41.1
 0 -2 8 1498.75 39.4
 0 -2 -8 1492.25 43.6
 0 2 -8 1490.15 39.8
 0 2 8 1533.35 44.7
 0 2 8 1496.15 40.6
 0 2 -8 1547.35 42.9
 0 2 -8 1486.05 39
 0 2 8 1534.65 44.6
 -1 -2 -8 236.08 12.6
 1 -2 8 218.18 14.5
 1 -2 8 206.88 10.2
 1 -2 8 218.48 11.1
 -1 -2 -8 217.38 12.9
 -1 -2 -8 215.58 11.8
 1 -2 8 228.28 8.3
 1 -2 8 209.68 12.9
 1 -2 8 220.98 11.1
 -1 -2 -8 240.98 10.9
 -1 -2 -8 227.48 14.2
 -1 2 -8 229.28 12.5
 1 2 8 225.48 10.4
 -1 2 -8 225.18 11.5
 -1 2 -8 232.68 9
 1 2 8 213.98 13.4
 -1 2 -8 216.88 10
 1 2 8 218.28 13.6
 -2 -2 -8 367.56 18.4
 2 -2 8 370.26 12.6
 2 -2 8 350.26 15.5
 2 -2 8 350.86 14.4
 -2 -2 -8 383.66 16.9
 -2 -2 -8 366.36 15.5
 -2 -2 -8 359.06 16.8
 2 -2 8 375.36 17.9
 2 -2 8 354.56 12.9
 2 -2 8 367.36 14.5
 -2 -2 -8 355.66 15.8
 2 2 8 383.86 14.1
 -2 2 -8 350.76 15.7
 2 2 8 358.16 17.5
 2 2 8 340.87 12.3
 -2 2 -8 382.66 16.5
 3 -2 8 391.96 13
 3 -2 8 436.66 15.2
 3 -2 8 439.66 17
 -3 -2 -8 442.66 19.3
 3 -2 8 461.95 18.9
 -3 -2 -8 424.56 17.7
 3 -2 8 432.66 15.7
 -3 -2 -8 457.45 21.3
 3 -2 8 417.06 20
 -3 2 -8 436.86 17.4
 3 2 8 463.25 15.5
 -3 2 -8 456.95 16.2
 3 2 8 436.06 19.9
 -3 2 -8 450.15 19.3
 -3 2 -8 445.36 20.7
 3 2 8 425.36 13.6
 -4 -2 -8 2564.64 67.09
 -4 -2 -8 2668.43 70.69
 4 -2 8 2660.03 65.49
 4 -2 8 2683.63 73.09
 4 -2 8 2663.83 70.49
 -4 -2 -8 2620.14 68.09
 4 -2 8 2563.94 67.19
 -4 -2 -8 2689.43 74.09
 -4 2 -8 2632.14 71.39
 4 2 8 2713.33 71.89
 -4 2 -8 2588.44 72.59
 -4 2 -8 2646.14 66.79
 -4 2 -8 2669.63 67.19
 4 2 8 2675.93 64.39
 4 2 8 2657.03 69.19
 5 -2 8 1.4 3.9
 5 -2 8 6.4 3.2
 -5 -2 -8 6.7 4.6
 -5 -2 -8 4 2.6
 5 -2 8 2.7 3.4
 5 -2 8 6.9 2.4
 -5 -2 -8 10.8 3.8
 5 -2 8 1.7 2.7
 -5 -2 -8 6.7 4.2
 -5 -2 -8 0.6 6.7
 -5 2 -8 2.5 3.8
 -5 2 -8 9 3.7
 -5 2 -8 3.3 4.6
 5 2 8 3 2.3
 5 2 8 5.8 3.7
 5 2 8 6.2 3.7
 -5 2 -8 0.4 2
 -5 2 -8 3.5 3.2
 -6 -2 -8 93.39 10.7
 -6 -2 -8 88.49 7.7
 -6 -2 -8 88.99 10.6
 6 -2 8 114.99 14
 6 -2 8 89.69 6.7
 -6 -2 -8 93.49 9.3
 -6 -2 -8 87.99 11.7
 6 -2 8 105.49 10.6
 6 -2 8 103.09 10.6
 6 2 8 91.69 9.4
 -6 2 -8 79.09 10
 -6 2 -8 95.89 8.1
 6 2 8 102.79 7.5
 6 2 8 83.49 10
 -6 2 -8 92.59 6.8
 -6 2 -8 75.69 10.6
 -7 -2 -8 16.6 6.3
 7 -2 8 39.9 5.7
 -7 -2 -8 44.3 9.9
 -7 -2 -8 24.8 5.8
 7 -2 8 28.1 5.5
 -7 -2 -8 26.1 4.5
 7 -2 8 41.1 7.4
 -7 2 -8 27 4.7
 -7 2 -8 30.9 8.1
 -7 2 -8 30.9 4.4
 7 2 8 38.7 5.5
 7 2 8 38.2 6.5
 -8 -2 -8 123.99 14.6
 8 -2 8 159.38 10.7
 -8 -2 -8 144.09 10.4
 -8 -2 -8 177.58 13.3
 8 -2 8 151.68 11.7
 8 -2 8 149.49 13.7
 -8 2 -8 121.49 14
 8 2 8 133.59 12
 -8 2 -8 136.89 10
 8 2 8 156.88 10
 9 -2 8 21.9 6.3
 9 -2 8 22.1 5.5
 -9 -2 -8 26.8 7
 9 -2 8 26.5 6.1
 -9 -2 -8 11.5 6.7
 9 2 8 24.6 4.9
 -9 2 -8 22.2 5.3
 9 2 8 12.5 5
 -9 2 -8 25.6 8.8
 10 -2 8 22.3 6.5
 10 -2 8 35.4 6.6
 -10 -2 -8 21.1 9
 -10 -2 -8 31.4 8.3
 10 -2 8 23.3 5.6
 -10 2 -8 35.7 10.2
 10 2 8 36.1 7.7
 -10 2 -8 22.1 6
 10 2 8 32.5 5.6
 11 -2 8 31.7 6.6
 11 -2 8 22.4 7.6
 11 -2 8 9.6 7.9
 -11 -2 -8 36.5 10.1
 -11 -2 -8 18.9 9.2
 -11 2 -8 24.9 9.6
 11 2 8 27.5 7.4
 11 2 8 27.1 5.6
 -12 -2 -8 -0.4 7.2
 12 -2 8 1.4 5.3
 12 -2 8 8.2 5.5
 12 -2 8 8.5 4.9
 12 2 8 14.4 6
 12 2 8 4 3.9
 -12 2 -8 -8.8 8
 13 -2 8 79.39 11.8
 13 -2 8 71.39 12.4
 -13 -2 -8 48.7 14.2
 13 -2 8 56.09 10.4
 13 2 8 67.39 11.2
 13 2 8 71.69 10.1
 -13 2 -8 72.59 15.2
 -14 -2 -8 -5.1 10.6
 14 -2 8 -4.8 6.1
 14 -2 8 4.4 6.5
 14 2 8 1 5.4
 -14 2 -8 -7.5 8.5
 14 2 8 -0.9 4.6
 15 -2 8 0.7 6.8
 15 -2 8 4 6.1
 -15 -2 -8 -12.4 9.8
 15 2 8 -7.4 6
 -15 2 -8 28.7 11
 15 2 8 6.8 6.6
 14 -3 -8 11.7 6.1
 14 3 -8 2.9 6
 -14 3 8 -2.2 11
 13 -3 -8 19.1 9.2
 13 -3 -8 25.5 7.8
 13 -3 -8 15.8 7.6
 13 3 -8 15.9 6
 -13 3 8 24.2 12.5
 12 -3 -8 -2.3 6.2
 12 -3 -8 2.5 5.1
 12 -3 -8 -5.9 4.6
 -12 -3 8 3.4 6.2
 12 3 -8 -1 4.8
 12 3 -8 -4.7 4.5
 -12 3 8 4 9.8
 -12 3 8 -10.9 6.8
 11 -3 -8 -1.5 2.9
 11 -3 -8 0.3 6.8
 -11 -3 8 -0.3 5.1
 11 -3 -8 -4.4 4.4
 -11 3 8 -1.3 5
 11 3 -8 0.8 4
 11 3 -8 0 4
 -11 3 8 10 7.8
 10 -3 -8 28.8 7.8
 10 -3 -8 26.7 4.9
 10 -3 -8 12.7 6.9
 10 -3 -8 30.3 7.3
 -10 -3 8 2.9 5.8
 10 3 -8 17.5 5.3
 -10 3 8 21 9.6
 10 3 -8 24.3 7.8
 -10 3 8 19.2 5.8
 10 3 -8 16.1 5.8
 9 -3 -8 17.5 5.9
 -9 -3 8 7.9 4.8
 9 -3 -8 19.9 4.1
 9 -3 -8 17.2 6.5
 -9 3 8 8 7.5
 9 3 -8 16.4 6.7
 9 3 -8 6.6 3.9
 -9 3 8 16 5.3
 9 3 -8 15.6 6.9
 -8 -3 8 -3.9 3.6
 8 -3 -8 1.5 3.8
 8 -3 -8 3.1 3.1
 8 -3 -8 6.7 4.3
 8 -3 -8 0.1 3.9
 8 3 -8 4.3 5.2
 8 3 -8 3.8 3.2
 -8 3 8 3.3 6.9
 8 3 -8 6.6 5.6
 -8 3 8 -6.7 3.4
 -7 -3 8 1.2 2.5
 7 -3 -8 7.3 4.7
 7 -3 -8 -0.3 3.6
 7 -3 -8 -0.3 3.6
 7 -3 -8 1.9 3.3
 -7 3 8 -4.8 4.5
 7 3 -8 15.6 5.6
 7 3 -8 3.8 4.5
 7 3 -8 4.6 3.2
 6 -3 -8 128.29 12.3
 -6 -3 8 123.69 7.1
 6 -3 -8 138.99 10.7
 6 -3 -8 119.99 9.1
 6 -3 -8 139.39 12
 6 3 -8 135.09 12.5
 -6 3 8 126.79 14.7
 -6 3 8 128.09 11.4
 6 3 -8 140.89 12.8
 5 -3 -8 156.08 12.3
 -5 -3 8 142.89 11.4
 5 -3 -8 156.48 11.2
 5 -3 -8 150.98 10.2
 5 -3 -8 147.09 13
 5 3 -8 155.18 12.4
 5 3 -8 141.29 12.6
 -5 3 8 146.09 14.9
 -5 3 8 157.58 15.1
 -5 3 8 150.68 12
 -4 -3 8 1.3 3.7
 4 -3 -8 4.9 4.2
 4 -3 -8 -3.8 3.2
 -4 -3 8 5.1 3.4
 4 -3 -8 5 3.6
 4 -3 -8 0.6 2.5
 4 -3 -8 2.7 4.1
 4 3 -8 5.4 4.6
 -4 3 8 5.4 5.1
 -4 3 8 3.9 4.1
 -4 3 8 -0.7 3.6
 4 3 -8 -0.4 4
 3 -3 -8 285.27 16.9
 3 -3 -8 271.17 18
 -3 -3 8 277.47 15.7
 -3 -3 8 278.87 9.7
 3 -3 -8 295.57 15.3
 3 -3 -8 297.77 18.6
 -3 -3 8 272.27 14.1
 3 -3 -8 267.37 15.6
 -3 -3 8 267.77 15.6
 -3 3 8 260.07 17.1
 -3 3 8 263.87 16.2
 -3 3 8 308.57 17.7
 3 3 -8 301.07 17.8
 3 3 -8 267.57 15
 2 -3 -8 8.6 4
 -2 -3 8 10.5 4.5
 2 -3 -8 5.7 7
 2 -3 -8 0.9 3.8
 -2 -3 8 10.2 3.2
 -2 -3 8 5.3 2.7
 2 -3 -8 -3.2 4.5
 2 -3 -8 5.5 4.3
 -2 -3 8 8.3 4.9
 -2 3 8 4.5 5
 -2 3 8 10.1 5
 2 3 -8 8.1 4.9
 -2 3 8 4 4.3
 2 3 -8 7.3 3.9
 1 -3 -8 79.39 8.3
 -1 -3 8 86.19 9.6
 -1 -3 8 86.49 6.8
 -1 -3 8 85.59 7.6
 1 -3 -8 99.99 11.5
 1 -3 -8 82.39 9.8
 1 -3 -8 78.29 9.7
 1 -3 -8 71.09 9.3
 -1 -3 8 76.29 7.7
 1 -3 -8 88.29 8.6
 -1 -3 8 95.49 9.2
 -1 3 8 93.99 10.5
 1 3 -8 82.19 8.3
 1 3 -8 97.99 10.7
 -1 3 8 83.19 9.4
 0 -3 -8 32.9 6.8
 0 -3 -8 45.6 7.7
 0 -3 -8 29.4 7.9
 0 -3 -8 37.2 7.8
 0 -3 8 46.2 6
 0 -3 -8 38.3 5.5
 0 -3 8 38.4 5.2
 0 -3 8 45.4 7.4
 0 -3 -8 30 5.1
 0 -3 8 33.9 5.7
 0 -3 8 35.7 8.5
 0 3 8 34.5 7.6
 0 3 -8 34.8 5.7
 0 3 8 46.4 7.3
 0 3 -8 48.7 8.9
 1 -3 8 51.49 8.3
 -1 -3 -8 41.2 7.7
 -1 -3 -8 37.8 7.7
 -1 -3 -8 49.9 7.4
 1 -3 8 47.5 6.8
 1 -3 8 34.8 5
 -1 -3 -8 43.1 7.5
 1 -3 8 45.9 7.3
 -1 -3 -8 44.3 6.3
 1 -3 8 48 5
 1 -3 8 49.8 6.6
 -1 -3 -8 49 6
 1 3 8 28.6 7.3
 1 3 8 43.7 6.5
 -1 3 -8 35.7 7.1
 -1 3 -8 49.99 7
 2 -3 8 27 7.1
 -2 -3 -8 24.5 4.1
 -2 -3 -8 20.2 6.4
 2 -3 8 21.9 4.8
 -2 -3 -8 35.1 7.3
 2 -3 8 18.5 4.6
 2 -3 8 24 6.2
 -2 -3 -8 16.3 5.6
 2 -3 8 29.5 4.3
 -2 -3 -8 20.6 5.9
 2 3 8 21 6.3
 -2 3 -8 26.5 7.6
 2 3 8 28.5 4.7
 3 -3 8 106.59 7.6
 -3 -3 -8 92.49 12
 -3 -3 -8 78.39 6.4
 3 -3 8 80.49 8.8
 -3 -3 -8 97.49 10.7
 3 -3 8 74.49 9.8
 3 -3 8 77.29 6.7
 -3 -3 -8 86.69 10.7
 3 -3 8 84.99 9.3
 -3 3 -8 80.69 10.9
 3 3 8 98.09 10.9
 3 3 8 83.39 6.2
 -3 3 -8 71.89 14.8
 4 -3 8 105.89 8.8
 4 -3 8 128.49 11.4
 4 -3 8 118.59 13
 -4 -3 -8 124.69 8.5
 4 -3 8 125.49 9.2
 4 -3 8 99.79 7.7
 4 -3 8 122.09 9.5
 -4 -3 -8 107.89 13.7
 -4 -3 -8 130.29 10.9
 4 3 8 113.39 11.9
 -4 3 -8 111.29 9.6
 -4 3 -8 97.89 12.1
 -4 3 -8 120.99 11
 5 -3 8 52.49 8.4
 5 -3 8 70.69 9.1
 5 -3 8 51.59 6.7
 5 -3 8 63.39 5.6
 -5 -3 -8 48.5 5.3
 -5 -3 -8 42.8 9.9
 -5 -3 -8 42.6 7.1
 5 3 8 56.99 9.5
 -5 3 -8 53.59 10.2
 -5 3 -8 47.6 7.9
 -6 -3 -8 282.97 12.7
 6 -3 8 300.57 15.6
 6 -3 8 312.17 19.1
 -6 -3 -8 391.46 24.6
 6 -3 8 312.27 12.9
 -6 3 -8 341.27 18
 6 3 8 325.77 12.1
 -6 3 -8 337.27 17.2
 -6 3 -8 323.37 22.4
 6 3 8 332.77 21
 7 -3 8 14.6 6
 -7 -3 -8 9.4 7.6
 7 -3 8 14.5 4.4
 7 -3 8 14.4 4
 -7 3 -8 12 7.7
 -7 3 -8 10.7 5.3
 -7 3 -8 5 3.4
 7 3 8 13.7 6.1
 7 3 8 10 5.2
 7 3 8 13.2 2.8
 8 -3 8 20.2 6.7
 -8 -3 -8 9.9 8.3
 8 -3 8 14.7 4.3
 8 -3 8 20 6
 8 3 8 14 3.2
 8 3 8 15.3 5.2
 -8 3 -8 19.3 9.8
 8 3 8 14.2 7.8
 -8 3 -8 13.8 4
 -8 3 -8 27.2 5.4
 9 -3 8 27 5.3
 9 -3 8 14.9 5.8
 9 -3 8 16.2 6.5
 -9 -3 -8 2.7 7.5
 9 3 8 15.8 3.7
 -9 3 -8 26 9.8
 9 3 8 25.9 6.4
 -9 3 -8 20.3 5.6
 9 3 8 32.5 9.2
 10 -3 8 35.4 6.6
 -10 -3 -8 15.9 10.4
 10 -3 8 27.6 7.2
 10 -3 8 29.9 7.9
 -10 3 -8 19.1 6.3
 10 3 8 34.6 10.4
 10 3 8 30.5 7.2
 -10 3 -8 19.6 9.6
 10 3 8 21.7 4.1
 11 -3 8 12.6 6.1
 11 -3 8 11.4 7.4
 11 -3 8 8.3 5
 -11 -3 -8 5.3 8.2
 11 3 8 -1.6 7.3
 11 3 8 11 3.8
 -11 3 -8 -5 7.8
 11 3 8 20 9.7
 12 -3 8 2.6 5.1
 -12 -3 -8 -9.3 8.3
 12 -3 8 14.3 4.9
 12 -3 8 -0.3 5.3
 12 3 8 -0.5 4.8
 12 3 8 -10.7 6.6
 -12 3 -8 -0.5 9.3
 12 3 8 0.3 3.9
 13 -3 8 26.5 7.3
 13 -3 8 21.9 9.2
 -13 -3 -8 27.3 13.1
 13 -3 8 18.8 8.1
 -13 3 -8 28.4 13
 13 3 8 28.2 10.3
 13 3 8 21.3 5.9
 13 3 8 13.6 6.9
 -14 -3 -8 13.5 13.2
 14 -3 8 21.9 9
 14 3 8 25 11.5
 14 3 8 17.2 7.5
 -14 3 -8 11.8 11.5
 13 -4 -8 31 11.7
 13 -4 -8 28.8 8
 13 4 -8 20.8 8.5
 13 4 -8 17.2 10.2
 -13 4 8 18.1 12.6
 12 -4 -8 -6.6 6.3
 12 -4 -8 -7.1 5.3
 12 -4 -8 -0.3 5.6
 12 4 -8 -0.3 7.8
 -12 4 8 16.2 12.1
 12 4 -8 4.8 5.7
 12 4 -8 -6.5 5.9
 11 -4 -8 -1.2 5
 -11 -4 8 7.4 4.9
 11 -4 -8 9.8 6.9
 11 -4 -8 5.3 7.4
 11 -4 -8 9.2 3.4
 11 4 -8 -1.3 6.1
 11 4 -8 -3 7.5
 -11 4 8 -4.6 10
 -10 -4 8 2.1 6.2
 10 -4 -8 2.1 3.7
 -10 -4 8 11.8 5.7
 10 -4 -8 3.3 5.4
 10 -4 -8 9.1 6
 10 -4 -8 0.7 5.4
 10 4 -8 -0.7 7.1
 -10 4 8 0.1 9.1
 10 4 -8 -6.1 5.1
 9 -4 -8 2.4 5.9
 -9 -4 8 -3.9 4.8
 9 -4 -8 1.8 5.1
 9 -4 -8 -6.2 5.4
 -9 -4 8 5.3 6.1
 9 -4 -8 1.5 6.4
 9 4 -8 2.5 7.8
 9 4 -8 11.8 7.5
 -9 4 8 -7.1 7.9
 8 -4 -8 31.7 6.2
 8 -4 -8 32.8 7.4
 8 -4 -8 39.7 7.9
 8 -4 -8 40.3 9.1
 -8 -4 8 38.5 7.7
 8 -4 -8 41.5 10.2
 8 4 -8 38.2 8.9
 8 4 -8 36.5 9.5
 -8 4 8 36.9 11.6
 7 -4 -8 74.49 8.9
 7 -4 -8 87.99 11.9
 -7 -4 8 78.29 11.8
 7 -4 -8 80.49 11.9
 7 4 -8 74.09 11.8
 7 4 -8 80.89 12.8
 -7 4 8 53.79 16.2
 6 -4 -8 13.2 5.8
 6 -4 -8 10.6 5.8
 6 -4 -8 11.7 4.6
 6 4 -8 5.2 5.1
 6 4 -8 8.7 6.2
 -6 4 8 13.1 7.8
 -5 -4 8 6.4 5.1
 5 -4 -8 0.8 3.8
 5 -4 -8 5.9 4.8
 5 -4 -8 6.5 5
 -5 4 8 2.7 6.7
 5 4 -8 0.7 5.3
 5 4 -8 10.2 6.4
 -4 -4 8 26.9 7
 4 -4 -8 28.4 6.5
 4 -4 -8 24.7 7.1
 4 -4 -8 27.7 7.6
 -4 4 8 17.2 8
 -4 4 8 27.3 8
 4 4 -8 49.4 9.4
 4 4 -8 32.7 8.6
 3 -4 -8 12.5 5.3
 -3 -4 8 5.1 6.1
 3 -4 -8 10.3 5.1
 -3 -4 8 15.2 4.9
 3 -4 -8 28.9 7.1
 3 4 -8 10.3 6.4
 -3 4 8 14.4 6.3
 -3 4 8 20.2 7.4
 3 4 -8 12.2 6
 2 -4 -8 18.1 6.1
 -2 -4 8 19.1 3.4
 -2 -4 8 21.9 7.3
 2 -4 -8 19.1 6.6
 2 -4 -8 19.2 5.6
 2 4 -8 15.2 7.3
 -2 4 8 15.1 6.7
 2 4 -8 13.1 6.1
 -2 4 8 16.6 6.8
 1 -4 -8 -5.6 3.9
 -1 -4 8 -2.7 3.4
 1 -4 -8 2.9 4.2
 1 -4 -8 -3.7 4.1
 -1 -4 8 0.3 2.8
 -1 -4 8 -6.4 4.5
 1 -4 -8 -6.9 3.6
 1 4 -8 5.4 5.8
 1 4 -8 1.7 4.9
 -1 4 8 -6.8 3.9
 -1 4 8 -2.1 4.6
 0 -4 8 21.5 4.4
 0 -4 -8 23.1 7.5
 0 -4 -8 16 6.3
 0 -4 8 19.8 5.8
 0 -4 -8 11.4 4.9
 0 -4 8 13.2 4.2
 0 -4 -8 4.5 4.9
 0 4 8 13.4 6.2
 0 4 -8 19.3 7.6
 0 4 8 25.3 6.9
 0 4 -8 13.4 5.5
 1 -4 8 -0.4 3.5
 -1 -4 -8 4.3 3.8
 1 -4 8 12.1 4.9
 1 -4 8 2.1 2.7
 -1 -4 -8 1.7 4
 1 -4 8 -2.6 3.4
 1 4 8 1.5 4.1
 1 4 8 14.9 6.4
 -1 4 -8 -2.6 4.4
 -1 4 -8 2.8 5.3
 2 -4 8 15.4 5.1
 2 -4 8 9.1 4.1
 2 -4 8 11.4 5.5
 -2 -4 -8 6.8 6.9
 2 -4 8 18.2 4.5
 -2 -4 -8 4.8 4.2
 2 -4 8 9 5.5
 -2 -4 -8 10 3.5
 -2 4 -8 14.6 5.7
 -2 4 -8 9.8 5.8
 2 4 8 15.1 4.6
 2 4 8 9.9 5.9
 3 -4 8 143.69 9.9
 -3 -4 -8 151.48 16.2
 -3 -4 -8 137.59 8.6
 3 -4 8 150.38 12.2
 3 -4 8 139.79 9.5
 3 -4 8 144.09 12
 3 4 8 137.99 14.7
 -3 4 -8 127.79 13.4
 4 -4 8 9.7 3.2
 -4 -4 -8 18.6 7.9
 -4 -4 -8 7.8 2.7
 4 -4 8 14.9 4.5
 4 -4 8 11.1 4.4
 4 -4 8 13.8 4
 4 -4 8 11.6 5
 -4 4 -8 7.3 6.9
 -4 4 -8 20.5 7.2
 4 4 8 14.1 6.9
 5 -4 8 10.3 4.4
 5 -4 8 0 4.6
 5 -4 8 5.1 2.8
 5 -4 8 5.3 2.9
 -5 -4 -8 4.4 6.5
 -5 4 -8 9.8 6.5
 5 4 8 2.4 6.3
 -5 4 -8 14.4 5.9
 6 -4 8 33.6 6.5
 -6 -4 -8 32 10.4
 6 -4 8 24.3 4.6
 6 -4 8 32.7 7.7
 -6 4 -8 37.2 10.5
 -6 4 -8 42.1 8.9
 6 4 8 45 10.5
 7 -4 8 2.9 5.1
 7 -4 8 2.8 4.4
 7 -4 8 -2.2 3.1
 -7 -4 -8 -5.8 7.4
 -7 4 -8 0.5 5.5
 7 4 8 -3.2 8
 -7 4 -8 -0.6 8
 8 -4 8 33.8 5.4
 8 -4 8 27.5 6.9
 8 -4 8 29.6 8.2
 -8 -4 -8 28 11.4
 -8 4 -8 30.3 11
 8 4 8 37.2 10.5
 -8 4 -8 27.1 7.7
 -9 -4 -8 3.5 8.5
 9 -4 8 1.1 4.1
 9 -4 8 15.4 6.8
 9 4 8 7.4 7.4
 -9 4 -8 8.7 9.2
 -9 4 -8 4.6 5.9
 -10 -4 -8 5.4 9.3
 10 -4 8 -0.4 5.7
 10 -4 8 -1.2 4.7
 10 -4 8 -0.7 5.3
 10 4 8 8.3 8.5
 -10 4 -8 -15.9 7.7
 11 -4 8 24.7 9.2
 11 -4 8 37.5 8.6
 -11 -4 -8 13.9 12.1
 11 -4 8 34.2 7.6
 11 4 8 43.6 12
 -11 4 -8 36.8 13.5
 12 -4 8 -11.1 4.9
 12 -4 8 -1.2 8.8
 12 -4 8 -4.8 6
 -12 -4 -8 5.2 12
 12 4 8 -8.1 7.7
 -12 4 -8 20.6 13.8
 12 4 8 -0.3 6.9
 10 -5 -8 26.9 8.6
 10 -5 -8 26.6 9.9
 10 -5 -8 29.6 9.8
 10 -5 -8 22.5 7.7
 10 5 -8 47.2 10.6
 10 5 -8 26.2 10.1
 -10 5 8 21.9 15.5
 9 -5 -8 -1.6 7
 9 -5 -8 1 3.6
 9 -5 -8 3.8 6.7
 9 -5 -8 4.4 6.5
 9 5 -8 -0.1 8.1
 -9 5 8 7.1 10.7
 9 5 -8 -0.4 6.2
 8 -5 -8 10.6 6.5
 8 -5 -8 -0.1 6.3
 8 -5 -8 0.4 5.4
 8 -5 -8 0 4.6
 8 5 -8 -1.1 7
 8 5 -8 0.2 6.9
 -8 5 8 -7 9.2
 7 -5 -8 5.2 6.5
 7 -5 -8 1 5.5
 7 -5 -8 7.9 5.1
 7 -5 -8 0 6.4
 -7 5 8 2.3 8.5
 7 5 -8 -1.1 6.6
 6 -5 -8 38.8 9.5
 6 -5 -8 27.7 10.5
 6 -5 -8 50.79 10.6
 6 -5 -8 35 7
 -6 5 8 38.7 11
 6 5 -8 46.8 11
 6 5 -8 40 10.6
 5 -5 -8 11.2 5.9
 5 -5 -8 11 5.2
 5 -5 -8 2.3 5.5
 5 -5 -8 7.6 7.7
 5 5 -8 22.7 8.2
 5 5 -8 14.3 7.9
 -5 5 8 15.1 8.6
 4 -5 -8 1.7 5.6
 4 -5 -8 -7.5 3.7
 4 -5 -8 -10.8 4.8
 4 -5 -8 -7.8 5
 -4 5 8 0.6 6.4
 4 5 -8 -4.8 5.8
 -4 5 8 -3.6 8.5
 4 5 -8 4 6
 3 -5 -8 7.1 5.2
 3 -5 -8 1.4 5.6
 3 -5 -8 0.8 5.7
 3 -5 -8 7.3 6.1
 3 5 -8 5.2 6.9
 3 5 -8 2.4 6.4
 -3 5 8 3.2 7
 -3 5 8 7.9 6.8
 2 -5 -8 17.2 7
 2 -5 -8 0 5.6
 2 -5 -8 6.3 6.1
 2 5 -8 -4.3 5.5
 2 5 -8 18.7 7.8
 -2 5 8 0.4 5.6
 -2 5 8 15.1 7.6
 1 -5 -8 58.29 9.8
 1 -5 -8 86.89 12.9
 1 -5 -8 74.39 12.4
 -1 -5 8 66.29 7.7
 -1 5 8 51.49 10.3
 1 5 -8 64.89 10.9
 1 5 -8 66.69 13.1
 -1 5 8 70.49 12.5
 0 -5 8 38 7.3
 0 -5 8 21.4 7.8
 0 -5 -8 17.8 7.2
 0 -5 8 14.6 4.9
 0 -5 8 30.4 6.6
 0 -5 -8 20.1 8.7
 0 -5 -8 29.6 9.1
 0 5 8 34.2 8.9
 0 5 8 23.3 7.4
 0 5 -8 18.8 7.8
 0 5 -8 21.2 8.9
 -1 -5 -8 -10.4 6
 1 -5 8 6.5 4.6
 -1 -5 -8 -1.7 4.8
 1 -5 8 -1.6 3.4
 1 -5 8 -5.8 5.5
 1 -5 8 -9.5 5.1
 1 -5 8 3.3 4.7
 -1 -5 -8 -0.3 4
 -1 -5 -8 8.6 6.5
 1 5 8 6.8 4.8
 -1 5 -8 10.2 6.1
 1 5 8 10.4 6.6
 -2 -5 -8 -4.5 7.8
 2 -5 8 -5 4.3
 -2 -5 -8 1.9 4
 -2 -5 -8 2.5 3.3
 2 -5 8 -7.5 4.4
 -2 5 -8 0.9 6.1
 -2 5 -8 4.6 8
 2 5 8 8.6 7.3
 -3 -5 -8 54.39 12.4
 3 -5 8 48.1 8.7
 3 -5 8 58.99 9.5
 3 -5 8 51.49 7.6
 3 -5 8 45.7 6.6
 3 5 8 48.4 10.7
 -3 5 -8 46.2 10.3
 4 -5 8 5.5 4.5
 4 -5 8 2.2 4.4
 4 -5 8 -1.3 3.7
 4 -5 8 5.8 5.2
 -4 -5 -8 2.9 7.6
 4 5 8 10.9 6.6
 -4 5 -8 2 6.8
 5 -5 8 -8.3 4.1
 5 -5 8 8.1 4.2
 5 -5 8 1 3.6
 5 -5 8 -5.2 3.6
 5 -5 8 1.8 4.2
 -5 -5 -8 -5.6 7
 -5 5 -8 1.2 6
 5 5 8 9.7 8
 6 -5 8 17.3 8.2
 6 -5 8 8.6 3.4
 6 -5 8 13.5 6
 -6 -5 -8 29.8 10.7
 6 -5 8 14.6 3.8
 -6 5 -8 14.7 8.6
 6 5 8 20.6 9.4
 -7 -5 -8 -2.5 8.7
 7 -5 8 2.7 6.2
 7 -5 8 15 6
 -7 5 -8 2.9 10.3
 -7 5 -8 -3.8 6.8
 7 5 8 25.5 9.4
 -8 -5 -8 -7.1 9
 8 -5 8 7 6.9
 8 -5 8 8.5 5.4
 -8 5 -8 -6.2 7
 -8 5 -8 12.1 11.1
 8 5 8 25.7 9.4
 9 -5 8 28.4 9.9
 9 -5 8 35.7 7.8
 -9 -5 -8 46.1 14.5
 -9 5 -8 26.6 13.4
 9 5 8 47.1 12.7
 10 -5 8 -0.3 6
 -10 -5 -8 -19.9 10.8
 10 -5 8 -5 7.6
 -10 5 -8 -11.1 10.8
 10 5 8 6.2 11
 6 -6 -8 16.3 8
 6 -6 -8 32.6 9.4
 6 -6 -8 41.8 10.8
 6 6 -8 31.5 11.5
 6 6 -8 45.5 12.4
 -6 6 8 39.9 14.3
 5 -6 -8 2.6 7.3
 5 -6 -8 10.5 7.1
 -5 -6 8 0.9 10.4
 5 -6 -8 4.7 6.5
 5 -6 -8 0.3 6.9
 5 6 -8 -15.6 7
 -5 6 8 10.1 10.4
 4 -6 -8 24.2 8.3
 -4 -6 8 1.3 10.6
 4 -6 -8 14.5 7.3
 4 -6 -8 21.5 7.1
 4 -6 -8 7 7.2
 4 6 -8 35.7 10.3
 -4 6 8 20.8 10.8
 -4 6 8 23.2 10.8
 4 6 -8 27.8 10.4
 3 -6 -8 13.6 8
 3 -6 -8 12.3 6.4
 3 -6 -8 14.7 8.5
 -3 -6 8 18.3 11.2
 3 -6 -8 9.8 7.5
 -3 6 8 -5.5 7.2
 3 6 -8 33.6 10.6
 -3 6 8 23.8 11.2
 3 6 -8 23.7 9.7
 2 -6 -8 66.09 12.6
 2 -6 -8 93.09 11.2
 2 -6 -8 124.79 14.6
 -2 -6 8 80.89 15.7
 2 -6 -8 114.89 15.7
 -2 6 8 78.29 15.6
 2 6 -8 107.29 15
 -2 6 8 83.29 15.3
 2 6 -8 75.89 14.3
 1 -6 -8 25.8 7.5
 -1 -6 8 27.9 9.8
 -1 -6 8 21.6 6.8
 1 -6 -8 -1.2 5.9
 1 -6 -8 17.8 7.5
 1 -6 -8 16.6 7.5
 -1 6 8 13.2 9.9
 1 6 -8 10.9 8.3
 -1 6 8 6.6 9
 1 6 -8 7 7.4
 0 -6 -8 18.8 9
 0 -6 -8 11.9 8.1
 0 -6 8 19.4 7.1
 0 -6 -8 11.2 7.4
 0 -6 8 19.9 8.5
 0 6 8 18.8 10.8
 0 6 8 32.1 8.6
 0 6 -8 42.5 12.1
 0 6 -8 13.7 9.6
 1 -6 8 -11.1 5.8
 -1 -6 -8 -11.2 5.3
 -1 -6 -8 5.3 6.8
 -1 6 -8 -15 7.1
 1 6 8 -5.3 7.7
 -1 6 -8 -7.2 6.3
 -2 -6 -8 -1.9 7.5
 2 -6 8 8.9 6.9
 2 -6 8 -11.6 5.1
 -2 -6 -8 -1.2 6.6
 2 -6 8 5.2 6.2
 -2 6 -8 -0.9 6.4
 2 6 8 1.2 8.3
 -3 -6 -8 -1.9 9.6
 3 -6 8 5.1 5.4
 -3 -6 -8 17.1 10.3
 3 -6 8 8.5 5.9
 -3 6 -8 -7.2 8.3
 3 6 8 27.5 11
 4 -6 8 3.8 4.9
 4 -6 8 11.4 6.1
 4 -6 8 7.7 4.6
 -4 -6 -8 -8.8 8.6
 4 -6 8 23.7 12.5
 4 6 8 32.5 10.4
 -4 6 -8 13.4 9.8
 -5 -6 -8 -6.8 17.1
 5 -6 8 2.1 4.6
 5 -6 8 -2.8 5.4
 5 -6 8 -9.2 5.4
 -5 6 -8 2.3 7.7
 5 6 8 -1.7 8.8
 -6 -6 -8 22.7 11.4
 6 -6 8 -2.2 6.2
 6 -6 8 -7.4 6.8
 -6 6 -8 -2 9.3
 6 6 8 13.6 9
 16 0 -9 0.8 7.5
 16 0 -9 0.4 5.3
 -16 0 9 -19.7 10.3
 16 0 -9 -12.3 5.3
 -15 0 9 5.9 9.7
 15 0 -9 2.2 5.7
 15 0 -9 4.1 6.6
 15 0 -9 7.3 6.8
 14 0 -9 -2.9 5.3
 14 0 -9 -2.3 4.6
 -14 0 9 -4.8 8.1
 14 0 -9 -0.2 3.9
 -13 0 9 36.2 10.5
 13 0 -9 38.3 8.8
 13 0 -9 41.4 9.7
 13 0 -9 33.5 7.8
 12 0 -9 4 5.6
 12 0 -9 2.9 4.1
 12 0 -9 -3.8 4.6
 -12 0 9 7.7 7.4
 11 0 -9 19.9 5.7
 11 0 -9 12.9 5.2
 -11 0 9 25 8.3
 10 0 -9 4.1 4.1
 -10 0 9 2.8 5.3
 10 0 -9 0.5 3.1
 -10 0 9 2.3 4.2
 9 0 -9 10.2 4
 -9 0 9 -0.1 4.5
 9 0 -9 8.4 4.2
 -9 0 9 -0.2 5.2
 -9 0 9 -1.7 3.5
 -8 0 9 -2.1 4.2
 -8 0 9 3.1 3.5
 8 0 -9 0 3.3
 -8 0 9 1.8 3.3
 8 0 -9 2.2 2.7
 7 0 -9 675.23 24.9
 -7 0 9 620.64 24
 7 0 -9 643.54 24.3
 7 0 -9 647.04 19.6
 -7 0 9 691.63 25.9
 -7 0 9 667.93 25
 7 0 -9 689.33 23.5
 -7 0 9 662.13 23.5
 -6 0 9 -4.7 2.2
 6 0 -9 -1.5 2.5
 -6 0 9 -1 2.7
 6 0 -9 -0.6 2.5
 -6 0 9 -0.5 3.6
 6 0 -9 2.7 2.1
 6 0 -9 0.3 2.7
 -5 0 9 7.7 3.4
 5 0 -9 14.2 3.7
 -5 0 9 13.7 3.6
 5 0 -9 9.5 2.5
 5 0 -9 9.8 3.9
 5 0 -9 8.8 3.5
 -5 0 9 10.8 3.8
 4 0 -9 2.6 2.9
 4 0 -9 2.8 2.8
 -4 0 9 3.1 2.9
 4 0 -9 0.5 2.7
 -4 0 9 -0.7 2.4
 4 0 -9 3.8 2.9
 3 0 -9 867.11 26.4
 -3 0 9 888.21 26
 3 0 -9 903.01 25.6
 3 0 -9 900.41 25.5
 3 0 -9 910.91 26
 -3 0 9 871.11 25.6
 -2 0 9 0.1 2.9
 -2 0 9 0.3 4.1
 2 0 -9 1.2 2.6
 2 0 -9 -2.1 2.4
 2 0 -9 -0.2 2.8
 -2 0 9 1.6 2.5
 2 0 -9 -1.6 2.8
 -1 0 9 743.63 21.6
 -1 0 9 715.23 22.2
 1 0 -9 755.12 19.8
 -1 0 9 736.23 20.5
 1 0 -9 742.33 21.4
 1 0 -9 734.03 21.4
 0 0 9 3.5 4
 0 0 9 0.5 2.6
 0 0 -9 -0.4 4.1
 0 0 -9 -3.5 4.6
 0 0 9 -4 2.8
 0 0 -9 -0.5 2.9
 0 0 -9 -3 4.7
 0 0 -9 -0.4 3.7
 0 0 9 1.3 2.9
 1 0 9 699.43 18.4
 1 0 9 684.63 20
 1 0 9 667.23 19.6
 -1 0 -9 654.43 22.8
 -1 0 -9 642.44 19.6
 1 0 9 670.03 20.8
 -1 0 -9 669.73 19.8
 -2 0 -9 1.4 2.8
 -2 0 -9 -0.7 2.6
 2 0 9 -2.8 2.5
 2 0 9 1.9 2.9
 -2 0 -9 -0.8 2.7
 2 0 9 0 2.1
 -3 0 -9 17.7 3.8
 3 0 9 24.7 4.2
 3 0 9 19.6 4
 -3 0 -9 14.6 3.3
 3 0 9 24.5 3.9
 -3 0 -9 18.4 3.5
 3 0 9 27.1 4.6
 -3 0 -9 18.3 3.7
 4 0 9 0.3 3
 4 0 9 2 2.8
 -4 0 -9 1.1 2.4
 4 0 9 -1.3 2.6
 -4 0 -9 -0.9 2.4
 -4 0 -9 1.8 3.1
 4 0 9 -1.2 2.1
 -4 0 -9 1.3 2.8
 5 0 9 108.19 8.7
 5 0 9 123.59 8.2
 5 0 9 125.79 9.4
 -5 0 -9 102.49 8
 -5 0 -9 115.19 7.8
 -5 0 -9 103.19 9
 -5 0 -9 123.89 8.4
 -6 0 -9 2.1 3.8
 6 0 9 -0.1 3.1
 -6 0 -9 1.8 2.6
 -6 0 -9 -1 2.8
 -6 0 -9 0.5 2.8
 6 0 9 0.2 2.7
 6 0 9 -0.3 2.4
 7 0 9 123.99 9.8
 -7 0 -9 92.89 10.4
 -7 0 -9 120.29 9
 7 0 9 110.29 8.2
 -7 0 -9 98.39 8.8
 7 0 9 109.79 9.9
 -7 0 -9 108.99 9.1
 -7 0 -9 111.49 9
 8 0 9 0.1 2.9
 -8 0 -9 9.9 4.3
 8 0 9 -2.6 2.4
 8 0 9 -2.6 3
 8 0 9 1.7 3.6
 -8 0 -9 -3.2 3.1
 -8 0 -9 0.4 3.8
 -8 0 -9 -7.2 3.9
 -9 0 -9 16.8 5.2
 -9 0 -9 13.9 5.5
 -9 0 -9 7.5 4.5
 9 0 9 22.2 5.9
 9 0 9 20.3 5.3
 9 0 9 15.7 4.7
 9 0 9 15.3 4.8
 10 0 9 7.6 4.1
 10 0 9 -0.5 3.4
 10 0 9 -1.6 3.5
 -10 0 -9 -0.1 4.3
 10 0 9 -0.5 3.3
 -10 0 -9 -1.7 4.6
 11 0 9 153.08 11.8
 11 0 9 175.88 14.6
 11 0 9 156.18 14.5
 11 0 9 193.18 15.6
 -11 0 -9 163.18 15.1
 -11 0 -9 187.28 11.9
 -11 0 -9 170.98 12.6
 -12 0 -9 -8.5 4.7
 -12 0 -9 2.9 5.5
 12 0 9 0.6 4.5
 -12 0 -9 -3.3 5.3
 12 0 9 0.6 4.9
 12 0 9 6.7 4.7
 13 0 9 81.09 12.1
 -13 0 -9 84.49 12.5
 13 0 9 89.89 14.3
 -13 0 -9 98.19 13
 -13 0 -9 119.29 13.2
 14 0 9 1.4 5.8
 -14 0 -9 3 7.9
 14 0 9 4.1 5.2
 15 0 9 -5 5.2
 15 0 9 4.8 6.7
 -15 0 -9 -2.8 8.5
 16 0 9 -6.9 6.2
 16 0 9 1.6 6.9
 16 -1 -9 1.9 6.6
 16 -1 -9 -9.8 6.6
 16 -1 -9 -0.8 8.4
 -16 1 9 30.2 11.4
 16 1 -9 17.4 8.1
 16 1 -9 4.6 5.5
 16 1 -9 1.2 6.5
 15 -1 -9 -11.4 5.3
 15 -1 -9 -3.1 5.9
 -15 -1 9 22.4 9.9
 15 -1 -9 5.9 6.2
 15 1 -9 -6.6 4.2
 15 1 -9 -1.5 5.4
 -15 1 9 -12.6 9.7
 -14 -1 9 4.3 7.2
 14 -1 -9 2.1 5.6
 14 -1 -9 -4 5.1
 14 -1 -9 -0.4 4.3
 -14 1 9 8.1 9.3
 14 1 -9 4.7 4.4
 14 1 -9 -1.1 5
 14 1 -9 8.3 6.2
 13 -1 -9 11.1 5.2
 13 -1 -9 7.6 5.7
 -13 -1 9 18.2 7.6
 13 -1 -9 7.3 5.9
 13 1 -9 -4.4 4.1
 13 1 -9 10.1 5.3
 13 1 -9 7.6 4.3
 -12 -1 9 36.8 9.5
 12 -1 -9 43.1 8.9
 12 -1 -9 42.7 10.7
 12 -1 -9 30.9 10.5
 -12 1 9 42 11.3
 12 1 -9 30.3 7.5
 12 1 -9 36.2 6.9
 12 1 -9 29.9 7.6
 11 -1 -9 24.3 6.5
 -11 -1 9 42.4 8.9
 11 -1 -9 30.8 7.6
 11 1 -9 33.7 6.8
 -11 1 9 16.9 5.5
 11 1 -9 30.3 7.4
 11 1 -9 34.4 6.3
 11 1 -9 32.6 5.5
 -11 1 9 26.3 9.2
 10 -1 -9 5 4.3
 10 -1 -9 2.6 3.7
 -10 -1 9 -4.4 4.8
 10 1 -9 1 3.1
 -10 1 9 -1.7 5.9
 10 1 -9 4.8 3.7
 10 1 -9 2.9 4
 9 -1 -9 161.48 11.3
 9 -1 -9 175.78 13.4
 9 -1 -9 187.58 13.3
 -9 -1 9 153.98 12.5
 9 1 -9 183.68 14.1
 9 1 -9 162.68 10.6
 -9 1 9 178.38 11.5
 9 1 -9 163.48 10.7
 -9 1 9 156.28 14.5
 8 -1 -9 5.9 4.1
 -8 -1 9 5.9 4.2
 -8 -1 9 5.1 4.8
 8 -1 -9 13.4 4.2
 8 -1 -9 12 3.9
 8 1 -9 13 3.7
 8 1 -9 4.9 3.9
 -8 1 9 1.4 4.7
 8 1 -9 12 3.3
 -8 1 9 9.9 3.3
 8 1 -9 13.2 3.9
 -7 -1 9 281.07 13.8
 -7 -1 9 262.67 15.5
 7 -1 -9 272.77 13.3
 -7 -1 9 255.47 14.6
 7 -1 -9 298.27 15.7
 7 -1 -9 300.07 15.3
 7 1 -9 280.17 13.2
 7 1 -9 282.47 13.4
 7 1 -9 280.27 12.3
 -7 1 9 264.57 12.8
 7 1 -9 296.67 15.8
 -7 1 9 302.97 17.5
 -7 1 9 296.37 15.9
 -6 -1 9 48.9 7.1
 6 -1 -9 38.2 6.2
 6 -1 -9 49.6 6.8
 -6 -1 9 51.19 6.1
 6 -1 -9 55.49 6.4
 6 -1 -9 58.59 7.5
 -6 -1 9 34.2 5.7
 -6 1 9 38.1 6.2
 6 1 -9 52.89 7.6
 6 1 -9 49.6 5.2
 -6 1 9 55.49 8.1
 6 1 -9 48.7 6.2
 -6 1 9 50.79 5.8
 6 1 -9 45.7 5.4
 -5 -1 9 389.96 16.6
 5 -1 -9 477.55 16.7
 5 -1 -9 467.45 18.1
 -5 -1 9 434.06 18.2
 5 -1 -9 441.66 18
 -5 -1 9 437.96 15.6
 5 -1 -9 438.06 18.4
 -5 1 9 438.56 18.3
 5 1 -9 430.96 15.7
 -5 1 9 470.85 17
 5 1 -9 391.76 14.1
 -5 1 9 444.46 19.7
 5 1 -9 418.66 16.6
 5 1 -9 440.96 17.7
 4 -1 -9 10.3 3.3
 4 -1 -9 8.1 2.9
 4 -1 -9 2 3.2
 -4 -1 9 6.7 3.4
 -4 -1 9 4.6 2.8
 4 -1 -9 4.1 3.3
 -4 -1 9 3.7 2.5
 -4 1 9 9.6 3.5
 4 1 -9 8.2 2.2
 4 1 -9 6.3 2.9
 -4 1 9 8.4 3
 4 1 -9 3.5 2.8
 -4 1 9 1.8 3.7
 4 1 -9 5.9 3
 3 -1 -9 349.67 13.5
 3 -1 -9 350.86 15
 -3 -1 9 337.47 12.9
 3 -1 -9 313.17 14.2
 3 -1 -9 316.87 14.5
 -3 -1 9 320.07 14.2
 -3 -1 9 327.37 12.7
 -3 1 9 347.17 15
 -3 1 9 346.27 13.6
 3 1 -9 331.77 10.2
 3 1 -9 341.87 13.2
 -3 1 9 330.57 15.1
 3 1 -9 333.67 12.7
 3 1 -9 333.97 15.2
 3 1 -9 337.17 13.5
 -2 -1 9 19.5 3.1
 -2 -1 9 12 3.5
 2 -1 -9 16.6 4.2
 2 -1 -9 13.1 4
 2 -1 -9 15.3 4.3
 -2 -1 9 17.5 3.6
 2 -1 -9 18.5 3.8
 2 1 -9 16.1 3.9
 -2 1 9 18.3 4.4
 2 1 -9 18.4 4.4
 2 1 -9 13.1 3.3
 -2 1 9 16.3 4.1
 -2 1 9 14.6 3.6
 2 1 -9 19.6 3.4
 1 -1 -9 219.88 11.8
 -1 -1 9 208.88 8
 1 -1 -9 224.08 11
 -1 -1 9 216.48 9.8
 1 -1 -9 211.78 11.3
 1 -1 -9 206.78 10.3
 -1 -1 9 198.28 9.8
 1 1 -9 219.08 9.6
 -1 1 9 216.48 11.6
 -1 1 9 212.38 10.8
 1 1 -9 230.58 8.4
 -1 1 9 208.48 11.1
 1 1 -9 211.98 9.9
 -1 1 9 200.28 10.4
 1 1 -9 199.58 10.1
 0 -1 -9 115.99 9.4
 0 -1 9 118.09 8
 0 -1 9 117.09 5.4
 0 -1 -9 127.09 8.3
 0 -1 -9 113.29 8.5
 0 -1 -9 124.99 8.8
 0 -1 9 117.19 7.6
 0 1 9 118.29 8.6
 0 1 -9 123.39 7.6
 0 1 -9 126.69 5
 0 1 -9 122.79 7.6
 0 1 9 114.99 8.5
 0 1 9 109.39 8.5
 1 -1 9 131.29 5.6
 1 -1 9 134.89 6.3
 -1 -1 -9 127.99 8.5
 1 -1 9 123.19 6.6
 1 -1 9 121.69 8.3
 -1 -1 -9 128.79 8.1
 -1 -1 -9 145.29 8.8
 -1 -1 -9 133.19 9.6
 -1 1 -9 135.39 7.7
 -1 1 -9 130.09 8.6
 -1 1 -9 136.89 6.2
 1 1 9 133.79 9.2
 1 1 9 130.19 8.6
 -1 1 -9 129.09 7.2
 1 1 9 122.59 9.1
 -2 -1 -9 493.15 16.5
 -2 -1 -9 491.25 18.9
 2 -1 9 432.46 13.9
 2 -1 9 503.25 19.1
 2 -1 9 471.55 15
 2 -1 9 499.05 18.2
 -2 -1 -9 496.45 17.7
 2 1 9 492.75 18
 -2 1 -9 490.15 15.9
 -2 1 -9 446.96 14.3
 2 1 9 513.75 18.5
 2 1 9 501.55 19.2
 2 1 9 508.55 16.9
 -2 1 -9 489.05 15.2
 -3 -1 -9 327.97 13.9
 3 -1 9 332.37 15.6
 -3 -1 -9 353.26 16
 -3 -1 -9 307.17 13
 3 -1 9 304.07 10.1
 3 -1 9 339.87 12.7
 3 -1 9 346.27 15.4
 3 1 9 328.77 14.4
 3 1 9 332.77 15.5
 -3 1 -9 329.67 12.6
 -3 1 -9 318.47 10.3
 -3 1 -9 312.87 14.8
 3 1 9 335.17 13.2
 -3 1 -9 337.27 12.2
 3 1 9 345.37 14.7
 4 -1 9 4.2 2.1
 4 -1 9 0.3 3.7
 -4 -1 -9 8 3.3
 -4 -1 -9 5.8 4.2
 -4 -1 -9 5.1 3.3
 -4 -1 -9 7.1 3.4
 4 -1 9 7.9 2.9
 4 -1 9 4.6 1.8
 4 -1 9 0.9 3.2
 -4 1 -9 6.5 2
 4 1 9 3.1 1.9
 4 1 9 6.7 3.6
 -4 1 -9 1.2 3.1
 -4 1 -9 -0.7 3.6
 4 1 9 4.6 2.8
 -4 1 -9 5.1 1.7
 -4 1 -9 4.3 3
 -4 1 -9 8.2 2.5
 -5 -1 -9 47.4 6.3
 -5 -1 -9 29.7 4.7
 -5 -1 -9 40.4 6.8
 5 -1 9 46.4 6.1
 5 -1 9 42.4 5.2
 -5 -1 -9 63.29 8
 5 -1 9 33.1 5.7
 5 -1 9 39.9 6.7
 5 1 9 43.7 5.8
 -5 1 -9 41.3 6.9
 -5 1 -9 49.8 6.2
 5 1 9 45.8 6.3
 -5 1 -9 27.8 5.4
 -5 1 -9 46.3 4.8
 5 1 9 37.9 3.6
 -5 1 -9 46.2 6.2
 -6 -1 -9 27.2 5.1
 6 -1 9 36.3 4.9
 6 -1 9 30.5 5
 -6 -1 -9 35 6.9
 -6 -1 -9 29 5.5
 6 -1 9 43.9 7.2
 -6 1 -9 23 4.9
 6 1 9 42.5 9.8
 -6 1 -9 38.5 5
 6 1 9 23.6 3.4
 6 1 9 26.8 4.8
 -6 1 -9 32.5 4.4
 -6 1 -9 21.8 5.7
 7 -1 9 -1.4 3.4
 -7 -1 -9 1.9 3.5
 7 -1 9 2.1 3.6
 -7 -1 -9 3.6 4.4
 -7 -1 -9 5.4 4
 -7 -1 -9 0.2 3.3
 7 -1 9 5.9 3
 7 -1 9 2.2 2.8
 -7 -1 -9 6.3 3.5
 7 1 9 6.1 3.7
 -7 1 -9 -0.8 4.6
 7 1 9 3.6 2
 -7 1 -9 7.4 2.7
 -7 1 -9 7.4 3.2
 7 1 9 4.7 3.2
 -7 1 -9 3.1 3.7
 -7 1 -9 2 3.7
 -8 -1 -9 27.4 5.8
 8 -1 9 30.2 6.5
 -8 -1 -9 22 5.8
 8 -1 9 29.8 5.8
 -8 -1 -9 40 6.1
 8 -1 9 21.8 5.8
 8 -1 9 28.5 5.6
 -8 -1 -9 29.1 7.5
 8 1 9 26 5.1
 -8 1 -9 24.6 4.5
 8 1 9 29.7 6.1
 -8 1 -9 21.5 6.6
 8 1 9 25.1 3.4
 9 -1 9 4 3.8
 -9 -1 -9 -3.5 4.3
 9 -1 9 -1.4 3.9
 -9 -1 -9 2.2 5.8
 -9 -1 -9 7 4.4
 9 -1 9 2.3 3.7
 -9 1 -9 -2.3 4.7
 9 1 9 -2.6 3.7
 9 1 9 -1.2 3.5
 10 -1 9 -0.2 3.7
 -10 -1 -9 8.1 5.4
 10 -1 9 2.2 3.6
 -10 -1 -9 -5.1 4.6
 10 -1 9 1.7 3.3
 10 1 9 5.9 4.8
 10 1 9 0.4 3.7
 -10 1 -9 -1.2 6.2
 -10 1 -9 -8.7 3.9
 -11 -1 -9 137.79 15.3
 11 -1 9 110.79 12.7
 11 -1 9 110.59 12
 11 -1 9 115.49 13.3
 -11 -1 -9 107.99 11.1
 -11 1 -9 90.59 13
 11 1 9 117.99 11.5
 11 1 9 105.09 12.3
 12 -1 9 22 6.5
 12 -1 9 21.2 7.1
 -12 -1 -9 29.3 8.5
 -12 1 -9 22.4 8.1
 12 1 9 23.3 6.8
 12 1 9 20 6.3
 13 -1 9 13.4 5.9
 -13 -1 -9 18.1 8.9
 13 -1 9 26.1 7.7
 13 -1 9 12.6 6.5
 13 1 9 11.8 6.3
 13 1 9 22.9 7.6
 -13 1 -9 12.4 8.8
 -14 -1 -9 -10.1 7.1
 14 -1 9 7 5.7
 14 -1 9 -7.8 4.4
 14 -1 9 -6.4 5.6
 14 1 9 -7.5 4.7
 14 1 9 2.7 5.2
 15 -1 9 14.8 5.9
 15 -1 9 7.9 7.3
 15 -1 9 10.4 6.9
 -15 -1 -9 16.6 10
 -15 1 -9 17.7 10.1
 15 1 9 8.9 6.6
 15 1 9 0.5 6.2
 -16 -1 -9 20.9 11.8
 16 -1 9 14.9 9.1
 16 1 9 10.3 7.2
 16 1 9 17.8 8.5
 15 -2 -9 12.7 7.6
 15 -2 -9 10.2 8.9
 -15 -2 9 21.1 9.6
 15 -2 -9 17.5 12
 15 2 -9 7.1 5.5
 15 2 -9 -3.9 6.5
 15 2 -9 -0.2 10.9
 -15 2 9 -0.5 12.4
 14 -2 -9 -0.8 5
 14 -2 -9 -0.5 5.3
 -14 -2 9 -3.8 8.7
 14 -2 -9 -6.1 5.9
 -14 2 9 -0.8 10.4
 14 2 -9 7.6 5.9
 14 2 -9 -5.2 4.2
 14 2 -9 16.1 5
 13 -2 -9 16.5 6.9
 13 -2 -9 12.3 7.1
 -13 -2 9 38.3 9.3
 13 -2 -9 10.9 5.9
 13 2 -9 17.3 5.1
 13 2 -9 3.3 5.6
 -13 2 9 13 8.1
 13 2 -9 20.5 9.9
 -13 2 9 18.2 9.7
 13 2 -9 17.1 5.1
 -12 -2 9 4.3 6.1
 12 -2 -9 11.7 6.3
 12 -2 -9 16.5 6.5
 12 2 -9 5.3 4.1
 12 2 -9 9.4 4.1
 -12 2 9 17.5 9.8
 -12 2 9 -16.8 6.9
 12 2 -9 4.7 5.4
 12 2 -9 3.4 4.2
 12 2 -9 9.1 5.8
 11 -2 -9 26.1 6.9
 11 2 -9 29.5 10.5
 11 2 -9 27.5 6.5
 11 2 -9 29.3 5.6
 -11 2 9 17.8 6.1
 -11 2 9 35.9 10.8
 11 2 -9 31.7 5.8
 11 2 -9 20.2 5.2
 -10 -2 9 -2.2 5
 10 -2 -9 7.4 4.8
 10 -2 -9 4.7 4.8
 10 -2 -9 14.6 4.7
 10 2 -9 8.1 4.8
 -10 2 9 20.8 8.9
 10 2 -9 12.7 4.3
 -10 2 9 6.6 4.6
 10 2 -9 14.2 5.5
 10 2 -9 9.3 3.8
 10 2 -9 11.9 4
 9 -2 -9 20.1 4.9
 9 -2 -9 16.7 5.6
 9 -2 -9 17.2 5.8
 -9 -2 9 27.1 6.9
 -9 -2 9 2.4 4.1
 9 2 -9 14.7 5.6
 9 2 -9 15.9 3.9
 9 2 -9 13.3 5.3
 -9 2 9 6.8 4
 9 2 -9 18 3.7
 -9 2 9 13.8 7.8
 9 2 -9 16.5 4.3
 8 -2 -9 87.49 9.9
 8 -2 -9 93.69 8.2
 8 -2 -9 94.89 10.7
 -8 -2 9 84.79 8
 -8 -2 9 80.09 9.4
 8 2 -9 85.69 7.6
 -8 2 9 105.09 12.9
 -8 2 9 83.29 8.4
 8 2 -9 79.89 10.2
 8 2 -9 98.29 10
 8 2 -9 89.39 6.7
 -7 -2 9 41.1 10.6
 -7 -2 9 19.4 5.8
 -7 -2 9 25.4 4.6
 7 -2 -9 41.7 7.2
 7 -2 -9 38.6 5.2
 7 -2 -9 29.4 6.1
 7 -2 -9 32.9 4.9
 7 2 -9 32.2 6.6
 -7 2 9 29.9 5.5
 7 2 -9 37.9 4.8
 7 2 -9 37.7 4.9
 -7 2 9 26.8 7.8
 -6 -2 9 132.69 7.9
 6 -2 -9 144.09 8.8
 -6 -2 9 133.89 10.6
 6 -2 -9 151.38 12.3
 -6 -2 9 140.19 10.6
 -6 -2 9 132.79 11.6
 6 -2 -9 126.49 11.6
 6 -2 -9 163.28 11.7
 6 -2 -9 151.68 9.3
 -6 2 9 145.49 13
 6 2 -9 141.99 7.8
 6 2 -9 154.38 11.7
 6 2 -9 150.88 7.8
 -6 2 9 139.59 11.6
 -6 2 9 135.09 10
 6 2 -9 140.69 11.4
 5 -2 -9 98.59 13.5
 5 -2 -9 81.49 9.8
 -5 -2 9 88.69 8.7
 5 -2 -9 94.69 7.4
 -5 -2 9 93.59 6
 5 -2 -9 106.09 10.4
 5 -2 -9 95.69 7.2
 -5 -2 9 89.49 8.5
 -5 -2 9 82.49 9.4
 -5 2 9 86.39 8
 -5 2 9 97.79 14.8
 -5 2 9 99.09 10.6
 5 2 -9 91.99 8.8
 5 2 -9 93.59 6
 5 2 -9 97.59 5.7
 5 2 -9 100.29 9.3
 4 -2 -9 42.9 6
 -4 -2 9 37 6.1
 -4 -2 9 41.8 6.1
 -4 -2 9 32.3 6.5
 4 -2 -9 42.5 6.8
 4 -2 -9 47.7 6.1
 4 -2 -9 28.8 6
 4 -2 -9 52.49 7.3
 4 2 -9 54.59 7
 4 2 -9 46.1 6
 -4 2 9 51.69 6.4
 4 2 -9 59.09 7.8
 -4 2 9 42.6 7.7
 -4 2 9 37.4 6.6
 -4 2 9 38.8 6.5
 4 2 -9 39.1 4.2
 3 -2 -9 238.48 12.1
 3 -2 -9 249.48 14.2
 -3 -2 9 231.38 13.6
 -3 -2 9 251.27 11.5
 -3 -2 9 238.98 9.8
 -3 -2 9 214.58 12.4
 3 -2 -9 239.28 14.3
 -3 2 9 241.68 14.4
 3 2 -9 251.87 12.6
 3 2 -9 236.08 11.5
 3 2 -9 238.18 9.3
 -3 2 9 232.58 13
 3 2 -9 241.38 13.6
 -3 2 9 235.58 14.3
 -3 2 9 247.08 14.3
 -2 -2 9 96.99 6.4
 2 -2 -9 110.09 10.1
 2 -2 -9 91.99 8.8
 -2 -2 9 84.49 7.9
 2 -2 -9 101.39 8.4
 -2 -2 9 90.39 6.9
 2 -2 -9 83.59 9.4
 -2 -2 9 85.89 8.5
 -2 2 9 89.79 9.6
 2 2 -9 94.19 6
 -2 2 9 97.49 9
 -2 2 9 92.09 8.6
 2 2 -9 92.29 6.8
 2 2 -9 81.99 8.6
 1 -2 -9 439.96 19.9
 -1 -2 9 418.46 16.7
 -1 -2 9 415.46 13.7
 -1 -2 9 396.26 16.8
 1 -2 -9 422.86 19
 1 -2 -9 417.26 16.9
 -1 -2 9 405.16 14.6
 1 -2 -9 451.85 18.5
 -1 -2 9 421.96 14.3
 -1 2 9 432.76 19.2
 1 2 -9 406.86 14.7
 1 2 -9 432.76 18.3
 -1 2 9 400.66 18.4
 -1 2 9 405.16 17.1
 0 -2 -9 262.37 14.4
 0 -2 -9 253.67 14.1
 0 -2 9 228.08 13.4
 0 -2 -9 257.67 15.5
 0 -2 9 251.57 11.6
 0 -2 9 235.58 10.5
 0 -2 -9 249.18 12.1
 0 -2 9 237.28 12
 0 -2 9 245.28 12
 0 2 -9 238.08 13.3
 0 2 9 260.47 14.7
 0 2 9 228.18 11.8
 0 2 -9 240.78 10.3
 0 2 -9 237.68 11.4
 0 2 9 263.07 14.5
 -1 -2 -9 139.89 11.6
 1 -2 9 133.19 8.2
 -1 -2 -9 133.49 9.8
 1 -2 9 146.59 10.6
 1 -2 9 140.59 6.2
 1 -2 9 145.49 9.2
 -1 -2 -9 149.59 9
 -1 -2 -9 147.69 10.7
 1 -2 9 138.99 9
 1 -2 9 134.39 10.1
 -1 -2 -9 147.99 10.1
 -1 2 -9 147.69 10.3
 -1 2 -9 134.29 9.2
 -1 2 -9 147.19 6.9
 1 2 9 139.59 11.5
 1 2 9 137.09 8.2
 1 2 9 130.59 10.7
 1 2 9 139.19 8.9
 -2 -2 -9 3.4 3
 -2 -2 -9 5.4 3.8
 2 -2 9 8.4 2.7
 -2 -2 -9 6 4.1
 2 -2 9 9.8 4.4
 2 -2 9 5.4 3.2
 -2 -2 -9 10.1 4.8
 2 -2 9 4.5 2.6
 -2 -2 -9 10.2 4.3
 2 -2 9 5.7 2.9
 2 2 9 11.9 3
 2 2 9 5 3.1
 -2 2 -9 13.4 3.8
 2 2 9 11.6 4.9
 2 2 9 2.9 3.3
 -2 2 -9 6.4 3.9
 -2 2 -9 5.8 3.7
 -3 -2 -9 642.84 24.2
 -3 -2 -9 665.23 23.3
 -3 -2 -9 663.73 26.5
 3 -2 9 630.24 23.5
 3 -2 9 636.84 19.7
 3 -2 9 629.34 25.7
 -3 -2 -9 635.24 20.1
 3 -2 9 569.14 17.4
 3 -2 9 601.54 21.1
 3 2 9 624.14 21.1
 -3 2 -9 630.24 22.3
 3 2 9 640.64 20.3
 -3 2 -9 632.54 20.3
 -3 2 -9 604.84 23.7
 3 2 9 634.54 25.3
 -4 -2 -9 802.22 27.2
 4 -2 9 813.82 24.7
 -4 -2 -9 753.72 28.2
 -4 -2 -9 820.82 24.4
 4 -2 9 798.92 25.8
 -4 -2 -9 828.92 32.1
 4 -2 9 688.63 19.6
 4 -2 9 814.82 28.8
 4 -2 9 776.22 34.8
 4 2 9 834.42 24.4
 -4 2 -9 732.23 32.2
 4 2 9 854.41 34.8
 -4 2 -9 800.02 25.5
 -4 2 -9 843.72 26.5
 -4 2 -9 790.32 29.2
 4 2 9 765.72 27.5
 -5 -2 -9 -1.5 4.3
 -5 -2 -9 -2.4 4.1
 5 -2 9 2.4 4.3
 5 -2 9 -1.1 3.2
 -5 -2 -9 7.5 4.7
 5 -2 9 0.9 2.7
 5 -2 9 -1.2 2.7
 -5 -2 -9 -0.2 2.4
 5 2 9 -3.3 3.3
 -5 2 -9 0.7 4.3
 -5 2 -9 3 3.2
 5 2 9 3.5 2.2
 -5 2 -9 -2 3.6
 -5 2 -9 3.1 3.1
 -6 -2 -9 -2.1 4.5
 6 -2 9 10 2.9
 6 -2 9 4.5 3.9
 6 -2 9 12.8 5.9
 -6 -2 -9 2.2 3
 -6 -2 -9 11.2 5.4
 6 -2 9 13.2 4.5
 -6 -2 -9 3.7 4.3
 -6 2 -9 6.3 5
 -6 2 -9 10.5 2.8
 6 2 9 9 3.2
 6 2 9 10.5 4.1
 -6 2 -9 5 5.6
 -6 2 -9 12 4.2
 6 2 9 7.2 4.6
 7 -2 9 11.9 5.1
 7 -2 9 12.6 4.2
 7 -2 9 6.1 2.7
 -7 -2 -9 -1.2 4.5
 -7 -2 -9 6.5 5.3
 -7 -2 -9 2.1 3.3
 -7 2 -9 1.7 3.7
 7 2 9 6.3 3.2
 -7 2 -9 7.1 2.9
 -7 2 -9 13.6 6.3
 7 2 9 5.3 4.3
 -7 2 -9 8.1 3.4
 -8 -2 -9 27 7.6
 8 -2 9 24.6 6.3
 8 -2 9 30.4 5.3
 -8 -2 -9 29.8 6.9
 -8 -2 -9 13.7 4.9
 8 -2 9 21.2 5.4
 8 2 9 24.1 4.8
 -8 2 -9 19.2 4
 -8 2 -9 41.8 9.6
 8 2 9 22.9 6.1
 9 -2 9 42.9 8.4
 9 -2 9 32.1 7
 9 -2 9 38.8 6.4
 -9 -2 -9 47 8.5
 -9 -2 -9 52.29 10.7
 9 2 9 43.9 8.3
 -9 2 -9 36.8 9.9
 9 2 9 52.89 7.4
 -9 2 -9 52.29 6.9
 10 -2 9 76.29 10.4
 10 -2 9 77.29 9.4
 -10 -2 -9 82.09 13.4
 10 -2 9 72.39 10.9
 -10 -2 -9 62.69 10.5
 -10 2 -9 69.39 10.1
 10 2 9 73.69 10.7
 -10 2 -9 77.79 12.9
 11 -2 9 6.7 4.6
 11 -2 9 6.7 5.7
 -11 -2 -9 -9.8 6.7
 11 2 9 4.2 4.9
 -11 2 -9 -0.7 6.6
 11 2 9 2.6 3.8
 -12 -2 -9 23.2 9.4
 12 -2 9 10.2 6.7
 12 -2 9 4.6 4.9
 12 -2 9 14.3 4.9
 12 2 9 4.5 3.4
 12 2 9 11.1 5.5
 -12 2 -9 18.5 12.3
 -13 -2 -9 -7.3 10.1
 13 -2 9 -1.1 4.9
 13 -2 9 9.3 4.9
 13 -2 9 10.3 6.8
 13 2 9 -9.5 4
 13 2 9 4.7 4.9
 -13 2 -9 1.2 9.6
 14 -2 9 11.2 6.1
 -14 -2 -9 -17.8 9.4
 14 -2 9 -9.2 4.9
 14 -2 9 4.9 6.5
 14 2 9 -2.6 6.4
 14 2 9 8.5 5.4
 -14 2 -9 -18.8 8.2
 15 -2 9 45.5 10
 15 -2 9 9.7 8.2
 -15 -2 -9 5 10.8
 15 -2 9 17 15.9
 15 2 9 12.6 8
 15 2 9 19 7.6
 -15 2 -9 -1.1 10.4
 14 -3 -9 -3.3 10.4
 14 -3 -9 8.7 10.8
 14 -3 -9 -2.7 6.5
 -14 -3 9 6.8 8.5
 -14 3 9 6.9 15.4
 14 3 -9 15.9 8.7
 13 -3 -9 7.7 6.6
 13 -3 -9 2.9 5.8
 13 -3 -9 -0.4 6.6
 -13 3 9 -4.1 10.4
 13 3 -9 6 4.9
 -12 -3 9 11.9 6.8
 12 -3 -9 3.8 6.6
 12 -3 -9 0.9 4.7
 12 -3 -9 1.5 5.8
 -12 3 9 8.7 9.6
 12 3 -9 -3.3 4.3
 12 3 -9 -2.3 5
 11 -3 -9 106.39 15.2
 11 -3 -9 108.09 9
 11 -3 -9 105.99 13.3
 11 -3 -9 124.79 14.9
 11 3 -9 130.79 10.8
 -11 3 9 94.29 13.1
 -11 3 9 125.09 17.6
 11 3 -9 100.69 12
 -10 -3 9 1.1 5.1
 10 -3 -9 15.4 6.1
 10 -3 -9 13.8 4.1
 10 -3 -9 14.1 6.2
 -10 3 9 10.9 10.1
 10 3 -9 16.5 6
 10 3 -9 17.8 5.1
 -10 3 9 2.1 5.7
 10 3 -9 13.2 6.7
 -9 -3 9 7.4 4.4
 9 -3 -9 -1.6 4.4
 9 -3 -9 6.5 5.9
 9 -3 -9 9.5 3.7
 -9 3 9 0.9 4.6
 9 3 -9 10.3 3.9
 9 3 -9 -1.8 4.9
 9 3 -9 5.7 5.5
 -9 3 9 1.6 6.8
 8 -3 -9 -3.1 2.9
 -8 -3 9 -1.6 3.4
 8 -3 -9 3.7 4.8
 8 -3 -9 2.3 4.4
 8 -3 -9 4.4 3.8
 -8 3 9 2 4.2
 -8 3 9 -2.4 6.1
 8 3 -9 1.2 4.4
 8 3 -9 -0.8 2.9
 8 3 -9 -1 4.3
 7 -3 -9 -2.4 4
 -7 -3 9 -2.1 2.4
 7 -3 -9 1 4
 7 -3 -9 2.1 3.4
 7 -3 -9 0.6 3.8
 7 3 -9 2.9 2.9
 7 3 -9 -3.7 3.7
 -7 3 9 -2.4 5
 -7 3 9 -6.2 3.6
 7 3 -9 1.9 4.7
 6 -3 -9 69.59 9.5
 6 -3 -9 57.29 8.8
 6 -3 -9 57.49 7.5
 6 -3 -9 62.99 7.2
 6 3 -9 57.59 9.2
 6 3 -9 71.69 10.3
 -6 3 9 62.79 11.3
 -6 3 9 51.99 7.6
 -5 -3 9 18.7 5
 5 -3 -9 23.8 6.3
 5 -3 -9 23.2 4.9
 5 -3 -9 16.4 5.3
 5 -3 -9 15.1 4.9
 -5 3 9 22.7 5.7
 -5 3 9 16.9 6.7
 5 3 -9 26 6.5
 5 3 -9 26.6 6.3
 4 -3 -9 99.39 9
 4 -3 -9 112.59 11.2
 -4 -3 9 94.19 8.9
 -4 -3 9 105.39 9.9
 4 -3 -9 93.59 10.8
 4 -3 -9 124.49 12.2
 -4 3 9 111.99 11.3
 -4 3 9 120.69 12.9
 4 3 -9 105.29 9.8
 -4 3 9 98.69 10.5
 4 3 -9 118.99 11.8
 -3 -3 9 111.19 6.3
 3 -3 -9 111.69 10.6
 3 -3 -9 95.09 15.8
 -3 -3 9 115.09 12.6
 -3 -3 9 105.39 9.1
 3 -3 -9 118.89 10.3
 3 -3 -9 106.39 11.4
 -3 -3 9 110.49 10.4
 -3 3 9 105.99 11.1
 3 3 -9 119.29 6.3
 3 3 -9 126.49 11.8
 -3 3 9 118.19 11.5
 -3 3 9 117.99 11.1
 3 3 -9 107.59 9.8
 -2 -3 9 37.9 6.9
 2 -3 -9 32.4 7.8
 2 -3 -9 49.7 8
 2 -3 -9 31.9 6
 2 -3 -9 29.8 7.3
 2 -3 -9 37.1 8.4
 -2 -3 9 52.39 8.3
 2 -3 -9 39.4 7.1
 -2 -3 9 48.7 5.3
 -2 -3 9 47.8 6.2
 -2 3 9 40.1 7.7
 2 3 -9 37.5 7.7
 -2 3 9 36 8.9
 2 3 -9 42.7 5.5
 -2 3 9 39.7 7.9
 2 3 -9 37 6.4
 1 -3 -9 12.1 5.5
 1 -3 -9 9.9 4.3
 -1 -3 9 14.1 5.3
 1 -3 -9 15.6 5.7
 -1 -3 9 1.7 3.2
 1 -3 -9 7.6 5.9
 1 -3 -9 9.2 4
 -1 -3 9 15.4 3.7
 -1 -3 9 11.8 3.3
 1 -3 -9 10.3 5.2
 -1 -3 9 21 5.2
 -1 3 9 6.6 5.3
 1 3 -9 16.1 5.8
 -1 3 9 13.6 5.1
 1 3 -9 14.9 3.5
 1 3 -9 15.5 4.1
 -1 3 9 10.3 4.9
 0 -3 9 6 2.7
 0 -3 -9 8.2 4.6
 0 -3 9 16.4 6.9
 0 -3 9 3.5 3.2
 0 -3 9 12 4
 0 -3 9 6.6 3.1
 0 -3 -9 8.4 3.6
 0 -3 9 3.2 4
 0 -3 -9 6.1 4.4
 0 -3 -9 8.2 5.2
 0 -3 -9 8.1 4.6
 0 3 -9 7.1 3.1
 0 3 9 5.3 4.7
 0 3 -9 11.5 5.4
 0 3 -9 2.1 3.1
 0 3 9 5.6 4.3
 -1 -3 -9 213.48 15.4
 -1 -3 -9 218.88 12
 1 -3 9 220.98 9.1
 1 -3 9 210.48 12.9
 1 -3 9 215.58 12.2
 1 -3 9 213.98 15.3
 1 -3 9 226.78 12.5
 1 -3 9 234.98 12.4
 -1 -3 -9 206.28 14.1
 -1 -3 -9 220.38 14.9
 1 3 9 214.58 12.2
 -1 3 -9 214.38 11.9
 -1 3 -9 225.78 12.9
 -1 3 -9 215.58 14.9
 1 3 9 218.28 15.5
 2 -3 9 215.38 12.9
 2 -3 9 221.28 11.6
 2 -3 9 213.08 15.8
 -2 -3 -9 217.68 13.7
 2 -3 9 203.58 12.5
 2 -3 9 250.17 13.6
 2 -3 9 222.18 10
 -2 -3 -9 220.78 11.3
 -2 -3 -9 225.68 15.3
 -2 -3 -9 205.28 14.3
 -2 -3 -9 227.08 16.4
 -2 3 -9 183.38 12.6
 2 3 9 216.18 15.8
 -2 3 -9 218.18 14.4
 2 3 9 221.78 11.1
 3 -3 9 20.7 5
 -3 -3 -9 17.5 5.3
 -3 -3 -9 17.2 6.5
 -3 -3 -9 18.3 3.6
 3 -3 9 20.1 5.7
 3 -3 9 19.2 3.7
 3 -3 9 25.2 4.1
 3 3 9 27.4 7
 -3 3 -9 18 6.7
 3 3 9 23.5 3.7
 4 -3 9 48.3 6.2
 -4 -3 -9 43 7.1
 4 -3 9 44.7 6
 4 -3 9 41.3 7.1
 -4 -3 -9 44.7 5.3
 4 -3 9 43.2 7.3
 -4 -3 -9 43.3 9.3
 -4 3 -9 40.3 6.2
 4 3 9 35.8 7.9
 -4 3 -9 37.9 11.9
 -4 3 -9 34.7 8.3
 -5 -3 -9 146.29 12.2
 -5 -3 -9 181.88 17.4
 5 -3 9 144.99 12.1
 5 -3 9 152.18 12.8
 -5 -3 -9 162.68 8.9
 5 3 9 174.28 15
 5 3 9 165.78 8.7
 -5 3 -9 153.38 12.3
 -5 3 -9 178.28 15.8
 -6 -3 -9 65.89 12.1
 6 -3 9 74.89 10
 -6 -3 -9 64.09 6.4
 6 -3 9 83.89 8.5
 -6 3 -9 61.29 11.4
 -6 3 -9 66.69 8.8
 6 3 9 67.09 11.1
 -6 3 -9 56.89 8.4
 6 3 9 75.89 6.2
 7 -3 9 3.9 5
 -7 -3 -9 3.2 6
 7 -3 9 4.9 2.7
 7 -3 9 4.4 3.4
 -7 -3 -9 4.7 3.1
 -7 3 -9 2.6 2.9
 7 3 9 4.6 2.5
 7 3 9 2.1 5
 -7 3 -9 1.5 6.8
 -7 3 -9 4.5 5.1
 8 -3 9 4.4 3.1
 8 -3 9 2.9 4.4
 -8 -3 -9 3.6 6.9
 8 -3 9 3.2 4.6
 8 3 9 1.4 4.5
 -8 3 -9 1.5 4
 -8 3 -9 -3.2 6.5
 -8 3 -9 -5.9 3.2
 8 3 9 4.8 2.6
 8 3 9 -0.8 5.2
 -9 -3 -9 11.8 7.9
 9 -3 9 7.8 3.5
 9 -3 9 19.6 6.4
 9 -3 9 6.9 4.6
 -9 3 -9 2 4.4
 9 3 9 -1.2 4.5
 9 3 9 12.7 7.3
 -9 3 -9 0.3 7.5
 9 3 9 5.3 3.1
 10 -3 9 3.3 5
 -10 -3 -9 -7.1 11.2
 10 -3 9 -4.1 3.4
 10 -3 9 -6.8 3.6
 10 3 9 4.9 4
 10 3 9 2.1 2.9
 10 3 9 4.5 5.7
 -10 3 -9 -5.1 5.2
 -10 3 -9 -9.1 6.9
 11 -3 9 1.6 4
 11 -3 9 0.9 4.9
 -11 -3 -9 7.7 8.1
 11 -3 9 -2.7 5.8
 -11 3 -9 -7.6 7.8
 11 3 9 6.7 5.8
 11 3 9 2.6 7.2
 11 3 9 0.8 3.5
 12 -3 9 13.8 6.9
 -12 -3 -9 14.3 10.8
 12 -3 9 18.3 6.1
 12 -3 9 5.6 6.7
 12 3 9 16.7 7.6
 -12 3 -9 6.1 10.3
 12 3 9 13.1 8.5
 12 3 9 6.9 4.1
 13 -3 9 -4.6 4.5
 -13 -3 -9 8.6 10.7
 13 -3 9 0.2 6.6
 13 -3 9 3.4 5.7
 13 3 9 1.4 6.6
 -13 3 -9 -16.1 9.4
 14 -3 9 17.7 7.7
 -14 -3 -9 17.7 12.4
 14 -3 9 -1.1 6.1
 14 3 9 13.1 9
 -14 3 -9 -22.4 10.7
 14 3 9 7.8 7
 13 -4 -9 8 8.1
 13 -4 -9 5.7 8.8
 13 -4 -9 7.6 7.2
 -13 4 9 14.5 12.3
 13 4 -9 8.9 8.8
 13 4 -9 12.1 9.4
 12 -4 -9 3.4 8.2
 12 -4 -9 -5.3 5.6
 12 -4 -9 -4.6 5.8
 -12 -4 9 0 7.8
 12 4 -9 -2.9 8.2
 12 4 -9 6 6
 12 4 -9 2.8 6.3
 -12 4 9 -16.7 9.6
 11 -4 -9 2 5.9
 11 -4 -9 -0.2 6.2
 11 -4 -9 3.5 5.6
 -11 4 9 -0.8 11.4
 11 4 -9 -6.5 5.2
 11 4 -9 -5.1 6.3
 10 -4 -9 3.6 6.6
 10 -4 -9 25.3 7.6
 10 -4 -9 18.8 7.2
 -10 4 9 27.9 12.2
 10 4 -9 14.7 9.7
 10 4 -9 9.5 7.5
 9 -4 -9 35.7 5.8
 9 -4 -9 43.2 9.7
 9 -4 -9 48.7 11.8
 9 -4 -9 54.89 11.6
 -9 4 9 52.59 14.3
 9 4 -9 35.4 10.2
 9 4 -9 41.7 10.1
 8 -4 -9 73.59 11.3
 -8 -4 9 80.79 12.8
 8 -4 -9 84.39 12.2
 8 -4 -9 59.89 7.8
 8 4 -9 61.39 10.9
 -8 4 9 78.19 15.1
 8 4 -9 72.29 18.5
 7 -4 -9 9.5 5.2
 7 -4 -9 13.7 4.4
 -7 -4 9 7.6 6.2
 7 -4 -9 10.2 5.8
 7 4 -9 17.1 6.8
 7 4 -9 17.2 6.5
 -6 -4 9 153.68 13.7
 6 -4 -9 145.29 11.7
 6 -4 -9 169.68 15.7
 6 -4 -9 147.79 14.5
 6 4 -9 121.79 13.3
 6 4 -9 147.09 15.7
 -6 4 9 162.68 17.8
 5 -4 -9 -2.3 3.8
 5 -4 -9 -8.1 4.6
 5 -4 -9 2.3 5.2
 -5 -4 9 -8.2 4.7
 -5 4 9 3.8 6.1
 5 4 -9 -3.7 4.4
 5 4 -9 2.9 5.2
 4 -4 -9 25.9 6.4
 -4 -4 9 37.3 8
 4 -4 -9 15.2 4.9
 4 -4 -9 24.9 7.6
 4 4 -9 21.5 8.1
 -4 4 9 17.4 6.9
 -4 4 9 34.1 9.1
 4 4 -9 30.7 7.5
 -3 -4 9 100.69 10.2
 3 -4 -9 109.29 12.7
 3 -4 -9 106.29 11.6
 3 -4 -9 114.39 13.3
 -3 -4 9 105.09 11.5
 3 4 -9 93.49 11.3
 3 4 -9 97.49 13.9
 -3 4 9 103.19 12.5
 -3 4 9 103.69 13.5
 2 -4 -9 -4 4.5
 -2 -4 9 -1.5 3.7
 -2 -4 9 2.4 2.7
 2 -4 -9 -0.6 4.8
 2 -4 -9 1.8 3.8
 -2 4 9 -7.1 4.9
 2 4 -9 0.8 5.1
 2 4 -9 0.5 5.2
 -2 4 9 -1.6 4.8
 -1 -4 9 1.5 2.8
 1 -4 -9 -8.6 4.1
 1 -4 -9 -6.3 4
 -1 -4 9 9.1 3.9
 1 -4 -9 -1.1 4
 -1 4 9 -0.7 4.7
 1 4 -9 -2 4.5
 1 4 -9 1.7 4.7
 -1 4 9 -3.2 5.3
 0 -4 -9 -1.6 3.9
 0 -4 -9 8.3 5.1
 0 -4 -9 1.8 5.1
 0 -4 -9 -2.5 4.5
 0 -4 9 3.2 4.4
 0 -4 9 1.2 3.3
 0 -4 9 12.9 3.7
 0 4 -9 0.7 4.6
 0 4 -9 -6.1 4.2
 0 4 9 -1.9 4.1
 0 4 9 3.1 5.1
 1 -4 9 27.9 5.7
 1 -4 9 36.8 5.9
 -1 -4 -9 31.8 8
 -1 -4 -9 25.4 5.4
 1 -4 9 33.9 4.6
 1 -4 9 24.4 6.3
 1 -4 9 42.3 5.6
 -1 4 -9 42.1 8.8
 1 4 9 35.8 7.2
 -1 4 -9 31.1 6.6
 1 4 9 39.1 9.8
 2 -4 9 98.79 7.9
 2 -4 9 93.79 9.4
 2 -4 9 99.09 10.1
 2 -4 9 101.49 10.6
 2 -4 9 114.09 9
 -2 -4 -9 112.79 15.2
 -2 -4 -9 99.59 8.5
 2 4 9 101.29 9.2
 -2 4 -9 110.19 12.7
 2 4 9 106.59 13.5
 3 -4 9 169.88 10.3
 3 -4 9 153.98 12.7
 3 -4 9 132.49 9.8
 -3 -4 -9 147.29 9.1
 -3 -4 -9 144.19 16.1
 3 -4 9 142.49 12.4
 -3 4 -9 155.88 14.6
 3 4 9 137.59 15.4
 3 4 9 148.39 9.5
 4 -4 9 55.59 8.5
 -4 -4 -9 55.79 11.2
 4 -4 9 49.5 6.4
 4 -4 9 69.79 9.4
 4 4 9 85.59 12.1
 -4 4 -9 75.19 11.2
 5 -4 9 84.39 6.3
 -5 -4 -9 75.09 13.3
 5 -4 9 81.19 9
 5 -4 9 71.09 6.8
 5 -4 9 84.49 11.5
 -5 4 -9 99.89 15.5
 5 4 9 79.09 13.1
 -5 4 -9 89.09 11.5
 -6 -4 -9 12.2 8.3
 6 -4 9 5.1 5
 6 -4 9 5.9 4.1
 -6 4 -9 22.2 9.5
 6 4 9 16.5 7.8
 -6 4 -9 10.9 6.3
 7 -4 9 23.8 7.7
 7 -4 9 16.8 5.6
 -7 -4 -9 35.3 11.7
 -7 4 -9 30.4 7.8
 7 4 9 33.5 10.4
 -7 4 -9 9.6 8.8
 -8 -4 -9 9.4 9
 8 -4 9 12.6 5.3
 8 -4 9 3 5.3
 8 4 9 5 7.2
 -8 4 -9 8.4 5.8
 -8 4 -9 19.3 9.4
 9 -4 9 -2.1 3.7
 -9 -4 -9 -4.3 8.3
 9 -4 9 -2.4 5.8
 9 4 9 3 7.4
 -9 4 -9 14.5 8.6
 -9 4 -9 11.8 6.3
 -10 -4 -9 14.3 11.1
 10 -4 9 9 4.8
 10 -4 9 7.9 5.6
 10 -4 9 1.4 5.7
 -10 4 -9 7 10.7
 10 4 9 27.9 10.5
 11 -4 9 27 7.4
 11 -4 9 34.4 9.6
 -11 -4 -9 31.8 12.7
 11 -4 9 26.6 5.9
 -11 4 -9 42.8 13.6
 11 4 9 24.3 10.4
 -12 -4 -9 -10 11.5
 12 -4 9 2.5 6.8
 12 -4 9 16.1 13.8
 12 -4 9 9.4 5.7
 12 4 9 23.3 8.8
 12 4 9 28.7 18.5
 -12 4 -9 10.4 13.6
 10 -5 -9 3.6 9.1
 10 -5 -9 8.3 5.4
 10 -5 -9 10.3 6.9
 10 -5 -9 14.3 7.8
 -10 5 9 26.2 13.2
 10 5 -9 12.8 7.6
 10 5 -9 19.3 10.7
 9 -5 -9 16.8 8.2
 9 -5 -9 0.2 7.1
 9 -5 -9 6.5 6.6
 -9 5 9 30.5 12.9
 9 5 -9 -0.2 7.1
 9 5 -9 13.3 9.1
 8 -5 -9 34.2 10.3
 8 -5 -9 17.2 6.2
 8 -5 -9 17.9 6.8
 8 -5 -9 40.8 9.4
 -8 5 9 38.3 13.6
 8 5 -9 28.8 10
 8 5 -9 25.8 10.3
 7 -5 -9 21.8 8.1
 7 -5 -9 2.7 5.9
 7 -5 -9 19.2 7.5
 7 -5 -9 13.6 5.9
 7 5 -9 26 11.7
 -7 5 9 14 10.4
 7 5 -9 19.9 8.7
 6 -5 -9 -4.9 5.4
 6 -5 -9 -2.8 5.5
 6 -5 -9 1.7 5.6
 6 -5 -9 4.2 4.7
 6 5 -9 -4.6 6.7
 6 5 -9 1.8 5.9
 -6 5 9 -1.4 7
 5 -5 -9 -1.5 5.1
 5 -5 -9 -1.6 4.8
 5 -5 -9 21.8 11.6
 5 -5 -9 1.5 6.4
 5 5 -9 -1.6 5.8
 5 5 -9 2.6 6.8
 -5 5 9 15 8.1
 4 -5 -9 -7.6 4.7
 4 -5 -9 -0.5 6.6
 4 -5 -9 4.7 4.9
 4 5 -9 -7 5.1
 -4 5 9 -1.2 6.3
 4 5 -9 4.4 6.5
 3 -5 -9 -5.3 4.8
 3 -5 -9 -2.1 4.9
 3 -5 -9 -5.9 4.9
 -3 5 9 7.1 7.8
 -3 5 9 9.3 7.2
 3 5 -9 6 7.2
 3 5 -9 10.2 7.2
 2 -5 -9 0.1 5.7
 2 -5 -9 0.7 5.9
 2 -5 -9 10.9 6.3
 2 5 -9 7.6 7.1
 2 5 -9 4.3 5.7
 -2 5 9 -3.1 5.1
 -2 5 9 1.6 6.2
 -1 -5 9 44.2 5.8
 -1 -5 9 48.3 8.6
 1 -5 -9 48.5 10.2
 1 5 -9 59.69 12.6
 -1 5 9 63.69 10.1
 1 5 -9 65.39 9.8
 -1 5 9 76.09 13.9
 0 -5 -9 4.8 6
 0 -5 9 -7.7 5.4
 0 -5 9 -4.3 3.9
 0 -5 9 9.3 5
 0 -5 -9 0.4 5.7
 0 -5 9 2.2 5
 0 5 -9 3.3 6.6
 0 5 9 6.9 5.9
 0 5 -9 -3.5 4.4
 0 5 9 9.9 7.4
 -1 -5 -9 14.8 5.3
 1 -5 9 14 6.1
 1 -5 9 8.1 4.7
 1 -5 9 7.1 6.7
 -1 -5 -9 14.2 9.1
 1 -5 9 34.2 9.4
 -1 -5 -9 9.9 8.1
 1 -5 9 8.5 3.9
 1 5 9 8.1 5.3
 1 5 9 9.5 7.5
 -1 5 -9 16.5 9.2
 -1 5 -9 9.7 6.4
 2 -5 9 36.8 7.3
 -2 -5 -9 26.7 10.1
 2 -5 9 31.1 8.4
 2 -5 9 39.2 5.8
 2 -5 9 36.2 7.5
 -2 -5 -9 23.1 5.5
 2 5 9 36.3 7
 2 5 9 48.8 11.5
 -2 5 -9 38.1 14.3
 3 -5 9 36.6 9.1
 -3 -5 -9 14.7 8.2
 3 -5 9 9.2 6.1
 3 -5 9 9.9 4.8
 3 -5 9 20.4 6
 -3 -5 -9 0.3 3.4
 3 -5 9 -1.1 3.9
 -3 -5 -9 7.7 4
 -3 5 -9 18.2 8
 3 5 9 7.5 7.8
 -4 -5 -9 1.2 7.9
 4 -5 9 5.6 4.3
 4 -5 9 1.6 5.2
 4 -5 9 10.9 4.8
 4 -5 9 8.5 4.5
 4 5 9 14.8 7.7
 -4 5 -9 11.6 8
 5 -5 9 -0.8 4.1
 5 -5 9 14.7 4.7
 5 -5 9 22.1 4.7
 5 -5 9 10.8 5.8
 -5 -5 -9 16.2 10.6
 5 5 9 27.7 9.5
 -5 5 -9 29.6 8.4
 6 -5 9 2.4 4.1
 -6 -5 -9 1.7 7.1
 6 -5 9 -3.2 2.9
 6 -5 9 -7.7 4.8
 6 -5 9 -1.9 3
 -6 5 -9 -6.2 7
 6 5 9 -11.5 6.5
 7 -5 9 -0.8 5.3
 -7 -5 -9 0.6 9.6
 -7 5 -9 -0.3 7.1
 7 5 9 25.8 9.3
 8 -5 9 -1 5.4
 -8 -5 -9 9.6 10.3
 8 -5 9 3.4 5.3
 -8 5 -9 0.7 10.1
 8 5 9 0 8.2
 -8 5 -9 -8.7 7.4
 -9 -5 -9 -0.4 11.4
 9 -5 9 -3.4 6.9
 9 -5 9 6.2 5.5
 9 5 9 -3.1 8.9
 -9 5 -9 -9.3 10.8
 10 -5 9 5.3 6.9
 10 -5 9 12.9 10
 -10 -5 -9 -13.8 11.7
 10 5 9 6.7 9.6
 -10 5 -9 7.5 12.6
 6 -6 -9 8.8 6.3
 6 -6 -9 6.6 7.7
 6 -6 -9 1 7
 6 -6 -9 -2.3 7.3
 6 6 -9 -0.8 8.5
 6 6 -9 -2.7 9.4
 -6 6 9 7.4 10.5
 5 -6 -9 7.3 7.4
 5 -6 -9 4.4 6.9
 5 -6 -9 16.5 8.9
 5 -6 -9 19.9 7.9
 -5 -6 9 17.5 11.1
 5 6 -9 13.4 9.7
 -5 6 9 27.7 11.9
 5 6 -9 24.3 18.7
 -4 -6 9 -5.5 9.3
 4 -6 -9 0.8 7.1
 4 -6 -9 0.4 7.4
 4 -6 -9 -12.4 6.1
 4 -6 -9 6.9 6.2
 4 6 -9 16.3 8.7
 4 6 -9 -10.5 8.3
 -4 6 9 -4.5 8.5
 -4 6 9 -5.2 8.7
 3 -6 -9 -2.1 5.8
 3 -6 -9 8.3 7.3
 3 -6 -9 -9.6 6.4
 -3 -6 9 -4.5 7.8
 3 -6 -9 -2.8 5.9
 3 6 -9 -4 7
 -3 6 9 11.3 8.5
 -3 6 9 -1.3 8.2
 3 6 -9 5.6 8.1
 2 -6 -9 4.1 5.9
 2 -6 -9 7.4 4.9
 2 -6 -9 -2.2 6.6
 -2 -6 9 2.1 5.8
 -2 -6 9 -12.1 7.9
 2 -6 -9 3.8 7
 -2 6 9 -8.7 8
 2 6 -9 -12.6 7.1
 -2 6 9 10.5 8
 2 6 -9 -5.6 8.1
 -1 -6 9 9 8.4
 1 -6 -9 6.9 7.1
 1 -6 -9 6 6.9
 -1 -6 9 7.1 6.6
 -1 -6 9 -1.5 4.3
 1 -6 -9 1.4 5.5
 1 -6 -9 4 7.4
 -1 6 9 -4 7.9
 1 6 -9 0.7 8.1
 1 6 -9 12.3 9.1
 -1 6 9 21.1 9.9
 0 -6 9 0.2 6.1
 0 -6 -9 3.7 4.6
 0 -6 -9 1.3 6.2
 0 -6 -9 -2.8 6.8
 0 -6 -9 -10.5 6.2
 0 -6 9 -5.4 6.5
 0 6 -9 -7.5 8.3
 0 6 9 -15.4 7.1
 0 6 9 -0.8 5.6
 0 6 -9 -1.9 7.7
 -1 -6 -9 9.6 6.8
 1 -6 9 -8.9 5.7
 -1 -6 -9 6.9 9
 1 -6 9 2.6 5.2
 1 6 9 4.1 9.4
 -1 6 -9 -2.6 7.8
 -1 6 -9 -8.5 7
 2 -6 9 8.8 4.4
 2 -6 9 20.7 7.4
 2 -6 9 17.3 6.9
 -2 -6 -9 -0.6 7.9
 -2 -6 -9 10.3 8
 -2 6 -9 9.5 7.9
 2 6 9 13 11.4
 3 -6 9 3.4 5.8
 3 -6 9 0.2 5.9
 -3 -6 -9 -5.9 8.2
 -3 -6 -9 5.1 8.3
 3 6 9 1.9 8.6
 -3 6 -9 -6.7 7.7
 -4 -6 -9 6.9 10.4
 4 -6 9 10.3 7.1
 4 -6 9 4.5 5
 4 -6 9 4.2 5
 4 6 9 -0.7 8.3
 -4 6 -9 -11.9 8.4
 5 -6 9 -6.6 5.2
 5 -6 9 -5.2 5
 5 -6 9 -13.5 6.1
 -5 6 -9 15.1 8.9
 5 6 9 -33.5 14
 6 -6 9 -8.3 6.8
 -6 -6 -9 -8.4 10.1
 -6 6 -9 11.2 10.6
 6 6 9 3.7 8.2
 16 0 -10 5.6 6.1
 -16 0 10 19.5 11.8
 16 0 -10 6.1 6.7
 16 0 -10 5.3 5.9
 15 0 -10 2.2 5.7
 -15 0 10 5.2 9.3
 15 0 -10 -5.7 4.2
 15 0 -10 -1.9 6.3
 14 0 -10 -1.5 4.2
 14 0 -10 0.7 4.9
 -14 0 10 8.1 9.8
 14 0 -10 -3.1 5.2
 13 0 -10 -6.4 3.8
 -13 0 10 6.5 7.7
 13 0 -10 1.4 5
 13 0 -10 7 5.5
 12 0 -10 210.88 15.1
 -12 0 10 247.68 20.4
 12 0 -10 234.98 18.1
 11 0 -10 -0.6 4.2
 -11 0 10 -6.4 5.8
 11 0 -10 0.4 2.9
 10 0 -10 24 6.1
 10 0 -10 17.6 4.8
 -10 0 10 5.2 6.7
 -10 0 10 18.9 5.9
 -9 0 10 -4.6 3.7
 9 0 -10 2.1 3.5
 -9 0 10 2 4.3
 -9 0 10 8.6 6.7
 9 0 -10 2.3 3.2
 -8 0 10 50.49 8.4
 -8 0 10 38.5 7.6
 8 0 -10 46.3 6.7
 8 0 -10 45 6.7
 8 0 -10 51.79 5.2
 -7 0 10 0.3 3.4
 7 0 -10 0.5 2.7
 -7 0 10 0.2 3.3
 7 0 -10 0.9 2.3
 -7 0 10 5.1 4
 7 0 -10 -0.8 2.6
 7 0 -10 4.6 3.2
 6 0 -10 80.39 7.6
 6 0 -10 71.19 7.1
 6 0 -10 69.89 7.4
 -6 0 10 56.29 7.3
 -6 0 10 70.79 7.2
 -6 0 10 69.09 8.1
 6 0 -10 75.89 5.5
 5 0 -10 1.2 2.9
 5 0 -10 1.8 2.9
 5 0 -10 2.8 3.1
 5 0 -10 -0.5 2.6
 -5 0 10 0.6 2.4
 -5 0 10 6.3 3.2
 4 0 -10 5190.08 120.49
 4 0 -10 4951 121.49
 4 0 -10 5328.47 121.59
 -4 0 10 5156.88 120.79
 -4 0 10 5127.09 121.19
 4 0 -10 5225.38 120.39
 3 0 -10 -0.8 2.6
 -3 0 10 -0.4 2.5
 -3 0 10 1.9 2.5
 3 0 -10 0.7 2.6
 3 0 -10 -3.9 2.8
 3 0 -10 1.1 2.7
 2 0 -10 433.26 14.8
 -2 0 10 416.96 15.1
 2 0 -10 417.46 16
 2 0 -10 443.76 15.3
 -2 0 10 436.26 15.3
 -2 0 10 419.96 16.1
 2 0 -10 443.16 13.8
 -1 0 10 -1.1 2.3
 -1 0 10 3.9 2.5
 1 0 -10 -2.5 2.8
 1 0 -10 0.1 2.6
 1 0 -10 -1 2.7
 -1 0 10 1.4 3.2
 1 0 -10 -1.5 2.3
 0 0 10 11.8 3.5
 0 0 -10 12 2.9
 0 0 -10 12.2 3.8
 0 0 -10 11.3 3.6
 0 0 -10 7.8 3.7
 0 0 -10 13.3 3.7
 0 0 10 8.4 3.5
 0 0 10 10.6 3.1
 -1 0 -10 0.8 2.6
 1 0 10 -1.3 2.5
 1 0 10 -1.6 2
 -1 0 -10 4.3 3.3
 1 0 10 1.3 2.9
 -1 0 -10 -2.3 2.6
 -1 0 -10 1.7 2.9
 1 0 10 2.5 2.6
 -2 0 -10 225.38 9.9
 2 0 10 242.28 11.6
 -2 0 -10 238.48 11.3
 2 0 10 243.48 10.9
 -2 0 -10 234.78 10.3
 2 0 10 232.98 10.6
 -3 0 -10 2.7 2.8
 3 0 10 -2.5 2.7
 3 0 10 4.6 4.9
 3 0 10 1.5 3.1
 3 0 10 -0.1 2.1
 -3 0 -10 2.6 2.6
 -3 0 -10 1 2.4
 4 0 10 59.49 7
 -4 0 -10 32.2 5
 -4 0 -10 42.4 5.4
 4 0 10 62.99 6.7
 4 0 10 41.3 5.5
 -4 0 -10 44.7 5.9
 -4 0 -10 49.8 6
 -5 0 -10 -2.5 2.8
 -5 0 -10 1.5 2.8
 -5 0 -10 -1.2 3
 5 0 10 -2.3 2.3
 -5 0 -10 2 2.5
 5 0 10 0.5 2.7
 5 0 10 0.7 3
 6 0 10 638.94 23.1
 6 0 10 668.73 24.3
 -6 0 -10 602.54 22.8
 -6 0 -10 643.54 24.8
 6 0 10 602.14 21.7
 -6 0 -10 652.93 21.5
 -6 0 -10 607.84 21.5
 7 0 10 -0.5 2.6
 -7 0 -10 -5.4 2.6
 -7 0 -10 1.7 3.1
 -7 0 -10 1.4 2.9
 7 0 10 -1.9 2.9
 -8 0 -10 13.7 7
 8 0 10 19.4 5.2
 -8 0 -10 11.1 5.7
 8 0 10 19.4 4.4
 8 0 10 21.1 5.5
 -8 0 -10 20.5 5.5
 -8 0 -10 13.6 4.2
 -9 0 -10 -4.8 3.7
 -9 0 -10 5.1 4.6
 -9 0 -10 1.7 3.7
 9 0 10 -1.6 3.3
 9 0 10 -1.2 3.3
 9 0 10 2.8 3.8
 10 0 10 9.2 4.7
 -10 0 -10 -3.8 3.8
 10 0 10 4.6 3.8
 10 0 10 1.4 4
 -10 0 -10 5.7 4.9
 11 0 10 -1.6 3.7
 11 0 10 4.5 4.7
 -11 0 -10 5.4 5.8
 11 0 10 -0.2 4.4
 -11 0 -10 -1 4.1
 -12 0 -10 31.5 7.4
 12 0 10 32.3 7.8
 -12 0 -10 32.1 6.9
 12 0 10 24.1 5.6
 12 0 10 30.8 7.5
 -12 0 -10 22 6.6
 -13 0 -10 -3.6 6.7
 13 0 10 -4.1 4.9
 -13 0 -10 3.1 5.2
 14 0 10 4 5.3
 14 0 10 8.1 6.8
 15 0 10 0.5 6
 15 0 10 -1.6 5.3
 16 0 10 8.3 6.9
 16 0 10 14 7.8
 16 -1 -10 18.1 8.5
 16 -1 -10 14.8 8.9
 -16 -1 10 30.8 12.4
 16 -1 -10 1.4 8.9
 16 1 -10 8.2 7.4
 -16 1 10 14.4 11.9
 16 1 -10 18.8 7.4
 16 1 -10 0.9 7
 15 -1 -10 26.6 8.5
 15 -1 -10 32.8 10.2
 15 -1 -10 18.8 7.6
 -15 -1 10 25.8 9.8
 15 1 -10 19 8.4
 -15 1 10 33.2 11.5
 15 1 -10 23 7
 14 -1 -10 -0.2 5.6
 -14 -1 10 4.4 7.5
 14 -1 -10 -6.8 4.4
 14 -1 -10 -0.1 5
 14 1 -10 0.3 5
 14 1 -10 -0.9 4.2
 14 1 -10 7.5 5.5
 -14 1 10 -8 9.2
 13 -1 -10 -5 4.5
 13 -1 -10 2.4 4.3
 13 -1 -10 2.4 4.9
 -13 1 10 -0.9 9.8
 13 1 -10 -5.2 4.1
 13 1 -10 0 4.1
 13 1 -10 1 3.9
 -12 -1 10 32.1 9.3
 12 -1 -10 36.5 10.5
 12 -1 -10 20.6 9.9
 12 1 -10 24.5 6
 12 1 -10 15.7 6.1
 -12 1 10 28.8 9.9
 12 1 -10 21.5 5.9
 -11 -1 10 -3.4 5.1
 11 -1 -10 6.7 4.5
 11 -1 -10 9 4.6
 11 1 -10 2.9 3.3
 11 1 -10 0.9 3.5
 -11 1 10 10.4 7.3
 11 1 -10 1.2 3.6
 -10 -1 10 141.59 13.1
 10 -1 -10 128.59 12.4
 10 -1 -10 138.39 12.4
 10 1 -10 119.69 9.1
 10 1 -10 109.59 12
 10 1 -10 125.19 10.6
 -10 1 10 151.78 16.3
 10 1 -10 122.09 9.7
 -10 1 10 133.09 10.5
 -9 -1 10 402.36 20.2
 9 -1 -10 397.56 18.4
 -9 -1 10 374.86 19.2
 9 -1 -10 372.06 19.4
 9 -1 -10 377.06 19.4
 9 1 -10 379.06 20.2
 9 1 -10 378.36 17.1
 -9 1 10 383.06 22.8
 9 1 -10 381.66 16.5
 9 1 -10 348.07 17.4
 -9 1 10 368.36 17.5
 -8 -1 10 263.67 16.1
 8 -1 -10 296.97 16.4
 -8 -1 10 282.47 15.4
 8 -1 -10 304.47 15
 8 -1 -10 273.67 15.9
 -8 1 10 289.17 18.6
 8 1 -10 270.97 13.7
 8 1 -10 280.77 13.3
 8 1 -10 283.97 16.4
 -8 1 10 282.97 14.3
 8 1 -10 250.97 13.7
 -7 -1 10 48.2 6.5
 7 -1 -10 47.1 6.8
 -7 -1 10 61.79 8.7
 7 -1 -10 47.9 7.1
 7 -1 -10 61.69 6.8
 7 -1 -10 46 7
 -7 -1 10 40.7 6.5
 7 1 -10 54.69 8.1
 7 1 -10 54.99 5.9
 7 1 -10 45.3 6.1
 7 1 -10 53.29 6.5
 -7 1 10 41.1 6
 -7 1 10 63.29 9.1
 -7 1 10 37.4 6.5
 6 -1 -10 9.1 7.1
 6 -1 -10 14.5 3.9
 -6 -1 10 5.4 3.3
 6 -1 -10 11.6 3.9
 -6 -1 10 9 3.9
 -6 -1 10 11.4 3.7
 6 -1 -10 6.3 4.1
 6 1 -10 12.4 4.1
 6 1 -10 9.4 3.3
 -6 1 10 11.1 3.3
 -6 1 10 8.7 5.4
 6 1 -10 8.6 3
 6 1 -10 9.8 2.8
 5 -1 -10 216.08 12.3
 5 -1 -10 192.78 12.3
 5 -1 -10 218.78 10.9
 -5 -1 10 207.88 10.1
 5 -1 -10 196.98 11.7
 -5 -1 10 195.38 12.1
 -5 -1 10 208.78 11.3
 5 1 -10 195.58 10.7
 -5 1 10 209.48 13.5
 -5 1 10 224.48 11.3
 5 1 -10 198.58 8.9
 5 1 -10 192.48 10.1
 -5 1 10 195.78 12
 5 1 -10 202.58 11.3
 4 -1 -10 463.45 16.6
 -4 -1 10 456.85 18.2
 -4 -1 10 424.96 16.3
 4 -1 -10 450.05 17.8
 4 -1 -10 463.65 18.3
 4 -1 -10 448.96 18.5
 -4 1 10 452.15 19
 4 1 -10 448.96 16.8
 4 1 -10 450.95 13.9
 -4 1 10 467.45 17.1
 4 1 -10 443.56 16.9
 -4 1 10 469.35 18.9
 4 1 -10 429.16 16.1
 3 -1 -10 32.9 5.2
 3 -1 -10 46.2 6.4
 3 -1 -10 46 5.7
 -3 -1 10 26.5 5
 -3 -1 10 41.4 5.6
 -3 -1 10 42.1 5.6
 3 -1 -10 34.6 5.5
 -3 1 10 45.4 6.2
 -3 1 10 37.6 5.3
 -3 1 10 35.3 5.4
 3 1 -10 42.3 5.4
 -3 1 10 48.1 5.7
 3 1 -10 36.8 5.4
 3 1 -10 28.5 5.2
 3 1 -10 40.9 3.6
 3 1 -10 35.7 5.3
 2 -1 -10 193.98 10
 2 -1 -10 184.48 10.6
 2 -1 -10 181.28 10.8
 -2 -1 10 177.48 9.4
 -2 -1 10 180.48 8.4
 2 -1 -10 182.58 11
 2 1 -10 181.08 10.5
 -2 1 10 184.98 10.3
 -2 1 10 187.18 10.4
 2 1 -10 172.88 8.4
 2 1 -10 189.88 9.7
 -2 1 10 193.18 11.4
 1 -1 -10 433.16 17.1
 -1 -1 10 386.46 14.8
 -1 -1 10 398.36 14.7
 1 -1 -10 407.26 15.9
 1 -1 -10 422.46 16.2
 1 -1 -10 444.76 15.9
 -1 -1 10 380.26 12.4
 -1 1 10 414.96 17
 -1 1 10 449.46 17.3
 1 1 -10 386.36 15.3
 1 1 -10 398.26 14.7
 1 1 -10 407.46 14.8
 -1 1 10 420.36 16.1
 1 1 -10 428.06 12.8
 -1 1 10 399.96 15.8
 0 -1 10 77.99 7
 0 -1 10 82.59 6.3
 0 -1 -10 89.49 7.7
 0 -1 -10 92.19 7.4
 0 -1 -10 95.39 7.8
 0 -1 10 85.89 5.9
 0 -1 -10 79.19 8.5
 0 1 10 80.99 7.6
 0 1 -10 90.09 4.6
 0 1 -10 84.79 6.6
 0 1 -10 78.39 6.8
 0 1 10 79.39 7.2
 0 1 10 85.49 7.6
 0 1 -10 85.69 6.9
 -1 -1 -10 16.9 4.6
 -1 -1 -10 24.5 4.7
 1 -1 10 17.2 3.1
 1 -1 10 18.8 4.1
 -1 -1 -10 18.9 4.1
 -1 -1 -10 15.2 4
 1 -1 10 17.6 3.1
 -1 1 -10 27.9 4.4
 1 1 10 17.4 4.8
 -1 1 -10 20.6 4.2
 1 1 10 19.5 4.4
 -1 1 -10 24.8 3.9
 1 1 10 18 4.1
 -1 1 -10 29.3 4
 2 -1 10 66.09 7.3
 2 -1 10 51.99 4.5
 -2 -1 -10 64.19 7.5
 -2 -1 -10 68.09 6.9
 2 -1 10 65.49 5.6
 2 -1 10 71.49 7.3
 -2 -1 -10 66.49 6.6
 2 1 10 68.39 7.2
 -2 1 -10 64.09 7.2
 2 1 10 50.59 6.8
 2 1 10 63.89 7.1
 2 1 10 64.09 6.6
 -2 1 -10 65.89 5.1
 -3 -1 -10 90.29 7.3
 3 -1 10 89.59 6.7
 -3 -1 -10 90.69 9.2
 -3 -1 -10 86.09 7.3
 3 -1 10 76.49 4.8
 3 -1 10 79.19 8.2
 3 -1 10 82.89 8.3
 3 1 10 86.19 7.7
 3 1 10 80.59 7.1
 -3 1 -10 85.89 6.5
 -3 1 -10 83.09 5.1
 3 1 10 80.69 7.9
 -3 1 -10 83.79 8
 3 1 10 81.89 8.1
 -4 -1 -10 379.86 17.5
 4 -1 10 367.96 14.5
 4 -1 10 396.56 17.6
 -4 -1 -10 362.56 15.7
 4 -1 10 354.36 11.6
 4 -1 10 364.06 17
 -4 -1 -10 388.56 15.8
 -4 1 -10 388.66 14.9
 -4 1 -10 364.16 17.3
 4 1 10 380.86 12.2
 -4 1 -10 363.76 11.3
 4 1 10 385.36 15.1
 4 1 10 360.36 16
 -5 -1 -10 9 3.4
 -5 -1 -10 -1.2 3.4
 5 -1 10 6.5 3.7
 -5 -1 -10 7.4 4.3
 5 -1 10 4.1 2.5
 5 -1 10 8.4 3.3
 -5 -1 -10 5.5 3.2
 5 -1 10 5.3 4.1
 5 1 10 6.7 3.7
 -5 1 -10 12.3 5
 5 1 10 7.8 3.1
 -5 1 -10 3.3 3.2
 5 1 10 9.8 2.4
 -5 1 -10 5.5 2.3
 -5 1 -10 11 4.3
 -5 1 -10 7.4 2.3
 6 -1 10 33.2 4.6
 -6 -1 -10 18.9 4.6
 -6 -1 -10 24.9 5.3
 6 -1 10 25.9 5.1
 -6 -1 -10 21.7 5.8
 -6 -1 -10 23.3 5
 6 -1 10 28.8 6.1
 6 -1 10 26.2 5.5
 6 1 10 26 5.5
 -6 1 -10 26.8 5.2
 -6 1 -10 20.9 5.7
 6 1 10 26.8 3.4
 -6 1 -10 26.5 3.8
 -6 1 -10 21.6 5.9
 6 1 10 31 5.3
 -6 1 -10 35.4 5.1
 -7 -1 -10 14.3 4.8
 7 -1 10 18.4 4.9
 -7 -1 -10 18.8 4.8
 -7 -1 -10 19.1 5.6
 -7 -1 -10 5.9 4.2
 -7 -1 -10 8.1 4.7
 7 -1 10 20.1 4.3
 7 -1 10 17.5 5
 7 -1 10 17.3 5.3
 -7 1 -10 13.1 4.5
 7 1 10 12.7 4.2
 -7 1 -10 26.6 4.4
 -7 1 -10 29.4 6.5
 -7 1 -10 19.6 3.6
 7 1 10 20.9 3.1
 7 1 10 21.2 5.2
 -7 1 -10 6.1 4.6
 8 -1 10 13.5 4.6
 8 -1 10 4.9 4
 -8 -1 -10 10.2 4.9
 -8 -1 -10 -1.6 4.6
 -8 -1 -10 4.3 4.6
 8 -1 10 6.4 4.2
 8 -1 10 5.3 3.7
 -8 -1 -10 1.8 4.4
 -8 1 -10 4.9 3.5
 8 1 10 11.7 4.9
 8 1 10 6.1 3.5
 8 1 10 8.7 2.6
 -8 1 -10 0.7 5
 -9 -1 -10 157.98 14.5
 9 -1 10 134.69 12
 9 -1 10 162.38 14.5
 9 -1 10 176.88 14.5
 9 -1 10 173.38 13
 -9 -1 -10 130.69 13
 -9 -1 -10 162.08 11.7
 9 1 10 169.98 12.3
 9 1 10 159.08 13.5
 -9 1 -10 168.88 14.2
 10 -1 10 106.79 10.9
 10 -1 10 113.99 12.1
 10 -1 10 112.89 12.6
 -10 -1 -10 108.99 12.8
 -10 -1 -10 92.79 10
 -10 1 -10 95.89 10.5
 10 1 10 108.89 11.1
 10 1 10 113.59 11.8
 -10 1 -10 99.69 13.5
 -11 -1 -10 6.1 6.7
 11 -1 10 23.9 6.6
 11 -1 10 13 5.8
 -11 -1 -10 19.7 6.6
 11 -1 10 16.4 5.5
 11 1 10 17.7 5.2
 11 1 10 19.6 6.3
 -11 1 -10 8.3 6.9
 12 -1 10 23.7 6.5
 12 -1 10 25.6 5.9
 12 -1 10 7.9 7.3
 -12 -1 -10 9.8 7
 12 1 10 12.1 6.1
 12 1 10 11.9 5.8
 -12 1 -10 6.3 7.8
 13 -1 10 -3.5 5.1
 13 -1 10 -0.6 4.7
 -13 -1 -10 -2.3 7.3
 13 -1 10 0.1 4.4
 -13 1 -10 -0.8 8.3
 13 1 10 -3.3 4.3
 13 1 10 -2.6 4.7
 -14 -1 -10 11 7.6
 14 -1 10 1.6 5.4
 14 -1 10 12.6 7.1
 14 -1 10 -2.1 5
 14 1 10 -6 5
 -14 1 -10 -1.2 8.8
 -15 -1 -10 1.6 9.2
 15 -1 10 -13.6 5.8
 15 -1 10 8.3 7.9
 -15 1 -10 3.9 10.1
 15 1 10 15.6 7.9
 15 1 10 14.7 8.3
 -15 -2 10 20.8 9.8
 15 -2 -10 -8.2 6.6
 15 -2 -10 -1.5 6.6
 15 2 -10 -7.1 5.8
 15 2 -10 -2.9 5.6
 15 2 -10 3.2 9.5
 -15 2 10 9 12.3
 14 -2 -10 2.1 7
 -14 -2 10 11.7 8.2
 14 -2 -10 9.7 6.3
 14 -2 -10 13.8 8.2
 14 2 -10 0 5.2
 14 2 -10 -3.9 4.5
 -14 2 10 -2.4 11.7
 14 2 -10 -9.2 5
 13 -2 -10 0.4 4.9
 13 -2 -10 11 7
 13 -2 -10 -1.5 4.2
 -13 -2 10 12.9 7.5
 -13 2 10 16.1 10.4
 13 2 -10 -4.4 4
 -13 2 10 -10.1 7.6
 13 2 -10 3.6 5.4
 13 2 -10 1.7 4.1
 13 2 -10 -3.1 4.4
 12 -2 -10 6.2 5.8
 12 -2 -10 10 5.6
 12 -2 -10 -3.4 5.8
 -12 -2 10 7.3 6.8
 -12 2 10 2.7 8.8
 12 2 -10 15.4 5.6
 12 2 -10 11 4.6
 12 2 -10 2.1 4.1
 12 2 -10 5.6 5.2
 -12 2 10 -12.5 5.5
 12 2 -10 -3.5 4
 11 -2 -10 102.49 17.7
 -11 -2 10 116.69 12.2
 11 -2 -10 130.79 10.7
 11 -2 -10 131.59 13.7
 11 2 -10 114.79 10
 11 2 -10 112.69 10.4
 -11 2 10 115.49 11.2
 11 2 -10 131.79 10.9
 11 2 -10 126.89 11.2
 -11 2 10 147.09 18.3
 10 -2 -10 24.2 6.5
 10 -2 -10 23.8 6.2
 10 -2 -10 28.6 8.7
 -10 -2 10 24.1 6.7
 10 2 -10 16.1 4.4
 10 2 -10 24.6 6.2
 10 2 -10 26 5.2
 -10 2 10 15.7 7.6
 -10 2 10 13.1 8.6
 10 2 -10 20.6 4.6
 10 2 -10 27.6 6.5
 -9 -2 10 50.39 7.4
 -9 -2 10 49.9 8
 9 -2 -10 74.59 10.3
 9 -2 -10 62.19 7.7
 9 -2 -10 60.49 9.3
 9 2 -10 63.99 7
 9 2 -10 56.59 8.7
 -9 2 10 54.79 7.9
 -9 2 10 63.79 11.4
 9 2 -10 49.99 8.5
 9 2 -10 47.6 6.4
 8 -2 -10 17.3 5.6
 -8 -2 10 6.9 3.7
 8 -2 -10 9.8 4.8
 8 -2 -10 17 4.2
 -8 -2 10 13.6 5
 -8 2 10 11.3 6.8
 8 2 -10 8.2 3
 8 2 -10 20.9 5.2
 8 2 -10 6.8 5
 -8 2 10 13.5 4.3
 8 2 -10 11.8 3.4
 -7 -2 10 73.99 9.3
 7 -2 -10 78.59 9.5
 7 -2 -10 69.29 9.2
 7 -2 -10 66.49 7.2
 7 -2 -10 67.69 6.1
 -7 -2 10 74.49 6.8
 -7 2 10 77.39 11.3
 7 2 -10 62.39 6
 7 2 -10 77.59 9.3
 7 2 -10 67.29 6
 -7 2 10 63.19 7.9
 7 2 -10 60.79 9.2
 -6 -2 10 31.4 6
 -6 -2 10 19.3 4.7
 6 -2 -10 24.8 4.5
 6 -2 -10 20.1 4.2
 6 -2 -10 25.6 5.6
 6 -2 -10 30.4 6.6
 -6 -2 10 9.8 7.9
 6 -2 -10 21.5 5.2
 6 2 -10 20.6 8.8
 -6 2 10 23 4.9
 -6 2 10 16.3 6.4
 6 2 -10 20.3 3.3
 -6 2 10 20.8 5.7
 6 2 -10 24.8 3.5
 6 2 -10 25.5 5
 5 -2 -10 28.1 6.1
 5 -2 -10 24.1 5.5
 5 -2 -10 31.7 5.6
 -5 -2 10 27 5.7
 -5 -2 10 19.4 5.8
 5 -2 -10 30 4.9
 5 2 -10 22.9 3.3
 5 2 -10 31.3 5.7
 -5 2 10 24.2 4.9
 -5 2 10 22.7 5.5
 5 2 -10 27.9 6
 -5 2 10 26.9 7
 4 -2 -10 144.49 9.5
 -4 -2 10 120.49 12.5
 -4 -2 10 147.49 10.3
 4 -2 -10 132.99 11.4
 4 -2 -10 150.28 15.3
 -4 -2 10 118.89 9
 4 -2 -10 151.08 11.2
 4 2 -10 135.59 8.7
 4 2 -10 132.39 9.8
 -4 2 10 152.88 11
 -4 2 10 137.49 10.4
 -4 2 10 138.89 11.5
 -4 2 10 135.99 11.5
 4 2 -10 134.69 7.2
 4 2 -10 154.68 11.3
 -3 -2 10 31.6 5.6
 3 -2 -10 33.4 5.3
 -3 -2 10 25.2 4.1
 3 -2 -10 34.9 5.6
 3 -2 -10 27.4 5.8
 -3 -2 10 37.8 4.7
 3 -2 -10 38.1 7
 -3 -2 10 33.4 5.4
 -3 2 10 43.4 6.5
 3 2 -10 45.9 7.3
 3 2 -10 36.6 5.3
 3 2 -10 39.9 5.1
 -3 2 10 29 6.1
 -3 2 10 43.8 7
 3 2 -10 36.8 4
 -3 2 10 34.7 6.1
 -2 -2 10 58.09 5.5
 -2 -2 10 55.29 6.9
 2 -2 -10 65.59 7.9
 -2 -2 10 59.49 7
 2 -2 -10 51.89 8.1
 2 -2 -10 65.29 8.7
 -2 -2 10 54.09 5.7
 2 -2 -10 60.09 7.4
 -2 2 10 60.39 7.9
 -2 2 10 52.39 7.9
 2 2 -10 55.69 5.4
 -2 2 10 58.79 7.4
 2 2 -10 57.69 7.6
 2 2 -10 63.89 6.5
 -1 -2 10 27.5 4.9
 1 -2 -10 25.9 5.9
 -1 -2 10 23.1 3.5
 1 -2 -10 23.9 4.9
 1 -2 -10 30.3 6
 -1 -2 10 23.5 4.8
 -1 -2 10 26.5 4
 -1 -2 10 25.3 3.4
 1 -2 -10 27.8 5
 -1 2 10 26.8 5.9
 -1 2 10 32.7 5.7
 1 2 -10 28.7 5.6
 -1 2 10 23.4 5.3
 1 2 -10 33.9 4.6
 1 2 -10 26.9 3.6
 0 -2 -10 830.02 30.3
 0 -2 10 819.32 25.7
 0 -2 10 812.62 25.2
 0 -2 -10 830.82 28.9
 0 -2 10 823.72 25.8
 0 -2 10 798.52 28.4
 0 -2 -10 856.41 28.9
 0 -2 -10 811.72 25.9
 0 -2 10 786.12 23.3
 0 2 10 807.72 29.2
 0 2 10 818.02 29.1
 0 2 10 798.92 25.7
 0 2 -10 816.92 27.6
 0 2 -10 805.72 22.9
 0 2 -10 819.42 25.6
 -1 -2 -10 6.4 4.4
 1 -2 10 7 2.8
 -1 -2 -10 5.8 3.3
 -1 -2 -10 9.9 4.4
 1 -2 10 4.5 4.1
 1 -2 10 7.2 2.9
 1 -2 10 5 2.6
 1 -2 10 7.5 2.1
 1 -2 10 7.6 3.5
 -1 -2 -10 2.6 3.3
 1 2 10 6 4.3
 1 2 10 8.7 3.8
 -1 2 -10 5.6 4
 1 2 10 5.8 3.3
 -1 2 -10 5 3
 1 2 10 9.8 3.3
 -1 2 -10 5 2.2
 2 -2 10 197.18 10
 2 -2 10 190.78 11.5
 2 -2 10 192.58 12.8
 -2 -2 -10 203.78 12.6
 2 -2 10 202.28 8.7
 -2 -2 -10 221.18 14.2
 -2 -2 -10 204.98 10.6
 -2 -2 -10 201.08 12.1
 2 2 10 192.58 13.2
 2 2 10 190.48 8.9
 2 2 10 207.48 10.8
 -2 2 -10 210.28 12.1
 -2 2 -10 196.18 12
 -2 2 -10 216.98 10.5
 2 2 10 196.28 13.2
 -3 -2 -10 26.2 4.1
 3 -2 10 17.4 4.7
 3 -2 10 32.1 6.8
 3 -2 10 22.7 3.7
 -3 -2 -10 23.9 6.2
 -3 -2 -10 23.2 5.7
 3 -2 10 24.9 4.5
 -3 -2 -10 26 5.5
 3 -2 10 33.6 3.9
 -3 2 -10 39.4 6.1
 3 2 10 22.9 5.9
 -3 2 -10 30.3 4.2
 3 2 10 17.9 3.7
 3 2 10 34.6 3.5
 -3 2 -10 19.2 4.9
 4 -2 10 8 4
 4 -2 10 8.7 2.9
 -4 -2 -10 3.4 6
 4 -2 10 10.5 1.8
 4 -2 10 8.7 7.4
 -4 -2 -10 4.9 3.6
 -4 -2 -10 8.5 3.3
 4 -2 10 5.2 2.7
 -4 -2 -10 13.6 5.4
 -4 2 -10 7.7 4.4
 4 2 10 14.6 3.3
 -4 2 -10 7.7 4
 4 2 10 15.2 8
 4 2 10 6.5 3.7
 -4 2 -10 6.7 3.1
 -5 -2 -10 49.8 9
 -5 -2 -10 42 7
 5 -2 10 47.9 6.3
 5 -2 10 41 6.4
 -5 -2 -10 42.5 6.7
 -5 -2 -10 45.2 11.9
 5 -2 10 45.4 8.3
 -5 -2 -10 61.79 6.7
 5 2 10 55.59 6.1
 -5 2 -10 56.09 7
 -5 2 -10 37.2 5.6
 -5 2 -10 47.1 7.2
 5 2 10 48.6 8.2
 -5 2 -10 36.7 7.8
 5 2 10 46.1 7.1
 -6 -2 -10 -3.3 3
 6 -2 10 3.9 3.2
 -6 -2 -10 -2 4.6
 -6 -2 -10 -3.1 5.2
 -6 -2 -10 -6.9 4
 6 -2 10 6.2 4
 6 -2 10 0.5 4.1
 -6 -2 -10 7.4 4.2
 6 2 10 0.9 3.4
 -6 2 -10 -2.6 3.1
 6 2 10 -2.7 3.8
 -6 2 -10 1 4.9
 -6 2 -10 -3.1 3.4
 6 2 10 1.5 2.7
 7 -2 10 13.9 3.8
 -7 -2 -10 15.3 6.3
 -7 -2 -10 16.9 7.1
 -7 -2 -10 4.4 3.8
 7 -2 10 14.2 5.4
 7 -2 10 13.5 4.6
 7 2 10 15 4.9
 -7 2 -10 8.3 4.1
 7 2 10 18.2 6.5
 -7 2 -10 17.1 3.6
 -7 2 -10 15.1 6.2
 7 2 10 15.6 3.8
 -8 -2 -10 30 8.4
 -8 -2 -10 24.1 7.1
 8 -2 10 20.7 6.3
 -8 -2 -10 23.2 4.9
 8 -2 10 29.4 6.2
 8 -2 10 33.9 5.2
 -8 2 -10 22.1 7.7
 8 2 10 36.5 7.1
 8 2 10 29.9 4.9
 -8 2 -10 21.1 4.6
 -8 2 -10 33.2 5.5
 9 -2 10 20.1 5
 -9 -2 -10 20.1 7.5
 -9 -2 -10 28.3 7.4
 9 -2 10 19.8 5.7
 -9 -2 -10 14.1 4.9
 9 -2 10 16.9 5.5
 -9 2 -10 5.7 3.7
 9 2 10 22.1 6.5
 -9 2 -10 19.5 8.3
 9 2 10 17.3 4.6
 10 -2 10 47.8 8.3
 10 -2 10 38.6 6.7
 -10 -2 -10 30 9.2
 10 -2 10 39.2 8.7
 -10 2 -10 33.5 6.6
 10 2 10 37.1 6.2
 -10 2 -10 45.3 10.8
 10 2 10 47.7 9
 -11 -2 -10 0.2 7.6
 11 -2 10 11.2 6
 11 -2 10 4.3 4.1
 11 -2 10 30.2 11.3
 11 2 10 20.4 8
 -11 2 -10 7.8 7.5
 11 2 10 7.5 3.8
 -12 -2 -10 24 9.4
 12 -2 10 27.4 7.4
 12 -2 10 25.8 6.3
 12 -2 10 20.1 7.7
 12 2 10 13.7 5.5
 12 2 10 21.8 7.1
 -12 2 -10 5.5 14.3
 -13 -2 -10 -13.6 13.4
 13 -2 10 2.5 5.4
 13 -2 10 2.8 4.9
 13 -2 10 -0.2 5
 -13 2 -10 7.4 10.3
 13 2 10 -0.9 4.5
 13 2 10 -5.8 5.1
 -14 -2 -10 -2.6 9.9
 14 -2 10 -9.1 5.3
 14 -2 10 14.8 6.6
 14 -2 10 -6.6 5.5
 14 2 10 4.2 5.2
 -14 2 -10 -2.5 10.2
 14 2 10 -7.1 5.8
 -15 -2 -10 11.8 12.1
 15 -2 10 -2.5 6
 15 -2 10 11.6 6.5
 15 -2 10 0.9 7.8
 -15 2 -10 -21.8 11
 15 2 10 -4.2 6.6
 -14 -3 10 27.8 9.2
 14 -3 -10 40.5 13
 14 -3 -10 32.6 13.3
 14 -3 -10 14.6 8
 14 3 -10 42.8 11.5
 -14 3 10 39.6 19.4
 13 -3 -10 -2.8 5.6
 13 -3 -10 2.1 6.7
 13 -3 -10 -0.6 7.4
 -13 3 10 -1.6 10.3
 13 3 -10 2.3 5.5
 13 3 -10 -2.6 5.1
 12 -3 -10 60.69 11.3
 12 -3 -10 52.99 11.9
 -12 -3 10 50.89 9.8
 12 -3 -10 43.3 9.5
 12 3 -10 65.49 8.6
 12 3 -10 78.39 11.1
 -12 3 10 65.29 14.9
 11 -3 -10 6.9 5.2
 11 -3 -10 -2.8 5.2
 11 -3 -10 4.8 6.4
 11 -3 -10 -4.6 5.1
 11 3 -10 0.6 4.4
 11 3 -10 -8.8 4
 -11 3 10 -3.6 8.6
 10 -3 -10 -6 3.9
 -10 -3 10 -10.5 5.1
 10 -3 -10 6.9 5.7
 10 3 -10 -6.3 4.8
 10 3 -10 4.2 4
 -10 3 10 -12.2 6
 10 3 -10 2.4 5
 9 -3 -10 7.7 5.4
 9 -3 -10 -2.1 4.3
 -9 -3 10 2.8 4.4
 9 3 -10 0.4 4.5
 9 3 -10 8 3.7
 -9 3 10 6 7.2
 9 3 -10 5.4 5.3
 8 -3 -10 9.7 4.9
 8 -3 -10 20.9 6.7
 8 -3 -10 13.6 4.9
 8 -3 -10 24.2 5.7
 -8 -3 10 6.6 3.8
 8 3 -10 21.1 6.7
 8 3 -10 8.4 5.1
 -8 3 10 20.1 8.6
 -8 3 10 14.8 8.2
 7 -3 -10 20.3 6.2
 7 -3 -10 30.9 6.3
 7 -3 -10 26.7 7.5
 7 -3 -10 24 5.3
 7 3 -10 35.1 7.9
 -7 3 10 23.9 5.6
 7 3 -10 27.2 7
 -7 3 10 27.5 8.5
 6 -3 -10 47.3 7.4
 6 -3 -10 51.49 8.3
 6 -3 -10 43.9 6.6
 6 -3 -10 39.8 7
 -6 3 10 47.2 8.1
 6 3 -10 50.69 9.9
 -6 3 10 63.99 11.4
 6 3 -10 54.59 9.9
 5 -3 -10 2.5 3.5
 5 -3 -10 -4.2 3.5
 5 -3 -10 3.1 3.7
 -5 -3 10 -1.6 3.6
 5 -3 -10 0.1 3.3
 5 3 -10 2.1 4.3
 -5 3 10 -4.2 3.5
 5 3 -10 0 3.9
 -5 3 10 7.5 5.7
 4 -3 -10 78.49 15.1
 4 -3 -10 64.49 9.1
 4 -3 -10 80.29 10.3
 -4 -3 10 56.89 7.8
 4 -3 -10 68.89 9.7
 -4 3 10 84.99 12.3
 4 3 -10 69.99 8.5
 -4 3 10 91.59 11.6
 -4 3 10 54.89 9.1
 4 3 -10 57.79 9.6
 4 3 -10 56.29 4.4
 -3 -3 10 13.2 3.1
 3 -3 -10 11.1 4.8
 -3 -3 10 6.9 3.9
 3 -3 -10 11 5.2
 -3 -3 10 10.2 4.7
 3 -3 -10 8.7 4.6
 3 -3 -10 25.2 10.1
 -3 -3 10 10.8 5
 3 3 -10 18.2 6
 3 3 -10 15.5 4.8
 -3 3 10 17.1 6.1
 -3 3 10 4.3 4.6
 3 3 -10 14.8 2.7
 -2 -3 10 28.7 6.7
 -2 -3 10 30.7 7
 -2 -3 10 30.6 6.2
 2 -3 -10 31.6 7.7
 2 -3 -10 32.3 7.3
 -2 -3 10 19.7 4
 2 -3 -10 26.9 6.1
 2 -3 -10 26.9 6.5
 -2 -3 10 25.5 3.8
 2 -3 -10 23.5 5
 2 3 -10 28.9 7.2
 -2 3 10 28.3 7
 -2 3 10 20.3 5.8
 -2 3 10 35.1 8.5
 2 3 -10 20.4 4.8
 2 3 -10 34.5 4.7
 -1 -3 10 12.9 4.6
 1 -3 -10 29 6.1
 1 -3 -10 18.7 6.7
 -1 -3 10 14.3 3.4
 -1 -3 10 29.9 6.1
 -1 -3 10 23.5 4.7
 -1 -3 10 19.1 3.7
 1 -3 -10 22.5 5.6
 1 -3 -10 25.8 5.2
 -1 -3 10 24.5 7.4
 1 -3 -10 18 6
 -1 3 10 21.4 5.6
 -1 3 10 14.3 5
 1 3 -10 18.6 3.7
 -1 3 10 32.6 7.7
 1 3 -10 17.1 5.7
 1 3 -10 21.3 4.6
 0 -3 10 81.19 8.6
 0 -3 10 86.29 6.4
 0 -3 10 86.89 10.1
 0 -3 10 76.49 7.4
 0 -3 -10 73.89 10.1
 0 -3 -10 87.09 10.2
 0 -3 10 62.19 7.2
 0 -3 -10 76.39 9.4
 0 -3 10 56.39 8.1
 0 -3 -10 88.49 8
 0 -3 -10 79.69 11.3
 0 3 10 88.79 9
 0 3 -10 71.79 7.5
 0 3 10 70.79 10.3
 0 3 -10 73.59 7.2
 0 3 10 73.19 10.1
 0 3 -10 67.89 10.3
 -1 -3 -10 81.29 9.4
 -1 -3 -10 75.29 9.1
 -1 -3 -10 80.89 7.7
 -1 -3 -10 88.89 10.7
 1 -3 10 75.19 7.4
 1 -3 10 75.79 5.2
 1 -3 10 67.79 8
 1 -3 10 63.79 7.4
 1 -3 10 85.99 8.1
 -1 -3 -10 74.89 9.9
 1 -3 10 63.39 9.3
 -1 3 -10 62.89 7
 1 3 10 82.09 7.9
 -1 3 -10 61.89 8
 -1 3 -10 71.89 9.5
 1 3 10 78.39 10.8
 2 -3 10 16.9 4.9
 -2 -3 -10 22.3 7
 -2 -3 -10 14.4 4.8
 2 -3 10 14.5 4.6
 -2 -3 -10 22.1 7.5
 -2 -3 -10 19 7.4
 2 -3 10 25 6.9
 -2 -3 -10 20.4 4
 2 -3 10 20.5 4.9
 2 -3 10 23.3 4.5
 2 -3 10 23.1 3.4
 -2 3 -10 22.8 6
 2 3 10 24.4 4.7
 2 3 10 23.1 6.7
 -2 3 -10 21.5 5.1
 3 -3 10 1.8 2.4
 -3 -3 -10 6.3 4.7
 -3 -3 -10 -3 4.4
 3 -3 10 3.4 2.6
 3 -3 10 -4.9 3.3
 -3 -3 -10 -0.9 2.7
 3 -3 10 -6.1 3.5
 3 -3 10 3 3.5
 -3 3 -10 -4.2 3.3
 -3 3 -10 6.4 4.7
 3 3 10 -0.3 4.3
 3 3 10 0 2.2
 4 -3 10 56.09 7.5
 4 -3 10 73.29 9.6
 -4 -3 -10 78.59 6.6
 4 -3 10 68.39 6.9
 -4 -3 -10 66.39 10.6
 4 -3 10 66.69 8.2
 -4 -3 -10 79.79 9.5
 4 3 10 71.59 10.1
 -4 3 -10 63.49 8.2
 -4 3 -10 73.59 9.7
 5 -3 10 909.71 34
 -5 -3 -10 914.71 38.6
 -5 -3 -10 885.81 26.9
 5 -3 10 855.31 31.6
 5 3 10 867.71 35.8
 -5 3 -10 893.81 37.1
 5 3 10 890.11 26.8
 -6 -3 -10 727.73 22.8
 6 -3 10 688.63 32.9
 6 -3 10 725.03 25.9
 -6 -3 -10 732.63 35.1
 6 -3 10 716.13 30.4
 -6 3 -10 704.33 33.3
 -6 3 -10 687.23 28.1
 -6 3 -10 647.94 26.8
 6 3 10 695.23 22.4
 6 3 10 688.93 31.7
 7 -3 10 132.69 14.2
 7 -3 10 112.19 10.5
 -7 -3 -10 82.69 13.6
 -7 -3 -10 106.29 8.6
 -7 3 -10 112.19 11.2
 -7 3 -10 132.99 15.5
 7 3 10 111.79 12
 7 3 10 118.19 8
 7 3 10 101.79 13.5
 8 -3 10 16.5 6.8
 -8 -3 -10 22.5 4.4
 8 -3 10 33.8 6.9
 -8 -3 -10 22.3 9
 -8 3 -10 6.3 7.7
 8 3 10 28.4 8.7
 -8 3 -10 30.9 6.1
 8 3 10 20 3.9
 8 3 10 17.7 6.3
 -8 3 -10 19 4.5
 9 -3 10 1.4 3.8
 -9 -3 -10 -0.6 6.5
 9 -3 10 -2.4 3
 9 -3 10 1.6 5.6
 9 3 10 -0.1 2.9
 9 3 10 0.7 4.2
 -9 3 -10 -5.5 7
 -9 3 -10 -4.3 3.9
 -9 3 -10 -0.7 5
 10 -3 10 1.4 4.5
 -10 -3 -10 -19.3 10.8
 10 -3 10 1.3 5.7
 10 -3 10 -6.2 4.6
 10 3 10 -0.8 5.2
 -10 3 -10 -11.6 5.5
 -10 3 -10 14.6 8.6
 10 3 10 1.3 3.1
 10 3 10 -4.3 5.8
 11 -3 10 3.7 5.6
 11 -3 10 -3.4 4.9
 -11 -3 -10 -9.5 7.6
 11 -3 10 -2.6 3.8
 11 3 10 -0.9 5.2
 -11 3 -10 -8.8 7
 11 3 10 -2.4 3.5
 -11 3 -10 3.7 8.8
 11 3 10 7.5 6.7
 12 -3 10 3.6 4.6
 -12 -3 -10 1.7 10.3
 12 -3 10 4 6.9
 12 -3 10 4.1 5.3
 12 3 10 5.4 8.2
 -12 3 -10 16.3 10.4
 12 3 10 0.1 4.1
 12 3 10 2.1 5
 13 -3 10 -2.8 5.6
 13 -3 10 -5.3 5.9
 -13 -3 -10 -12.8 10.2
 13 -3 10 7.1 7.1
 -13 3 -10 -17.7 10
 13 3 10 -1.6 4.9
 13 3 10 11.6 6.4
 13 3 10 -6.9 7.6
 14 -3 10 47.9 9.3
 -14 -3 -10 35.7 14.1
 14 -3 10 49.1 11.4
 14 -3 10 46.9 14
 14 3 10 36.3 12
 14 3 10 54.69 11.8
 -14 3 -10 24.3 14.5
 12 -4 -10 5.9 8.8
 12 -4 -10 1 6.2
 12 -4 -10 7.6 12
 12 4 -10 18.9 9.5
 12 4 -10 8.6 6.8
 12 4 -10 1.2 6
 11 -4 -10 3.9 6.4
 11 -4 -10 16.5 3.9
 11 -4 -10 -4.6 6.2
 11 -4 -10 5.5 6.6
 11 4 -10 5.4 6
 -11 4 10 -5.5 9.9
 11 4 -10 7.7 7.8
 10 -4 -10 3.3 5.7
 10 -4 -10 5.3 4.4
 10 -4 -10 10.2 6.8
 10 -4 -10 0.5 5.5
 -10 4 10 0.2 8.3
 10 4 -10 0 5.8
 9 -4 -10 3.1 5.4
 -9 -4 10 21 6.4
 9 -4 -10 -5.5 5.3
 9 -4 -10 -5.6 3.8
 9 -4 -10 -11.6 4.8
 -9 4 10 3.5 8.6
 9 4 -10 13.4 6.3
 9 4 -10 -7.1 4.5
 -9 4 10 -5.2 7.8
 8 -4 -10 8.5 5.5
 8 -4 -10 14.4 6.1
 -8 -4 10 13.3 6.9
 8 -4 -10 4.6 4.1
 8 4 -10 9.4 6.9
 -8 4 10 -0.6 5.6
 -8 4 10 10.3 9
 7 -4 -10 104.59 10
 -7 -4 10 81.79 12.1
 7 -4 -10 107.29 18.8
 7 -4 -10 108.59 13.2
 -7 4 10 108.89 22.2
 -7 4 10 67.99 14
 7 4 -10 105.29 13.8
 7 4 -10 116.19 13.4
 -6 -4 10 2 5.3
 6 -4 -10 3.4 4.5
 6 -4 -10 -0.3 4.5
 6 -4 -10 -1.8 5
 6 4 -10 1.7 5.8
 -6 4 10 2.1 6.3
 6 4 -10 -4.5 4.8
 5 -4 -10 6.8 5.6
 5 -4 -10 21 5.2
 5 -4 -10 15 5.5
 -5 -4 10 9.4 5.7
 5 4 -10 18.8 6.1
 -5 4 10 19.7 8.3
 5 4 -10 4 5.5
 4 -4 -10 28.2 7.6
 4 -4 -10 11.5 5.1
 -4 -4 10 9.3 6.5
 4 -4 -10 16.3 6.2
 -4 -4 10 11.9 6.6
 4 4 -10 25 8
 4 4 -10 11.2 6.1
 -4 4 10 20 7.6
 -4 4 10 15.9 7.6
 3 -4 -10 1.6 4.3
 -3 -4 10 -8.3 3.5
 3 -4 -10 -1.9 4.9
 3 -4 -10 -3.1 4.3
 3 4 -10 -4.5 4.1
 3 4 -10 -8.4 4.4
 -3 4 10 -3.8 4.6
 -3 4 10 -1 5.7
 2 -4 -10 36.5 6.7
 2 -4 -10 22.7 7.1
 -2 -4 10 17 4.6
 -2 -4 10 13.1 3.3
 2 -4 -10 15.6 6.3
 -2 4 10 29.5 8.2
 2 4 -10 23.5 7.1
 2 4 -10 18.6 7.1
 -2 4 10 23 7.6
 -1 -4 10 12.3 4.1
 1 -4 -10 10.6 5
 1 -4 -10 20.7 7.5
 1 -4 -10 -2 4.5
 -1 -4 10 5.4 5.1
 -1 -4 10 14.9 4.1
 1 -4 -10 9.9 5.5
 1 4 -10 11.8 5.5
 -1 4 10 15.5 6.7
 1 4 -10 14.5 6.9
 -1 4 10 9.3 5.9
 0 -4 -10 3.6 5.2
 0 -4 10 3.1 4.8
 0 -4 10 0.6 3.3
 0 -4 -10 -6.4 3.9
 0 -4 -10 3.1 4.7
 0 -4 10 -3.1 3
 0 4 10 -5.4 3.9
 0 4 10 -9.4 4.3
 0 4 -10 -0.1 4.6
 0 4 -10 3.8 4.6
 1 -4 10 55.89 6.5
 1 -4 10 39.5 6.3
 -1 -4 -10 39.3 5.8
 1 -4 10 24.3 6.5
 1 -4 10 33.2 5.8
 -1 -4 -10 39.5 8.8
 1 -4 10 40.5 7.1
 -1 4 -10 39.5 9.1
 1 4 10 49.4 8.1
 1 4 10 44.1 9.1
 -1 4 -10 34.2 7
 2 -4 10 296.17 12.6
 -2 -4 -10 272.07 13.5
 -2 -4 -10 292.87 21.7
 2 -4 10 266.07 15.8
 2 -4 10 266.87 15.2
 2 -4 10 267.07 16.2
 2 4 10 312.97 21.1
 -2 4 -10 275.97 19.4
 2 4 10 274.97 14.7
 -3 -4 -10 8.7 7.1
 3 -4 10 6.7 6
 -3 -4 -10 8.3 3.4
 3 -4 10 7.9 4.8
 3 -4 10 12.3 3.7
 3 -4 10 8.7 2.9
 3 -4 10 -1.9 3.2
 3 4 10 8 6.4
 -3 4 -10 11.7 6.4
 3 4 10 8 3.5
 -4 -4 -10 41.1 5.7
 4 -4 10 41.9 6.6
 -4 -4 -10 31.1 8.9
 4 -4 10 49.99 10.2
 4 -4 10 36.4 5.3
 4 -4 10 37.4 7.4
 4 4 10 38.3 10
 -4 4 -10 51.29 9.8
 5 -4 10 8.4 3
 5 -4 10 -1.7 3.5
 5 -4 10 5.2 3
 -5 -4 -10 -2.3 6.3
 5 -4 10 1.4 4.6
 -5 4 -10 1.7 5
 5 4 10 9.9 6.4
 -6 -4 -10 4.4 10.9
 6 -4 10 13.3 5.5
 6 -4 10 6.1 4.5
 -6 4 -10 28.8 12.2
 -6 4 -10 16.1 7
 6 4 10 11.9 7.6
 7 -4 10 10.1 4.7
 -7 -4 -10 15.4 9.1
 7 -4 10 10.5 6.1
 7 4 10 10.5 7
 -7 4 -10 20.7 9.3
 -7 4 -10 17.9 7.2
 -8 -4 -10 32.5 10.9
 8 -4 10 32.7 7.1
 8 -4 10 29.5 7.9
 -8 4 -10 38.8 7.8
 8 4 10 16.5 8.2
 -8 4 -10 28.5 11.9
 -9 -4 -10 27.4 11.1
 9 -4 10 11.7 6.6
 -9 4 -10 28.3 11.1
 -9 4 -10 41.2 8.3
 10 -4 10 58.19 9.8
 -10 -4 -10 39.6 12.7
 10 -4 10 59.89 11.7
 -10 4 -10 48.7 13.4
 10 4 10 58.39 13.1
 11 -4 10 12 7.7
 -11 -4 -10 -0.5 9.9
 11 -4 10 21.8 8.1
 -11 4 -10 11.7 11.4
 11 4 10 14.3 9.6
 12 -4 10 10.8 7.4
 -12 -4 -10 -20 10.5
 12 -4 10 2.1 4.6
 12 -4 10 34.6 15.2
 -12 4 -10 8.6 18.9
 12 4 10 17.4 15.1
 10 -5 -10 -2.4 4.3
 10 -5 -10 -13.8 9.9
 10 -5 -10 -7.6 6
 10 -5 -10 -0.2 9.5
 -10 5 10 9 11.7
 10 5 -10 -4.2 6.9
 10 5 -10 -2.4 8.4
 9 -5 -10 -11.6 6.9
 9 -5 -10 -4.2 4.1
 9 -5 -10 -3.8 7.2
 9 -5 -10 -12.9 5.2
 9 5 -10 2.9 6.7
 9 5 -10 -1.4 6.5
 -9 5 10 0.5 9.9
 8 -5 -10 73.29 13
 8 -5 -10 53.19 8.3
 8 -5 -10 40.2 10.2
 8 -5 -10 45.4 8.6
 8 5 -10 71.89 13.8
 -8 5 10 34.3 12.8
 8 5 -10 61.49 13.3
 7 -5 -10 34.5 10.1
 7 -5 -10 38.4 7.5
 7 -5 -10 49.9 11
 7 -5 -10 34.9 8.2
 7 5 -10 55.39 11.4
 7 5 -10 44.9 11.9
 -7 5 10 51.19 12.6
 6 -5 -10 -10.8 5
 6 -5 -10 8.2 6.9
 6 -5 -10 -6 4.5
 6 -5 -10 1.9 6
 -6 5 10 -1.7 7.4
 6 5 -10 -2.5 5.7
 6 5 -10 4.4 6.8
 5 -5 -10 4 6
 5 -5 -10 19.2 7.9
 5 5 -10 11.8 7.2
 -5 5 10 10.1 7.6
 5 5 -10 15.5 9
 4 -5 -10 93.09 18.4
 4 -5 -10 70.99 11.2
 4 -5 -10 75.39 18.4
 4 5 -10 87.39 14.2
 4 5 -10 108.09 14
 -4 5 10 82.89 13.8
 3 -5 -10 13.3 6.7
 3 -5 -10 7.3 8.3
 3 -5 -10 7.9 6.5
 3 5 -10 7.7 7.5
 3 5 -10 31.1 9.4
 -3 5 10 14.1 8.8
 -3 5 10 23.7 8.2
 2 -5 -10 39.4 10
 2 -5 -10 35.7 9.5
 2 -5 -10 31.7 8.8
 -2 -5 10 29.5 4.5
 -2 5 10 20.1 8.7
 2 5 -10 43.2 10.7
 -2 5 10 29.8 8.7
 2 5 -10 41.9 9.2
 1 -5 -10 141.59 16.6
 1 -5 -10 133.79 17.6
 -1 -5 10 136.59 12.4
 -1 -5 10 112.79 9.4
 1 5 -10 151.58 17.1
 -1 5 10 137.79 16.6
 1 5 -10 124.89 13.4
 -1 5 10 119.49 13
 0 -5 10 29.6 6.6
 0 -5 10 26.3 7.1
 0 -5 10 27.4 5.9
 0 -5 -10 38.4 9.5
 0 -5 -10 21.3 10
 0 -5 -10 35.1 7.9
 0 5 10 44.5 11.1
 0 5 -10 21.2 8.8
 0 5 10 30 7.5
 0 5 -10 35.1 8.7
 1 -5 10 -7.5 5
 -1 -5 -10 -6.7 5.5
 -1 -5 -10 -8.7 7.5
 1 -5 10 15 4.9
 -1 -5 -10 -6.3 8.6
 1 -5 10 5.9 4.6
 1 5 10 5.8 8.3
 1 5 10 2.7 5.2
 -1 5 -10 5.6 6
 -1 5 -10 -1.5 6.1
 2 -5 10 -3 3.3
 2 -5 10 -0.6 4.7
 2 -5 10 6 4.6
 2 -5 10 7.6 5.6
 -2 -5 -10 13.3 7.7
 2 -5 10 -6.4 3.8
 2 5 10 5.1 7.6
 -2 5 -10 -4.6 4.9
 2 5 10 3.3 5.2
 3 -5 10 -6.2 3.8
 3 -5 10 -6.4 3.4
 -3 -5 -10 7.2 7.7
 3 -5 10 12.4 6.3
 3 -5 10 13 6.6
 3 5 10 -3.7 7.3
 -3 5 -10 -3.2 7.9
 4 -5 10 -0.6 4.6
 -4 -5 -10 -2.1 7.4
 4 -5 10 -2.3 3.9
 4 -5 10 9.4 5.1
 4 5 10 18.7 9.1
 -4 5 -10 6.4 8.5
 5 -5 10 -6.3 3.7
 5 -5 10 1.6 3.9
 5 -5 10 1.6 3.6
 5 -5 10 -0.3 4.9
 5 5 10 -2 6.8
 -5 5 -10 4.8 6.4
 -6 -5 -10 8 8.8
 6 -5 10 -0.6 5.5
 6 -5 10 5.3 4.4
 -6 5 -10 8 7.2
 6 5 10 8.9 7.8
 7 -5 10 5.6 5.6
 -7 -5 -10 4.6 8.9
 7 -5 10 9.2 4.2
 -7 5 -10 -14.4 6.6
 7 5 10 4.8 7.2
 -8 -5 -10 2.8 11.2
 8 -5 10 12.1 4.9
 8 -5 10 7.8 6.9
 -8 5 -10 19 9
 8 5 10 16.2 10.4
 9 -5 10 0.5 5.4
 -9 -5 -10 -1.3 13.3
 9 -5 10 5.9 8.4
 9 5 10 -7.2 9
 -9 5 -10 0.2 8.3
 10 -5 10 7.9 6.8
 -10 -5 -10 18.1 13.8
 10 -5 10 14.2 15.6
 10 5 10 29 10.8
 6 -6 -10 3.4 8.5
 6 -6 -10 25.6 8.4
 6 -6 -10 5.7 7.2
 6 -6 -10 0.2 6.7
 6 6 -10 19.8 10.1
 6 6 -10 -0.1 8.6
 -6 6 10 12.3 10.4
 5 -6 -10 8.2 6.1
 5 -6 -10 4.1 7.4
 5 -6 -10 -3.3 6.3
 5 -6 -10 10.4 7.1
 -5 6 10 4.4 10
 5 6 -10 0.3 9.4
 5 6 -10 13.4 8.3
 4 -6 -10 -3.9 6
 4 -6 -10 2.4 7.2
 4 -6 -10 0.9 5.4
 4 -6 -10 0.9 8.3
 -4 -6 10 -13.1 8.7
 -4 6 10 -12.3 9.4
 4 6 -10 6.9 9
 -4 6 10 12.7 9.6
 4 6 -10 -2.8 10
 3 -6 -10 12.8 7.4
 -3 -6 10 14.3 8.6
 3 -6 -10 13.4 6.8
 3 -6 -10 -5.4 7
 3 -6 -10 -5.9 6.7
 3 6 -10 -0.7 8.5
 -3 6 10 16.6 9.3
 -3 6 10 24 9.9
 3 6 -10 1.6 8.2
 -2 -6 10 -1.6 5.9
 2 -6 -10 5.1 5.5
 2 -6 -10 0 7.2
 2 -6 -10 15.3 8.1
 2 -6 -10 1.7 7.1
 -2 6 10 1 8.5
 -2 6 10 11.6 9.6
 2 6 -10 8.8 8.5
 2 6 -10 2 7.8
 -1 -6 10 3.5 8.4
 -1 -6 10 2.7 5.9
 1 -6 -10 14.4 7.7
 1 -6 -10 5.6 7.7
 1 -6 -10 4.7 5.6
 -1 -6 10 -4.7 4.1
 1 -6 -10 -12.8 6.2
 -1 6 10 -6.7 8.5
 1 6 -10 -9.3 7.6
 -1 6 10 -2.8 7.9
 1 6 -10 -3.9 8
 0 -6 10 2.8 7.2
 0 -6 -10 10 4.3
 0 -6 -10 6.5 7.6
 0 -6 -10 -6.2 6.3
 0 6 10 -9.9 7.1
 0 6 -10 6.4 7.6
 0 6 10 -3 6.2
 0 6 -10 -0.6 7.4
 -1 -6 -10 -4.1 8
 1 -6 10 5.6 4.8
 -1 -6 -10 16.9 5.6
 -1 -6 -10 -2.9 8.3
 1 -6 10 17.3 5.2
 1 6 10 7.6 7.1
 -1 6 -10 5.9 7.1
 2 -6 10 2.3 6.8
 -2 -6 -10 -8.9 7.8
 -2 -6 -10 3 8.9
 2 -6 10 -13.6 5.4
 -2 -6 -10 -5.6 4.3
 2 6 10 11.7 8.5
 -2 6 -10 13.9 9.2
 -3 -6 -10 22.9 9.8
 3 -6 10 -1.6 6
 3 -6 10 -0.8 3.9
 -3 -6 -10 1.6 8.3
 3 -6 10 6.1 6.4
 -3 6 -10 26.1 10
 3 6 10 19.3 10.3
 -4 -6 -10 2.3 11
 4 -6 10 7 6.6
 4 -6 10 -0.5 4.3
 -4 6 -10 9.3 10.4
 4 6 10 4.3 9.2
 5 -6 10 8.6 7.8
 5 -6 10 8.7 5.6
 -5 -6 -10 12.4 15.8
 5 -6 10 14.9 6.2
 -5 6 -10 26 8.9
 5 6 10 3.9 17.3
 6 -6 10 -3 7.3
 6 -6 10 -1.5 6.6
 -6 -6 -10 -18 9.5
 6 6 10 -7.4 9.1
 -6 6 -10 3.3 9.5
 16 0 -11 3.5 7.1
 16 0 -11 -9.2 5
 16 0 -11 6.4 6.3
 -16 0 11 37.2 12.4
 -15 0 11 39.3 10.1
 15 0 -11 11.1 6.1
 15 0 -11 0.1 4.9
 15 0 -11 4 7.1
 14 0 -11 0.2 4.7
 14 0 -11 -10.9 4.8
 14 0 -11 2.3 4.2
 13 0 -11 118.99 14.3
 13 0 -11 101.79 13.7
 -13 0 11 122.69 15.1
 13 0 -11 81.09 11.9
 12 0 -11 4.3 4.2
 12 0 -11 3.1 5.1
 -12 0 11 -8 6.3
 11 0 -11 4.3 4.3
 -11 0 11 4.4 6.4
 11 0 -11 11.7 4.7
 10 0 -11 0.3 3.6
 10 0 -11 -0.5 3.1
 -10 0 11 -7.5 5.4
 -9 0 11 3.6 4.2
 9 0 -11 6 4
 -9 0 11 0.6 5.2
 9 0 -11 9.2 4.2
 8 0 -11 -1.1 3.2
 -8 0 11 1.9 3.6
 8 0 -11 1.1 2.2
 -8 0 11 -0.3 4.6
 8 0 -11 -3.1 2.7
 8 0 -11 2.6 3.6
 -8 0 11 -8.5 3.8
 -7 0 11 68.39 8.8
 7 0 -11 67.69 8.2
 -7 0 11 73.49 10
 7 0 -11 64.79 7.9
 -7 0 11 70.09 7.7
 7 0 -11 57.69 7
 7 0 -11 67.79 5.5
 -7 0 11 47.9 6.8
 6 0 -11 -3 2.8
 6 0 -11 0.6 2
 6 0 -11 -1 2.6
 -6 0 11 0.1 2.7
 -6 0 11 -1.1 2.8
 6 0 -11 1 3
 6 0 -11 0.7 2.6
 -5 0 11 479.45 18.8
 5 0 -11 509.05 18.8
 -5 0 11 485.85 18.5
 5 0 -11 511.95 19.3
 5 0 -11 485.55 18.3
 5 0 -11 482.75 19.2
 -4 0 11 0.4 2.5
 4 0 -11 -1 3.1
 4 0 -11 0.4 3.2
 4 0 -11 1.3 2.7
 4 0 -11 1.4 2.9
 -4 0 11 4.1 3.1
 3 0 -11 700.83 22.6
 3 0 -11 735.33 23.9
 3 0 -11 703.53 22.5
 -3 0 11 760.82 23.6
 3 0 -11 738.03 21.4
 -3 0 11 754.42 23.3
 3 0 -11 791.62 23.9
 -3 0 11 724.53 24.2
 2 0 -11 1.1 2.7
 -2 0 11 -0.7 2.4
 2 0 -11 -0.9 2.3
 2 0 -11 2.6 3.4
 -2 0 11 4.1 2.7
 -2 0 11 -2 3.1
 2 0 -11 2.4 2.5
 -1 0 11 808.82 24.8
 1 0 -11 767.32 22.7
 1 0 -11 820.12 21.5
 -1 0 11 802.52 23.9
 -1 0 11 800.02 21.5
 -1 0 11 813.62 23.7
 1 0 -11 803.32 24.6
 1 0 -11 804.32 23.7
 0 0 11 2.1 3
 0 0 11 -1.6 2.3
 0 0 -11 3.3 2.3
 0 0 -11 -2 2.5
 0 0 11 2.7 2.3
 0 0 -11 0.9 2.8
 0 0 -11 -1.8 2.7
 0 0 11 -0.5 2.4
 0 0 -11 -0.5 2.8
 -1 0 -11 9 3.1
 -1 0 -11 4 3
 1 0 11 6.3 2.5
 1 0 11 9.2 2.7
 -1 0 -11 7.6 3.1
 -1 0 -11 6.6 3.2
 1 0 11 6.7 3.1
 1 0 11 5.9 3.4
 -2 0 -11 3.9 3
 2 0 11 0.7 2.3
 -2 0 -11 -0.7 2.5
 2 0 11 0.8 2.8
 2 0 11 2.4 2.8
 -2 0 -11 -0.7 2.7
 -3 0 -11 3.6 3
 3 0 11 7.7 3.6
 3 0 11 4.3 2.8
 3 0 11 3.7 3.2
 -3 0 -11 6.7 3
 -3 0 -11 4.8 3
 -4 0 -11 -2.2 2.3
 -4 0 -11 -0.1 2.8
 4 0 11 1.9 2.6
 4 0 11 -2.3 2.5
 -4 0 -11 0.2 2.5
 -4 0 -11 -1.4 2.4
 4 0 11 1.5 2.4
 4 0 11 -0.2 2.9
 -5 0 -11 7.2 3.3
 -5 0 -11 -0.6 2.7
 -5 0 -11 13 3.4
 5 0 11 14.2 3.8
 5 0 11 8.3 3.9
 5 0 11 5.5 3.2
 -5 0 -11 9.2 3.8
 6 0 11 1.2 3.4
 -6 0 -11 2.7 2.9
 6 0 11 0.1 2.6
 -6 0 -11 0.6 2.7
 -7 0 -11 55.69 8
 7 0 11 71.69 8.5
 -7 0 -11 64.79 8
 7 0 11 65.39 8.7
 -7 0 -11 63.59 7.7
 7 0 11 52.69 6.6
 -7 0 -11 57.59 7
 8 0 11 -0.1 3.6
 -8 0 -11 3.2 3.5
 -8 0 -11 2.7 4.2
 8 0 11 0.6 3.7
 -8 0 -11 0.7 7.6
 8 0 11 2.2 2.6
 -9 0 -11 3.5 3.9
 9 0 11 7 4.4
 -9 0 -11 -5.6 3.7
 9 0 11 4.2 3.9
 9 0 11 5.7 3.9
 10 0 11 -0.7 3
 -10 0 -11 -4.5 3.9
 10 0 11 4.5 4.4
 10 0 11 0.8 4.2
 11 0 11 262.17 15.3
 -11 0 -11 330.07 17.3
 11 0 11 291.57 19.6
 11 0 11 345.07 20.6
 -12 0 -11 -2.9 4.7
 12 0 11 -7.5 3.9
 -12 0 -11 -2.6 5.5
 12 0 11 0.9 5.1
 12 0 11 3.8 5.2
 -13 0 -11 9.7 7.1
 13 0 11 -0.2 4
 -13 0 -11 -1.3 5.2
 13 0 11 1.8 5.1
 14 0 11 -4.7 5.1
 14 0 11 -3.6 4.9
 15 0 11 6.3 7.1
 15 0 11 8.8 7.6
 -16 -1 11 0.3 10.7
 16 -1 -11 -3.1 7.5
 16 -1 -11 -4.6 6.4
 16 1 -11 -10.3 5.5
 16 1 -11 -5 6.6
 -16 1 11 0.6 10.5
 16 1 -11 7.6 6.9
 15 -1 -11 -1.7 6.8
 15 -1 -11 1.1 5.6
 15 -1 -11 9.3 6.2
 -15 -1 11 30.3 11.5
 15 1 -11 -4.2 6.4
 15 1 -11 -1.2 4.4
 15 1 -11 -3.3 4.5
 -15 1 11 2.1 10.9
 -14 -1 11 21.3 7.9
 14 -1 -11 4.5 5.8
 14 -1 -11 -4.2 5.6
 14 -1 -11 -0.9 5.5
 14 1 -11 5.6 4.4
 14 1 -11 -0.1 5.3
 14 1 -11 -2.3 4.9
 -14 1 11 -1.4 9.5
 13 -1 -11 1.5 5
 13 -1 -11 6.2 5.5
 13 -1 -11 -0.2 4.7
 -13 -1 11 2.9 7.1
 -13 1 11 11.3 10.5
 13 1 -11 0.7 4.8
 13 1 -11 10.2 5.3
 13 1 -11 2.1 4.2
 -12 -1 11 34.5 10.1
 12 -1 -11 28.3 7.6
 12 1 -11 39.7 7.9
 -12 1 11 54.49 13.2
 12 1 -11 45.9 8.7
 12 1 -11 45 7.3
 -11 -1 11 77.39 12.2
 11 -1 -11 94.29 11
 11 -1 -11 98.89 11.9
 -11 1 11 70.69 11.3
 11 1 -11 86.29 8.4
 -11 1 11 83.79 13.6
 11 1 -11 93.49 9.3
 11 1 -11 76.99 10.7
 10 -1 -11 107.79 11.2
 10 -1 -11 105.29 10.4
 -10 -1 11 80.59 10.9
 10 -1 -11 109.89 11.5
 10 1 -11 94.89 9
 10 1 -11 88.79 8.4
 10 1 -11 89.39 11.2
 -10 1 11 87.89 9.2
 -10 1 11 108.49 14.1
 10 1 -11 75.19 9.4
 9 -1 -11 135.29 11.9
 -9 -1 11 113.29 11.5
 -9 -1 11 147.29 12.5
 9 -1 -11 131.29 12.6
 9 -1 -11 135.09 11.9
 9 1 -11 137.99 9.7
 -9 1 11 123.69 11.6
 9 1 -11 107.09 12.3
 -9 1 11 128.99 13.5
 9 1 -11 122.19 12.1
 8 -1 -11 3.6 3.8
 8 -1 -11 6.5 4.3
 8 -1 -11 5.3 5.1
 -8 -1 11 -7.5 3.9
 8 -1 -11 4.1 3.7
 -8 -1 11 5.8 5.9
 -8 1 11 4.4 3.3
 8 1 -11 6.4 3.2
 8 1 -11 3.6 3.2
 -8 1 11 2.1 5.4
 8 1 -11 3.7 3.2
 8 1 -11 4.2 3.5
 -7 -1 11 3.6 3.7
 7 -1 -11 17.1 4.5
 7 -1 -11 15.5 4.6
 -7 -1 11 6.9 4
 7 -1 -11 11.6 4.6
 -7 -1 11 6.4 3.7
 7 -1 -11 8 3.7
 7 1 -11 8 3.4
 -7 1 11 11.6 3.3
 -7 1 11 6.4 3.6
 7 1 -11 11.1 4.3
 7 1 -11 10.9 3.3
 -7 1 11 10.8 5.5
 7 1 -11 10.6 3.4
 6 -1 -11 11.8 5.2
 -6 -1 11 4.9 3.3
 -6 -1 11 10.2 3.7
 6 -1 -11 3.4 3.5
 6 -1 -11 11.7 4
 6 -1 -11 12.6 4.4
 -6 1 11 4.6 3.1
 -6 1 11 2.9 2.9
 6 1 -11 10.2 3
 -6 1 11 5.1 5.3
 6 1 -11 8.3 3.5
 6 1 -11 6.6 3.3
 6 1 -11 6.7 2.8
 -5 -1 11 -2.1 3
 5 -1 -11 2.6 2.9
 5 -1 -11 0.4 2.7
 5 -1 -11 -1.8 2.4
 5 -1 -11 1.6 3.3
 -5 -1 11 0.2 2.4
 -5 1 11 4.3 4
 5 1 -11 -0.2 1.9
 5 1 -11 0 2.2
 -5 1 11 -1.7 2.8
 5 1 -11 4.7 2.9
 5 1 -11 1.1 2.5
 -5 1 11 1.5 2.4
 4 -1 -11 48.7 6.8
 4 -1 -11 50.09 5.7
 -4 -1 11 38.9 6
 4 -1 -11 41.8 6.6
 4 -1 -11 52.29 6.6
 -4 -1 11 39.7 5.8
 4 -1 -11 37.9 6.2
 4 1 -11 52.69 6.1
 -4 1 11 30.1 5.3
 4 1 -11 44.4 5.6
 -4 1 11 37.3 6.5
 4 1 -11 45.5 6.7
 4 1 -11 45.3 4.2
 -4 1 11 50.79 6.1
 4 1 -11 46.7 6.2
 3 -1 -11 368.86 15.8
 3 -1 -11 372.76 14.8
 -3 -1 11 362.66 13.8
 3 -1 -11 377.86 15.9
 3 -1 -11 362.06 16
 -3 -1 11 348.07 14.3
 -3 -1 11 356.86 15.3
 3 1 -11 358.66 16.3
 -3 1 11 355.66 16.2
 -3 1 11 377.76 15
 3 1 -11 364.46 11.4
 3 1 -11 351.56 14.3
 3 1 -11 374.66 14
 3 1 -11 358.56 14.2
 -3 1 11 386.76 15.4
 -2 -1 11 10.5 4.8
 -2 -1 11 6.9 3.4
 2 -1 -11 1.8 3.1
 -2 -1 11 7.5 3.2
 2 -1 -11 6.2 3.4
 2 -1 -11 1.7 3.3
 2 -1 -11 6.7 3.7
 2 1 -11 8.3 3.3
 -2 1 11 6 2.9
 2 1 -11 4.2 2.9
 2 1 -11 3.7 3.3
 -2 1 11 1.8 3.1
 2 1 -11 7.8 2.7
 -2 1 11 6.1 3.4
 1 -1 -11 254.87 12.1
 1 -1 -11 262.87 12.5
 -1 -1 11 245.48 11.4
 1 -1 -11 253.07 13.1
 -1 -1 11 245.18 11.3
 -1 -1 11 233.48 9
 1 -1 -11 248.08 12.4
 1 1 -11 239.38 11
 1 1 -11 247.48 11.3
 1 1 -11 253.07 9.2
 -1 1 11 240.18 12
 -1 1 11 244.08 12.9
 -1 1 11 240.68 12.8
 -1 1 11 266.57 12.4
 1 1 -11 241.08 11.9
 0 -1 11 92.19 5.5
 0 -1 -11 97.19 7.8
 0 -1 11 93.89 7.5
 0 -1 -11 98.79 9.3
 0 -1 -11 101.59 8.2
 0 -1 -11 100.39 7.9
 0 -1 11 89.29 6.6
 0 1 -11 104.99 7.2
 0 1 11 94.79 8
 0 1 11 111.59 8.8
 0 1 11 92.19 7.9
 0 1 -11 99.49 5
 0 1 -11 98.19 7.5
 0 1 -11 93.69 7.2
 -1 -1 -11 232.68 11.2
 -1 -1 -11 210.48 11
 1 -1 11 204.98 11.4
 -1 -1 -11 221.78 11.9
 -1 -1 -11 209.48 11.2
 1 -1 11 209.18 8.9
 1 1 11 206.08 11.6
 1 1 11 224.48 11.5
 -1 1 -11 205.68 9.6
 -1 1 -11 210.88 8.3
 1 1 11 223.68 11.9
 -1 1 -11 208.88 11
 -2 -1 -11 138.39 8.9
 2 -1 11 155.88 10.1
 -2 -1 -11 152.18 9.5
 -2 -1 -11 161.68 10.6
 2 -1 11 150.08 7.9
 2 -1 11 136.49 7
 2 -1 11 153.88 10.2
 -2 1 -11 149.88 7.7
 -2 1 -11 150.08 7.7
 2 1 11 157.38 10
 -2 1 -11 142.29 9.6
 2 1 11 137.29 10.2
 2 1 11 156.28 9.2
 2 1 11 152.58 10.1
 3 -1 11 5.5 2.1
 -3 -1 -11 7.9 3.6
 3 -1 11 2.6 3.4
 3 -1 11 5.8 3.8
 3 -1 11 2.8 2.6
 -3 -1 -11 11.2 4.3
 -3 -1 -11 7.6 3.3
 -3 1 -11 5.3 2.7
 -3 1 -11 9.5 2.2
 -3 1 -11 1.2 3
 3 1 11 6 3.3
 3 1 11 3.4 3.1
 3 1 11 4.5 3.6
 3 1 11 3.7 3.2
 4 -1 11 16.5 2.7
 -4 -1 -11 12.9 3.8
 4 -1 11 21 4.9
 4 -1 11 16.5 4.9
 4 -1 11 24.6 4.2
 -4 -1 -11 17.7 4.8
 -4 -1 -11 18.3 4.5
 4 1 11 17.2 2.9
 -4 1 -11 18 2.7
 4 1 11 17.6 4
 -4 1 -11 10.7 4.2
 4 1 11 20.7 4.8
 4 1 11 10.5 3.7
 -4 1 -11 16.6 3.7
 5 -1 11 48.3 4.3
 5 -1 11 57.09 7.7
 -5 -1 -11 33.7 6.1
 5 -1 11 41.7 5.8
 -5 -1 -11 57.79 8.2
 -5 -1 -11 38.6 5.6
 -5 -1 -11 35.5 5.3
 5 -1 11 51.99 7.8
 -5 1 -11 40.5 3.6
 5 1 11 48.2 6.3
 5 1 11 45.3 4.2
 -5 1 -11 42.6 5.8
 -5 1 -11 51.89 4.8
 -5 1 -11 24.5 5.4
 5 1 11 43.1 6.3
 6 -1 11 108.99 10.3
 -6 -1 -11 77.69 9.8
 -6 -1 -11 84.49 8.4
 -6 -1 -11 91.99 9
 6 -1 11 82.89 10.6
 6 -1 11 95.09 7.4
 -6 -1 -11 77.29 9.3
 6 -1 11 93.59 9.4
 -6 1 -11 92.39 6.9
 6 1 11 85.29 5.5
 6 1 11 106.49 9.5
 -6 1 -11 91.69 10.3
 6 1 11 86.89 8.2
 -7 -1 -11 31.5 5.7
 -7 -1 -11 14.1 5.1
 -7 -1 -11 16.3 5.6
 7 -1 11 27.1 4.8
 7 -1 11 30.1 5.9
 7 -1 11 17.4 6.7
 -7 -1 -11 12.9 4.4
 7 -1 11 23.8 5.8
 -7 1 -11 26.7 5.9
 -7 1 -11 17.2 3.6
 7 1 11 22.5 5.4
 7 1 11 24.2 5.1
 -7 1 -11 23.3 5.3
 7 1 11 18.7 3.2
 -7 1 -11 26.9 4.2
 -7 1 -11 24.5 7.8
 -8 -1 -11 150.68 14.7
 8 -1 11 132.79 10.5
 8 -1 11 146.99 13.3
 -8 -1 -11 139.29 16.6
 8 -1 11 138.29 11.9
 8 -1 11 160.98 12
 -8 -1 -11 135.99 11.1
 -8 -1 -11 140.49 14.2
 -8 1 -11 138.89 12.9
 8 1 11 141.99 13.2
 8 1 11 131.89 11.7
 -8 1 -11 158.88 8.6
 8 1 11 134.39 7.5
 -8 1 -11 147.29 10.1
 -9 -1 -11 -3 4.7
 9 -1 11 5.4 4.5
 9 -1 11 9.3 4.7
 9 -1 11 6.8 5.1
 9 -1 11 -0.2 4.6
 -9 -1 -11 15.2 5.9
 -9 1 -11 3.3 5.6
 9 1 11 10 3.1
 -9 1 -11 8.1 5
 9 1 11 14.6 4.9
 9 1 11 8.2 4.2
 10 -1 11 66.59 10.1
 10 -1 11 74.79 9.6
 -10 -1 -11 60.99 9.9
 -10 -1 -11 59.49 8.8
 10 -1 11 64.89 10.2
 10 1 11 86.39 10.9
 -10 1 -11 52.69 10.5
 10 1 11 71.69 9.7
 -11 -1 -11 98.59 13.8
 11 -1 11 98.59 13
 -11 -1 -11 115.09 11.6
 11 -1 11 107.49 11.8
 11 -1 11 92.09 11.6
 11 1 11 93.19 12.2
 -11 1 -11 89.79 13.2
 11 1 11 109.99 11.3
 12 -1 11 62.79 10.9
 12 -1 11 43.8 9.5
 -12 -1 -11 43 9.7
 12 -1 11 52.89 8.9
 -12 -1 -11 63.69 9.6
 -12 1 -11 48.8 10.5
 12 1 11 48.8 8.4
 12 1 11 63.39 10.2
 -13 -1 -11 -0.2 6.7
 13 -1 11 9.1 4.4
 13 -1 11 2.2 5.8
 13 -1 11 -0.7 4.9
 13 1 11 4.9 5.2
 13 1 11 -1.6 4.5
 -13 1 -11 10.4 8.9
 14 -1 11 10.2 6.4
 14 -1 11 19.7 7.9
 -14 -1 -11 15.3 8.9
 14 1 11 15.4 8.7
 14 1 11 18.4 7.8
 -14 1 -11 11.7 9.5
 15 -1 11 1.4 7.5
 15 -1 11 17.5 8.3
 -15 -1 -11 5 10.1
 15 1 11 -8.9 5.6
 15 1 11 9 7.7
 -15 -2 11 -0.5 9.4
 15 -2 -11 0 8.7
 15 -2 -11 -5.9 6.2
 15 -2 -11 8.8 10
 15 2 -11 -5.2 5
 15 2 -11 8.7 6.8
 15 2 -11 -6.7 6.4
 -15 2 11 14.3 13.3
 -14 -2 11 68.69 11.6
 14 -2 -11 59.69 11.4
 14 -2 -11 67.79 11.9
 14 -2 -11 78.09 14.3
 14 2 -11 40.2 8
 14 2 -11 46.9 8.9
 14 2 -11 53.89 11
 -14 2 11 56.49 15.8
 13 -2 -11 13.9 6.9
 -13 -2 11 -3.3 8.6
 13 -2 -11 16.9 6.5
 13 2 -11 11 5
 -13 2 11 27.1 9.7
 13 2 -11 18 6.9
 13 2 -11 3.7 4.8
 13 2 -11 17.4 5.5
 12 -2 -11 84.89 12.1
 12 -2 -11 77.99 11.5
 -12 -2 11 93.79 12
 12 2 -11 89.99 12.8
 12 2 -11 79.59 9.8
 -12 2 11 59.59 10
 12 2 -11 62.39 8.6
 -12 2 11 90.49 16.6
 12 2 -11 80.99 11.4
 12 2 -11 80.89 9.3
 -11 -2 11 4.8 5.9
 11 -2 -11 18 6
 11 -2 -11 17.5 7.2
 11 -2 -11 15.3 4.8
 -11 2 11 6.7 5.7
 11 2 -11 16.1 4.9
 11 2 -11 3 4.6
 11 2 -11 7.7 7.8
 11 2 -11 12.4 4.7
 -11 2 11 5.7 13.6
 11 2 -11 9.5 4.4
 -10 -2 11 1.6 6
 10 -2 -11 10.3 5.2
 10 -2 -11 15.5 5.7
 10 -2 -11 16.1 4.7
 10 2 -11 19.3 5.8
 10 2 -11 19.7 4.2
 10 2 -11 19.6 6.4
 -10 2 11 9.8 5.8
 -10 2 11 36.4 10
 10 2 -11 21.2 4.5
 9 -2 -11 -1.9 3.8
 9 -2 -11 -1.4 3.9
 9 2 -11 0.4 2.6
 9 2 -11 -3.8 3.7
 9 2 -11 -3.8 2.7
 9 2 -11 -4 3.3
 -9 2 11 0 5.9
 -8 -2 11 -0.1 4.6
 8 -2 -11 0.8 3.6
 8 -2 -11 4 3.6
 8 -2 -11 3.4 2.8
 -8 -2 11 -2.9 3.6
 8 -2 -11 4.3 4.6
 8 2 -11 1.7 2.6
 8 2 -11 4 4
 -8 2 11 -3.3 3.4
 -8 2 11 -1.6 5
 8 2 -11 -0.4 2.5
 8 2 -11 2.3 3.4
 7 -2 -11 8.7 4.9
 -7 -2 11 14 5.5
 7 -2 -11 11.7 4.3
 7 -2 -11 15.5 3.5
 -7 -2 11 11.9 3.6
 7 -2 -11 10.7 3.6
 7 2 -11 9.3 4.2
 7 2 -11 13 3.2
 -7 2 11 9 4
 7 2 -11 11.9 3.2
 -7 2 11 7.7 6.3
 7 2 -11 14.8 5.1
 -6 -2 11 -1.7 3.3
 6 -2 -11 1.8 3.7
 -6 -2 11 -0.4 2.4
 6 -2 -11 1.9 3
 6 -2 -11 -0.4 4.3
 6 -2 -11 1.6 2.8
 -6 -2 11 -1 4.1
 6 2 -11 5 3.5
 6 2 -11 2.8 2.7
 6 2 -11 -0.5 3.7
 -6 2 11 0.7 4.4
 -6 2 11 -1.3 2.8
 6 2 -11 0.5 2.1
 -6 2 11 -2.8 2.6
 -5 -2 11 53.99 7.4
 5 -2 -11 69.39 9
 5 -2 -11 70.89 9.2
 5 -2 -11 79.09 7.5
 -5 -2 11 88.59 9.4
 -5 -2 11 71.89 12.8
 5 -2 -11 74.99 8.8
 -5 2 11 69.49 9.3
 5 2 -11 71.89 11.3
 5 2 -11 72.29 8.2
 5 2 -11 62.79 5.9
 -5 2 11 73.89 8.2
 -5 2 11 84.79 10.5
 -4 -2 11 158.98 8.8
 4 -2 -11 144.59 13.8
 4 -2 -11 175.78 18.1
 4 -2 -11 159.88 10.2
 4 -2 -11 154.98 14.8
 -4 -2 11 164.78 11
 -4 -2 11 153.98 9.9
 -4 -2 11 152.58 13.5
 4 2 -11 145.39 11.2
 4 2 -11 177.08 11.1
 4 2 -11 144.19 10.2
 -4 2 11 154.58 11
 4 2 -11 159.58 9.5
 -4 2 11 152.28 13.1
 3 -2 -11 71.39 7.3
 3 -2 -11 48.9 7.7
 -3 -2 11 62.29 6.2
 3 -2 -11 40.4 6.9
 3 -2 -11 46.6 6.7
 -3 -2 11 61.99 8
 -3 -2 11 53.89 5.5
 -3 -2 11 46.6 6.5
 -3 2 11 49.99 7.3
 3 2 -11 53.99 6.7
 3 2 -11 50.89 5.4
 3 2 -11 60.69 6
 3 2 -11 53.29 7.3
 -3 2 11 66.39 8.5
 -3 2 11 60.99 7.6
 -3 2 11 58.19 8.5
 -2 -2 11 -2.2 3.3
 2 -2 -11 9.5 3.9
 2 -2 -11 5.3 4
 -2 -2 11 5.2 2.8
 -2 -2 11 8.8 3.7
 2 -2 -11 5.3 4.6
 2 -2 -11 11.3 4.2
 -2 -2 11 11.3 2.7
 2 2 -11 7.8 2.7
 2 2 -11 8.1 2.6
 -2 2 11 12 4.1
 2 2 -11 10 4.2
 -2 2 11 9.3 4.2
 -2 2 11 6.1 3.7
 2 2 -11 6.3 2.8
 1 -2 -11 42.5 6
 1 -2 -11 47 7.5
 1 -2 -11 56.29 7.4
 -1 -2 11 52.99 4.8
 -1 -2 11 48.7 6.8
 -1 -2 11 48.9 6.1
 1 -2 -11 62.49 9
 -1 -2 11 56.99 6.6
 1 2 -11 43.8 4.5
 -1 2 11 43.5 6.9
 -1 2 11 43.7 6.4
 1 2 -11 48.3 5.6
 1 2 -11 48.6 7.5
 -1 2 11 47.8 7.1
 0 -2 -11 153.68 11.5
 0 -2 -11 165.38 11.7
 0 -2 11 154.48 9.6
 0 -2 11 144.59 9.2
 0 -2 -11 147.49 9.9
 0 -2 11 136.39 10.6
 0 -2 -11 143.89 12.5
 0 -2 11 159.28 9.7
 0 -2 11 143.99 7.5
 0 2 -11 151.08 10.7
 0 2 -11 156.08 7.3
 0 2 11 153.08 11.4
 0 2 11 138.69 11.2
 0 2 -11 142.59 9.3
 0 2 11 148.19 9.5
 -1 -2 -11 94.89 7.8
 1 -2 11 92.99 5.2
 -1 -2 -11 103.39 8.9
 -1 -2 -11 109.59 10.5
 1 -2 11 93.99 6.5
 1 -2 11 100.29 9.6
 -1 -2 -11 98.09 9.3
 1 -2 11 93.79 8.2
 1 -2 11 90.49 7
 -1 2 -11 102.89 5.6
 1 2 11 106.69 9.9
 -1 2 -11 91.49 8
 1 2 11 88.19 9.1
 -1 2 -11 95.99 8.8
 1 2 11 85.69 7
 1 2 11 96.69 8.4
 2 -2 11 193.38 9.7
 -2 -2 -11 190.78 11.7
 2 -2 11 208.98 12
 -2 -2 -11 202.68 13.7
 -2 -2 -11 189.58 10.8
 -2 -2 -11 177.98 11.9
 2 -2 11 182.18 8.9
 2 -2 11 174.58 12.5
 2 -2 11 190.18 8.5
 2 2 11 196.48 11
 -2 2 -11 202.08 9
 -2 2 -11 201.08 12
 2 2 11 174.08 12.8
 2 2 11 194.68 13
 -2 2 -11 193.28 12
 2 2 11 189.28 9
 3 -2 11 36.5 4
 3 -2 11 41.8 5.4
 3 -2 11 26.8 6.5
 3 -2 11 42.6 5
 3 -2 11 31.9 5.6
 -3 -2 -11 24.7 6.5
 -3 -2 -11 47.2 5.9
 -3 -2 -11 30.6 5.9
 3 2 11 36.8 7
 -3 2 -11 40.7 6.5
 3 2 11 34.4 3.9
 -3 2 -11 39.1 5
 -3 2 -11 37.7 6.2
 3 2 11 52.89 6.2
 4 -2 11 3.3 2.7
 4 -2 11 6 6.6
 -4 -2 -11 2.5 5.1
 4 -2 11 -1.1 3.4
 4 -2 11 0.1 2.4
 4 -2 11 3.6 1.7
 -4 -2 -11 1.7 2.7
 -4 -2 -11 -3.9 3.8
 4 2 11 4.4 3
 -4 2 -11 -2 3
 -4 2 -11 1.8 2.7
 4 2 11 3.8 3.9
 -5 -2 -11 183.18 13.2
 -5 -2 -11 190.88 12.6
 5 -2 11 185.48 14.1
 -5 -2 -11 180.38 10.9
 5 -2 11 177.28 12.9
 5 -2 11 177.68 10.3
 -5 -2 -11 198.48 15.5
 -5 2 -11 202.58 11.6
 -5 2 -11 177.48 13.9
 5 2 11 177.48 13.5
 5 2 11 180.18 10.2
 -5 2 -11 168.98 10.8
 5 2 11 184.08 13.2
 6 -2 11 150.58 12.8
 6 -2 11 163.78 10.6
 6 -2 11 144.89 15.7
 -6 -2 -11 137.79 11.4
 -6 -2 -11 159.68 14.8
 -6 -2 -11 168.78 12.8
 -6 -2 -11 158.18 10.5
 6 2 11 158.38 10.1
 -6 2 -11 155.88 14.1
 6 2 11 181.38 13.9
 -6 2 -11 156.98 11
 -6 2 -11 167.68 10.9
 6 2 11 163.68 12.7
 7 -2 11 40.9 6.7
 -7 -2 -11 48.7 8.5
 -7 -2 -11 35.7 5.8
 7 -2 11 42.5 8.3
 -7 -2 -11 46.4 9.3
 7 -2 11 42.9 5.6
 -7 2 -11 49.7 6.6
 7 2 11 40 8.2
 -7 2 -11 50.89 9.6
 -7 2 -11 32.3 4.7
 7 2 11 38.7 5.9
 7 2 11 48.6 8
 -8 -2 -11 140.29 13.4
 -8 -2 -11 110.89 10.6
 8 -2 11 142.39 11.5
 8 -2 11 120.09 12.9
 8 -2 11 131.39 9.4
 -8 -2 -11 129.29 15.1
 -8 2 -11 130.79 9
 8 2 11 121.49 9.6
 -8 2 -11 156.48 15.2
 -8 2 -11 143.29 9.8
 8 2 11 134.39 12.5
 -9 -2 -11 29.4 8.2
 -9 -2 -11 21.2 5.9
 9 -2 11 32.9 6.9
 9 -2 11 30.9 7.4
 -9 -2 -11 35.1 10.8
 9 -2 11 51.69 7.1
 -9 2 -11 48.4 11
 9 2 11 29.6 5.7
 -9 2 -11 23.4 5.3
 9 2 11 27 6.8
 10 -2 11 38.9 6.8
 10 -2 11 32.3 8
 10 -2 11 36.9 7.7
 -10 -2 -11 37.2 9.8
 10 2 11 37.4 6.3
 -10 2 -11 45.8 10.9
 10 2 11 40.3 8.8
 -10 2 -11 19.5 5.9
 11 -2 11 10.1 4.6
 11 -2 11 -0.3 5.3
 11 -2 11 7.2 5.2
 -11 -2 -11 -2.6 7.2
 -11 2 -11 15.8 8.9
 11 2 11 0.7 3.5
 12 -2 11 6.3 5.5
 -12 -2 -11 1.2 8
 12 -2 11 11.6 5.3
 12 -2 11 -2.9 4.7
 12 2 11 13.3 7.4
 -12 2 -11 2.5 15.4
 12 2 11 8.2 4.6
 13 -2 11 -5.6 4.6
 13 -2 11 7.6 4.6
 13 -2 11 -4.8 5.6
 13 2 11 -9.2 4.1
 -13 2 -11 -6.4 8.4
 13 2 11 -2.4 5.1
 14 -2 11 6.5 5.6
 -14 -2 -11 4.8 10.2
 14 -2 11 -5.7 5.5
 14 -2 11 2.5 7.1
 14 2 11 -4.2 4.9
 -14 2 -11 17.2 11.6
 14 2 11 8.6 6.2
 -15 -2 -11 -8.2 10.8
 15 -2 11 9.2 7.6
 15 -2 11 12.8 6.9
 -15 2 -11 9.8 11.9
 -14 -3 11 20.7 7.8
 14 -3 -11 15.3 9.6
 14 -3 -11 0.7 6.8
 14 -3 -11 4.3 6.2
 14 3 -11 2.9 7
 13 -3 -11 28 9.8
 13 -3 -11 26.7 8.7
 13 -3 -11 20.7 7.6
 13 3 -11 40.4 7.8
 -13 3 11 37.9 13
 13 3 -11 33.4 6.7
 -12 -3 11 10.2 7.2
 12 -3 -11 10.2 4.5
 12 -3 -11 7.6 6.6
 12 -3 -11 17.9 7.3
 12 -3 -11 10.5 5.9
 12 3 -11 27.2 7.8
 -12 3 11 9.2 10.3
 12 3 -11 14.4 5.1
 11 -3 -11 28.3 8.5
 11 -3 -11 24.1 5.6
 11 -3 -11 18.9 6.6
 11 3 -11 24 6
 -11 3 11 22.6 10.6
 -11 3 11 19.7 8.5
 11 3 -11 22.4 7.6
 11 3 -11 21.1 6.7
 10 -3 -11 31.4 5.4
 10 -3 -11 25.6 10.3
 10 -3 -11 30.9 8.1
 10 3 -11 35.5 8.7
 -10 3 11 27 8
 10 3 -11 22.7 8.7
 10 3 -11 31.3 7.8
 -10 3 11 25 10.4
 9 -3 -11 -1.4 5.4
 9 -3 -11 1.1 4.6
 9 -3 -11 -2.2 3.5
 9 3 -11 2.5 5.2
 -9 3 11 1 5.4
 9 3 -11 2.7 3.6
 -9 3 11 2.9 9.2
 9 3 -11 7 4.6
 9 3 -11 0.1 4.9
 8 -3 -11 2.9 3.8
 -8 -3 11 -0.4 3.7
 8 -3 -11 0.1 4.6
 8 -3 -11 5.4 4.1
 8 -3 -11 1.8 4.2
 8 3 -11 1.1 4.8
 8 3 -11 2.3 3
 -8 3 11 -6.8 4.4
 8 3 -11 -0.9 4.6
 -8 3 11 5.4 6.4
 7 -3 -11 4.2 4.1
 7 -3 -11 4 3.9
 7 -3 -11 12.2 5.5
 7 -3 -11 10.9 4.9
 -7 3 11 1.2 4.9
 7 3 -11 0.2 4.2
 -7 3 11 6.2 6.9
 7 3 -11 14.1 5.5
 6 -3 -11 -4.6 3.5
 6 -3 -11 2.8 4.6
 6 -3 -11 14.9 5.1
 6 -3 -11 10.4 4
 6 3 -11 -0.4 4.5
 -6 3 11 9.8 6.1
 -6 3 11 5.7 4.8
 6 3 -11 6.3 7.7
 5 -3 -11 3.3 7.7
 5 -3 -11 13.8 4.4
 -5 -3 11 0.5 3.8
 5 -3 -11 4.8 4.4
 5 -3 -11 11.9 4.5
 5 3 -11 11.4 5.5
 5 3 -11 9.6 5
 -5 3 11 13 6.3
 -5 3 11 7.2 4.5
 4 -3 -11 47.7 7.9
 -4 -3 11 56.79 5.1
 4 -3 -11 47.7 8.2
 4 -3 -11 54.49 8.5
 -4 -3 11 35.4 5.7
 4 -3 -11 53.39 7.9
 -4 3 11 53.19 8.5
 4 3 -11 49.1 9.4
 4 3 -11 53.29 7.7
 4 3 -11 46.4 4.3
 -4 3 11 39.8 7.7
 -4 3 11 48.7 9.5
 3 -3 -11 84.89 10.2
 3 -3 -11 93.19 9.5
 -3 -3 11 65.69 7.6
 -3 -3 11 84.99 6.4
 3 -3 -11 74.69 10.8
 -3 -3 11 82.59 9.9
 -3 -3 11 72.89 15.2
 3 -3 -11 78.49 8.9
 -3 3 11 66.89 9.3
 -3 3 11 79.39 10.3
 -3 3 11 89.69 11
 3 3 -11 65.59 7.5
 3 3 -11 82.39 8.6
 3 3 -11 67.99 10.2
 -2 -3 11 115.39 8.3
 -2 -3 11 111.29 8
 2 -3 -11 122.69 10.9
 -2 -3 11 117.09 11.7
 2 -3 -11 141.59 13
 2 -3 -11 123.99 16.2
 -2 -3 11 120.89 11.1
 2 -3 -11 120.89 11
 -2 3 11 98.59 11.2
 2 3 -11 113.19 11.4
 2 3 -11 131.09 8.2
 -2 3 11 110.99 11.9
 2 3 -11 123.99 9.4
 1 -3 -11 11.1 5
 -1 -3 11 15.2 3.9
 -1 -3 11 11.4 3
 1 -3 -11 7.2 3.8
 -1 -3 11 1.4 4.3
 -1 -3 11 7.5 4.7
 1 -3 -11 3.9 4.3
 1 -3 -11 12.4 5.4
 -1 -3 11 10.6 5.5
 -1 -3 11 9.4 3.3
 1 -3 -11 12.3 4.3
 1 3 -11 10.6 3.9
 -1 3 11 6.8 5.2
 1 3 -11 16.2 5.7
 -1 3 11 9.8 4.8
 -1 3 11 14.4 5.4
 1 3 -11 9.8 3.3
 0 -3 -11 115.99 11
 0 -3 -11 108.39 11.7
 0 -3 11 105.69 8.5
 0 -3 -11 92.59 10.6
 0 -3 11 93.29 8.7
 0 -3 11 99.99 11.1
 0 -3 -11 112.79 12.7
 0 -3 -11 103.29 9.2
 0 -3 11 111.99 8.6
 0 -3 11 97.09 9.5
 0 3 11 102.39 9.3
 0 3 -11 93.59 8.5
 0 3 -11 109.89 8.2
 0 3 -11 81.09 10.7
 0 3 11 99.89 11.5
 0 3 11 119.79 11.9
 -1 -3 -11 -0.6 4.6
 1 -3 11 -0.8 3.1
 1 -3 11 -2 2.6
 1 -3 11 0.9 3.6
 -1 -3 -11 -0.7 5.3
 -1 -3 -11 6.1 3.5
 -1 -3 -11 3.2 4.5
 1 -3 11 2.4 3
 -1 -3 -11 3.9 4.4
 1 -3 11 3.7 5.1
 -1 3 -11 -0.7 3.8
 -1 3 -11 -2.5 3.1
 1 3 11 -0.2 3
 -1 3 -11 1.8 2.9
 1 3 11 -1.7 3.9
 -2 -3 -11 6.2 4.6
 2 -3 11 -2.5 3.2
 2 -3 11 4.9 3.4
 -2 -3 -11 2.1 4.8
 2 -3 11 -0.3 3
 2 -3 11 -3 5.6
 -2 -3 -11 4.2 3.2
 2 -3 11 3.4 2.9
 2 -3 11 2 2.3
 2 3 11 0.9 4.6
 -2 3 -11 -7.1 3
 -2 3 -11 2 4.4
 2 3 11 -1.8 2.7
 3 -3 11 3.8 2.8
 3 -3 11 4.1 3.9
 3 -3 11 17.7 4.7
 3 -3 11 -1 3.2
 3 -3 11 3 2.5
 -3 -3 -11 7.6 3.2
 -3 -3 -11 13 4.5
 -3 -3 -11 4.3 5.5
 -3 3 -11 2.4 4.3
 -3 3 -11 3.5 3
 -3 3 -11 -0.4 3.9
 3 3 11 0.9 2.4
 3 3 11 6.8 5
 4 -3 11 90.59 9.1
 4 -3 11 119.79 8.6
 4 -3 11 120.89 11.9
 4 -3 11 111.49 10.2
 -4 -3 -11 115.29 8.1
 -4 -3 -11 131.69 14.4
 -4 3 -11 123.49 11.6
 4 3 11 121.49 8.7
 -4 3 -11 121.29 9.8
 -4 3 -11 90.29 11.2
 4 3 11 110.79 12.5
 -5 -3 -11 175.98 10.2
 5 -3 11 183.88 13.1
 5 -3 11 187.68 14.2
 -5 -3 -11 201.28 18.5
 5 3 11 204.38 10.8
 -5 3 -11 193.08 14.7
 5 3 11 206.98 16.5
 -6 -3 -11 31.2 4.7
 6 -3 11 35.4 7
 6 -3 11 20.7 6.7
 6 -3 11 45.2 6.6
 -6 -3 -11 30.9 8.7
 6 3 11 34.6 8.5
 -6 3 -11 28.4 8.8
 -6 3 -11 37.9 6.7
 6 3 11 30.3 4.7
 -6 3 -11 30.3 9.7
 -7 -3 -11 126.19 9
 -7 -3 -11 119.99 16.7
 7 -3 11 116.89 13
 7 -3 11 120.59 10.7
 7 3 11 112.99 13.8
 -7 3 -11 110.09 11.9
 -7 3 -11 125.79 15.5
 7 3 11 123.69 8.5
 7 3 11 118.69 12.4
 8 -3 11 19.4 5.6
 -8 -3 -11 16.5 4
 -8 -3 -11 16.5 8.6
 8 -3 11 20 6.9
 8 3 11 19.7 4.2
 -8 3 -11 18.3 8.9
 8 3 11 11.9 6.5
 8 3 11 16.6 6.4
 -8 3 -11 7 5.6
 -9 -3 -11 6 7.5
 9 -3 11 2.5 4.1
 9 -3 11 -1.4 6.9
 9 -3 11 3.3 3.5
 9 3 11 4.1 5.1
 9 3 11 -4.8 5.8
 9 3 11 -1.8 3
 -9 3 -11 -4.3 4.5
 -9 3 -11 11.9 8.3
 10 -3 11 1.7 7.9
 10 -3 11 11.3 6.5
 10 -3 11 2.3 4.3
 -10 -3 -11 9.4 10
 -10 3 -11 18.9 9.7
 -10 3 -11 10.8 4.7
 10 3 11 13.9 4.1
 11 -3 11 3.4 5.2
 11 -3 11 4.9 5
 -11 -3 -11 -6.1 8.1
 11 -3 11 1.6 5.1
 11 3 11 11 7.9
 -11 3 -11 -4.3 6.7
 -11 3 -11 19.5 9.4
 11 3 11 -2.7 3.5
 12 -3 11 23.1 7.5
 12 -3 11 19 8.3
 -12 -3 -11 27.7 10.3
 12 -3 11 11.5 6.3
 12 3 11 28.8 8.7
 12 3 11 21.5 10.1
 -12 3 -11 22.9 11.2
 13 -3 11 48.9 11
 -13 -3 -11 34.7 13.6
 13 -3 11 44.1 8.1
 13 -3 11 46.1 11.4
 13 3 11 42.9 11.7
 13 3 11 26.6 7
 -13 3 -11 40.2 14.5
 13 3 11 49 10.6
 14 -3 11 27.7 9.7
 -14 -3 -11 27.4 13.7
 14 -3 11 27.9 8.7
 14 -3 11 42.7 8.4
 14 3 11 10.2 7.6
 14 3 11 14.3 10.3
 -14 3 -11 12.2 13.3
 12 -4 -11 20.1 15.5
 -12 -4 11 1.1 7.2
 12 -4 -11 -0.4 4.1
 12 -4 -11 -16.3 10.2
 12 -4 -11 -3.2 6.2
 12 4 -11 5.2 6.5
 12 4 -11 3.5 8.1
 11 -4 -11 -7.6 6
 11 -4 -11 -4.8 4.8
 11 -4 -11 -9.4 5.5
 11 4 -11 -10 6.6
 -11 4 11 2.7 10
 11 4 -11 -0.9 6.5
 10 -4 -11 7 6.5
 10 -4 -11 4 5.9
 10 -4 -11 2.9 6.2
 10 -4 -11 3.1 4.1
 -10 4 11 8.7 9
 10 4 -11 6.7 5.5
 10 4 -11 13.5 11.8
 9 -4 -11 9.4 6.2
 9 -4 -11 10.7 6.7
 -9 -4 11 3.4 7.5
 9 -4 -11 -2.7 5.3
 9 4 -11 -1.8 5.5
 9 4 -11 -2.7 5.7
 -9 4 11 6 8.3
 8 -4 -11 6 6.2
 8 -4 -11 16.1 9.9
 8 -4 -11 -6.2 4.1
 -8 -4 11 17.9 6.9
 8 4 -11 2 6.5
 8 4 -11 5.8 6.3
 -8 4 11 -6.3 7.4
 7 -4 -11 9.7 4.7
 7 -4 -11 8.3 8.5
 7 -4 -11 3.8 5.6
 -7 -4 11 13.1 7.2
 7 4 -11 17.6 7.7
 -7 4 11 1.5 6.9
 7 4 -11 21.3 7
 6 -4 -11 87.59 12.3
 6 -4 -11 94.19 12.5
 -6 -4 11 83.29 13.9
 6 -4 -11 93.49 10.4
 -6 4 11 89.39 14.6
 6 4 -11 82.29 13.4
 6 4 -11 70.39 10.9
 5 -4 -11 19.9 6.9
 5 -4 -11 27.8 6.6
 5 -4 -11 35.3 7.8
 5 4 -11 33.2 7.8
 -5 4 11 18.9 7.1
 5 4 -11 42.1 9.4
 -5 4 11 24.4 8.9
 4 -4 -11 10.8 5.5
 -4 -4 11 3.8 4.8
 4 -4 -11 9.2 5.4
 4 -4 -11 6.8 6.5
 -4 4 11 17.6 6.7
 -4 4 11 7.8 6.4
 4 4 -11 11.3 6.4
 4 4 -11 14.4 6.2
 3 -4 -11 -2.1 4.8
 -3 -4 11 2.1 2.3
 3 -4 -11 -0.9 4.4
 -3 -4 11 -0.6 4.1
 3 4 -11 6.5 5.1
 -3 4 11 -0.2 5.3
 -3 4 11 -5.9 4.7
 3 4 -11 -3 4.5
 -2 -4 11 71.09 8.4
 2 -4 -11 81.59 11.8
 -2 -4 11 86.49 7.2
 2 -4 -11 83.19 11.1
 2 -4 -11 67.99 10.9
 2 4 -11 65.59 11.9
 -2 4 11 80.99 11.9
 2 4 -11 103.59 16.3
 -2 4 11 87.09 12
 1 -4 -11 -4.7 4.9
 1 -4 -11 16.5 6.7
 -1 -4 11 8.1 3.8
 -1 -4 11 3.9 3.7
 1 -4 -11 9.9 5.4
 -1 4 11 3.9 5.3
 -1 4 11 13 5.9
 1 4 -11 9.1 5.9
 1 4 -11 -2.5 6
 0 -4 -11 108.39 11.2
 0 -4 -11 131.59 14.9
 0 -4 11 118.89 8.5
 0 -4 -11 141.79 14.7
 0 -4 11 106.59 16.9
 0 -4 11 117.39 13.6
 0 -4 11 112.19 9.7
 0 4 -11 131.49 14
 0 4 -11 146.39 16.3
 0 4 11 111.19 13.6
 0 4 11 118.59 11.8
 1 -4 11 93.59 9.4
 1 -4 11 67.09 9.3
 1 -4 11 94.79 7.8
 -1 -4 -11 92.69 9.9
 -1 -4 -11 94.19 12.4
 -1 -4 -11 67.59 12.1
 -1 4 -11 99.19 12.7
 1 4 11 83.59 9.7
 1 4 11 92.29 12.5
 -1 4 -11 89.19 9.4
 2 -4 11 23.8 4
 2 -4 11 30.7 6.7
 -2 -4 -11 17.5 5
 2 -4 11 19 6.2
 2 -4 11 17.1 5.1
 -2 -4 -11 31 8.9
 2 4 11 28.1 8.5
 -2 4 -11 36.3 9.6
 2 4 11 30.6 5.8
 -3 -4 -11 29.3 4.8
 3 -4 11 18.7 6.8
 3 -4 11 27.9 6.2
 3 -4 11 19.6 4.7
 3 -4 11 28.8 4.8
 -3 -4 -11 26.4 8.9
 3 4 11 28 8.2
 -3 4 -11 21.9 6.7
 3 4 11 22.9 4.4
 4 -4 11 11.8 5.3
 4 -4 11 10.9 4.8
 -4 -4 -11 12.5 4.2
 -4 -4 -11 22.3 8.7
 4 4 11 17.3 6.9
 -4 4 -11 17.2 6.7
 -5 -4 -11 9 3.3
 5 -4 11 3.1 3.8
 -5 -4 -11 -4.5 6.4
 5 -4 11 6.1 2.8
 5 -4 11 0.6 3.3
 5 -4 11 -2.8 4.3
 -5 4 -11 8.2 5.3
 5 4 11 -0.1 5.7
 6 -4 11 5.6 5.3
 6 -4 11 3 3.7
 -6 -4 -11 -3.2 12
 -6 4 -11 5.5 5.8
 7 -4 11 22.8 5.9
 -7 -4 -11 4.9 8.2
 7 -4 11 29.1 8.4
 7 4 11 21 8
 -7 4 -11 33.5 7.2
 8 -4 11 39.9 8.9
 8 -4 11 33.2 7
 -8 -4 -11 36.8 11.8
 -8 4 -11 33.5 11.7
 -8 4 -11 36.3 8.4
 8 4 11 32.4 10
 9 -4 11 116.19 15.2
 -9 -4 -11 105.19 17.5
 -9 4 -11 131.59 12.8
 9 4 11 117.59 16.8
 -9 4 -11 126.69 19.3
 -10 -4 -11 -2.2 8.7
 10 -4 11 -0.1 5.9
 10 -4 11 13.3 6.3
 -10 4 -11 4 7.1
 10 4 11 2 8.3
 -10 4 -11 -15.3 8.5
 -11 -4 -11 -6.2 8.5
 11 -4 11 -7.6 4.9
 11 -4 11 2.4 7.5
 11 -4 11 3.6 4.1
 -11 4 -11 -14.3 10.8
 11 4 11 2.7 8.1
 12 -4 11 27.8 12.1
 -12 -4 -11 -11 11.9
 12 -4 11 7.7 7.2
 12 -4 11 21.8 6.1
 12 4 11 9 9.1
 10 -5 -11 44.7 18.5
 10 -5 -11 -10.8 6.6
 10 -5 -11 -0.3 4.9
 10 5 -11 3.1 9.3
 10 5 -11 4.4 7.9
 -10 5 11 -13.2 10.6
 9 -5 -11 -8.5 5
 9 -5 -11 19.5 8.9
 9 -5 -11 2.6 6.8
 9 -5 -11 8.8 8.6
 9 5 -11 17.4 8.3
 9 5 -11 -10.2 6.1
 -9 5 11 7.9 12.1
 8 -5 -11 17.3 5.8
 8 -5 -11 13.3 8
 8 -5 -11 12.7 8.2
 8 -5 -11 24.8 7.3
 8 5 -11 24.4 9
 8 5 -11 24.2 8.7
 -8 5 11 10.9 10.2
 7 -5 -11 14.9 7.3
 7 -5 -11 3.5 6.2
 7 -5 -11 18.8 6.7
 7 -5 -11 3.8 5.3
 7 5 -11 1.4 7.4
 7 5 -11 9.1 8.5
 -7 5 11 18.3 9
 6 -5 -11 9 5.4
 6 -5 -11 20.6 8
 6 -5 -11 32.7 8.8
 6 5 -11 34.9 10.4
 -6 5 11 22.4 9.7
 6 5 -11 40.9 9.7
 5 -5 -11 1.1 5.4
 5 -5 -11 2.1 5.4
 5 -5 -11 -3.8 5.2
 5 5 -11 -8.2 5
 5 5 -11 -3.4 6.1
 -5 5 11 12.3 7.5
 4 -5 -11 -1.8 6
 4 -5 -11 8.5 6.1
 4 -5 -11 4.7 6.6
 4 5 -11 3.8 6.4
 4 5 -11 21.4 7
 -4 5 11 1.5 7.2
 -4 5 11 1.4 11.7
 3 -5 -11 24.5 9.9
 3 -5 -11 41.3 8.4
 3 -5 -11 21.7 14.1
 3 5 -11 43.2 10.7
 -3 5 11 38.4 10.2
 3 5 -11 44.2 9.8
 -3 5 11 33.3 9.9
 2 -5 -11 2.9 5.9
 -2 -5 11 -2.7 3.4
 2 -5 -11 2.7 11.1
 2 -5 -11 -1.2 5.9
 -2 5 11 3.6 6.5
 2 5 -11 -2.4 6.6
 2 5 -11 -4.4 5.9
 -2 5 11 2.1 6.8
 1 -5 -11 6.4 6
 -1 -5 11 3.9 3.7
 -1 -5 11 6.8 4.9
 1 -5 -11 -13.1 10.8
 1 5 -11 8.7 7.3
 -1 5 11 -1.8 5.2
 1 5 -11 -0.6 5.4
 -1 5 11 6.6 7.6
 0 -5 -11 3.1 6.7
 0 -5 -11 1.5 6.4
 0 -5 -11 -1.7 9.2
 0 5 11 -5.3 4.2
 0 5 11 -5.7 5.9
 0 5 -11 0.2 6.5
 0 5 -11 9.7 6
 1 -5 11 -5.1 3.7
 -1 -5 -11 2.6 6.9
 -1 -5 -11 9.4 7
 1 -5 11 -2.7 5.5
 1 -5 11 0.5 3.9
 -1 5 -11 14.1 7.6
 1 5 11 -1.3 4.9
 1 5 11 0 5.8
 -1 5 -11 -5.9 5.3
 2 -5 11 6 5.4
 2 -5 11 -2.8 3.8
 -2 -5 -11 -5.4 6.4
 2 -5 11 -6.8 3.1
 -2 -5 -11 1.8 6.2
 2 5 11 -3.5 6.7
 -2 5 -11 -0.8 5.8
 2 5 11 -7.3 4.2
 3 -5 11 1.4 4.8
 3 -5 11 -6.7 4.3
 -3 -5 -11 -12.9 6.2
 3 -5 11 8.5 6.8
 3 5 11 7 8.1
 -3 5 -11 -10.3 8.2
 4 -5 11 -8.2 3.6
 4 -5 11 1 4.7
 -4 -5 -11 -5.4 6.8
 4 -5 11 -6.5 4.7
 4 -5 11 2.8 4.7
 4 5 11 15.4 7.4
 -5 -5 -11 -1.9 8.6
 5 -5 11 -0.6 4.1
 5 -5 11 2 4.1
 5 -5 11 -2.3 3.8
 5 -5 11 -9.3 4.7
 5 5 11 -0.6 6.3
 -5 5 -11 9.7 7.9
 6 -5 11 -10.1 4.5
 6 -5 11 1.7 4.5
 -6 -5 -11 7.1 9.4
 -6 5 -11 -1.6 7.4
 6 5 11 8.1 8.1
 -7 -5 -11 13.7 9.6
 7 -5 11 11.5 6.3
 7 -5 11 -1.8 4.9
 7 5 11 -9.8 6.4
 -7 5 -11 -2.7 7.3
 8 -5 11 15.5 6.7
 -8 -5 -11 -1.5 10
 8 -5 11 27.4 8.8
 -8 5 -11 14.1 8
 8 5 11 27.2 10
 9 -5 11 -9 7
 9 -5 11 3 5.2
 9 5 11 -9.2 13.8
 -9 5 -11 -7.7 8.8
 10 -5 11 28.3 12.7
 -10 -5 -11 7 12.7
 10 -5 11 8.4 6.3
 10 5 11 27.1 11.1
 6 -6 -11 -5.9 6.4
 6 -6 -11 30.3 8.3
 6 -6 -11 -0.8 7.7
 6 -6 -11 7.8 6.7
 6 6 -11 10.1 9.7
 -6 6 11 9.7 11.8
 6 6 -11 14.1 9.6
 5 -6 -11 1.6 7.6
 5 -6 -11 -6.9 7.5
 5 -6 -11 17.3 7.6
 5 -6 -11 5 7.2
 5 6 -11 7 9.3
 5 6 -11 6.7 9.2
 -5 6 11 6 10.2
 4 -6 -11 5 6.2
 4 -6 -11 7.3 6.6
 4 -6 -11 2.4 6.7
 4 -6 -11 7 7.3
 -4 6 11 5.5 8.6
 4 6 -11 -6.8 7.1
 -4 6 11 -8.8 11.7
 3 -6 -11 -7.4 6.1
 3 -6 -11 -5.4 6.6
 -3 -6 11 4.1 8.3
 3 -6 -11 4.2 7.8
 3 6 -11 -4.9 7.2
 -3 6 11 -9.8 7.2
 -3 6 11 7 9.2
 3 6 -11 13.4 8.3
 2 -6 -11 -6.6 7.4
 2 -6 -11 0.8 7.7
 -2 -6 11 1.7 5.9
 -2 -6 11 4.2 8.3
 2 -6 -11 -9.5 6.4
 2 -6 -11 4.3 4.9
 2 6 -11 3.5 7.9
 2 6 -11 2.1 8.3
 -2 6 11 -3.4 10.1
 -2 6 11 18.8 8.4
 1 -6 -11 -2.3 6.9
 1 -6 -11 -3.2 5.1
 1 -6 -11 10.3 6.2
 -1 -6 11 -1.5 4.4
 -1 -6 11 12.9 6
 -1 -6 11 3.6 8.7
 1 -6 -11 7.5 7.5
 -1 6 11 2.3 8.2
 -1 6 11 10.9 8.4
 1 6 -11 0.5 8.3
 1 6 -11 -5.8 8.7
 0 -6 -11 0.8 8.4
 0 -6 -11 0.2 8.2
 0 -6 11 -0.4 6.8
 0 -6 11 14.2 4.8
 0 -6 11 -1.4 5.7
 0 -6 -11 7.9 4.9
 0 6 -11 10.8 8.7
 0 6 11 -3.5 6.3
 0 6 11 -0.6 9
 0 6 -11 8.1 8
 1 -6 11 25.7 5.2
 -1 -6 -11 23.1 5.3
 1 -6 11 5.2 5.5
 -1 -6 -11 -4.8 8.5
 -1 -6 -11 -12.3 8
 1 6 11 11.8 8.9
 -1 6 -11 12.4 8.1
 2 -6 11 -5.8 5.9
 2 -6 11 -1.9 5.7
 -2 -6 -11 -17.2 7.5
 -2 -6 -11 -6.9 8
 2 6 11 4.2 8.2
 -2 6 -11 3.9 8.7
 -3 -6 -11 1.3 9.4
 3 -6 11 -1 4.1
 -3 -6 -11 17.8 10.4
 3 -6 11 17.2 6.7
 3 -6 11 0.8 6.1
 -3 6 -11 8.7 9.4
 3 6 11 16.9 9.5
 4 -6 11 18.5 7.6
 4 -6 11 27.7 5.4
 4 -6 11 5.2 4.9
 -4 -6 -11 13.1 10.6
 -4 6 -11 7.6 10.5
 4 6 11 21 15.1
 5 -6 11 -6.7 5.4
 -5 -6 -11 -5.7 9.9
 5 -6 11 10.7 7.6
 5 -6 11 -3.6 6.6
 -5 6 -11 9 7.8
 5 6 11 12.8 9.8
 16 0 -12 -2.2 6.2
 16 0 -12 -10.9 5.1
 16 0 -12 -6.7 5.8
 -16 0 12 -5.4 11.7
 -15 0 12 23.3 9.5
 15 0 -12 -5.9 5.8
 15 0 -12 -0.1 5.8
 15 0 -12 -0.7 4.9
 -14 0 12 16.6 10.2
 14 0 -12 20.6 7.5
 14 0 -12 23.1 6.3
 14 0 -12 25.3 8.1
 13 0 -12 0.1 4.7
 -13 0 12 11.9 8.9
 13 0 -12 -5.2 3.3
 13 0 -12 -7.5 4.2
 12 0 -12 21.6 6.9
 12 0 -12 25.4 6.1
 -12 0 12 47.5 10.8
 11 0 -12 3 3.9
 11 0 -12 -3.3 3.4
 -11 0 12 0.6 6.5
 10 0 -12 334.07 19.2
 -10 0 12 320.07 20.9
 10 0 -12 313.97 17.1
 9 0 -12 1.7 3.6
 9 0 -12 -5.3 2.6
 -9 0 12 -2.6 4.9
 9 0 -12 1.5 2.8
 -9 0 12 -1.2 4
 8 0 -12 30.6 6
 -8 0 12 40 7.8
 8 0 -12 30.4 5.7
 8 0 -12 40.8 6.4
 8 0 -12 36.9 4.9
 -8 0 12 39.7 6.4
 8 0 -12 34.4 6.2
 -8 0 12 37 6.3
 7 0 -12 -2.4 3.3
 7 0 -12 -1.5 2.9
 7 0 -12 2.5 2.8
 -7 0 12 2.1 3.2
 7 0 -12 -1.5 2.1
 -7 0 12 -0.2 4.2
 7 0 -12 1.4 3.5
 -6 0 12 119.99 11.2
 6 0 -12 113.29 10
 6 0 -12 118.99 9.7
 6 0 -12 101.29 8.2
 -6 0 12 113.39 8.9
 6 0 -12 110.59 6.9
 6 0 -12 96.59 9.2
 -5 0 12 -2.1 2.3
 5 0 -12 2.7 3.1
 5 0 -12 -1.2 2.8
 -5 0 12 1.9 2.7
 5 0 -12 0.3 2.8
 5 0 -12 1.8 2.8
 4 0 -12 24.4 4.7
 4 0 -12 22.7 4.5
 4 0 -12 28 4.9
 4 0 -12 23.2 4.6
 -4 0 12 21.1 4.4
 -3 0 12 1.5 2.6
 3 0 -12 3.5 3.4
 -3 0 12 -3.2 2.8
 3 0 -12 -0.4 2.2
 3 0 -12 2.6 3.1
 3 0 -12 3.9 2.9
 -3 0 12 -1.2 2.3
 2 0 -12 16.8 4
 -2 0 12 9.1 3.9
 2 0 -12 11.3 3.1
 2 0 -12 13.7 3.1
 -2 0 12 13.6 3.5
 -2 0 12 8.6 3.3
 2 0 -12 14.5 3.8
 1 0 -12 6 3.1
 1 0 -12 -1.6 2.1
 -1 0 12 5.2 2.6
 -1 0 12 -0.5 3.1
 -1 0 12 1.6 3
 1 0 -12 0.8 3
 -1 0 12 1.4 2.1
 1 0 -12 0.4 2.4
 0 0 -12 418.86 15.2
 0 0 -12 392.86 15.7
 0 0 12 413.76 15
 0 0 12 423.56 13.2
 0 0 12 414.96 16.2
 0 0 -12 427.26 14.8
 0 0 -12 415.16 15
 -1 0 -12 1.7 3.1
 -1 0 -12 -0.4 2.2
 -1 0 -12 -3.1 2.6
 -1 0 -12 2 2.9
 1 0 12 0.9 2.3
 1 0 12 -0.5 3.2
 1 0 12 0.9 2.7
 1 0 12 -1.1 2.1
 2 0 12 304.97 13
 -2 0 -12 304.47 13.6
 -2 0 -12 288.47 12.2
 2 0 12 306.97 12.6
 2 0 12 297.87 13.6
 -2 0 -12 301.97 12.2
 -3 0 -12 -2.9 2.4
 3 0 12 0.3 2.7
 -3 0 -12 1.6 2.5
 -3 0 -12 0.3 2.6
 3 0 12 1.8 3
 3 0 12 2.1 2.4
 4 0 12 118.59 8.6
 -4 0 -12 111.19 8.1
 4 0 12 130.29 9.6
 -4 0 -12 118.89 9.3
 4 0 12 120.29 8.3
 -4 0 -12 113.79 7.8
 -4 0 -12 119.39 8.6
 4 0 12 122.59 8.7
 -5 0 -12 0.9 2.7
 5 0 12 -1.1 2.9
 -5 0 -12 1.3 2.4
 5 0 12 -0.3 2.7
 5 0 12 2.1 2.3
 -5 0 -12 3.3 3
 -5 0 -12 -1.4 3.1
 5 0 12 0.7 2.8
 -6 0 -12 43.6 6.7
 6 0 12 53.49 7.7
 -6 0 -12 50.89 6.7
 -6 0 -12 41.6 6.1
 6 0 12 54.29 7.3
 6 0 12 46.2 6.1
 -6 0 -12 30.9 5.6
 -7 0 -12 -0.8 3.1
 -7 0 -12 -4.9 4
 7 0 12 -0.2 3.3
 7 0 12 0.2 3
 -7 0 -12 -0.4 2.9
 7 0 12 -0.2 2.7
 -8 0 -12 34.5 5.7
 -8 0 -12 26.8 6.2
 8 0 12 22.1 5.8
 8 0 12 23.3 5.9
 8 0 12 26.8 5.3
 -9 0 -12 5.2 3.9
 -9 0 -12 -8.6 3.9
 9 0 12 -3.8 3.5
 9 0 12 1.2 3.9
 9 0 12 -4.5 3.2
 10 0 12 165.88 14.1
 10 0 12 165.18 11.7
 10 0 12 175.88 14.7
 -10 0 -12 153.88 11.6
 11 0 12 2.2 4.7
 -11 0 -12 -0.6 4.7
 11 0 12 -0.1 4.1
 11 0 12 0.5 4
 -12 0 -12 10.3 6.1
 12 0 12 -1.9 3.6
 12 0 12 3.3 5
 -12 0 -12 -0.2 5
 12 0 12 -4.6 4.1
 -13 0 -12 10.7 7.6
 13 0 12 1.1 5.3
 13 0 12 3.4 5.4
 -14 0 -12 140.09 16.7
 14 0 12 161.68 16.9
 14 0 12 185.18 18.6
 15 0 12 -6.1 6.2
 15 0 12 2.6 6.4
 16 -1 -12 -5.3 5.7
 -16 -1 12 23.9 12
 16 -1 -12 3.1 6.8
 16 -1 -12 1.1 9.5
 16 1 -12 -13.8 6.9
 16 1 -12 -3.8 5.9
 -16 1 12 16.2 12.1
 16 1 -12 15.7 6.4
 15 -1 -12 26.8 8.1
 -15 -1 12 21.1 12.5
 15 -1 -12 25.2 9
 15 -1 -12 14.7 7.4
 15 1 -12 30.1 7.6
 15 1 -12 19.9 7.2
 -15 1 12 28.7 13.9
 15 1 -12 25.7 7.9
 14 -1 -12 10.2 6
 14 -1 -12 -0.9 5.1
 14 -1 -12 -7.9 5.6
 -14 -1 12 9.9 8.4
 14 1 -12 4.5 5.2
 -14 1 12 26.9 11.1
 14 1 -12 2.4 5.9
 14 1 -12 7.5 4.4
 13 -1 -12 2.8 4.8
 13 -1 -12 0.1 4.8
 -13 -1 12 3.9 7.9
 13 1 -12 2.2 3.7
 -13 1 12 -9.7 8.6
 13 1 -12 10.3 5.1
 13 1 -12 -4.2 4.9
 12 -1 -12 43.9 13.1
 12 -1 -12 56.99 9.6
 -12 -1 12 46.5 9.9
 12 1 -12 52.59 7.8
 12 1 -12 55.99 10
 12 1 -12 54.99 7.3
 -12 1 12 53.09 11.9
 11 -1 -12 10.1 5
 -11 -1 12 -7.5 5.5
 11 -1 -12 10.4 5
 11 1 -12 11.8 4.1
 11 1 -12 13.6 4.5
 -11 1 12 22.9 9.3
 11 1 -12 8.9 5.6
 10 -1 -12 326.77 17.6
 10 -1 -12 309.57 18.3
 10 -1 -12 312.37 18.6
 -10 -1 12 321.27 19.3
 -10 1 12 293.67 16.3
 10 1 -12 260.87 16
 10 1 -12 295.67 18.6
 -10 1 12 343.17 22.7
 10 1 -12 289.27 14.8
 10 1 -12 295.47 15.3
 9 -1 -12 23.7 5.4
 9 -1 -12 23 6.2
 -9 -1 12 17.1 6.1
 9 -1 -12 21 5.5
 9 1 -12 25.1 5.4
 9 1 -12 26.8 5.1
 9 1 -12 19.9 5.6
 -9 1 12 20.4 5.1
 -9 1 12 15.7 7.1
 9 1 -12 18.8 5.7
 8 -1 -12 116.59 10.9
 8 -1 -12 123.19 11.2
 -8 -1 12 114.69 10.4
 8 1 -12 124.19 9.5
 8 1 -12 124.89 11.3
 8 1 -12 118.19 8.4
 8 1 -12 127.59 10.1
 -8 1 12 118.69 13.2
 -7 -1 12 160.98 12.3
 -7 -1 12 140.29 10.3
 -7 -1 12 141.19 11.3
 7 -1 -12 148.79 11.7
 7 -1 -12 152.08 11.3
 7 -1 -12 170.08 10.9
 7 -1 -12 170.08 12.3
 -7 1 12 175.18 13.9
 7 1 -12 153.28 10.6
 7 1 -12 140.09 9.8
 -7 1 12 158.48 10.8
 7 1 -12 133.69 8.7
 7 1 -12 157.18 11.8
 -7 1 12 180.98 13
 -6 -1 12 52.29 6.4
 6 -1 -12 45.1 6.9
 6 -1 -12 48.9 6.9
 -6 -1 12 37 6.4
 -6 -1 12 36.6 6.4
 6 -1 -12 42.2 6
 6 1 -12 50.79 5.2
 6 1 -12 57.39 8.5
 -6 1 12 45.1 8
 -6 1 12 47.1 6.4
 6 1 -12 42.6 6
 -6 1 12 29.3 5.5
 6 1 -12 34.8 4.9
 5 -1 -12 234.38 13.1
 -5 -1 12 220.68 12.9
 -5 -1 12 211.58 12
 5 -1 -12 214.58 13.3
 5 -1 -12 259.87 13.5
 5 -1 -12 213.78 13.3
 5 -1 -12 259.37 12.5
 5 1 -12 209.08 11.2
 5 1 -12 226.38 12.3
 5 1 -12 241.58 9.9
 -5 1 12 247.58 12.5
 -5 1 12 251.07 14.2
 5 1 -12 223.38 11.6
 5 1 -12 227.48 13.9
 -5 1 12 231.98 14.3
 4 -1 -12 4.4 3.5
 -4 -1 12 0.6 2.9
 4 -1 -12 -0.6 3.2
 -4 -1 12 -0.3 2.6
 -4 -1 12 5.5 3.5
 4 -1 -12 0.3 2.8
 4 -1 -12 2.9 3.6
 4 -1 -12 0.7 2.9
 4 1 -12 5.8 3
 -4 1 12 1.4 2.6
 4 1 -12 2.9 3.7
 -4 1 12 3.3 3.6
 4 1 -12 0.5 1.9
 4 1 -12 1.2 2.8
 4 1 -12 1.8 2.9
 -4 1 12 0.2 2.3
 3 -1 -12 142.79 9.3
 -3 -1 12 130.99 9.2
 3 -1 -12 127.39 9.5
 3 -1 -12 137.09 9.9
 -3 -1 12 130.09 8.9
 -3 -1 12 147.99 8.6
 3 -1 -12 122.09 9.3
 -3 1 12 127.89 8.7
 -3 1 12 147.29 9.3
 3 1 -12 126.29 8.5
 -3 1 12 120.49 9.7
 3 1 -12 123.39 8.6
 3 1 -12 148.69 10.1
 3 1 -12 137.29 8.4
 3 1 -12 127.49 6.4
 2 -1 -12 14.2 4.2
 -2 -1 12 12.8 3.5
 2 -1 -12 9.5 3.7
 2 -1 -12 16.1 4.3
 2 -1 -12 13.7 4.3
 -2 -1 12 12.3 3.8
 -2 -1 12 12.1 3.8
 -2 1 12 13.9 3.9
 -2 1 12 12.9 3.7
 -2 1 12 20.6 4.6
 2 1 -12 17.4 4.2
 2 1 -12 12.1 2.9
 2 1 -12 11.4 3.5
 2 1 -12 13.2 4
 -1 -1 12 1.6 2.7
 1 -1 -12 -1.7 3.1
 1 -1 -12 -0.5 2.8
 1 -1 -12 -1.6 3
 1 -1 -12 1.3 3.1
 -1 -1 12 3.1 2.9
 -1 -1 12 0.4 1.9
 1 1 -12 4.7 3.1
 -1 1 12 -0.7 2.8
 -1 1 12 0.1 3.4
 -1 1 12 0.1 2.8
 1 1 -12 -0.8 2.5
 1 1 -12 3.9 2.7
 1 1 -12 2.8 1.9
 0 -1 12 16.1 3.9
 0 -1 -12 15.7 4.1
 0 -1 -12 12.1 4.2
 0 -1 -12 9.5 4
 0 -1 -12 11.6 4
 0 -1 12 11 3.1
 0 1 -12 15.2 3.7
 0 1 12 10.4 3.4
 0 1 -12 16.7 3.8
 0 1 12 11.3 4
 0 1 -12 11.8 2.4
 0 1 -12 13.2 3.6
 0 1 12 15.6 4.5
 1 -1 12 71.99 7.7
 1 -1 12 61.79 5.6
 -1 -1 -12 68.59 7.3
 1 -1 12 68.49 5.8
 -1 -1 -12 61.59 7
 -1 -1 -12 63.29 7
 -1 -1 -12 75.29 7.9
 1 1 12 65.19 7
 -1 1 -12 70.59 6.1
 1 1 12 74.49 7.5
 1 1 12 83.39 8.1
 -1 1 -12 72.79 5.1
 -1 1 -12 58.99 6.8
 2 -1 12 10.2 3.7
 -2 -1 -12 10.6 4
 -2 -1 -12 13 4
 -2 -1 -12 12.5 3.6
 2 -1 12 12 3.3
 -2 1 -12 13.7 4.1
 2 1 12 12.2 3.8
 2 1 12 13.9 4.2
 2 1 12 12.2 3.8
 -2 1 -12 11.5 3.1
 -2 1 -12 14.4 2.9
 2 1 12 15 4.1
 3 -1 12 6.2 3.6
 3 -1 12 11.6 2.8
 3 -1 12 11.9 4.2
 -3 -1 -12 11.3 4
 -3 -1 -12 13.4 4.4
 3 -1 12 9 2.4
 -3 -1 -12 8.6 3.4
 3 1 12 13.6 4.3
 3 1 12 9.4 4
 -3 1 -12 11.3 3.2
 3 1 12 11 4
 3 1 12 8.7 3.6
 -3 1 -12 10 3.6
 -3 1 -12 8.7 2.8
 4 -1 12 18.9 5.4
 4 -1 12 21.5 4.1
 -4 -1 -12 14.6 4.8
 -4 -1 -12 15.3 4.1
 -4 -1 -12 21.9 4.5
 4 -1 12 19.7 4.8
 4 -1 12 23.7 3.6
 4 1 12 21 4.3
 -4 1 -12 15.6 3.8
 4 1 12 14.4 4.1
 -4 1 -12 5.8 3.7
 4 1 12 13.4 4.6
 -4 1 -12 17.7 2.8
 5 -1 12 127.99 14
 -5 -1 -12 112.29 10.2
 -5 -1 -12 114.29 9.4
 5 -1 12 110.99 6.4
 -5 -1 -12 111.29 10.2
 5 -1 12 123.09 8.6
 5 -1 12 97.19 9.9
 -5 1 -12 101.79 5.7
 5 1 12 100.79 8.5
 5 1 12 112.79 6.6
 -5 1 -12 108.89 6.5
 5 1 12 103.09 12
 -5 1 -12 119.29 8.8
 -6 -1 -12 3 3.6
 6 -1 12 -0.8 3.5
 -6 -1 -12 -4.3 3.2
 -6 -1 -12 2.7 4
 6 -1 12 0.8 3.1
 -6 -1 -12 -0.4 3.7
 6 -1 12 0.7 3.1
 6 1 12 3.8 3.2
 -6 1 -12 3.5 4
 6 1 12 2.6 3.5
 -6 1 -12 -2.5 3.6
 -6 1 -12 3.9 1.8
 -6 1 -12 3 2.4
 6 1 12 0.7 1.9
 7 -1 12 -2.1 2.7
 -7 -1 -12 -7.1 3.9
 -7 -1 -12 -6.8 3.6
 -7 -1 -12 -0.9 4.3
 7 -1 12 1.1 3.6
 7 -1 12 3.5 3.4
 -7 1 -12 -1.4 3.1
 7 1 12 -1.9 1.8
 7 1 12 1.6 3.5
 7 1 12 1.3 2.9
 -7 1 -12 2.8 2.8
 -7 1 -12 1.6 1.9
 -8 -1 -12 334.87 18.8
 8 -1 12 333.17 18.6
 8 -1 12 361.86 18.2
 -8 -1 -12 389.36 17.9
 8 -1 12 344.17 20.1
 -8 1 -12 386.06 14.6
 8 1 12 340.37 17.8
 -8 1 -12 357.66 15.6
 8 1 12 358.66 19.1
 -9 -1 -12 36.9 8.3
 9 -1 12 54.49 10.7
 -9 -1 -12 39.4 7.4
 9 -1 12 48 8.7
 9 -1 12 49.5 7.9
 -9 -1 -12 68.19 9.2
 9 -1 12 52.99 7.6
 9 1 12 46.9 8.2
 -9 1 -12 36.3 5.8
 -9 1 -12 31.3 8.4
 9 1 12 57.69 8.3
 9 1 12 52.69 4.9
 10 -1 12 18.3 6.2
 10 -1 12 15.3 6.4
 -10 -1 -12 7.8 6.5
 -10 -1 -12 19.7 6.6
 10 -1 12 23.9 5.9
 -10 1 -12 17.7 7.6
 10 1 12 24.2 6.4
 -10 1 -12 7.9 5.1
 10 1 12 25.8 6.5
 11 -1 12 85.19 12.4
 11 -1 12 66.59 10.8
 -11 -1 -12 66.99 10.8
 11 -1 12 80.49 10.7
 -11 -1 -12 92.29 11.9
 11 1 12 71.09 9.9
 11 1 12 82.49 12
 -11 1 -12 111.29 14
 -12 -1 -12 77.39 11.2
 -12 -1 -12 98.69 12.4
 12 -1 12 104.79 13.1
 12 -1 12 92.09 12.6
 12 1 12 87.49 11.9
 -12 1 -12 114.39 14.5
 12 1 12 110.19 13.3
 -13 -1 -12 -2.6 7.4
 13 -1 12 -1.6 4.7
 13 -1 12 -5 4.4
 13 1 12 7.1 5.5
 13 1 12 -1 4.8
 14 -1 12 8.1 6.6
 14 -1 12 -6.9 5.8
 -14 -1 -12 -8 7.6
 14 1 12 4.9 6.2
 14 1 12 7.5 6.1
 15 -1 12 -8.3 6
 -15 -1 -12 2.5 9.5
 15 1 12 -11.5 5.8
 15 1 12 -5.8 6.3
 15 -2 -12 23.8 9.7
 15 -2 -12 11 9.8
 -15 -2 12 49.1 11.4
 -15 2 12 23.4 14.4
 15 2 -12 3.1 5.5
 15 2 -12 2.4 7.3
 15 2 -12 16.4 8.2
 -14 -2 12 5 8.3
 14 -2 -12 -12.2 6.6
 14 -2 -12 3.4 6.1
 14 -2 -12 0.6 6.3
 -14 2 12 -6.4 10.4
 14 2 -12 -1 5.9
 14 2 -12 4.9 5.8
 14 2 -12 2.8 5.4
 13 -2 -12 3.9 5.5
 -13 -2 12 -8.9 6.3
 13 -2 -12 3.8 5.9
 13 2 -12 -1.5 4.8
 13 2 -12 4.6 4.9
 13 2 -12 7.8 5.4
 -13 2 12 -1 9.6
 13 2 -12 0.2 4
 12 -2 -12 60.29 10.1
 12 -2 -12 55.09 9.5
 -12 -2 12 39.9 9.8
 12 2 -12 56.29 7.7
 12 2 -12 51.99 8.1
 12 2 -12 71.29 11.8
 -12 2 12 86.89 16.8
 12 2 -12 45.2 8.1
 12 2 -12 70.89 8.9
 11 -2 -12 9.2 4.5
 11 -2 -12 12.3 6.3
 -11 -2 12 16.8 7.1
 -11 2 12 13 10.5
 11 2 -12 9.1 5.8
 11 2 -12 9.6 4.9
 11 2 -12 6 3.7
 10 -2 -12 24.9 7.3
 10 -2 -12 22.1 5.6
 10 -2 -12 26 6.5
 -10 -2 12 26.9 6.8
 -10 2 12 18.4 8.5
 10 2 -12 23.1 6.2
 10 2 -12 15.1 4.5
 10 2 -12 21 6.5
 -10 2 12 12.1 5.8
 10 2 -12 21.5 4.4
 9 -2 -12 5.3 4.5
 9 -2 -12 1 4.4
 -9 -2 12 6.7 4
 9 -2 -12 0.2 3.7
 -9 2 12 14.6 7.8
 -9 2 12 -2.4 4.2
 9 2 -12 1.1 3.2
 9 2 -12 5.6 3.2
 9 2 -12 11.1 5.3
 9 2 -12 6.4 4.9
 8 -2 -12 5.6 2.9
 8 -2 -12 -3.4 3.6
 8 -2 -12 -3.4 3.6
 -8 -2 12 -5.2 3.4
 8 2 -12 -0.7 2.2
 8 2 -12 5.3 2.8
 8 2 -12 -1.5 3.2
 -8 2 12 -4 5.2
 8 2 -12 1.5 3.4
 -7 -2 12 86.89 7.5
 7 -2 -12 93.59 10.8
 7 -2 -12 92.39 8.4
 7 -2 -12 89.89 9.9
 7 2 -12 77.99 6.4
 7 2 -12 71.09 9.2
 7 2 -12 79.29 6.9
 7 2 -12 89.49 10.2
 -7 2 12 86.49 12.3
 -7 2 12 93.49 9.6
 6 -2 -12 77.89 10.8
 6 -2 -12 74.19 7.8
 -6 -2 12 84.39 8.8
 -6 -2 12 82.09 7.5
 -6 -2 12 65.59 8.5
 6 -2 -12 86.29 10
 6 -2 -12 90.59 9.4
 6 2 -12 79.49 9.2
 6 2 -12 85.99 5.8
 -6 2 12 71.39 8.5
 6 2 -12 66.29 6.4
 -6 2 12 74.99 11
 6 2 -12 76.89 9
 -5 -2 12 23.5 5.7
 5 -2 -12 26 6.2
 5 -2 -12 19.4 5.5
 -5 -2 12 15.3 5
 5 -2 -12 23.1 4.7
 -5 -2 12 17.8 4
 5 -2 -12 29.8 5.8
 -5 2 12 19.4 6.2
 5 2 -12 15 5.6
 5 2 -12 21.6 3.7
 -5 2 12 27.4 5.5
 -5 2 12 21.9 5.6
 5 2 -12 18.2 4.7
 -4 -2 12 33 9.3
 4 -2 -12 43.3 6.5
 4 -2 -12 33.8 6.5
 4 -2 -12 38.6 6.4
 4 -2 -12 29.9 6.1
 -4 -2 12 29.3 4.6
 -4 -2 12 43.5 6.3
 4 -2 -12 30.1 10
 -4 -2 12 31 5.8
 -4 2 12 30.1 5.9
 4 2 -12 33.3 8.8
 -4 2 12 33.5 6.2
 4 2 -12 45.9 5.2
 4 2 -12 33.6 5.6
 4 2 -12 41.7 5.5
 -4 2 12 39.9 8.6
 -3 -2 12 16.6 5.1
 -3 -2 12 19.4 5
 3 -2 -12 22 4.6
 -3 -2 12 14.5 3.4
 -3 -2 12 18.7 3.6
 3 -2 -12 29.6 5.7
 3 -2 -12 10.4 5.5
 3 -2 -12 21.8 5.9
 3 2 -12 17.2 3.2
 -3 2 12 34.1 6.2
 -3 2 12 17.6 4.9
 -3 2 12 20.1 5.9
 3 2 -12 24.1 5.6
 3 2 -12 23.9 4.4
 3 2 -12 17.8 3.5
 -3 2 12 14.9 6.2
 -2 -2 12 6.4 3.6
 -2 -2 12 6.3 2.5
 -2 -2 12 5 3
 2 -2 -12 10.9 4.1
 2 -2 -12 7.9 4.4
 -2 -2 12 10.2 4.1
 2 -2 -12 4.5 3.6
 2 -2 -12 3.7 4.2
 2 2 -12 8.1 2.7
 2 2 -12 3.9 2.4
 2 2 -12 4.8 2.6
 -2 2 12 7.4 4.2
 -2 2 12 5 3.5
 2 2 -12 2.6 3.6
 -2 2 12 8.1 4.2
 -1 -2 12 345.97 15.6
 1 -2 -12 387.56 18.4
 -1 -2 12 387.26 15.5
 1 -2 -12 390.66 19.5
 1 -2 -12 391.16 17.7
 1 -2 -12 376.46 16.8
 -1 -2 12 372.16 12.4
 -1 -2 12 384.56 16.1
 -1 2 12 361.86 16.5
 1 2 -12 389.56 12.5
 1 2 -12 360.76 14.9
 -1 2 12 378.36 18
 1 2 -12 360.56 17.2
 -1 2 12 367.86 18.6
 0 -2 12 115.69 8.8
 0 -2 -12 121.59 10.8
 0 -2 12 119.19 8.3
 0 -2 -12 112.99 9.4
 0 -2 -12 121.19 11.6
 0 -2 12 112.09 6.4
 0 -2 -12 108.59 9.9
 0 2 12 105.59 9.7
 0 2 12 96.29 9.8
 0 2 -12 114.79 8.4
 0 2 12 110.09 8.3
 0 2 -12 105.89 9.5
 1 -2 12 -1.1 2.4
 1 -2 12 2.8 3.1
 1 -2 12 3.5 1.9
 -1 -2 -12 -3.9 2.6
 -1 -2 -12 3.2 3.8
 -1 -2 -12 8.3 3.6
 -1 -2 -12 0 4
 1 -2 12 -2.9 2.9
 1 -2 12 -0.4 2.2
 -1 2 -12 7.4 3.9
 1 2 12 3.4 3.2
 1 2 12 0.3 3.1
 -1 2 -12 0.8 1.6
 -1 2 -12 0.5 2.5
 1 2 12 3.3 2.7
 1 2 12 1.2 3.2
 -2 -2 -12 69.49 7.8
 2 -2 12 66.49 5.9
 -2 -2 -12 75.49 9.1
 2 -2 12 74.29 6.4
 2 -2 12 58.59 8
 2 -2 12 75.89 8.1
 2 -2 12 72.59 5.6
 -2 -2 -12 71.29 7.4
 -2 -2 -12 71.69 8.3
 2 2 12 69.29 7.7
 2 2 12 79.69 9.2
 -2 2 -12 62.09 7.7
 2 2 12 71.09 5.8
 2 2 12 70.99 9
 -2 2 -12 65.99 5.4
 -2 2 -12 78.59 8.2
 -3 -2 -12 533.15 24.8
 -3 -2 -12 622.14 34.5
 3 -2 12 499.35 16.7
 3 -2 12 581.14 22.6
 3 -2 12 505.65 32.8
 3 -2 12 521.25 18.7
 -3 -2 -12 546.25 19.9
 3 -2 12 544.75 18.2
 -3 2 -12 559.54 21.1
 -3 2 -12 555.44 18.6
 3 2 12 580.74 20.2
 3 2 12 558.04 27.3
 -3 2 -12 542.65 22.8
 3 2 12 541.25 16.7
 3 2 12 504.45 33.9
 4 -2 12 201.38 14.4
 -4 -2 -12 192.48 12.5
 4 -2 12 192.58 10.5
 -4 -2 -12 192.78 14.7
 -4 -2 -12 181.78 10.6
 4 -2 12 166.98 7.3
 4 -2 12 201.68 10.3
 4 -2 12 180.08 13.1
 -4 2 -12 182.28 13.2
 -4 2 -12 186.48 10.4
 4 2 12 189.48 10.7
 4 2 12 186.48 12.8
 4 2 12 207.98 14.3
 -4 2 -12 196.18 11.8
 -5 -2 -12 23.7 4.5
 5 -2 12 24.1 6.8
 5 -2 12 29.6 6.2
 5 -2 12 29 4.7
 -5 -2 -12 29.2 6.4
 -5 -2 -12 17.1 5.9
 -5 -2 -12 21.2 5.2
 5 2 12 27.9 6.6
 5 2 12 24.8 4.5
 -5 2 -12 23.1 4.8
 5 2 12 23.8 5.7
 -5 2 -12 26 6.5
 -5 2 -12 22.5 4.5
 -6 -2 -12 44.5 8.6
 6 -2 12 47.5 7.9
 -6 -2 -12 42 5.8
 6 -2 12 64.79 7.3
 -6 -2 -12 43.6 7.8
 6 2 12 52.99 8.2
 -6 2 -12 46.5 6.5
 6 2 12 40.2 8
 6 2 12 49.1 7
 -6 2 -12 48.2 6.9
 7 -2 12 26.4 5.7
 -7 -2 -12 19.7 7.3
 -7 -2 -12 20.5 5
 -7 -2 -12 27.1 7.2
 7 -2 12 26.4 6.7
 -7 2 -12 21.8 7.6
 7 2 12 25.9 4.7
 -7 2 -12 27.9 5.5
 7 2 12 28.2 7.4
 7 2 12 28.1 6.5
 -8 -2 -12 118.09 14.2
 -8 -2 -12 119.19 14.6
 -8 -2 -12 103.89 10.2
 8 -2 12 109.09 10.5
 8 -2 12 114.49 12.8
 8 -2 12 118.19 9.5
 8 2 12 120.49 10
 8 2 12 114.59 11.8
 -8 2 -12 112.69 14.4
 -8 2 -12 116.59 8.6
 -8 2 -12 128.89 9.8
 8 2 12 110.19 12.4
 9 -2 12 4.9 5.1
 -9 -2 -12 6.1 6.8
 9 -2 12 6 4.2
 -9 -2 -12 10.7 5.1
 9 -2 12 8.8 3.7
 -9 2 -12 5 7.8
 -9 2 -12 0.2 3.6
 9 2 12 1 3.8
 9 2 12 5.1 4.6
 10 -2 12 67.39 11.5
 -10 -2 -12 35.1 7
 -10 -2 -12 52.69 11.1
 10 -2 12 49.99 9.2
 10 2 12 48.6 7.4
 -10 2 -12 72.19 12.1
 10 2 12 61.59 9.8
 11 -2 12 17 4.9
 11 -2 12 8.2 6.2
 -11 -2 -12 4.2 7.4
 11 -2 12 24.3 7.5
 11 2 12 8.2 4.2
 -11 2 -12 26 10.5
 11 2 12 17.9 6.9
 -11 2 -12 -3.7 6.5
 -12 -2 -12 15.4 9.1
 12 -2 12 3.1 5.6
 12 -2 12 2.1 6.1
 12 -2 12 9.7 4.7
 12 2 12 19.2 7.2
 -12 2 -12 22 11.6
 12 2 12 2.4 4.4
 13 -2 12 4.5 5.9
 13 -2 12 11.7 5.7
 -13 -2 -12 -3.7 14.4
 13 -2 12 1.3 5.7
 13 2 12 0.1 5.2
 -13 2 -12 12.9 10.4
 13 2 12 10.6 6.7
 14 -2 12 5 7
 14 -2 12 14.7 8
 -14 -2 -12 8.7 10.6
 14 -2 12 9.2 5.8
 -14 2 -12 -2.4 11.4
 14 2 12 0.6 6.1
 14 2 12 0.8 6.5
 -15 -2 -12 14.1 11.7
 15 -2 12 12.5 8.8
 15 -2 12 9.5 7.8
 15 2 12 13.5 9.2
 15 2 12 8.1 8.4
 -14 -3 12 49.3 10.8
 14 -3 -12 45.7 12.7
 14 -3 -12 40.8 10.3
 14 -3 -12 44 10.5
 -14 3 12 20.4 16.2
 14 3 -12 35 8.1
 13 -3 -12 10.2 6.7
 13 -3 -12 -5.6 6.8
 -13 -3 12 11.6 8
 13 -3 -12 1.5 6
 13 3 -12 -6.2 4.5
 13 3 -12 -5 5.2
 13 3 -12 -5.1 5
 -13 3 12 5.6 11.8
 -12 -3 12 2.4 7.3
 12 -3 -12 24.7 8.1
 12 -3 -12 1.2 5.9
 12 -3 -12 24 5.9
 12 -3 -12 18.5 8.1
 -12 3 12 16.5 10.8
 12 3 -12 8.3 5.5
 12 3 -12 17.5 5.5
 12 3 -12 16.2 6.1
 11 -3 -12 -5.4 4.7
 -11 -3 12 5.5 6.7
 11 -3 -12 -1.2 4.2
 11 -3 -12 3.1 5
 11 3 -12 3 4.7
 11 3 -12 0 4.8
 -11 3 12 17.4 10.4
 11 3 -12 3.1 3.7
 -11 3 12 -13.4 8.2
 -10 -3 12 9.3 7.2
 10 -3 -12 6.6 4
 10 -3 -12 1.9 5
 10 -3 -12 2.7 5.1
 10 3 -12 0.5 4.4
 10 3 -12 5.7 6.1
 10 3 -12 0.3 4.1
 -10 3 12 16.6 10.1
 -10 3 12 -10.7 5.6
 10 3 -12 4.3 4.9
 9 -3 -12 4 4.5
 -9 -3 12 3.4 4.5
 9 -3 -12 11.4 4.4
 9 -3 -12 8.6 4.7
 9 3 -12 5.4 3.8
 -9 3 12 -0.1 5.3
 9 3 -12 7.2 5.7
 9 3 -12 -1.1 4.8
 9 3 -12 8 4.8
 8 -3 -12 58.39 9.6
 8 -3 -12 76.59 11
 8 -3 -12 68.89 8.6
 8 -3 -12 62.89 7.9
 -8 3 12 72.19 12.3
 8 3 -12 41.8 8
 8 3 -12 57.29 9
 8 3 -12 68.99 11.1
 -8 3 12 56.79 8.8
 7 -3 -12 99.09 11.7
 7 -3 -12 73.79 8.8
 7 -3 -12 91.19 12
 7 -3 -12 86.39 8.9
 -7 3 12 78.59 9.8
 7 3 -12 92.79 10.6
 -7 3 12 104.99 13.9
 7 3 -12 108.99 12
 6 -3 -12 0.2 4.2
 6 -3 -12 4.7 4.6
 6 -3 -12 8.1 3.9
 -6 3 12 7.8 6
 -6 3 12 5 3.8
 6 3 -12 2.9 1.8
 6 3 -12 5.2 4.2
 6 3 -12 0.8 4.5
 -5 -3 12 278.37 15.4
 5 -3 -12 307.07 18.1
 5 -3 -12 280.87 16
 5 -3 -12 322.67 16.3
 5 -3 -12 320.47 19.5
 -5 3 12 277.17 19.5
 -5 3 12 297.47 17.9
 5 3 -12 318.17 19.3
 5 3 -12 285.47 10.7
 5 3 -12 294.77 15.9
 -4 -3 12 4.6 3.4
 4 -3 -12 4 3.7
 4 -3 -12 8.6 5.1
 4 -3 -12 5.8 4.2
 4 -3 -12 3.8 3.8
 -4 -3 12 7.4 2.6
 4 3 -12 6.9 4.2
 -4 3 12 18.3 6.4
 -4 3 12 -0.9 4
 -4 3 12 11 5
 4 3 -12 4.9 3.5
 4 3 -12 1.7 2.1
 3 -3 -12 1.9 3.4
 3 -3 -12 -1.1 3.9
 -3 -3 12 -5.1 2.4
 -3 -3 12 2.4 3.8
 3 -3 -12 -1.4 3.7
 3 -3 -12 4.3 4.3
 -3 -3 12 1 2.9
 -3 -3 12 -1.7 3.9
 -3 3 12 -3.2 3.6
 3 3 -12 1.7 3.4
 3 3 -12 -3.2 3.5
 -3 3 12 -2 4.2
 3 3 -12 -3.4 1.9
 -3 3 12 3 4.4
 2 -3 -12 12.5 4.8
 2 -3 -12 7.6 4.3
 2 -3 -12 4.3 4
 -2 -3 12 0.9 3
 -2 -3 12 5.2 4.2
 -2 -3 12 11.5 5
 2 -3 -12 6 3.8
 -2 -3 12 5.9 2.8
 -2 3 12 8.6 5.1
 2 3 -12 -0.7 4
 -2 3 12 0.8 3.6
 2 3 -12 7.8 3.9
 2 3 -12 3.1 2.6
 -2 3 12 6.1 4.2
 -1 -3 12 71.09 9.1
 -1 -3 12 66.09 5.9
 -1 -3 12 59.79 12.8
 1 -3 -12 73.39 9.1
 1 -3 -12 49.9 7.2
 1 -3 -12 80.59 9.6
 -1 -3 12 66.09 6.9
 -1 -3 12 66.69 6.9
 1 -3 -12 61.19 9.9
 -1 3 12 58.69 8.5
 -1 3 12 60.49 9.4
 -1 3 12 69.69 9.9
 1 3 -12 65.19 7.1
 1 3 -12 59.49 6.8
 1 3 -12 72.69 9.7
 0 -3 12 51.99 6.5
 0 -3 12 46.4 8.5
 0 -3 -12 65.29 10.4
 0 -3 -12 49.6 8.7
 0 -3 -12 63.29 8.4
 0 -3 12 54.89 7.1
 0 -3 12 63.39 7.4
 0 -3 12 50.09 7.7
 0 -3 -12 47.3 8.2
 0 3 -12 60.09 7
 0 3 12 41.2 8.1
 0 3 -12 45.9 8.3
 0 3 -12 63.19 6.8
 0 3 12 44.9 9.1
 0 3 12 62.99 7.8
 1 -3 12 47.2 6.7
 1 -3 12 50.69 7.2
 -1 -3 -12 77.99 9.7
 1 -3 12 69.69 10.1
 -1 -3 -12 42.4 6.1
 -1 -3 -12 47.4 8.2
 1 -3 12 64.49 7.3
 1 -3 12 55.39 6.8
 1 3 12 63.99 9.8
 -1 3 -12 53.59 8.7
 -1 3 -12 56.79 7.7
 1 3 12 61.19 7.3
 2 -3 12 9.9 3.3
 2 -3 12 15.1 4.7
 -2 -3 -12 1.8 4.6
 2 -3 12 8.7 4.3
 -2 -3 -12 19.6 5.9
 -2 -3 -12 10.5 4.1
 2 -3 12 15.1 4.3
 2 -3 12 11.4 2.8
 2 3 12 11.6 5.9
 2 3 12 10.8 3.9
 -2 3 -12 7.9 4.9
 -2 3 -12 12.3 5.3
 -3 -3 -12 139.39 14.3
 3 -3 12 136.99 8.2
 3 -3 12 176.68 12.2
 -3 -3 -12 154.58 9.9
 3 -3 12 154.68 8.7
 3 -3 12 133.89 10.3
 -3 3 -12 127.69 12
 -3 3 -12 159.38 12.8
 3 3 12 146.79 14
 -3 3 -12 144.69 9.8
 3 3 12 138.39 8.2
 4 -3 12 458.25 22.1
 -4 -3 -12 437.36 25.4
 4 -3 12 413.16 14.6
 4 -3 12 438.86 19.5
 -4 -3 -12 445.56 17.5
 4 -3 12 447.86 17.2
 4 3 12 443.66 18
 -4 3 -12 449.86 21.7
 4 3 12 443.86 24.1
 -4 3 -12 464.35 18.8
 -5 -3 -12 5 6.1
 5 -3 12 10.5 4.6
 5 -3 12 -0.8 4.1
 -5 -3 -12 -4.2 3
 5 3 12 9.7 3.2
 -5 3 -12 3.7 4.7
 5 3 12 13 5.7
 6 -3 12 22.4 6.9
 -6 -3 -12 37.7 5.4
 6 -3 12 49.5 6.9
 -6 -3 -12 36.5 9.8
 6 -3 12 36.9 7.4
 -6 3 -12 38.4 7.7
 6 3 12 34.5 9.1
 -6 3 -12 32.5 6.6
 6 3 12 47.7 6.4
 7 -3 12 78.99 8.8
 -7 -3 -12 50.69 6.6
 -7 -3 -12 76.79 13.6
 7 -3 12 80.69 11.3
 7 3 12 69.39 10.2
 7 3 12 64.99 7
 -7 3 -12 68.29 13
 7 3 12 101.59 12.8
 -7 3 -12 59.19 12.1
 -8 -3 -12 28.6 10
 -8 -3 -12 18 5.2
 8 -3 12 28.5 7.8
 8 -3 12 26 6.7
 8 3 12 30.4 7.8
 -8 3 -12 58.99 12.5
 8 3 12 25.4 4.5
 8 3 12 21.2 7.8
 -8 3 -12 34.5 7
 9 -3 12 0.1 4.3
 9 -3 12 -3.2 4.1
 -9 -3 -12 -2.6 6.6
 -9 -3 -12 -3.7 4.7
 9 3 12 -1 3.6
 9 3 12 0.5 5.3
 9 3 12 4.3 5.2
 -9 3 -12 -4.4 4.7
 -9 3 -12 4.5 13.3
 10 -3 12 1.7 4
 -10 -3 -12 -7.2 6.9
 10 -3 12 -1.8 4.6
 10 3 12 6.4 7
 10 3 12 -1 4.8
 -10 3 -12 5.9 8.8
 10 3 12 -2 3.6
 -11 -3 -12 -0.6 8
 11 -3 12 -8.3 4.6
 11 -3 12 7.6 4.3
 11 -3 12 -1.2 5.1
 -11 3 -12 4.9 9.6
 -11 3 -12 2.6 6.6
 11 3 12 2.2 6.7
 11 3 12 3.8 5.2
 12 -3 12 1.7 5.2
 -12 -3 -12 -16.9 8.9
 12 -3 12 10.2 5.3
 12 -3 12 2.6 7.5
 12 3 12 7.7 6.9
 -12 3 -12 -11.4 9.1
 12 3 12 -1.6 4.4
 12 3 12 1.2 8.1
 13 -3 12 1.2 6.7
 -13 -3 -12 10.8 11.6
 13 -3 12 6.4 8.1
 13 -3 12 20.8 5.6
 13 3 12 2.7 6
 13 3 12 6.4 6.9
 -13 3 -12 11 12.1
 13 3 12 -2.1 8.2
 14 -3 12 19.8 6.5
 14 -3 12 9.5 8.1
 -14 -3 -12 13.7 13
 14 -3 12 25.5 8
 14 3 12 7.5 9.1
 -12 -4 12 -13.7 7
 12 -4 -12 7.5 4.7
 12 -4 -12 1.4 11.7
 12 -4 -12 -11.8 5.9
 -12 4 12 20.1 15.9
 12 4 -12 0.6 7
 12 4 -12 -8.3 5.6
 11 -4 -12 37.6 10.7
 11 -4 -12 16.2 8.1
 11 -4 -12 25.2 8.1
 -11 4 12 24.1 11.4
 11 4 -12 13.5 6.7
 11 4 -12 35.9 9.4
 10 -4 -12 3.4 4.6
 10 -4 -12 -1 5.8
 10 -4 -12 1.1 5.6
 10 4 -12 2.6 7
 -10 4 12 7.4 10.4
 10 4 -12 -13 5
 9 -4 -12 -6.5 3.7
 9 -4 -12 -0.7 5.6
 9 -4 -12 2.5 5.6
 9 -4 -12 15.4 8.9
 9 4 -12 5 6.3
 9 4 -12 7.4 6.8
 -9 4 12 14.7 8.8
 8 -4 -12 18.5 6.8
 8 -4 -12 11.5 6.4
 8 4 -12 15 7.3
 8 4 -12 9 7.3
 -8 4 12 12.7 9.3
 7 -4 -12 3.7 5.2
 7 -4 -12 -4.4 3.6
 7 -4 -12 3.8 6
 -7 4 12 -6.3 6.7
 7 4 -12 12 6.6
 6 -4 -12 155.58 15
 6 -4 -12 164.48 13.3
 6 -4 -12 169.88 16.4
 -6 4 12 146.39 17.7
 6 4 -12 163.38 16.3
 6 4 -12 145.19 13.5
 5 -4 -12 18.3 7
 5 -4 -12 16 6.9
 -5 4 12 7.4 5.5
 5 4 -12 9.8 6.1
 5 4 -12 16.2 6.7
 -5 4 12 22.3 8.3
 4 -4 -12 10.9 5.6
 4 -4 -12 15.4 5.8
 4 -4 -12 3.6 5.8
 -4 4 12 9.5 6.1
 -4 4 12 21.3 6.9
 4 4 -12 7.8 6.7
 4 4 -12 13 5.4
 -3 -4 12 34.6 6
 3 -4 -12 44.8 8.4
 3 -4 -12 27.2 7.7
 3 4 -12 34 8.8
 -3 4 12 46 10
 3 4 -12 46.4 10.8
 -3 4 12 35 8.7
 2 -4 -12 -4.8 4.1
 -2 -4 12 2.2 2.9
 -2 -4 12 1.6 3.5
 2 -4 -12 0.1 4.4
 -2 4 12 9.7 6.4
 2 4 -12 -0.4 5.3
 2 4 -12 4.6 6.1
 -2 4 12 5 5.5
 -1 -4 12 69.19 7.5
 1 -4 -12 99.19 13.5
 -1 -4 12 91.59 8.5
 1 -4 -12 97.89 12.4
 -1 -4 12 68.29 9.4
 1 -4 -12 71.69 10.2
 1 4 -12 91.89 12.1
 1 4 -12 78.99 10.1
 -1 4 12 69.29 11.5
 -1 4 12 74.29 10.9
 0 -4 -12 124.29 15.7
 0 -4 -12 97.29 13.1
 0 -4 12 106.59 9.6
 0 -4 12 94.59 13.1
 0 -4 -12 119.09 13.5
 0 -4 12 110.19 8.2
 0 4 -12 110.89 13.3
 0 4 12 101.39 11.2
 0 4 -12 87.09 10.7
 0 4 12 98.19 13.4
 -1 -4 -12 6.9 4.6
 -1 -4 -12 -3.1 5.5
 1 -4 12 6 4.4
 1 -4 12 13 4.9
 -1 -4 -12 6.5 6
 1 -4 12 -4.7 5.4
 1 4 12 4 4.8
 1 4 12 11.7 6.8
 -1 4 -12 14.8 6.9
 2 -4 12 4.9 4.4
 -2 -4 -12 -1.8 5
 -2 -4 -12 0.5 3.9
 2 -4 12 -1.9 2.5
 2 -4 12 6.1 4.6
 2 4 12 -0.3 3.2
 2 4 12 -1 4.8
 -2 4 -12 1.6 4.8
 3 -4 12 23.8 6.7
 3 -4 12 15.7 4.5
 3 -4 12 19.3 4.2
 3 -4 12 19.6 5.8
 -3 -4 -12 26.9 9
 -3 -4 -12 15.5 5
 -3 4 -12 22.4 7.5
 3 4 12 16.9 3.8
 3 4 12 18 7.1
 4 -4 12 74.69 9.2
 4 -4 12 65.99 6.7
 -4 -4 -12 81.09 8.1
 4 -4 12 77.09 9.6
 4 -4 12 63.79 9.5
 -4 -4 -12 68.29 13.1
 -4 4 -12 92.79 13.2
 4 4 12 75.09 12.8
 5 -4 12 31.5 7.6
 -5 -4 -12 23.8 4.2
 -5 -4 -12 13.2 8.1
 5 -4 12 23.4 3.8
 5 -4 12 19.9 4.9
 5 -4 12 15.5 4.1
 -5 4 -12 20.7 6.6
 5 4 12 16.7 7.9
 -6 -4 -12 24.7 4.7
 6 -4 12 41.1 8.7
 -6 -4 -12 42.5 12.3
 6 -4 12 41.5 6.8
 6 4 12 50.99 11.6
 -6 4 -12 54.89 10.1
 -7 -4 -12 6.4 7.8
 7 -4 12 3.9 4.5
 7 -4 12 0.8 8.6
 -7 4 -12 3.2 6
 7 4 12 -2.5 5.8
 -8 -4 -12 3 8.7
 8 -4 12 -3.1 5.3
 8 -4 12 -4.3 3.6
 -8 4 -12 0.4 6.4
 8 4 12 -1.9 5.1
 -9 -4 -12 7.4 9.6
 9 -4 12 15.5 7.1
 9 4 12 3.4 6.9
 -9 4 -12 2.1 6.6
 10 -4 12 37.2 9.7
 10 -4 12 45.2 9.2
 -10 -4 -12 29.5 12.1
 10 4 12 54.69 12.3
 -11 -4 -12 3.5 10.8
 11 -4 12 0.5 5.8
 11 -4 12 -5.8 6.7
 11 4 12 12.7 10.3
 -12 -4 -12 8.7 15.5
 12 -4 12 -3.6 5.7
 12 -4 12 23.2 7.9
 12 4 12 -17.9 8.4
 10 -5 -12 -14.2 7
 10 -5 -12 -11 5.1
 10 -5 -12 -7.8 9
 10 -5 -12 1.4 8.5
 10 5 -12 4 8.7
 10 5 -12 1.5 9.3
 -10 5 12 11.5 12
 9 -5 -12 -5.3 5.4
 9 -5 -12 -0.9 6.8
 9 -5 -12 -0.4 7.5
 9 -5 -12 -7.5 6
 9 5 -12 0.8 6.8
 -9 5 12 7.9 12.1
 9 5 -12 11.2 8.3
 8 -5 -12 -6.2 6.2
 8 -5 -12 4.5 7.5
 8 -5 -12 9.7 6.5
 8 -5 -12 -4.6 4.9
 8 5 -12 6.1 6.4
 -8 5 12 12.2 9.5
 8 5 -12 2.6 13.7
 7 -5 -12 0.9 6.4
 7 -5 -12 -2.5 5.4
 7 -5 -12 5 5.9
 7 5 -12 2.5 7.9
 -7 5 12 9.6 9.6
 7 5 -12 15.7 8.7
[truncated: 420,167 more chars]
