# Supplementary material for: Fluorescence-based thermal sensing with elastic organic crystals
Source: Nat Commun. 2022 Sep 8;13:5280. doi: 10.1038/s41467-022-32894-w (PMC9458730; doi:10.1038/s41467-022-32894-w)
Supplement: Supplementary file 5 — Supplementary Data 2 [file 41467_2022_32894_MOESM5_ESM.cif]

data_1
_audit_creation_date               2021-12-02
_audit_creation_method
;
Olex2 1.3
(compiled 2020.11.12 svn.r5f609507 for OlexSys, GUI svn.r6408)
;
_shelx_SHELXL_version_number       '2018/3'
_audit_contact_author_address      ?
_audit_contact_author_email        ?
_audit_contact_author_name         ''
_audit_contact_author_phone        ?
_publ_contact_author_id_orcid      ?
_publ_section_references
;
Dolomanov, O.V., Bourhis, L.J., Gildea, R.J, Howard, J.A.K. & Puschmann, H.
 (2009), J. Appl. Cryst. 42, 339-341.

Sheldrick, G.M. (2015). Acta Cryst. C71, 3-8.
;
_chemical_name_common              ?
_chemical_name_systematic          ?
_chemical_formula_moiety           'C21 H15 F6 N O'
_chemical_formula_sum              'C21 H15 F6 N O'
_chemical_formula_weight           411.34
_chemical_melting_point            ?
loop_
  _atom_type_symbol
  _atom_type_description
  _atom_type_scat_dispersion_real
  _atom_type_scat_dispersion_imag
  _atom_type_scat_source
 'C' 'C' 0.0033 0.0016 'International Tables Vol C Tables 4.2.6.8 and 6.1.1.4'
 'H' 'H' 0.0000 0.0000 'International Tables Vol C Tables 4.2.6.8 and 6.1.1.4'
 'F' 'F' 0.0171 0.0103 'International Tables Vol C Tables 4.2.6.8 and 6.1.1.4'
 'N' 'N' 0.0061 0.0033 'International Tables Vol C Tables 4.2.6.8 and 6.1.1.4'
 'O' 'O' 0.0106 0.0060 'International Tables Vol C Tables 4.2.6.8 and 6.1.1.4'

_shelx_space_group_comment
;
The symmetry employed for this shelxl refinement is uniquely defined
by the following loop, which should always be used as a source of
symmetry information in preference to the above space-group names.
They are only intended as comments.
;
_space_group_crystal_system        'monoclinic'
_space_group_IT_number             14
_space_group_name_H-M_alt          'P 1 21/n 1'
_space_group_name_Hall             '-P 2yn'
loop_
  _space_group_symop_operation_xyz
 'x, y, z'
 '-x+1/2, y+1/2, -z+1/2'
 '-x, -y, -z'
 'x-1/2, -y-1/2, z-1/2'

_cell_length_a                     12.1007(9)
_cell_length_b                     4.8876(4)
_cell_length_c                     31.714(2)
_cell_angle_alpha                  90
_cell_angle_beta                   91.548(3)
_cell_angle_gamma                  90
_cell_volume                       1875.0(2)
_cell_formula_units_Z              4
_cell_measurement_reflns_used      4159
_cell_measurement_temperature      292.0
_cell_measurement_theta_max        28.198
_cell_measurement_theta_min        2.594
_shelx_estimated_absorpt_T_max     ?
_shelx_estimated_absorpt_T_min     ?
_exptl_absorpt_coefficient_mu      0.131
_exptl_absorpt_correction_T_max    ?
_exptl_absorpt_correction_T_min    ?
_exptl_absorpt_correction_type     none
_exptl_absorpt_process_details     ?
_exptl_absorpt_special_details     ?
_exptl_crystal_colour              yellow
_exptl_crystal_colour_primary      yellow
_exptl_crystal_density_diffrn      1.457
_exptl_crystal_density_meas        ?
_exptl_crystal_density_method      ?
_exptl_crystal_description         needle
_exptl_crystal_F_000               840
_exptl_crystal_size_max            ?
_exptl_crystal_size_mid            ?
_exptl_crystal_size_min            ?
_exptl_transmission_factor_max     ?
_exptl_transmission_factor_min     ?
_diffrn_reflns_av_R_equivalents    0.0683
_diffrn_reflns_av_unetI/netI       0.0426
_diffrn_reflns_Laue_measured_fraction_full  0.994
_diffrn_reflns_Laue_measured_fraction_max  0.994
_diffrn_reflns_limit_h_max         14
_diffrn_reflns_limit_h_min         -14
_diffrn_reflns_limit_k_max         5
_diffrn_reflns_limit_k_min         -5
_diffrn_reflns_limit_l_max         37
_diffrn_reflns_limit_l_min         -37
_diffrn_reflns_number              24232
_diffrn_reflns_point_group_measured_fraction_full  0.994
_diffrn_reflns_point_group_measured_fraction_max  0.994
_diffrn_reflns_theta_full          24.997
_diffrn_reflns_theta_max           24.997
_diffrn_reflns_theta_min           2.525
_diffrn_ambient_temperature        292.0
_diffrn_detector_area_resol_mean   ?
_diffrn_measured_fraction_theta_full  0.994
_diffrn_measured_fraction_theta_max  0.994
_diffrn_measurement_device_type    'Bruker APEX-II CCD'
_diffrn_measurement_method         '\f and \w scans'
_diffrn_radiation_type             MoK\a
_diffrn_radiation_wavelength       0.71073
_diffrn_source                     ?
_diffrn_source_current             30.0
_diffrn_source_power               1.5
_diffrn_source_voltage             50.0
_diffrn_standards_number           0
_reflns_Friedel_coverage           0.000
_reflns_Friedel_fraction_full      .
_reflns_Friedel_fraction_max       .
_reflns_number_gt                  1752
_reflns_number_total               3292
_reflns_special_details
;
 Reflections were merged by SHELXL according to the crystal
 class for the calculation of statistics and refinement.
 
 _reflns_Friedel_fraction is defined as the number of unique
 Friedel pairs measured divided by the number that would be
 possible theoretically, ignoring centric projections and
 systematic absences.
;
_reflns_threshold_expression       'I > 2\s(I)'
_computing_cell_refinement         'SAINT V8.40A (Bruker, 2019)'
_computing_data_collection         ?
_computing_data_reduction          'SAINT V8.40A (Bruker, 2019)'
_computing_molecular_graphics      'Olex2 1.3 (Dolomanov et al., 2009)'
_computing_publication_material    'Olex2 1.3 (Dolomanov et al., 2009)'
_computing_structure_refinement    'SHELXL 2018/3 (Sheldrick, 2015)'
_computing_structure_solution      'SHELXS-97 (Sheldrick, 1990)'
_refine_diff_density_max           0.230
_refine_diff_density_min           -0.362
_refine_diff_density_rms           0.053
_refine_ls_extinction_coef         .
_refine_ls_extinction_method       none
_refine_ls_goodness_of_fit_ref     1.026
_refine_ls_hydrogen_treatment      constr
_refine_ls_matrix_type             full
_refine_ls_number_parameters       307
_refine_ls_number_reflns           3292
_refine_ls_number_restraints       402
_refine_ls_R_factor_all            0.1359
_refine_ls_R_factor_gt             0.0722
_refine_ls_restrained_S_all        1.013
_refine_ls_shift/su_max            0.001
_refine_ls_shift/su_mean           0.000
_refine_ls_structure_factor_coef   Fsqd
_refine_ls_weighting_details      
 'w=1/[\s^2^(Fo^2^)+(0.1109P)^2^+0.8240P] where P=(Fo^2^+2Fc^2^)/3'
_refine_ls_weighting_scheme        calc
_refine_ls_wR_factor_gt            0.1842
_refine_ls_wR_factor_ref           0.2323
_refine_special_details            ?
_olex2_refinement_description
;
1. Fixed Uiso
 At 1.2 times of:
  All C(H) groups, All C(H,H) groups
 At 1.5 times of:
  All C(H,H,H) groups
2. Rigid bond restraints
 All non-hydrogen atoms
 with sigma for 1-2 distances of 0.01 and sigma for 1-3 distances of 0.01
3. Uiso/Uaniso restraints and constraints
All non-hydrogen atoms have similar U: within 2A with sigma of 0.04 and sigma
for terminal atoms of 0.08 within 2A
Uanis(F2AA) = Uanis(F00I)
Uanis(F00J) = Uanis(F0AA)
4. Others
 Sof(F0AA)=Sof(F1AA)=Sof(F2AA)=1-FVAR(1)
 Sof(F00G)=Sof(F00I)=Sof(F00J)=FVAR(1)
 Sof(F3AA)=Sof(F4AA)=Sof(F00U)=1-FVAR(2)
 Sof(F00L)=Sof(F00S)=Sof(F00T)=FVAR(2)
5.a Secondary CH2 refined with riding coordinates:
 C00P(H00A,H00B)
5.b Aromatic/amide H refined with riding coordinates:
 C003(H003), C008(H008), C009(H009), C00C(H00C), C00E(H00E), C00F(H00F),
 C00H(H00H), C00M(H00M), C00N(H00N), C00O(H00O)
5.c Idealised Me refined as rotating group:
 C00R(H00D,H00G,H00I)
;
_atom_sites_solution_hydrogens     geom
_atom_sites_solution_primary       dual
_atom_sites_solution_secondary     ?
loop_
  _atom_site_label
  _atom_site_type_symbol
  _atom_site_fract_x
  _atom_site_fract_y
  _atom_site_fract_z
  _atom_site_U_iso_or_equiv
  _atom_site_adp_type
  _atom_site_occupancy
  _atom_site_site_symmetry_order
  _atom_site_calc_flag
  _atom_site_refinement_flags_posn
  _atom_site_refinement_flags_adp
  _atom_site_refinement_flags_occupancy
  _atom_site_disorder_assembly
  _atom_site_disorder_group
 O001 O 0.3897(2) 0.7343(6) 0.42840(9) 0.0880(9) Uani 1 1 d . U . . .
 N002 N 0.7477(3) -0.1484(7) 0.47965(10) 0.0703(9) Uani 1 1 d . U . . .
 C003 C 0.5499(3) 0.5345(7) 0.40261(11) 0.0577(9) Uani 1 1 d . U . . .
 H003 H 0.597894 0.525808 0.380242 0.069 Uiso 1 1 calc R U . . .
 C004 C 0.7418(3) 0.0845(7) 0.41801(11) 0.0581(9) Uani 1 1 d . U . . .
 C005 C 0.4399(3) 0.8991(7) 0.36251(11) 0.0532(8) Uani 1 1 d . U . . .
 C006 C 0.4565(3) 0.7204(8) 0.40019(12) 0.0603(9) Uani 1 1 d . U . . .
 C007 C 0.6533(3) 0.1774(7) 0.44364(11) 0.0587(9) Uani 1 1 d . U . . .
 C008 C 0.5179(3) 0.9388(7) 0.33237(12) 0.0594(9) Uani 1 1 d . U . . .
 H008 H 0.585359 0.847912 0.334676 0.071 Uiso 1 1 calc R U . . .
 C009 C 0.6621(3) 0.0295(8) 0.48051(12) 0.0669(10) Uani 1 1 d . U . . .
 H009 H 0.615323 0.049259 0.503091 0.080 Uiso 1 1 calc R U . . .
 C00A C 0.7981(3) -0.1185(8) 0.44122(13) 0.0663(10) Uani 1 1 d . U . . .
 C00B C 0.4971(3) 1.1129(8) 0.29862(12) 0.0654(10) Uani 1 1 d . U . . .
 C00C C 0.5683(3) 0.3753(7) 0.43632(12) 0.0611(9) Uani 1 1 d . U . . .
 H00C H 0.518931 0.396653 0.458038 0.073 Uiso 1 1 calc R U . . .
 C00D C 0.3187(3) 1.2045(8) 0.32412(12) 0.0641(10) Uani 1 1 d . U . . .
 C00E C 0.3980(3) 1.2454(8) 0.29463(12) 0.0670(10) Uani 1 1 d . U . . .
 H00E H 0.384296 1.362835 0.272016 0.080 Uiso 1 1 calc R U . . .
 C00F C 0.3396(3) 1.0347(8) 0.35785(12) 0.0624(10) Uani 1 1 d . U . . .
 H00F H 0.285743 1.010141 0.377874 0.075 Uiso 1 1 calc R U . . .
 F00G F 0.1700(12) 1.316(6) 0.2794(4) 0.160(8) Uani 0.299(6) 1 d . U P A 1
 C00H C 0.7789(3) 0.1461(9) 0.37801(13) 0.0715(11) Uani 1 1 d . U . . .
 H00H H 0.743352 0.279594 0.361765 0.086 Uiso 1 1 calc R U . . .
 F00I F 0.189(2) 1.496(7) 0.3628(8) 0.151(2) Uani 0.299(6) 1 d . U P A 1
 F00J F 0.1252(10) 1.194(3) 0.3369(6) 0.135(3) Uani 0.299(6) 1 d . U P A 1
 C00K C 0.2087(4) 1.3420(12) 0.31814(17) 0.0872(13) Uani 1 1 d . U . . .
 F00L F 0.6510(18) 0.970(3) 0.2624(6) 0.179(8) Uani 0.534(18) 1 d . U P B 1
 C00M C 0.8680(4) 0.0097(10) 0.36261(15) 0.0887(13) Uani 1 1 d . U . . .
 H00M H 0.893072 0.051885 0.335930 0.106 Uiso 1 1 calc R U . . .
 C00N C 0.8876(4) -0.2578(10) 0.42592(17) 0.0866(13) Uani 1 1 d . U . . .
 H00N H 0.923860 -0.392034 0.441805 0.104 Uiso 1 1 calc R U . . .
 C00O C 0.9208(4) -0.1901(11) 0.38644(18) 0.0973(15) Uani 1 1 d . U . . .
 H00O H 0.980713 -0.281380 0.375259 0.117 Uiso 1 1 calc R U . . .
 C00P C 0.7845(4) -0.3209(10) 0.51451(15) 0.0903(14) Uani 1 1 d . U . . .
 H00A H 0.814087 -0.490010 0.503467 0.108 Uiso 1 1 calc R U . . .
 H00B H 0.721722 -0.366495 0.531536 0.108 Uiso 1 1 calc R U . . .
 C00Q C 0.5835(4) 1.1606(12) 0.26717(17) 0.0887(13) Uani 1 1 d . U . . .
 C00R C 0.8703(4) -0.1859(12) 0.54145(16) 0.1093(17) Uani 1 1 d . U . . .
 H00D H 0.934775 -0.152737 0.525243 0.164 Uiso 1 1 calc R U . . .
 H00G H 0.889343 -0.302297 0.564924 0.164 Uiso 1 1 calc R U . . .
 H00I H 0.842259 -0.015205 0.551658 0.164 Uiso 1 1 calc R U . . .
 F00S F 0.5451(8) 1.254(5) 0.2323(4) 0.145(6) Uani 0.534(18) 1 d . U P B 1
 F00T F 0.6501(10) 1.369(3) 0.2824(4) 0.139(5) Uani 0.534(18) 1 d . U P B 1
 F0AA F 0.1348(4) 1.1801(13) 0.3016(3) 0.135(3) Uani 0.701(6) 1 d . U P A 2
 F1AA F 0.2109(3) 1.5700(9) 0.29739(18) 0.1128(17) Uani 0.701(6) 1 d . U P A
 2
 F2AA F 0.1697(8) 1.434(2) 0.3492(3) 0.151(2) Uani 0.701(6) 1 d . U P A 2
 F3AA F 0.6806(10) 1.078(5) 0.2781(4) 0.136(6) Uani 0.466(18) 1 d . U P B 2
 F4AA F 0.5635(11) 1.020(5) 0.2323(4) 0.146(6) Uani 0.466(18) 1 d . U P B 2
 F00U F 0.5914(18) 1.414(3) 0.2543(8) 0.176(9) Uani 0.466(18) 1 d . U P B 2

loop_
  _atom_site_aniso_label
  _atom_site_aniso_U_11
  _atom_site_aniso_U_22
  _atom_site_aniso_U_33
  _atom_site_aniso_U_23
  _atom_site_aniso_U_13
  _atom_site_aniso_U_12
 O001 0.0874(19) 0.098(2) 0.0798(18) 0.0182(17) 0.0311(16) 0.0201(17)
 N002 0.077(2) 0.063(2) 0.070(2) 0.0125(17) -0.0109(17) -0.0085(17)
 C003 0.064(2) 0.053(2) 0.057(2) -0.0012(18) 0.0036(16) -0.0006(17)
 C004 0.063(2) 0.052(2) 0.059(2) -0.0044(18) -0.0025(17) -0.0100(17)
 C005 0.0545(19) 0.052(2) 0.054(2) -0.0035(16) 0.0050(15) -0.0053(16)
 C006 0.061(2) 0.058(2) 0.062(2) -0.0067(18) 0.0070(18) -0.0029(17)
 C007 0.069(2) 0.053(2) 0.054(2) 0.0008(17) -0.0007(17) -0.0058(17)
 C008 0.057(2) 0.056(2) 0.066(2) -0.0074(18) 0.0023(17) -0.0010(17)
 C009 0.073(2) 0.063(2) 0.064(2) 0.002(2) 0.0025(18) -0.0088(19)
 C00A 0.062(2) 0.060(2) 0.076(2) -0.004(2) -0.0056(19) -0.0117(18)
 C00B 0.067(2) 0.068(2) 0.061(2) 0.0026(19) 0.0034(17) -0.0059(19)
 C00C 0.067(2) 0.053(2) 0.063(2) -0.0047(18) 0.0055(18) -0.0065(17)
 C00D 0.066(2) 0.055(2) 0.071(2) -0.0057(19) -0.0040(18) 0.0011(18)
 C00E 0.075(2) 0.061(2) 0.065(2) 0.0062(19) -0.0048(19) 0.0014(19)
 C00F 0.062(2) 0.060(2) 0.066(2) -0.0095(19) 0.0082(17) -0.0025(17)
 F00G 0.084(9) 0.30(3) 0.099(7) -0.001(10) -0.020(6) 0.063(12)
 C00H 0.068(2) 0.078(3) 0.068(2) -0.006(2) 0.0018(19) -0.003(2)
 F00I 0.126(5) 0.198(7) 0.126(6) -0.056(4) -0.015(4) 0.077(4)
 F00J 0.070(2) 0.128(3) 0.204(9) -0.028(6) -0.027(5) 0.009(2)
 C00K 0.073(3) 0.096(4) 0.092(3) -0.007(3) -0.005(2) 0.018(3)
 F00L 0.213(16) 0.155(8) 0.174(16) 0.048(8) 0.130(12) 0.078(10)
 C00M 0.083(3) 0.100(3) 0.084(3) -0.013(3) 0.019(2) -0.002(3)
 C00N 0.074(3) 0.072(3) 0.113(3) -0.009(3) -0.006(2) 0.007(2)
 C00O 0.072(3) 0.096(4) 0.125(4) -0.020(3) 0.016(3) 0.009(3)
 C00P 0.092(3) 0.081(3) 0.096(3) 0.032(3) -0.018(3) -0.010(2)
 C00Q 0.090(3) 0.096(4) 0.081(3) 0.020(3) 0.012(3) 0.001(3)
 C00R 0.104(3) 0.132(5) 0.090(3) 0.025(3) -0.030(3) -0.005(3)
 F00S 0.126(6) 0.230(17) 0.080(6) 0.067(9) 0.017(4) -0.005(9)
 F00T 0.118(7) 0.165(9) 0.137(7) 0.020(6) 0.035(5) -0.057(6)
 F0AA 0.070(2) 0.128(3) 0.204(9) -0.028(6) -0.027(5) 0.009(2)
 F1AA 0.097(3) 0.077(3) 0.162(4) 0.033(3) -0.029(3) 0.030(2)
 F2AA 0.126(5) 0.198(7) 0.126(6) -0.056(4) -0.015(4) 0.077(4)
 F3AA 0.066(4) 0.257(17) 0.084(6) 0.031(9) 0.015(4) 0.002(7)
 F4AA 0.131(8) 0.236(15) 0.075(6) -0.040(8) 0.035(5) -0.041(10)
 F00U 0.203(17) 0.109(7) 0.22(2) 0.057(8) 0.107(15) -0.005(7)

_geom_special_details
;
 All esds (except the esd in the dihedral angle between two l.s. planes)
 are estimated using the full covariance matrix.  The cell esds are taken
 into account individually in the estimation of esds in distances, angles
 and torsion angles; correlations between esds in cell parameters are only
 used when they are defined by crystal symmetry.  An approximate (isotropic)
 treatment of cell esds is used for estimating esds involving l.s. planes.
;
loop_
  _geom_bond_atom_site_label_1
  _geom_bond_atom_site_label_2
  _geom_bond_distance
  _geom_bond_site_symmetry_2
  _geom_bond_publ_flag
 O001 C006 1.224(4) . ?
 N002 C009 1.353(5) . ?
 N002 C00A 1.385(5) . ?
 N002 C00P 1.451(5) . ?
 C003 H003 0.9300 . ?
 C003 C006 1.450(5) . ?
 C003 C00C 1.336(5) . ?
 C004 C007 1.436(5) . ?
 C004 C00A 1.401(5) . ?
 C004 C00H 1.390(5) . ?
 C005 C006 1.489(5) . ?
 C005 C008 1.376(5) . ?
 C005 C00F 1.387(5) . ?
 C007 C009 1.376(5) . ?
 C007 C00C 1.426(5) . ?
 C008 H008 0.9300 . ?
 C008 C00B 1.385(5) . ?
 C009 H009 0.9300 . ?
 C00A C00N 1.379(6) . ?
 C00B C00E 1.365(5) . ?
 C00B C00Q 1.483(6) . ?
 C00C H00C 0.9300 . ?
 C00D C00E 1.373(5) . ?
 C00D C00F 1.372(5) . ?
 C00D C00K 1.499(6) . ?
 C00E H00E 0.9300 . ?
 C00F H00F 0.9300 . ?
 F00G C00K 1.310(14) . ?
 C00H H00H 0.9300 . ?
 C00H C00M 1.368(6) . ?
 F00I C00K 1.627(18) . ?
 F00J C00K 1.388(17) . ?
 C00K F0AA 1.295(7) . ?
 C00K F1AA 1.295(6) . ?
 C00K F2AA 1.190(9) . ?
 F00L C00Q 1.253(13) . ?
 C00M H00M 0.9300 . ?
 C00M C00O 1.381(7) . ?
 C00N H00N 0.9300 . ?
 C00N C00O 1.366(7) . ?
 C00O H00O 0.9300 . ?
 C00P H00A 0.9700 . ?
 C00P H00B 0.9700 . ?
 C00P C00R 1.481(6) . ?
 C00Q F00S 1.272(9) . ?
 C00Q F00T 1.379(10) . ?
 C00Q F3AA 1.283(15) . ?
 C00Q F4AA 1.319(11) . ?
 C00Q F00U 1.307(12) . ?
 C00R H00D 0.9600 . ?
 C00R H00G 0.9600 . ?
 C00R H00I 0.9600 . ?

loop_
  _geom_angle_atom_site_label_1
  _geom_angle_atom_site_label_2
  _geom_angle_atom_site_label_3
  _geom_angle
  _geom_angle_site_symmetry_1
  _geom_angle_site_symmetry_3
  _geom_angle_publ_flag
 C009 N002 C00A 107.8(3) . . ?
 C009 N002 C00P 125.3(4) . . ?
 C00A N002 C00P 126.8(4) . . ?
 C006 C003 H003 119.3 . . ?
 C00C C003 H003 119.3 . . ?
 C00C C003 C006 121.4(3) . . ?
 C00A C004 C007 106.6(3) . . ?
 C00H C004 C007 135.5(4) . . ?
 C00H C004 C00A 117.9(4) . . ?
 C008 C005 C006 124.0(3) . . ?
 C008 C005 C00F 118.3(3) . . ?
 C00F C005 C006 117.7(3) . . ?
 O001 C006 C003 121.7(4) . . ?
 O001 C006 C005 118.4(3) . . ?
 C003 C006 C005 119.9(3) . . ?
 C009 C007 C004 105.8(3) . . ?
 C009 C007 C00C 122.3(4) . . ?
 C00C C007 C004 131.9(3) . . ?
 C005 C008 H008 119.7 . . ?
 C005 C008 C00B 120.6(3) . . ?
 C00B C008 H008 119.7 . . ?
 N002 C009 C007 111.3(4) . . ?
 N002 C009 H009 124.4 . . ?
 C007 C009 H009 124.4 . . ?
 N002 C00A C004 108.5(3) . . ?
 C00N C00A N002 128.8(4) . . ?
 C00N C00A C004 122.7(4) . . ?
 C008 C00B C00Q 120.0(4) . . ?
 C00E C00B C008 120.3(4) . . ?
 C00E C00B C00Q 119.8(4) . . ?
 C003 C00C C007 129.0(3) . . ?
 C003 C00C H00C 115.5 . . ?
 C007 C00C H00C 115.5 . . ?
 C00E C00D C00K 118.9(4) . . ?
 C00F C00D C00E 120.1(3) . . ?
 C00F C00D C00K 121.0(4) . . ?
 C00B C00E C00D 119.7(4) . . ?
 C00B C00E H00E 120.1 . . ?
 C00D C00E H00E 120.1 . . ?
 C005 C00F H00F 119.5 . . ?
 C00D C00F C005 121.0(4) . . ?
 C00D C00F H00F 119.5 . . ?
 C004 C00H H00H 120.1 . . ?
 C00M C00H C004 119.8(4) . . ?
 C00M C00H H00H 120.1 . . ?
 C00D C00K F00I 104.3(11) . . ?
 F00G C00K C00D 111.7(7) . . ?
 F00G C00K F00I 143.6(13) . . ?
 F00G C00K F00J 96.1(12) . . ?
 F00J C00K C00D 111.5(7) . . ?
 F00J C00K F00I 75.1(14) . . ?
 F0AA C00K C00D 112.3(5) . . ?
 F0AA C00K F1AA 110.1(6) . . ?
 F1AA C00K C00D 114.8(4) . . ?
 F2AA C00K C00D 115.8(6) . . ?
 F2AA C00K F0AA 106.3(7) . . ?
 F2AA C00K F1AA 96.3(8) . . ?
 C00H C00M H00M 119.8 . . ?
 C00H C00M C00O 120.4(4) . . ?
 C00O C00M H00M 119.8 . . ?
 C00A C00N H00N 121.4 . . ?
 C00O C00N C00A 117.1(5) . . ?
 C00O C00N H00N 121.4 . . ?
 C00M C00O H00O 119.0 . . ?
 C00N C00O C00M 122.0(4) . . ?
 C00N C00O H00O 119.0 . . ?
 N002 C00P H00A 109.2 . . ?
 N002 C00P H00B 109.2 . . ?
 N002 C00P C00R 112.1(4) . . ?
 H00A C00P H00B 107.9 . . ?
 C00R C00P H00A 109.2 . . ?
 C00R C00P H00B 109.2 . . ?
 F00L C00Q C00B 116.0(8) . . ?
 F00L C00Q F00S 112.8(10) . . ?
 F00L C00Q F00T 102.4(10) . . ?
 F00S C00Q C00B 113.2(6) . . ?
 F00S C00Q F00T 103.6(9) . . ?
 F00T C00Q C00B 107.3(6) . . ?
 F3AA C00Q C00B 115.2(8) . . ?
 F3AA C00Q F4AA 102.0(10) . . ?
 F3AA C00Q F00U 108.0(12) . . ?
 F4AA C00Q C00B 111.5(6) . . ?
 F00U C00Q C00B 114.7(7) . . ?
 F00U C00Q F4AA 104.1(11) . . ?
 C00P C00R H00D 109.5 . . ?
 C00P C00R H00G 109.5 . . ?
 C00P C00R H00I 109.5 . . ?
 H00D C00R H00G 109.5 . . ?
 H00D C00R H00I 109.5 . . ?
 H00G C00R H00I 109.5 . . ?

loop_
  _geom_torsion_atom_site_label_1
  _geom_torsion_atom_site_label_2
  _geom_torsion_atom_site_label_3
  _geom_torsion_atom_site_label_4
  _geom_torsion
  _geom_torsion_site_symmetry_1
  _geom_torsion_site_symmetry_2
  _geom_torsion_site_symmetry_3
  _geom_torsion_site_symmetry_4
  _geom_torsion_publ_flag
 N002 C00A C00N C00O 179.4(4) . . . . ?
 C004 C007 C009 N002 -0.6(4) . . . . ?
 C004 C007 C00C C003 -1.2(6) . . . . ?
 C004 C00A C00N C00O 0.1(6) . . . . ?
 C004 C00H C00M C00O 0.4(6) . . . . ?
 C005 C008 C00B C00E -0.7(6) . . . . ?
 C005 C008 C00B C00Q 178.0(4) . . . . ?
 C006 C003 C00C C007 178.2(3) . . . . ?
 C006 C005 C008 C00B -178.7(3) . . . . ?
 C006 C005 C00F C00D 179.5(3) . . . . ?
 C007 C004 C00A N002 -0.6(4) . . . . ?
 C007 C004 C00A C00N 178.9(4) . . . . ?
 C007 C004 C00H C00M -178.8(4) . . . . ?
 C008 C005 C006 O001 168.1(4) . . . . ?
 C008 C005 C006 C003 -12.2(5) . . . . ?
 C008 C005 C00F C00D -0.1(5) . . . . ?
 C008 C00B C00E C00D -0.3(6) . . . . ?
 C008 C00B C00Q F00L 27.7(15) . . . . ?
 C008 C00B C00Q F00S 160.3(13) . . . . ?
 C008 C00B C00Q F00T -86.0(10) . . . . ?
 C008 C00B C00Q F3AA -13.3(14) . . . . ?
 C008 C00B C00Q F4AA 102.2(14) . . . . ?
 C008 C00B C00Q F00U -139.8(17) . . . . ?
 C009 N002 C00A C004 0.2(4) . . . . ?
 C009 N002 C00A C00N -179.2(4) . . . . ?
 C009 N002 C00P C00R -90.7(5) . . . . ?
 C009 C007 C00C C003 179.4(4) . . . . ?
 C00A N002 C009 C007 0.3(4) . . . . ?
 C00A N002 C00P C00R 83.6(6) . . . . ?
 C00A C004 C007 C009 0.7(4) . . . . ?
 C00A C004 C007 C00C -178.7(4) . . . . ?
 C00A C004 C00H C00M -0.1(5) . . . . ?
 C00A C00N C00O C00M 0.3(7) . . . . ?
 C00C C003 C006 O001 -1.7(5) . . . . ?
 C00C C003 C006 C005 178.7(3) . . . . ?
 C00C C007 C009 N002 178.8(3) . . . . ?
 C00E C00B C00Q F00L -153.6(14) . . . . ?
 C00E C00B C00Q F00S -21.0(14) . . . . ?
 C00E C00B C00Q F00T 92.7(10) . . . . ?
 C00E C00B C00Q F3AA 165.3(13) . . . . ?
 C00E C00B C00Q F4AA -79.1(14) . . . . ?
 C00E C00B C00Q F00U 38.9(18) . . . . ?
 C00E C00D C00F C005 -0.9(5) . . . . ?
 C00E C00D C00K F00G 45.9(15) . . . . ?
 C00E C00D C00K F00I -128.5(14) . . . . ?
 C00E C00D C00K F00J 152.2(9) . . . . ?
 C00E C00D C00K F0AA 98.3(7) . . . . ?
 C00E C00D C00K F1AA -28.4(7) . . . . ?
 C00E C00D C00K F2AA -139.4(8) . . . . ?
 C00F C005 C006 O001 -11.4(5) . . . . ?
 C00F C005 C006 C003 168.2(3) . . . . ?
 C00F C005 C008 C00B 0.9(5) . . . . ?
 C00F C00D C00E C00B 1.1(6) . . . . ?
 C00F C00D C00K F00G -132.4(14) . . . . ?
 C00F C00D C00K F00I 53.2(15) . . . . ?
 C00F C00D C00K F00J -26.1(10) . . . . ?
 C00F C00D C00K F0AA -80.0(7) . . . . ?
 C00F C00D C00K F1AA 153.3(5) . . . . ?
 C00F C00D C00K F2AA 42.2(9) . . . . ?
 C00H C004 C007 C009 179.5(4) . . . . ?
 C00H C004 C007 C00C 0.1(7) . . . . ?
 C00H C004 C00A N002 -179.7(3) . . . . ?
 C00H C004 C00A C00N -0.2(5) . . . . ?
 C00H C00M C00O C00N -0.6(7) . . . . ?
 C00K C00D C00E C00B -177.3(4) . . . . ?
 C00K C00D C00F C005 177.5(4) . . . . ?
 C00P N002 C009 C007 175.5(3) . . . . ?
 C00P N002 C00A C004 -174.9(4) . . . . ?
 C00P N002 C00A C00N 5.7(6) . . . . ?
 C00Q C00B C00E C00D -179.0(4) . . . . ?

loop_
  _diffrn_refln_index_h
  _diffrn_refln_index_k
  _diffrn_refln_index_l
  _diffrn_refln_intensity_net
  _diffrn_refln_intensity_u
 2 0 0 768.92 14.8
 2 0 0 807.72 14.4
 2 0 0 806.42 15.2
 -2 0 0 789.22 14.7
 -2 0 0 807.22 15.6
 -2 0 0 761.52 15
 3 0 0 -2.2 2
 3 0 0 2.7 2.3
 3 0 0 2.6 2.2
 -3 0 0 -2.8 2.1
 -3 0 0 1.3 2.2
 -3 0 0 2 2.3
 4 0 0 1072.59 22.3
 4 0 0 1077.59 21.3
 -4 0 0 1060.29 20.3
 -4 0 0 909.61 29.2
 -4 0 0 988.1 21.6
 4 0 0 1048.2 22.2
 5 0 0 3.4 3.8
 -5 0 0 0.9 1.9
 -5 0 0 1 2
 -5 0 0 0.9 1.9
 5 0 0 1.1 2.2
 5 0 0 1.2 2.2
 6 0 0 -1.7 2.2
 6 0 0 0.6 2.6
 -6 0 0 2.3 2.2
 6 0 0 -1.4 2.1
 -6 0 0 0.2 1.9
 -6 0 0 0.5 2
 7 0 0 0 2.1
 7 0 0 0.1 2.6
 -7 0 0 3.7 2.2
 -7 0 0 -3.3 1.8
 -7 0 0 -2.1 2
 7 0 0 -0.8 1.9
 -8 0 0 2.8 2.5
 8 0 0 10.1 3.8
 8 0 0 8.4 3.4
 8 0 0 4 3.9
 -8 0 0 3.2 2.4
 -9 0 0 1.9 2.5
 9 0 0 2.4 2.7
 9 0 0 2.2 3.4
 -9 0 0 0.9 2.4
 -9 0 0 -1.9 3.3
 9 0 0 5.1 3.5
 9 0 0 -2.4 2.8
 10 0 0 6.8 8
 -10 0 0 15.7 4.2
 10 0 0 10.6 4.8
 10 0 0 10.4 3.8
 10 0 0 10.6 4.4
 -11 0 0 -0.3 2.8
 11 0 0 -1.8 3.9
 11 0 0 0.8 3.6
 11 0 0 1.9 4.6
 11 0 0 -1.6 3.6
 12 0 0 -1.5 4.1
 12 0 0 0 4.4
 -12 0 0 -0.2 2.5
 13 0 0 1.1 4.6
 13 0 0 1 4.9
 -13 0 0 -1.5 2.8
 14 0 0 3.9 5.2
 14 0 0 1.4 5
 -14 0 0 0.8 3.2
 -15 0 0 -3.1 3.4
 15 0 0 7.6 6.9
 15 0 0 3.9 6.1
 16 0 0 -4.4 5.2
 -16 0 0 -4.1 3.6
 16 0 0 -9.4 6.6
 0 -1 0 1.2 2.9
 0 -1 0 0 3.2
 0 -1 0 0.9 2.5
 0 1 0 -1.7 2.5
 0 1 0 -1.1 3.1
 0 1 0 -1.1 2.9
 1 -1 0 385.66 10.7
 1 -1 0 390.96 12.2
 1 -1 0 389.86 10.8
 1 -1 0 377.96 9.6
 -1 -1 0 391.86 12.1
 -1 -1 0 381.86 11.4
 1 -1 0 390.66 12.7
 -1 -1 0 391.46 10.4
 -1 1 0 386.26 10.5
 1 1 0 386.06 10.9
 -1 1 0 378.96 9.5
 1 1 0 390.06 12.3
 -1 1 0 378.96 10.5
 1 1 0 383.56 11.3
 1 1 0 379.56 12.6
 -1 1 0 385.36 12.8
 -1 1 0 391.06 12.1
 2 -1 0 6658.13 96.09
 -2 -1 0 6754.72 97.99
 2 -1 0 6746.73 91.49
 -2 -1 0 6771.22 98.19
 2 -1 0 6534.85 92.69
 -2 -1 0 6555.44 93.39
 2 -1 0 6733.43 94.49
 2 1 0 6497.85 93.79
 -2 1 0 6532.35 99.89
 2 1 0 6758.62 98.89
 2 1 0 6596.94 94.09
 2 1 0 6516.15 97.79
 -2 1 0 6602.44 93.29
 2 1 0 6620.94 98.89
 -2 1 0 6799.02 96.69
 3 -1 0 450.65 13.6
 3 -1 0 456.15 9.4
 -3 -1 0 466.95 21.6
 3 -1 0 448.16 11.2
 -3 -1 0 458.65 14.3
 -3 -1 0 441.86 11.8
 -3 -1 0 446.36 15.2
 3 1 0 439.06 14.3
 -3 1 0 448.16 10
 3 1 0 418.16 12.2
 -3 1 0 430.36 11.5
 -3 1 0 434.16 14.1
 -4 -1 0 215.08 10.6
 4 -1 0 209.58 6.6
 -4 -1 0 205.88 10.2
 -4 -1 0 198.08 10.1
 4 -1 0 198.28 8.3
 4 -1 0 209.08 11.7
 4 -1 0 196.48 10
 -4 1 0 206.58 6.5
 -4 1 0 201.28 8.1
 4 1 0 200.18 10.1
 -4 1 0 211.38 10.2
 4 1 0 200.98 8.8
 4 1 0 198.48 10.2
 -5 -1 0 1223.38 26.3
 5 -1 0 1238.68 25.6
 5 -1 0 1263.57 32.1
 -5 -1 0 1171.18 27.9
 5 -1 0 1261.57 28.8
 5 -1 0 1259.17 22.9
 -5 -1 0 1270.77 28.7
 5 1 0 1238.38 29.3
 5 1 0 1245.28 29.2
 5 1 0 1221.38 26.4
 -5 1 0 1252.27 29.3
 -5 1 0 1241.88 25.3
 -5 1 0 1296.37 22.4
 6 -1 0 16.9 3.3
 -6 -1 0 27.4 4.6
 -6 -1 0 16.5 3.6
 6 -1 0 30.3 5.1
 6 -1 0 38.8 7.2
 -6 -1 0 21.1 3.6
 -6 1 0 22.4 3.9
 -6 1 0 20.6 3.1
 6 1 0 22.2 4.7
 6 1 0 32.5 5.8
 -6 1 0 32.6 3.8
 6 1 0 20.7 3.8
 -7 -1 0 3.5 2.6
 -7 -1 0 0.6 2.2
 7 -1 0 1.3 2.6
 -7 -1 0 1 2.4
 7 -1 0 4.1 2.3
 7 -1 0 1.6 4.9
 7 -1 0 -6.1 3.3
 -7 1 0 1.4 1.5
 -7 1 0 -1.8 1.7
 7 1 0 2.6 2.8
 7 1 0 -2.5 2
 7 1 0 -2.7 3
 -7 1 0 0.3 2.5
 8 -1 0 3.5 3.5
 -8 -1 0 2.9 2.9
 -8 -1 0 0.6 3
 -8 -1 0 5 3.2
 8 -1 0 3.1 2.8
 8 -1 0 5.3 4.8
 8 -1 0 6.9 2.8
 -8 1 0 8.1 2.5
 -8 1 0 2.9 2.3
 8 1 0 8.9 4.5
 -8 1 0 1.3 3.1
 8 1 0 2.5 3.2
 8 1 0 8.6 3.6
 -9 -1 0 17.7 4.2
 -9 -1 0 10.5 3.6
 9 -1 0 10 3.3
 9 -1 0 20.5 7
 9 -1 0 17 3.9
 9 -1 0 10.2 4.2
 9 1 0 15.7 4.5
 -9 1 0 7.4 3.5
 9 1 0 18.9 5.6
 9 1 0 12.2 4.1
 -9 1 0 15.2 3.3
 -10 -1 0 7.7 3.7
 10 -1 0 -0.4 3.6
 10 -1 0 -5.6 2.4
 10 -1 0 -0.7 3.3
 10 1 0 -1.9 3.4
 -10 1 0 -1.1 1.8
 10 1 0 0.9 3.5
 -10 1 0 -1.5 2.5
 11 -1 0 30 6.7
 -11 -1 0 37.2 6.3
 11 -1 0 29.8 6.2
 11 -1 0 33 6.1
 11 1 0 40 8.5
 11 1 0 37.4 7
 -11 1 0 36.4 6.1
 12 -1 0 9.6 5.6
 12 -1 0 13.3 5.4
 -12 -1 0 7.3 3.9
 12 -1 0 0.6 4.8
 12 1 0 10.5 4.9
 -12 1 0 12.4 3.3
 12 1 0 13.2 6.1
 13 -1 0 8.9 4.9
 13 -1 0 11.2 5.8
 13 -1 0 5.6 5
 -13 -1 0 8.7 4.7
 13 1 0 2.3 6.1
 -13 1 0 -0.2 2.8
 13 1 0 8.7 5.6
 14 -1 0 11.8 6.4
 14 -1 0 -0.6 4.8
 -14 -1 0 -1.6 5.6
 14 -1 0 6.8 5.7
 14 1 0 -0.4 5
 14 1 0 1.7 6.4
 -14 1 0 0.8 2.6
 -15 -1 0 3.7 5.1
 15 -1 0 -10.1 6.2
 15 -1 0 -3.1 5.9
 15 -1 0 -1 5.8
 15 1 0 -5.2 4.3
 -15 1 0 3.6 3.2
 15 1 0 12.6 7.5
 -16 -1 0 -5.9 4.5
 16 -1 0 -7.1 5.7
 -16 1 0 1.3 3.5
 16 1 0 4.7 7.1
 16 1 0 -6.6 5.6
 0 -2 0 90.49 8.9
 0 -2 0 83.09 7.6
 0 -2 0 78.49 7.1
 0 -2 0 73.39 7.7
 0 2 0 72.49 8.2
 0 2 0 82.89 8
 0 2 0 84.19 7.8
 1 -2 0 33.4 5.2
 1 -2 0 47.6 5.8
 -1 -2 0 36.4 7.5
 -1 -2 0 33.7 6.4
 -1 -2 0 30.2 4.7
 -1 -2 0 31.7 5.8
 1 -2 0 22.9 3.8
 1 -2 0 32.5 6
 1 -2 0 35.7 6.8
 1 2 0 28.5 5.7
 -1 2 0 29 5.9
 1 2 0 42.4 8.5
 1 2 0 33.6 6.2
 -1 2 0 31.7 5.5
 -1 2 0 42.3 8
 2 -2 0 25.9 4
 -2 -2 0 37.6 4.9
 2 -2 0 59.49 9.5
 -2 -2 0 24.8 5
 2 -2 0 40.4 5.7
 -2 -2 0 25.6 4.3
 -2 -2 0 42.2 7.3
 -2 -2 0 37.6 5.5
 2 -2 0 32.2 4.9
 2 -2 0 40.3 7.2
 2 2 0 49.3 8.7
 2 2 0 39.7 5.8
 2 2 0 36.9 6.4
 -2 2 0 32.7 6.5
 -2 2 0 36.4 5.2
 3 -2 0 68.69 7.8
 3 -2 0 74.09 4.9
 -3 -2 0 82.99 8
 -3 -2 0 78.29 6.2
 3 -2 0 75.09 6.6
 -3 -2 0 77.49 8.6
 3 -2 0 73.99 9.1
 3 -2 0 86.99 7.7
 3 -2 0 87.49 7.3
 3 2 0 70.09 6.7
 -3 2 0 77.79 6
 3 2 0 63.99 8.5
 -3 2 0 83.09 7.2
 3 2 0 76.49 9.1
 3 2 0 81.99 7.9
 4 -2 0 199.18 8.8
 -4 -2 0 191.38 11.8
 4 -2 0 186.88 12.9
 4 -2 0 175.18 11.6
 4 -2 0 186.18 6.8
 4 -2 0 172.18 10.6
 -4 -2 0 173.58 8.9
 -4 -2 0 199.28 11.7
 4 -2 0 189.98 9.5
 -4 -2 0 189.78 11.1
 4 2 0 165.48 8.9
 4 2 0 188.58 12.7
 4 2 0 185.88 9.5
 4 2 0 174.88 11.4
 -4 2 0 185.48 10.9
 4 2 0 190.28 12.6
 -5 -2 0 4.6 4.1
 -5 -2 0 4.2 2.4
 5 -2 0 4.7 1.7
 5 -2 0 6 2.3
 5 -2 0 3 4
 -5 -2 0 0.8 2.6
 -5 -2 0 2.5 2.4
 5 -2 0 2.8 2.2
 5 -2 0 3.8 3.1
 -5 2 0 4.7 2.8
 5 2 0 4.6 5.4
 5 2 0 5.3 4
 5 2 0 8.6 3.4
 5 2 0 3.8 2.8
 -5 2 0 1.6 1.9
 5 2 0 4.7 3.1
 6 -2 0 162.38 16.3
 6 -2 0 146.79 9.3
 -6 -2 0 146.49 9.3
 6 -2 0 154.88 6.7
 6 -2 0 140.29 8.2
 -6 -2 0 163.08 11.8
 -6 -2 0 130.09 12
 6 2 0 156.08 10.3
 -6 2 0 153.48 8.6
 6 2 0 126.89 12.6
 6 2 0 131.99 8.2
 6 2 0 146.59 16.8
 -6 2 0 165.08 11.6
 7 -2 0 4.3 3.8
 7 -2 0 1.7 4.8
 -7 -2 0 1.8 2.9
 7 -2 0 7.8 2.7
 7 -2 0 3 2.4
 -7 -2 0 9.8 4.1
 -7 -2 0 7.5 2.9
 7 2 0 11.4 3.5
 7 2 0 5.9 3.3
 -7 2 0 4.1 3.3
 -7 2 0 6.3 2.5
 7 2 0 6.5 4.6
 8 -2 0 39.8 4.7
 8 -2 0 29.7 6.1
 -8 -2 0 29.4 5.4
 -8 -2 0 29.9 6.7
 8 -2 0 25.9 4.4
 8 2 0 32.9 7.5
 -8 2 0 25.7 4.1
 -8 2 0 33.3 4.6
 8 2 0 30.5 5.8
 -9 -2 0 3.7 3.7
 9 -2 0 1.5 3.6
 9 -2 0 5.6 2.3
 9 -2 0 6.4 3.4
 -9 -2 0 -0.2 3.1
 -9 2 0 -1.3 3.7
 -9 2 0 4.6 2.5
 9 2 0 0.3 4.4
 9 2 0 1.7 3.3
 10 -2 0 6.3 3.7
 -10 -2 0 5.6 4.7
 10 -2 0 2.3 2.7
 10 -2 0 13.5 5.6
 -10 2 0 3.1 3.2
 10 2 0 7.2 4
 10 2 0 10.6 6.2
 -10 2 0 9.9 2.8
 11 -2 0 2.3 3.6
 -11 -2 0 6.7 5.1
 11 -2 0 4.4 5
 11 -2 0 6.7 4.1
 11 2 0 9.2 4.9
 -11 2 0 4.8 2.1
 11 2 0 12.3 6.4
 12 -2 0 11.3 4.6
 12 -2 0 7.7 5.2
 12 -2 0 -0.8 4.8
 -12 -2 0 6.2 5.4
 -12 2 0 0.8 2.5
 12 2 0 5.2 3.9
 12 2 0 3.7 5.6
 -13 -2 0 -4.3 4.2
 13 -2 0 -10.4 4.3
 13 -2 0 6.2 5.7
 13 2 0 10.6 5.9
 13 2 0 1.4 5.7
 -13 2 0 1.5 2.5
 -14 -2 0 -5.2 4.6
 14 -2 0 12.7 7.7
 14 -2 0 -2.6 5.1
 14 2 0 -4.2 5.4
 14 2 0 -0.1 4.4
 -14 2 0 0.2 2.9
 15 -2 0 -1.8 5.7
 15 -2 0 -0.4 3.8
 15 -2 0 -5.4 5.8
 -15 -2 0 -10.1 4
 15 2 0 -1.7 5
 -15 2 0 3.2 3.7
 15 2 0 -7.3 6.9
 16 -2 0 8.7 7.9
 -16 -2 0 -4.1 5.3
 16 -2 0 13.9 7.3
 16 -2 0 -11.1 5.2
 16 2 0 12.5 8.1
 -16 2 0 4.1 4
 16 2 0 3.5 6.3
 0 -3 0 -1.1 5
 0 -3 0 0.3 2.8
 0 -3 0 -0.7 2.8
 0 -3 0 -0.3 3.4
 0 -3 0 0.1 4.3
 0 3 0 4.5 4.1
 0 3 0 4.5 4.9
 0 3 0 0.2 4.5
 1 -3 0 10.4 3.6
 1 -3 0 22.1 4.8
 -1 -3 0 15.3 4.2
 1 -3 0 12 3.8
 1 -3 0 26.6 6.2
 -1 -3 0 20.6 5.5
 1 -3 0 33.3 10.2
 -1 -3 0 28.3 8.3
 1 -3 0 31.5 8.6
 -1 -3 0 31.2 7
 1 3 0 22.8 7.1
 1 3 0 31.4 7.1
 -1 3 0 21.1 6.7
 1 3 0 21.8 6.2
 -1 3 0 16.8 4.9
 -1 3 0 25.6 7.4
 2 -3 0 4.2 3.3
 2 -3 0 14.4 4.4
 2 -3 0 9.4 3.4
 -2 -3 0 9.1 4.6
 2 -3 0 4.8 5.1
 -2 -3 0 1.6 2.7
 -2 -3 0 17 7.8
 -2 -3 0 12 4.6
 -2 -3 0 10.3 2.9
 2 -3 0 8.7 6.3
 2 3 0 10.9 5.2
 -2 3 0 11.6 4.4
 -2 3 0 2.9 5.3
 2 3 0 13.8 5.9
 -2 3 0 16.6 6.5
 2 3 0 14 6.7
 -3 -3 0 74.79 13.6
 -3 -3 0 52.09 7.7
 -3 -3 0 35.8 6.3
 -3 -3 0 45.6 5.7
 3 -3 0 43.2 9.4
 3 -3 0 54.69 7.7
 3 -3 0 55.09 7.4
 3 -3 0 66.59 13.4
 3 -3 0 39.5 5.4
 -3 -3 0 57.79 8.3
 3 3 0 50.59 9
 3 3 0 49.99 8.6
 3 3 0 55.69 8.3
 -3 3 0 56.39 10.4
 -4 -3 0 3.9 3.6
 -4 -3 0 2.1 2.8
 4 -3 0 8.4 3.6
 4 -3 0 3.9 2
 4 -3 0 5.9 6
 4 -3 0 5 5.2
 4 -3 0 5.2 2.6
 4 -3 0 7.8 3.6
 -4 -3 0 1.7 2.8
 -4 -3 0 2.9 2.4
 4 3 0 1.3 5.4
 4 3 0 10 4.7
 4 3 0 6.6 3.7
 -5 -3 0 0.4 3.1
 5 -3 0 0.3 3.4
 5 -3 0 -1.5 2.7
 -5 -3 0 -2.9 2.4
 5 -3 0 3.1 2.2
 5 -3 0 -0.5 1.7
 -5 -3 0 -3 3.1
 5 -3 0 2.3 3
 -5 -3 0 2.2 3.5
 5 3 0 5.3 5.6
 5 3 0 5.9 5.3
 -5 3 0 -1.1 1.8
 5 3 0 1.2 3.8
 -5 3 0 0.9 3.5
 6 -3 0 4.8 4.8
 6 -3 0 2.2 4
 6 -3 0 7.7 2.7
 6 -3 0 0.7 1.6
 -6 -3 0 4.9 4.1
 -6 -3 0 -1.9 2.4
 6 -3 0 6.2 3.2
 6 3 0 6.3 4.6
 6 3 0 0.1 3.5
 -6 3 0 3.6 3.3
 6 3 0 2.9 5.3
 -6 3 0 0.8 2.1
 7 -3 0 -0.3 3.2
 7 -3 0 1.1 3.6
 7 -3 0 3 3.2
 -7 -3 0 -4.6 2.9
 7 -3 0 4.2 1.7
 -7 -3 0 3.8 4.1
 -7 3 0 0 2.5
 7 3 0 8.7 4.8
 7 3 0 3.1 4.4
 7 3 0 4.9 6.2
 -8 -3 0 2.2 4.4
 8 -3 0 7.3 4.9
 8 -3 0 1.7 3
 8 -3 0 -0.1 1.7
 8 -3 0 6.2 3.8
 -8 -3 0 -5.3 3.4
 8 3 0 0.5 5.8
 8 3 0 -0.6 3.2
 -8 3 0 2.5 2.6
 8 3 0 6.8 6.3
 8 3 0 9.9 4.2
 -9 -3 0 -4.6 3.9
 9 -3 0 -2.5 4.9
 9 -3 0 -1.6 3.5
 9 -3 0 0.4 1.8
 -9 -3 0 10.6 5.3
 9 -3 0 3.2 3.7
 9 3 0 -0.3 4.7
 -9 3 0 -0.5 3
 9 3 0 -2.6 5.9
 9 3 0 1.4 3.5
 9 3 0 0.6 3.1
 10 -3 0 19.4 4.9
 10 -3 0 10 4.9
 10 -3 0 17.2 6.9
 -10 -3 0 19.4 7.6
 10 -3 0 13.6 3.4
 -10 3 0 17.7 3.9
 10 3 0 14.6 5.2
 10 3 0 33.2 6.4
 10 3 0 27.4 8.4
 10 3 0 25.3 11.2
 11 -3 0 -2.3 3.9
 11 -3 0 12.7 4.8
 11 -3 0 -3.5 2.8
 -11 -3 0 -5.2 4.7
 11 3 0 2.2 3.9
 11 3 0 -0.9 7.8
 11 3 0 5.8 3.8
 11 3 0 1.4 9.4
 12 -3 0 5.5 5.2
 12 -3 0 0.8 5.7
 -12 -3 0 0.3 4.8
 12 -3 0 10.2 4.6
 12 3 0 -9.4 5.3
 12 3 0 11.2 4.6
 12 3 0 -3.4 3.9
 12 3 0 6.1 9.3
 13 -3 0 0 5.7
 -13 -3 0 0.2 5.1
 13 -3 0 -5.3 4.7
 13 3 0 12.3 6.7
 13 3 0 3.4 4.8
 13 3 0 0 4.8
 13 3 0 13.4 8.6
 -14 -3 0 -3.5 6.2
 14 -3 0 0.4 6.8
 14 3 0 10.7 7.4
 14 3 0 -0.7 8.2
 14 3 0 4 5.2
 14 3 0 -0.2 6.5
 15 -3 0 16.7 7
 15 3 0 0.1 5
 15 3 0 1 10.9
 15 3 0 -4 7.6
 0 -4 0 0.5 3.7
 0 -4 0 0 6
 0 -4 0 -0.7 3.5
 0 -4 0 -1.5 5
 0 -4 0 8.5 8.1
 0 4 0 4.1 4.5
 0 4 0 -2.4 4.1
 0 4 0 1.7 4.7
 -1 -4 0 8.5 8.6
 1 -4 0 7.4 4.1
 1 -4 0 2.2 4.7
 -1 -4 0 8.9 6.5
 1 -4 0 9.6 4.3
 1 -4 0 -7.9 5.4
 1 -4 0 3.8 8
 -1 -4 0 5 3.9
 -1 -4 0 -0.8 3.9
 1 -4 0 0.7 3.4
 -1 4 0 1.4 4.9
 1 4 0 7.1 6.7
 -1 4 0 2.6 4.2
 1 4 0 2.3 4.8
 1 4 0 0.2 4.1
 -1 4 0 4 5.9
 2 -4 0 17 7.6
 2 -4 0 8.5 4.3
 -2 -4 0 12.9 3.4
 -2 -4 0 14.6 4.8
 -2 -4 0 8.4 8.9
 -2 -4 0 8.3 5.8
 2 -4 0 13 5.6
 2 -4 0 2 4.3
 2 -4 0 3.3 4.9
 -2 4 0 5.3 5.3
 2 4 0 12.4 6.5
 -2 4 0 6.3 6.2
 -2 4 0 14.3 5.9
 2 4 0 11.4 7
 2 4 0 4.6 5
 -3 -4 0 8.3 3.2
 3 -4 0 11.5 5.4
 3 -4 0 11.4 5.6
 -3 -4 0 14.1 6.7
 -3 -4 0 9.1 5.1
 3 -4 0 16.4 5.1
 3 -4 0 11 4.6
 3 4 0 17.2 7.5
 3 4 0 17.3 7.1
 3 4 0 13.2 6.8
 -4 -4 0 103.39 8.8
 -4 -4 0 106.99 12.8
 4 -4 0 119.49 12.1
 4 -4 0 105.09 11.3
 4 -4 0 110.99 10.1
 4 -4 0 89.19 11.2
 4 4 0 95.89 13.6
 4 4 0 97.39 10.7
 4 4 0 90.49 12.8
 5 -4 0 6.5 3.4
 5 -4 0 7.7 5
 5 -4 0 -0.5 4.9
 5 -4 0 2.5 2.4
 -5 -4 0 2 4.8
 -5 -4 0 2.4 3.1
 5 4 0 6.1 5.5
 5 4 0 11.6 9
 5 4 0 -0.9 4.1
 -6 -4 0 11.1 3.9
 6 -4 0 12.6 5.5
 -6 -4 0 10.1 5.4
 6 -4 0 16.1 5.4
 6 -4 0 13.2 4.3
 6 -4 0 12.2 2.9
 6 4 0 17.9 9.8
 6 4 0 7.7 5.2
 6 4 0 18 6.4
 7 -4 0 -0.1 3.9
 7 -4 0 1.2 2.1
 -7 -4 0 -6.8 3.9
 7 -4 0 0.5 4.8
 7 -4 0 -5 4.8
 -7 -4 0 2.2 4.9
 7 4 0 1.7 6.6
 7 4 0 -5.6 5.2
 7 4 0 3.1 4.2
 -8 -4 0 -3.9 3.8
 8 -4 0 -3.7 1.8
 8 -4 0 -2.8 3.9
 8 -4 0 -8.4 5
 -8 -4 0 7.5 5.6
 8 -4 0 -7.8 3.9
 8 4 0 -0.8 6.4
 8 4 0 0.1 4.3
 8 4 0 7.5 8.6
 9 -4 0 0.9 3.8
 9 -4 0 18.7 6.9
 9 -4 0 0.5 6.8
 -9 -4 0 -7.3 4.5
 9 4 0 4.3 4.5
 9 4 0 8.8 8.9
 -9 4 0 -3.5 4.4
 9 4 0 7.2 7.7
 10 -4 0 -6.6 3.8
 10 -4 0 -4.6 5.8
 -10 -4 0 8 5.6
 10 -4 0 5.4 5.1
 10 4 0 -0.2 5.3
 10 4 0 2.2 7.2
 10 4 0 -0.3 5.3
 -11 -4 0 -7 4.7
 11 -4 0 1.6 7.8
 11 -4 0 1.6 4.6
 11 -4 0 19.8 8.1
 11 4 0 0.7 7.3
 11 4 0 13.4 8.8
 12 -4 0 4.5 5.4
 -12 -4 0 3.1 6.4
 12 4 0 -1.7 8
 12 4 0 8.1 7
 13 -4 0 1.7 5.4
 13 -4 0 -5.8 6.8
 -13 -4 0 -6 8.2
 13 4 0 -10.7 5.7
 13 4 0 0.3 10.6
 0 -5 0 13.8 8.5
 0 -5 0 -2.6 4.5
 0 5 0 -7 5.4
 0 5 0 6 7.4
 0 5 0 2.7 5
 1 -5 0 4.2 5
 -1 -5 0 -4.8 9.1
 1 -5 0 -4.2 7.1
 -1 -5 0 6.8 4.9
 1 5 0 3.9 5.5
 1 5 0 8.9 5.6
 -1 5 0 6.6 5.5
 1 5 0 7.5 7.6
 -1 5 0 2.5 6.9
 -2 -5 0 14.3 6.4
 2 -5 0 6.2 7.4
 -2 -5 0 7.2 4
 2 -5 0 9 5.2
 -2 -5 0 24.2 8.4
 2 -5 0 4.3 4.6
 2 5 0 20 7.2
 2 5 0 8.1 8
 -2 5 0 29.3 8.5
 2 5 0 12.7 6.7
 -3 -5 0 17.1 4.6
 3 -5 0 30.6 8
 3 -5 0 27.9 8
 -3 -5 0 25.1 7.5
 3 -5 0 22.3 6.1
 3 5 0 31.8 9.1
 3 5 0 44.2 16.1
 3 5 0 32.4 10.7
 4 -5 0 -10.7 5.2
 -4 -5 0 -5.7 5.6
 4 -5 0 2 3.9
 -4 -5 0 -7.7 3.6
 4 -5 0 9.9 5.2
 4 5 0 -3.1 6
 4 5 0 -1.2 5.3
 4 5 0 -1.8 6.5
 5 -5 0 4.3 5.7
 5 -5 0 3 4.2
 5 -5 0 -4.6 3.6
 -5 -5 0 11.4 6.2
 5 -5 0 0.6 3.4
 -5 -5 0 1.5 4.3
 5 5 0 -4.7 4.6
 5 5 0 7.7 6.8
 6 -5 0 5.9 3.4
 -6 -5 0 1.1 4.1
 6 -5 0 -8.5 5.7
 6 -5 0 -0.9 4.4
 -6 -5 0 -2.5 5.6
 6 5 0 -0.2 7.7
 6 5 0 14.8 8
 6 5 0 7.8 6.7
 7 -5 0 -2.9 6
 7 -5 0 -0.8 2.6
 7 -5 0 -8.7 3.9
 7 5 0 -10.5 5.5
 7 5 0 3.8 8.1
 7 5 0 2.6 7
 -8 -5 0 1.6 5.6
 8 -5 0 4.7 6.4
 8 5 0 4.1 6.8
 8 5 0 6 8.2
 8 5 0 12 8.2
 -9 -5 0 -1.2 6.2
 9 -5 0 -3.9 6.3
 9 5 0 7.4 6.2
 9 5 0 2.5 8.7
 9 5 0 1 7
 10 -5 0 -4.7 6.9
 -10 -5 0 -6.5 6.4
 10 5 0 6.2 10
 10 5 0 -0.5 6.8
 -11 -5 0 -7.1 5.8
 11 -5 0 -11.1 6.5
 11 5 0 6.5 7.6
 11 5 0 -1.4 8.6
 0 -6 0 -0.2 9.5
 0 -6 0 23.3 7.7
 0 6 0 13.8 7.5
 0 6 0 0 6.3
 1 -6 0 -2 5.6
 1 -6 0 -1.5 6.4
 -1 -6 0 12.5 10.8
 1 -6 0 -18.2 9.4
 1 6 0 13.2 8
 -1 6 0 6 7.4
 1 6 0 0.8 6
 2 -6 0 11.3 5.4
 -2 -6 0 0.7 5.8
 2 -6 0 2.3 6.7
 2 -6 0 -18.6 8.5
 2 6 0 -5.4 7.5
 2 6 0 7.1 6.7
 3 -6 0 -8.3 5.2
 -3 -6 0 -8.3 5.6
 -3 -6 0 -1.6 14.4
 3 -6 0 -4.4 6.3
 3 6 0 11.7 9.8
 3 6 0 4.7 7.2
 4 -6 0 -10.1 6.2
 4 -6 0 -4.6 4.5
 -4 -6 0 -3.3 5.4
 4 6 0 3.5 8.5
 4 6 0 -5.9 6.6
 4 6 0 3.3 7.1
 5 -6 0 -12.5 7.3
 -5 -6 0 -9.8 5.6
 5 -6 0 -8.6 5.2
 5 6 0 1.6 7
 5 6 0 1.1 7.6
 5 6 0 -4 7.3
 -6 -6 0 -13.3 5.8
 6 -6 0 -1.5 6.2
 6 -6 0 8.2 4.7
 6 6 0 16.7 10.6
 6 6 0 7.7 8.1
 6 6 0 -2 7.3
 -7 -6 0 3.7 11.4
 7 -6 0 -11.3 6.3
 7 6 0 11.7 9.4
 7 6 0 19.7 9.7
 16 0 -1 -2.1 4.9
 16 0 -1 -1.6 6.7
 -16 0 1 -5.7 3.7
 15 0 -1 2.4 5.6
 15 0 -1 6.7 6.2
 -15 0 1 13.2 5.1
 14 0 -1 5.6 4.5
 -14 0 1 1.4 3.4
 14 0 -1 5.8 5.1
 13 0 -1 -4.8 4.4
 13 0 -1 3.5 4.7
 13 0 -1 -4.3 4.4
 -13 0 1 -2.8 2.5
 -12 0 1 -3.2 2.4
 12 0 -1 5.1 4.3
 12 0 -1 -8.4 4.1
 12 0 -1 -1.3 3.7
 11 0 -1 7.3 3.9
 11 0 -1 5.4 4.4
 11 0 -1 15.3 6.8
 11 0 -1 5.4 4.6
 11 0 -1 13.2 4.9
 -11 0 1 8.5 3.7
 10 0 -1 -5.1 4
 10 0 -1 0.7 3.1
 10 0 -1 -0.1 3.2
 -10 0 1 0.5 3.1
 10 0 -1 -0.7 3.9
 9 0 -1 218.38 14.5
 9 0 -1 221.98 13.1
 9 0 -1 222.48 14.1
 -9 0 1 243.28 11.5
 -9 0 1 213.88 12.7
 -9 0 1 199.38 13.4
 -8 0 1 -1.3 2.1
 8 0 -1 -1.8 2.6
 -8 0 1 0.2 2.2
 8 0 -1 0.6 3
 8 0 -1 -2.9 2.6
 -7 0 1 80.49 7.7
 7 0 -1 75.69 7.1
 7 0 -1 75.39 8.4
 7 0 -1 84.19 8.5
 -7 0 1 82.39 7.6
 -7 0 1 79.39 6.4
 -6 0 1 1.4 2.1
 6 0 -1 3 2.5
 -6 0 1 0.8 1.9
 6 0 -1 -0.2 2.1
 6 0 -1 0.6 2.5
 -6 0 1 0.9 1.8
 5 0 -1 845.72 21
 5 0 -1 897.31 21.2
 -5 0 1 879.21 19
 -5 0 1 866.41 21.7
 5 0 -1 865.71 21.5
 -5 0 1 862.01 20.5
 4 0 -1 1.4 2.6
 -4 0 1 2.6 2.3
 4 0 -1 -1.4 1.9
 -4 0 1 -0.6 1.9
 4 0 -1 0 1.9
 -3 0 1 77.49 6.2
 3 0 -1 85.79 5.4
 3 0 -1 97.09 6.8
 3 0 -1 91.19 6.8
 2 0 -1 -0.5 1.4
 2 0 -1 1.2 1.8
 -2 0 1 0.9 2.3
 2 0 -1 0.8 1.8
 -2 0 1 0.7 1.2
 -2 0 1 1.1 1.6
 2 0 1 0.4 1.6
 -2 0 -1 0.1 1.5
 -2 0 -1 0.8 1.5
 -2 0 -1 -0.6 1.3
 2 0 1 -1.2 1.3
 2 0 1 0.6 1.6
 3 0 1 2946.01 47.3
 -3 0 -1 3068.99 45.8
 3 0 1 3024.1 46.3
 -3 0 -1 3022 47.6
 -3 0 -1 3014.7 46.9
 3 0 1 3082.79 47.6
 4 0 1 -0.5 2.1
 -4 0 -1 2.2 2
 4 0 1 -1.2 1.9
 -4 0 -1 1 2.5
 4 0 1 -0.9 1.9
 -4 0 -1 1.9 2
 -5 0 -1 448.26 12.7
 -5 0 -1 426.96 14.5
 -5 0 -1 418.06 13.5
 5 0 1 443.76 14.2
 5 0 1 438.46 14.6
 5 0 1 457.85 14.9
 -6 0 -1 0.9 1.9
 6 0 1 -1.4 2.5
 6 0 1 3.4 2.3
 -6 0 -1 0.4 2.1
 -6 0 -1 0.5 2
 6 0 1 -2 2.3
 7 0 1 6.5 3
 7 0 1 13.8 3.3
 7 0 1 9.7 3.2
 -7 0 -1 8.3 2.9
 -7 0 -1 8.3 2.7
 -7 0 -1 13.2 2.9
 8 0 1 0.2 2.6
 -8 0 -1 3.7 2.7
 8 0 1 1 3
 -8 0 -1 3.2 4.4
 8 0 1 1.4 2.9
 -8 0 -1 3.1 2.5
 9 0 1 148.59 11.8
 9 0 1 123.49 11.7
 -9 0 -1 121.29 10.4
 -9 0 -1 117.89 10
 -9 0 -1 133.39 9.7
 9 0 1 139.39 10.7
 9 0 1 130.59 9.6
 10 0 1 -0.4 3.4
 10 0 1 -3 2.9
 -10 0 -1 1.1 2.4
 10 0 1 1.5 3.7
 -11 0 -1 5.2 3.2
 11 0 1 8.9 4.9
 11 0 1 7.9 4.7
 11 0 1 4.4 5.1
 11 0 1 -1.9 4.1
 12 0 1 -5.1 3.4
 -12 0 -1 1.9 2.9
 12 0 1 -3.6 3.7
 12 0 1 0 4.2
 13 0 1 11.8 5.5
 -13 0 -1 15.6 4.7
 13 0 1 13.5 6
 14 0 1 3.9 5.1
 14 0 1 7.1 5.5
 -14 0 -1 6.8 4
 15 0 1 -2.7 5.3
 -15 0 -1 -2.9 3.4
 15 0 1 -1.8 6
 16 0 1 2.4 7.2
 -16 0 -1 1.6 3.6
 16 0 1 5.5 6.6
 16 -1 -1 8.7 5.9
 -16 -1 1 -7.5 3.8
 -16 1 1 2.5 3.9
 16 1 -1 -11.2 6.4
 16 1 -1 -5 5.9
 15 -1 -1 -1.5 5.1
 15 -1 -1 -7 5.2
 15 -1 -1 2.5 5.9
 -15 1 1 3.8 3
 15 1 -1 -2.9 5.1
 14 -1 -1 5 5.5
 14 -1 -1 10.6 5.8
 14 -1 -1 -6.2 4.3
 -14 -1 1 9.7 7.2
 14 1 -1 4.3 5.6
 14 1 -1 5.2 5
 -14 1 1 -1.6 2.9
 13 -1 -1 -0.8 5.2
 -13 -1 1 -4.2 3.5
 13 -1 -1 -4.1 4.9
 13 -1 -1 4.7 5
 13 1 -1 3.4 5.7
 13 1 -1 -0.2 6.9
 -13 1 1 -0.7 2.3
 12 -1 -1 -2.5 4.1
 -12 -1 1 1.2 3.9
 12 -1 -1 4.5 4.8
 12 -1 -1 -2.2 4.4
 12 1 -1 -0.8 4.8
 -12 1 1 1.7 2.5
 12 1 -1 3 4.4
 11 -1 -1 11.9 4.8
 11 -1 -1 18.4 5.4
 11 -1 -1 16.2 5.9
 -11 -1 1 20.4 4.8
 11 1 -1 19 6.5
 -11 1 1 14 3.9
 11 1 -1 15.4 4.7
 10 -1 -1 18.9 4.7
 -10 -1 1 15.4 4.4
 10 -1 -1 22.3 5.9
 10 -1 -1 36.7 9.6
 10 -1 -1 18.3 5.1
 10 1 -1 27.2 7.2
 10 1 -1 25.6 5.8
 10 1 -1 19.8 8.7
 -10 1 1 11.1 3.5
 -10 1 1 23 3.8
 9 -1 -1 2.3 3
 9 -1 -1 -3.4 2.3
 -9 -1 1 0.2 3.1
 9 -1 -1 -0.3 2.9
 9 -1 -1 0.6 4.1
 -9 -1 1 0.2 3
 9 1 -1 -0.6 3.3
 -9 1 1 -2 2
 9 1 -1 3.6 3.7
 9 1 -1 -0.7 2.9
 -9 1 1 2.2 1.8
 9 1 -1 -0.9 2.8
 -8 -1 1 21 4.1
 -8 -1 1 14 3.7
 8 -1 -1 30 8
 8 -1 -1 22.6 5.2
 -8 -1 1 23.1 4.7
 8 -1 -1 17.4 4.1
 8 -1 -1 21.9 3.8
 -8 1 1 12.1 4.1
 8 1 -1 19 4.5
 8 1 -1 25.9 5.2
 -8 1 1 30.7 4.2
 8 1 -1 13.9 4.3
 -8 1 1 19.6 3.6
 8 1 -1 25.3 5.9
 -7 -1 1 1.9 2.8
 -7 -1 1 6.3 2.6
 7 -1 -1 3.8 3.7
 7 -1 -1 3.4 2.2
 -7 -1 1 8.7 3.3
 7 -1 -1 5.5 2.9
 7 -1 -1 11.4 5.7
 7 1 -1 5.6 2.8
 7 1 -1 4.3 3.6
 -7 1 1 4.2 2.9
 -7 1 1 8.1 2.2
 -7 1 1 6.5 2.4
 7 1 -1 9.2 3.2
 -6 -1 1 235.88 12
 6 -1 -1 241.78 8.8
 6 -1 -1 233.08 13.8
 6 -1 -1 247.08 11.3
 -6 -1 1 234.08 11.1
 -6 -1 1 225.08 11.9
 6 -1 -1 249.08 12.7
 -6 1 1 224.78 10.1
 -6 1 1 236.28 7.8
 6 1 -1 207.98 11.8
 6 1 -1 231.08 11
 6 1 -1 224.38 13.2
 -6 1 1 223.78 12.2
 6 1 -1 249.08 12.6
 -5 -1 1 17.3 3.9
 -5 -1 1 17.5 3.5
 -5 -1 1 15.4 3.1
 5 -1 -1 33.2 6.7
 5 -1 -1 21.4 3.2
 5 -1 -1 26 3.5
 5 -1 -1 19.1 4.2
 5 1 -1 17.2 3.4
 5 1 -1 17.1 3.8
 5 1 -1 22.3 4.9
 -5 1 1 15.4 2.7
 5 1 -1 10.8 3.2
 -5 1 1 16.9 3.4
 -4 -1 1 312.27 10.5
 -4 -1 1 285.87 11.6
 4 -1 -1 316.17 12.3
 4 -1 -1 310.67 10.5
 4 -1 -1 323.17 8
 4 -1 -1 315.77 14.2
 -4 -1 1 318.57 12.6
 4 1 -1 306.47 12.9
 -4 1 1 332.77 7.9
 -4 1 1 331.97 13
 4 1 -1 316.87 12.7
 4 1 -1 316.07 10.7
 4 1 -1 314.77 12.7
 -4 1 1 319.07 10.5
 -3 -1 1 127.59 8.7
 3 -1 -1 120.69 6.4
 3 -1 -1 124.59 14.1
 -3 -1 1 113.59 13.4
 -3 -1 1 120.99 9.7
 3 -1 -1 109.09 7.6
 3 -1 -1 117.99 4.2
 -3 -1 1 110.09 6.1
 3 1 -1 117.09 7.1
 -3 1 1 125.19 6.8
 3 1 -1 113.19 7.9
 3 1 -1 128.29 12.8
 -3 1 1 122.39 8.7
 -2 -1 1 17 3.1
 -2 -1 1 32.6 5
 2 -1 -1 29.7 5.7
 2 -1 -1 21.4 3.3
 2 1 -1 21.7 4
 2 1 -1 27.4 4.7
 -2 1 1 31.9 6.2
 -2 1 1 22.5 3.6
 -1 -1 1 34.9 4.3
 1 -1 -1 45.1 4.8
 -1 -1 1 40 5.3
 -1 -1 1 46.7 5.2
 1 -1 -1 50.49 4.5
 1 -1 -1 49.9 5.6
 -1 -1 1 37.2 3.4
 1 -1 -1 43.8 5.6
 1 -1 -1 41.3 6.1
 -1 -1 1 40.3 5.7
 1 1 -1 53.59 5.9
 1 1 -1 30.7 4.9
 -1 1 1 45.7 4.8
 1 1 -1 36.1 6.8
 -1 1 1 36.6 5.7
 -1 1 1 25.5 4.7
 0 -1 -1 1368.96 25.8
 0 -1 1 1353.66 25.3
 0 -1 1 1365.16 25
 0 -1 -1 1340.37 26.8
 0 -1 -1 1385.76 23.9
 0 -1 -1 1377.86 26.2
 0 -1 1 1347.97 25.7
 0 1 -1 1359.16 25.8
 0 1 1 1370.76 26.4
 0 1 -1 1374.66 25.5
 0 1 1 1311.87 26.8
 0 1 -1 1386.46 25.4
 0 1 1 1373.76 25.8
 -1 -1 -1 1475.85 28.9
 -1 -1 -1 1538.25 27.3
 1 -1 1 1505.65 25.4
 1 -1 1 1538.15 26.3
 -1 -1 -1 1523.35 28.4
 1 -1 1 1485.45 29
 -1 -1 -1 1486.05 26.6
 1 -1 1 1524.45 28.1
 1 1 1 1500.45 27.2
 -1 1 -1 1508.05 28.8
 1 1 1 1493.85 29.6
 1 1 1 1488.55 28.5
 -1 1 -1 1470.95 27.7
 -1 1 -1 1511.45 25.6
 1 1 1 1476.55 26.9
 -1 1 -1 1480.95 26
 -2 -1 -1 1629.54 30.8
 2 -1 1 1687.33 26.7
 2 -1 1 1663.53 26.3
 2 -1 1 1690.03 28
 -2 -1 -1 1707.73 32.2
 2 -1 1 1686.33 33.8
 -2 -1 -1 1715.83 28.6
 2 -1 1 1655.03 29.4
 -2 1 -1 1705.13 30.3
 2 1 1 1667.63 29
 2 1 1 1675.83 33
 2 1 1 1651.93 32
 -2 1 -1 1765.82 27.3
 2 1 1 1692.73 31.4
 2 1 1 1674.43 28.9
 3 -1 1 29.8 4
 3 -1 1 38.6 3.3
 -3 -1 -1 22.4 5.7
 -3 -1 -1 40.7 5.7
 3 -1 1 36.2 9.6
 3 -1 1 39.8 4.2
 -3 -1 -1 27.8 4.1
 -3 -1 -1 35.6 4.9
 -3 1 -1 32.2 4.2
 -3 1 -1 23 3.7
 3 1 1 29.5 4.1
 3 1 1 36.7 5.2
 -3 1 -1 34.7 4.9
 3 1 1 28.9 6
 -4 -1 -1 155.78 8.8
 4 -1 1 157.48 9
 4 -1 1 162.28 6
 -4 -1 -1 167.18 9.4
 4 -1 1 147.49 7.2
 -4 -1 -1 158.88 9.7
 -4 -1 -1 157.58 8.6
 4 1 1 158.98 9.4
 4 1 1 154.68 9.1
 -4 1 -1 156.38 6.9
 4 1 1 157.38 8.3
 -4 1 -1 155.98 6.1
 -4 1 -1 157.98 9.1
 -5 -1 -1 10.4 3
 5 -1 1 12.9 2.4
 -5 -1 -1 15.4 3.9
 5 -1 1 14.8 2.8
 -5 -1 -1 10.1 2.8
 5 -1 1 15.3 3.7
 -5 1 -1 13.3 2.3
 -5 1 -1 13.9 3.5
 5 1 1 14.5 3.7
 5 1 1 13 4.3
 5 1 1 16.5 3.5
 -5 1 -1 11.6 2.4
 6 -1 1 34 5.6
 6 -1 1 49.3 7
 -6 -1 -1 58.09 6.4
 -6 -1 -1 56.59 7
 -6 -1 -1 49.5 6.7
 6 1 1 50.09 6.6
 6 1 1 50.09 6.8
 -6 1 -1 47.9 6.5
 -6 1 -1 52.49 5.6
 6 1 1 36.3 5.3
 -6 1 -1 57.69 4.6
 7 -1 1 100.49 9
 7 -1 1 107.89 15.3
 -7 -1 -1 99.19 8.6
 7 -1 1 100.69 6.7
 -7 -1 -1 94.09 8.3
 -7 -1 -1 84.59 8.5
 -7 1 -1 88.89 7.3
 7 1 1 91.89 8.6
 7 1 1 95.09 9.1
 -7 1 -1 95.79 5.9
 -7 1 -1 91.59 8.8
 7 1 1 85.79 8.3
 -8 -1 -1 137.99 10.9
 8 -1 1 144.69 11.7
 -8 -1 -1 148.09 10.6
 8 -1 1 133.39 12.6
 -8 -1 -1 140.09 12.1
 8 -1 1 158.18 10.9
 8 -1 1 135.29 8.4
 -8 1 -1 124.29 8.9
 8 1 1 142.39 10.9
 8 1 1 122.89 13
 8 1 1 141.69 11
 -8 1 -1 150.18 7.7
 -8 1 -1 138.79 11.1
 9 -1 1 8.5 4.3
 -9 -1 -1 4.6 3.2
 9 -1 1 4.1 2.7
 -9 -1 -1 3 3.5
 9 -1 1 11.2 3.8
 9 -1 1 -2.4 4.8
 -9 1 -1 8.1 2.6
 9 1 1 2.6 3.1
 9 1 1 -1.4 3.4
 9 1 1 1.4 4.2
 -9 1 -1 0 4
 10 -1 1 -1.3 3.1
 -10 -1 -1 1 3.1
 10 -1 1 5 4.3
 10 -1 1 -2.3 3
 -10 1 -1 -1.5 1.9
 10 1 1 0.2 3.7
 -10 1 -1 -3.5 2.4
 10 1 1 1 3.5
 11 -1 1 127.79 13.4
 11 -1 1 86.39 11.6
 11 -1 1 108.79 12.9
 -11 -1 -1 117.49 11.2
 -11 1 -1 105.89 8.3
 11 1 1 97.49 11.6
 11 1 1 96.49 12.2
 -12 -1 -1 18.8 5.5
 12 -1 1 21.3 6.1
 12 -1 1 21.9 6.5
 12 -1 1 24.5 6.5
 12 -1 1 30.4 7
 12 1 1 17.1 6.3
 12 1 1 16.6 5.9
 -12 1 -1 25.2 4.7
 13 -1 1 3.8 5
 13 -1 1 -5.7 3.8
 -13 -1 -1 -2 3.5
 13 -1 1 -0.9 4.6
 -13 1 -1 1.7 3.1
 13 1 1 -2 4.4
 13 1 1 -6.5 4.8
 14 -1 1 7.1 5.3
 14 -1 1 -1 4.6
 14 -1 1 0.9 5.4
 -14 -1 -1 3.1 4.3
 14 1 1 4 6
 -14 1 -1 1.7 2.9
 14 1 1 -6.3 4.7
 15 -1 1 -5 4.8
 -15 -1 -1 1.8 4.2
 15 -1 1 -0.7 5.3
 15 1 1 4.3 5.4
 15 1 1 -8.9 5.1
 -15 1 -1 -6.6 3
 -16 -1 -1 -5.3 4.2
 16 -1 1 11.1 5.5
 16 -1 1 -2.1 7.6
 16 1 1 -0.5 5.7
 16 1 1 -2.4 7.2
 -16 1 -1 2 3.4
 16 -2 -1 -5.5 6.1
 -16 -2 1 -7.3 5.1
 16 -2 -1 1.3 6.1
 16 2 -1 22.6 7.2
 16 2 -1 -3.1 5
 -16 2 1 10.8 4.7
 15 -2 -1 3 5.6
 15 -2 -1 -0.8 6.1
 -15 -2 1 -10.9 4.5
 15 2 -1 -4.2 4.8
 15 2 -1 0.8 7.2
 -15 2 1 4.4 3.6
 -14 -2 1 -5.1 4.7
 14 -2 -1 6.6 5.5
 14 -2 -1 2.2 6.2
 14 2 -1 5.1 7.4
 -14 2 1 1.5 2.7
 14 2 -1 3.3 5
 -13 -2 1 -8.5 4
 13 -2 -1 -1.2 4.8
 13 -2 -1 8.4 6.4
 13 -2 -1 1.8 4.7
 13 2 -1 0.6 6.6
 12 -2 -1 -0.4 4.1
 12 -2 -1 1.3 4.3
 12 -2 -1 1.7 4.7
 -12 -2 1 1.2 4.1
 12 2 -1 -5.1 3.7
 12 2 -1 8.5 5.4
 -12 2 1 0.2 2.1
 -11 -2 1 1.9 4.1
 11 -2 -1 19.6 6.7
 11 -2 -1 15.2 4.8
 11 -2 -1 2.5 3.6
 -11 2 1 10.5 2.8
 11 2 -1 14.5 6.5
 11 2 -1 11.9 4.5
 10 -2 -1 -0.5 4.5
 10 -2 -1 2.6 2.7
 10 -2 -1 0.7 3.6
 -10 -2 1 5.8 4.4
 -10 2 1 1.3 1.9
 -10 2 1 -1.3 2.7
 10 2 -1 0.9 3.4
 10 2 -1 18.3 6.8
 9 -2 -1 26.9 3.8
 -9 -2 1 23.6 5.9
 9 -2 -1 22.6 4.9
 9 -2 -1 17.2 5.4
 -9 2 1 19.1 4.1
 -9 2 1 24.8 3.6
 9 2 -1 23.1 5
 9 2 -1 23.8 7
 8 -2 -1 22.6 4.3
 -8 -2 1 29.2 5.2
 8 -2 -1 33 11
 -8 -2 1 36.4 6.8
 8 -2 -1 20.5 5.1
 8 -2 -1 32.9 4.4
 8 2 -1 32.8 5.9
 8 2 -1 35.9 8.2
 -8 2 1 21.8 3.8
 -8 2 1 31.7 4.3
 -7 -2 1 7.1 4
 -7 -2 1 2 3.2
 7 -2 -1 3.4 3.7
 7 -2 -1 4.1 2.7
 7 -2 -1 3.7 5.4
 -7 -2 1 2.6 2.8
 7 -2 -1 4.2 1.9
 7 2 -1 6.2 3.2
 7 2 -1 4.6 3.8
 7 2 -1 10.2 3.7
 7 2 -1 4.6 3.5
 -7 2 1 5.2 2.2
 -7 2 1 -0.3 2.6
 -6 -2 1 0.1 2.2
 -6 -2 1 0.5 2.4
 6 -2 -1 -0.3 1.3
 6 -2 -1 2 6.6
 6 -2 -1 -0.1 2.2
 -6 -2 1 -1.9 3
 6 -2 -1 3.8 2.5
 6 -2 -1 -0.2 3.1
 6 2 -1 0.8 4.2
 -6 2 1 0.7 1.6
 6 2 -1 -6.3 2.4
 -6 2 1 6.8 3.4
 6 2 -1 5.7 3.2
 6 2 -1 -0.4 2.3
 5 -2 -1 18.2 3
 -5 -2 1 18.6 4.7
 5 -2 -1 28.7 8
 -5 -2 1 19.2 3.5
 5 -2 -1 23.2 4.1
 5 -2 -1 15.6 4.1
 5 -2 -1 25.6 3.2
 -5 -2 1 17.1 3.8
 5 2 -1 27.3 4.7
 5 2 -1 21.5 4
 5 2 -1 28 7.9
 -5 2 1 16.6 4.1
 5 2 -1 20.7 4.1
 -5 2 1 24.3 3.7
 5 2 -1 29.5 6.6
 4 -2 -1 11.8 2.1
 4 -2 -1 10.7 2.7
 -4 -2 1 8.7 2.8
 -4 -2 1 9.6 2.6
 -4 -2 1 14.6 4.7
 -4 -2 1 11.8 4.1
 4 -2 -1 18.1 5.8
 4 -2 -1 16.8 4
 4 -2 -1 12.5 5.3
 4 -2 -1 8.3 3.3
 4 2 -1 14.1 5.5
 4 2 -1 8.4 2.7
 4 2 -1 6.9 4.3
 4 2 -1 9.4 3.7
 -4 2 1 10.1 3.2
 -4 2 1 11.6 2.6
 4 2 -1 8.4 3.5
 3 -2 -1 244.38 13.3
 3 -2 -1 239.98 10.1
 -3 -2 1 254.07 13.1
 3 -2 -1 211.48 13.8
 3 -2 -1 231.28 10.9
 -3 -2 1 226.88 11.6
 -3 -2 1 233.78 9
 3 -2 -1 233.98 11.4
 -3 -2 1 226.98 12.1
 3 2 -1 226.38 13.3
 -3 2 1 221.28 13.5
 -3 2 1 227.48 11.4
 3 2 -1 236.28 13.2
 -3 2 1 230.18 10.3
 3 2 -1 232.48 10.2
 -2 -2 1 10.2 3.3
 2 -2 -1 16.2 5.3
 -2 -2 1 13 2.6
 2 -2 -1 18.4 4.2
 2 -2 -1 10.9 4.2
 -2 -2 1 22.8 5.6
 2 -2 -1 14.7 3
 -2 -2 1 13.1 4.1
 2 -2 -1 8 3
 -2 -2 1 8.2 2.8
 -2 2 1 11 4.9
 -2 2 1 8.8 3.2
 2 2 -1 11.6 4.1
 -2 2 1 16.2 6
 2 2 -1 20.7 6.6
 2 2 -1 11.9 4
 1 -2 -1 14.7 3.7
 1 -2 -1 9.9 3.4
 -1 -2 1 16.3 4
 1 -2 -1 14.6 3.2
 -1 -2 1 18.1 4.2
 1 -2 -1 25.8 6.3
 1 -2 -1 19.9 5.9
 -1 -2 1 19.5 5.3
 1 -2 -1 12.3 2.6
 -1 -2 1 26.5 5.7
 1 2 -1 13.5 4.3
 -1 2 1 20.5 6.1
 -1 2 1 10.5 3.5
 1 2 -1 23.7 6.5
 1 2 -1 14.5 4.6
 -1 2 1 15.5 5.6
 0 -2 1 69.59 7.7
 0 -2 1 66.69 7.1
 0 -2 -1 69.49 7.9
 0 -2 -1 76.79 8.5
 0 -2 1 69.39 8.4
 0 -2 1 70.19 6.6
 0 -2 -1 82.89 7.6
 0 -2 -1 70.99 6.7
 0 2 1 71.99 7.8
 0 2 -1 84.39 8.1
 0 2 -1 81.59 7.8
 0 2 1 75.69 8.5
 0 2 1 74.49 7.6
 0 2 -1 68.29 7.3
 1 -2 1 331.97 11.2
 -1 -2 -1 325.07 18.7
 1 -2 1 315.07 12.9
 -1 -2 -1 315.07 13.7
 -1 -2 -1 329.77 15.2
 1 -2 1 317.57 14.4
 1 -2 1 327.87 11.8
 -1 -2 -1 335.47 13.1
 1 -2 1 334.87 15
 -1 2 -1 322.07 14.3
 1 2 1 328.97 14.5
 -1 2 -1 336.07 14.4
 -1 2 -1 321.67 12.9
 1 2 1 323.67 15.3
 1 2 1 306.97 13.5
 -2 -2 -1 118.49 8
 -2 -2 -1 119.19 10
 -2 -2 -1 127.99 9.3
 2 -2 1 128.69 10.3
 2 -2 1 123.79 9.3
 2 -2 1 129.99 8.3
 2 -2 1 134.19 7.6
 -2 -2 -1 116.99 9.1
 -2 -2 -1 123.59 7.3
 2 -2 1 112.39 9.7
 2 2 1 121.79 9.8
 -2 2 -1 121.39 9.8
 -2 2 -1 125.39 11.8
 2 2 1 114.89 8.2
 2 2 1 126.49 8.8
 2 2 1 119.39 10.2
 -2 2 -1 120.19 7.8
 3 -2 1 261.87 9
 -3 -2 -1 251.37 13
 -3 -2 -1 290.67 16.4
 3 -2 1 260.87 14.5
 -3 -2 -1 273.67 13.2
 3 -2 1 271.17 9.6
 3 -2 1 279.77 13.9
 3 -2 1 268.77 11.7
 3 2 1 276.67 12
 3 2 1 282.17 15.2
 3 2 1 259.87 12.9
 3 2 1 274.57 14.3
 -3 2 -1 267.87 12
 -3 2 -1 269.17 9.9
 -4 -2 -1 15.1 4.1
 4 -2 1 19.9 2.8
 -4 -2 -1 14.1 3
 -4 -2 -1 19.8 4.1
 -4 -2 -1 21 5.4
 4 -2 1 33.1 6.7
 4 -2 1 27.5 5.7
 4 -2 1 20.1 3.7
 4 -2 1 18.4 2.7
 4 2 1 17 4
 -4 2 -1 18.3 3.9
 4 2 1 27.1 7.1
 4 2 1 26.4 5.9
 4 2 1 32.5 5.7
 5 -2 1 8.8 3.4
 5 -2 1 9.5 2.5
 5 -2 1 9 3.3
 -5 -2 -1 6.2 4.1
 -5 -2 -1 9.4 3
 5 -2 1 8 5.3
 -5 -2 -1 10.2 3.4
 5 -2 1 8.3 1.9
 -5 -2 -1 6.7 2.6
 -5 2 -1 5.9 2.6
 -5 2 -1 7.2 2.1
 5 2 1 18.2 7.5
 5 2 1 10.4 4.6
 5 2 1 4.8 3.1
 5 2 1 11.4 4
 5 2 1 6.4 2.9
 6 -2 1 46 14.6
 6 -2 1 40.1 9.3
 6 -2 1 25.7 3.7
 -6 -2 -1 34.4 6.1
 -6 -2 -1 31.1 4.4
 -6 -2 -1 22.8 5
 6 -2 1 41.3 5
 -6 2 -1 28.6 5.3
 6 2 1 35.8 8.2
 6 2 1 26.7 8.3
 6 2 1 38.5 5.7
 -6 2 -1 36.6 4.8
 7 -2 1 3.4 5
 7 -2 1 4.9 2.1
 7 -2 1 4.6 3.6
 7 -2 1 2.1 2.5
 -7 -2 -1 1 2.9
 7 -2 1 0.9 2.1
 -7 -2 -1 3.9 3
 -7 -2 -1 2.1 3
 7 2 1 1.8 3.6
 -7 2 -1 2.8 2.9
 -7 2 -1 2 1.9
 7 2 1 3.1 2.6
 7 2 1 7 3.6
 8 -2 1 13.7 2.8
 -8 -2 -1 3.7 4.5
 8 -2 1 19.1 4.9
 8 -2 1 12.1 3.6
 -8 -2 -1 16.2 5.4
 8 2 1 9.6 4.7
 8 2 1 18.6 4.8
 -8 2 -1 9.9 2.8
 -8 2 -1 12.5 3.1
 9 -2 1 17.1 3.3
 -9 -2 -1 15.7 4.3
 9 -2 1 21.1 5
 9 -2 1 12.9 5.3
 -9 -2 -1 18.6 5.6
 9 2 1 12 5.6
 -9 2 -1 24.3 4
 9 2 1 14.8 4.6
 -9 2 -1 12.1 3.3
 -10 -2 -1 3.9 4.2
 10 -2 1 -1.5 2.4
 10 -2 1 6.2 4.9
 10 -2 1 5.6 3.5
 -10 2 -1 2.4 2.7
 -10 2 -1 6.8 2.9
 10 2 1 2.8 3.4
 10 2 1 0.9 5.1
 11 -2 1 -4.3 3
 -11 -2 -1 0.2 3.9
 11 -2 1 -1.9 4.6
 11 -2 1 9.5 4.4
 11 2 1 -2.7 5.3
 11 2 1 -0.4 3.6
 -11 2 -1 1.5 2.7
 12 -2 1 4.5 4.5
 -12 -2 -1 1.8 5.5
 12 -2 1 1.9 4.2
 12 -2 1 0 4.4
 12 2 1 -0.2 4.1
 12 2 1 6.8 5.9
 -12 2 -1 4.5 3.1
 13 -2 1 2.8 5.2
 13 -2 1 1.1 4.7
 13 -2 1 -10.3 4.4
 -13 -2 -1 1.2 4.4
 13 2 1 4.4 5
 13 2 1 10.8 6.8
 -13 2 -1 0.8 2.9
 -14 -2 -1 -5.8 5
 14 -2 1 3.2 5.6
 14 -2 1 -6.1 4.4
 14 2 1 5.3 6.3
 14 2 1 -3.3 4.8
 -14 2 -1 0.5 2.9
 15 -2 1 -7.6 4.4
 15 -2 1 -6.1 5.3
 -15 -2 -1 -8.7 5.3
 15 -2 1 -2.2 5.3
 -15 2 -1 1.7 3.6
 15 2 1 3.6 6.3
 15 2 1 -2.4 5.1
 16 -2 1 0.6 7
 16 2 1 -9.7 5.1
 16 2 1 -3.5 7.7
 -16 2 -1 0.4 4.6
 15 -3 -1 11.7 7.5
 15 3 -1 5 5.3
 15 3 -1 3.2 8.2
 15 3 -1 6.1 9.3
 14 -3 -1 4.7 5.7
 14 -3 -1 -1 6.2
 -14 -3 1 -5.3 5.3
 14 3 -1 6.8 9.1
 14 3 -1 5.3 6.4
 14 3 -1 -0.6 4.7
 13 -3 -1 -2.5 4.1
 13 -3 -1 -6.6 5.4
 -13 -3 1 3.5 5.6
 13 3 -1 4 5.1
 13 3 -1 4 7
 13 3 -1 1.3 7.7
 12 -3 -1 -9 4.2
 12 -3 -1 -9 5.2
 -12 -3 1 -8.2 4.1
 12 -3 -1 -7.5 4.4
 12 3 -1 0.5 7.5
 12 3 -1 1.2 4.7
 12 3 -1 3 6.3
 12 3 -1 2.1 3.7
 11 -3 -1 5.7 4.8
 -11 -3 1 2.5 5
 11 -3 -1 3.9 6.2
 11 3 -1 1.6 4.2
 11 3 -1 17.1 8.9
 11 3 -1 2.1 6.2
 10 -3 -1 -0.1 4.1
 10 -3 -1 4.1 2.4
 10 -3 -1 -0.7 5.6
 -10 -3 1 1.6 5
 10 -3 -1 -2.3 3.7
 10 3 -1 6.3 8.3
 10 3 -1 4.1 3.3
 10 3 -1 -2.4 5.9
 10 3 -1 -2.2 3.9
 -10 3 1 2.1 4.2
 -9 -3 1 -7.8 3.4
 9 -3 -1 -1.2 3
 9 -3 -1 4.6 3.7
 -9 -3 1 -1.4 3.8
 9 -3 -1 2 4.2
 9 3 -1 -0.9 4.4
 9 3 -1 -3.1 3.1
 -9 3 1 0.2 2.5
 9 3 -1 3.9 5.8
 9 3 -1 1.5 3.1
 8 -3 -1 -1.3 3.8
 -8 -3 1 1.1 4
 8 -3 -1 7.6 3.7
 8 -3 -1 0.9 2.2
 8 -3 -1 -0.4 4.4
 -8 3 1 4.4 2.7
 8 3 -1 0.9 3.3
 8 3 -1 5.6 6.6
 8 3 -1 -0.8 4.8
 8 3 -1 7.8 4.5
 7 -3 -1 10.4 4.1
 7 -3 -1 6.2 3.9
 7 -3 -1 10.7 3.7
 -7 -3 1 14.1 5.3
 -7 -3 1 5.1 3.2
 7 3 -1 11.1 5.1
 7 3 -1 14.2 7.4
 -7 3 1 9.7 3.2
 7 3 -1 17.1 5
 6 -3 -1 10.1 3.8
 -6 -3 1 7.4 2.8
 6 -3 -1 12 6.7
 -6 -3 1 11.3 4.4
 -6 -3 1 10 4.4
 6 -3 -1 10.8 4
 6 -3 -1 6.5 4.1
 6 3 -1 11.3 4.9
 6 3 -1 10.5 6.7
 6 3 -1 14 6
 -6 3 1 5 4.2
 -6 3 1 7.3 3
 -5 -3 1 9.2 4.4
 -5 -3 1 16.4 3.4
 5 -3 -1 19.7 4.8
 5 -3 -1 17.7 5.7
 5 -3 -1 21.6 5.7
 5 -3 -1 31.8 8.6
 5 -3 -1 16.9 3.5
 -5 -3 1 19.2 4.5
 5 -3 -1 20 3.3
 -5 -3 1 12.1 4.4
 5 3 -1 31.8 9.1
 5 3 -1 16.5 6.7
 5 3 -1 28.8 6
 -5 3 1 15.4 3.4
 4 -3 -1 0.9 2.5
 4 -3 -1 1.9 2.5
 -4 -3 1 -0.3 2.6
 -4 -3 1 -3.5 2.2
 4 -3 -1 -4.1 3
 4 -3 -1 2.1 1.9
 -4 -3 1 5.1 3.6
 -4 -3 1 -4.2 3.2
 4 -3 -1 -1.6 4.3
 4 3 -1 0.4 3.5
 4 3 -1 4.1 3.7
 4 3 -1 -1.3 4.1
 -3 -3 1 7.8 2.4
 3 -3 -1 0.5 4.1
 -3 -3 1 3.1 3.9
 -3 -3 1 14.2 5.1
 3 -3 -1 14 10.8
 3 -3 -1 8.9 4.5
 -3 -3 1 -0.4 2.8
 3 -3 -1 10.9 3.2
 3 -3 -1 5.9 3.1
 3 3 -1 9.5 4.4
 -3 3 1 2.4 4.9
 3 3 -1 18.2 6.5
 3 3 -1 10.5 7
 2 -3 -1 57.79 8
 -2 -3 1 78.59 12.2
 -2 -3 1 67.79 8.7
 2 -3 -1 65.99 10.7
 2 -3 -1 51.99 7
 2 -3 -1 56.79 8.3
 -2 -3 1 70.09 6.3
 2 -3 -1 74.79 9
 -2 -3 1 61.49 7.6
 -2 -3 1 67.19 8.2
 2 -3 -1 61.39 9.6
 2 3 -1 67.29 7.8
 -2 3 1 63.89 9.8
 -2 3 1 64.09 8.9
 -2 3 1 72.39 7.9
 2 3 -1 52.79 8.9
 2 3 -1 54.59 8.6
 1 -3 -1 5.7 3.9
 1 -3 -1 14.7 6.6
 1 -3 -1 2.7 2.9
 -1 -3 1 7.4 6.7
 1 -3 -1 7.5 3.3
 1 -3 -1 6.5 3.2
 1 -3 -1 11.7 6.1
 -1 -3 1 14.9 5.8
 -1 -3 1 3.3 3.1
 -1 -3 1 10.7 4.4
 -1 3 1 5.3 5.3
 -1 3 1 5.6 5.1
 1 3 -1 6.4 4.1
 1 3 -1 7.8 4.6
 -1 3 1 4.6 3.6
 1 3 -1 8.6 6.1
 0 -3 1 17.4 4.4
 0 -3 1 31.9 7.8
 0 -3 -1 25.6 6.8
 0 -3 -1 20.2 4.4
 0 -3 -1 29.6 6.5
 0 -3 1 33.9 6.8
 0 -3 1 26.2 4.6
 0 -3 1 49.5 9.3
 0 -3 -1 38.1 9.6
 0 -3 -1 28.8 5.3
 0 3 -1 35.8 7.3
 0 3 -1 25.7 6.4
 0 3 1 29.6 7.1
 0 3 1 26.4 6.3
 0 3 1 30 7.5
 0 3 -1 37.1 8.6
 -1 -3 -1 30.5 6.4
 -1 -3 -1 27.5 6.1
 1 -3 1 18.5 4.1
 1 -3 1 47.1 10.1
 1 -3 1 38.5 8.9
 1 -3 1 29.1 5.3
 -1 -3 -1 22.5 5.2
 1 -3 1 25.8 6.3
 -1 -3 -1 43.7 11.1
 1 -3 1 26.3 4.9
 1 3 1 23.8 7.1
 1 3 1 36.3 8.6
 -1 3 -1 33.9 8.3
 1 3 1 34 8.3
 -1 3 -1 23.9 7
 -1 3 -1 39.8 7
 2 -3 1 5.2 3.4
 2 -3 1 3 2.6
 -2 -3 -1 -4.4 2.5
 -2 -3 -1 3.1 2.9
 -2 -3 -1 4.8 4.7
 2 -3 1 4.4 5.8
 -2 -3 -1 -0.5 2.6
 2 -3 1 -1.6 2.7
 2 -3 1 0.5 4.5
 -2 -3 -1 3 6.2
 -2 3 -1 7.1 4.9
 2 3 1 0.8 4.2
 2 3 1 1.3 4.1
 -2 3 -1 -0.6 3.1
 2 3 1 0.3 4.1
 -2 3 -1 3 4.4
 -3 -3 -1 6.7 8.1
 3 -3 1 15.3 8
 3 -3 1 2.1 3.5
 -3 -3 -1 14 5.4
 -3 -3 -1 5.3 3.3
 3 -3 1 6.2 4.9
 -3 -3 -1 14 3.4
 3 -3 1 7.7 3.3
 -3 -3 -1 5.6 4
 3 -3 1 9.3 3
 -3 3 -1 10.3 4
 3 3 1 9 4.8
 3 3 1 15.7 10.3
 3 3 1 12.6 4.7
 4 -3 1 34.4 6
 4 -3 1 34.2 8.7
 -4 -3 -1 21.6 4.1
 4 -3 1 23.5 3.6
 4 -3 1 19 4.1
 -4 -3 -1 22.7 6.1
 -4 -3 -1 20.6 5.4
 4 -3 1 23.1 3.6
 4 -3 1 28.5 7.4
 4 3 1 39.3 10.8
 -4 3 -1 16.3 4
 4 3 1 25.1 7.4
 4 3 1 33.3 6.8
 5 -3 1 2.7 5.1
 5 -3 1 7.9 3.8
 -5 -3 -1 6.9 3.8
 -5 -3 -1 3.7 3.7
 5 -3 1 11.4 5
 5 -3 1 9.4 2.9
 5 -3 1 14 4.7
 -5 -3 -1 12.9 3.4
 -5 -3 -1 7.3 4.6
 5 -3 1 10.5 2.5
 -5 3 -1 6.2 2.4
 5 3 1 9.1 5
 -5 3 -1 6.6 3.2
 5 3 1 9.4 5.8
 5 3 1 15.5 7.9
 6 -3 1 79.29 8.1
 6 -3 1 87.09 8.6
 6 -3 1 90.49 10.5
 -6 -3 -1 70.89 7.8
 -6 -3 -1 88.59 11.2
 6 -3 1 78.49 5.5
 6 -3 1 58.49 9.4
 6 3 1 73.09 11.8
 6 3 1 78.79 8.5
 -6 3 -1 76.79 7.4
 6 3 1 78.49 11.2
 -6 3 -1 75.49 9.3
 7 -3 1 17 5.1
 7 -3 1 15.8 2.9
 -7 -3 -1 17.6 5.6
 7 -3 1 13 4.1
 -7 -3 -1 8.7 3.8
 7 -3 1 12.6 3.9
 7 3 1 21.9 7.1
 7 3 1 21.1 5.8
 -7 3 -1 12.8 3.5
 7 3 1 21.4 9
 8 -3 1 6.9 3.6
 8 -3 1 1.8 4.8
 -8 -3 -1 -4.7 3.4
 8 -3 1 1.7 1.9
 -8 -3 -1 1.8 4
 8 -3 1 -4.4 2.7
 8 3 1 6.8 5.1
 8 3 1 -0.3 3.7
 8 3 1 -6 6.5
 -8 3 -1 -1.2 2.5
 -9 -3 -1 2.5 4.5
 9 -3 1 4.5 3.9
 9 -3 1 2.6 4.8
 9 -3 1 3.5 3.5
 9 3 1 7.6 5
 9 3 1 5.8 4.1
 9 3 1 5.2 4.8
 9 3 1 7.1 7.6
 -9 3 -1 -1.3 2.8
 10 -3 1 3.3 3.9
 10 -3 1 -1.6 2.3
 -10 -3 -1 -6.9 4.7
 10 -3 1 -2.2 4.7
 10 3 1 7.9 5
 10 3 1 0.1 3.1
 -10 3 -1 -1.4 2.8
 10 3 1 -3.1 6.3
 10 3 1 3.1 5.2
 11 -3 1 -0.3 5.2
 -11 -3 -1 -3.5 4.4
 11 -3 1 -4.9 3.5
 11 -3 1 -2.9 3.7
 11 -3 1 -3.3 3
 11 3 1 6.9 4.6
 11 3 1 -1.4 3.4
 11 3 1 4.9 9
 -12 -3 -1 2.5 5
 12 -3 1 -1.5 4.5
 12 -3 1 3.8 5.8
 12 -3 1 -0.5 4.3
 12 3 1 9.8 7.6
 12 3 1 0.8 3.6
 12 3 1 4.4 5.1
 12 3 1 -2.1 7.4
 13 -3 1 -0.3 4.7
 13 -3 1 -0.1 5.9
 -13 -3 -1 -3.5 4.9
 13 3 1 4.3 5.7
 13 3 1 5 8.7
 13 3 1 -1.6 4.2
 14 -3 1 -9.9 5.8
 14 -3 1 10.5 6.1
 14 3 1 -4.5 9.3
 14 3 1 1 4.7
 14 3 1 22.4 7.5
 14 3 1 3.4 6.1
 -15 -3 -1 -12.8 6.7
 15 -3 1 3.1 6.2
 15 3 1 -0.6 4.8
 15 3 1 8 7.5
 15 3 1 -10.5 10.1
 13 -4 -1 1.7 7.8
 -13 -4 1 3.1 11.1
 13 -4 -1 -8.3 5.7
 13 4 -1 -7 9.7
 -12 -4 1 6.4 6.6
 12 -4 -1 -1.3 4.8
 12 -4 -1 -2.3 6.9
 12 4 -1 -6.9 5.5
 12 4 -1 -1.2 8.2
 -11 -4 1 -9.1 5.4
 11 -4 -1 6 4.5
 11 -4 -1 -3 6.3
 11 4 -1 6.7 7
 11 4 -1 4.5 7.5
 10 -4 -1 -7.4 5.8
 10 -4 -1 4 4.2
 10 -4 -1 0.9 6.1
 -10 -4 1 3.3 5.6
 10 4 -1 -2.2 6.2
 10 4 -1 -2.7 7.6
 9 -4 -1 -6.5 5.7
 -9 -4 1 1.7 5.2
 9 -4 -1 1.8 4.2
 9 4 -1 6.4 6.7
 9 4 -1 -1.7 7.6
 9 4 -1 4.7 4.5
 -9 4 1 -5.2 4.1
 -8 -4 1 -0.6 4.8
 8 -4 -1 -2.9 2
 8 -4 -1 10.5 5.7
 8 -4 -1 3.3 3.7
 8 -4 -1 1.4 4.6
 8 4 -1 1.5 7.1
 8 4 -1 8.2 5.1
 8 4 -1 4.7 7.5
 -7 -4 1 1.6 4.8
 7 -4 -1 -0.4 4.1
 -7 -4 1 -7 3.3
 7 -4 -1 0.5 1.9
 7 -4 -1 -7.6 3.8
 7 -4 -1 5.1 5.9
 7 4 -1 1.8 5.9
 7 4 -1 -1.9 4.7
 7 4 -1 2.1 5.6
 6 -4 -1 11.7 5.8
 -6 -4 1 10 4.9
 -6 -4 1 1.4 3.1
 6 -4 -1 8.5 4.6
 6 -4 -1 5.3 3.7
 6 -4 -1 8 3.5
 6 -4 -1 8.7 2.4
 6 4 -1 8 5.7
 6 4 -1 10.2 4.8
 6 4 -1 20.9 8.1
 -5 -4 1 4.9 4.6
 5 -4 -1 4 4.7
 5 -4 -1 2.7 3.9
 5 -4 -1 7.5 5
 5 -4 -1 4.6 4.1
 -5 -4 1 4.5 3.2
 5 -4 -1 5.9 2.3
 5 4 -1 7.2 5.4
 5 4 -1 9.1 5.8
 5 4 -1 4.6 5.9
 4 -4 -1 9.9 3.9
 4 -4 -1 6.1 5.5
 -4 -4 1 6.4 2.9
 -4 -4 1 9.1 5.2
 4 -4 -1 3.9 4.1
 4 4 -1 3.7 5.4
 4 4 -1 6.2 7.2
 4 4 -1 13 5.8
 -3 -4 1 8 3
 -3 -4 1 3.8 4.1
 -3 -4 1 2.2 4.1
 3 -4 -1 6.9 4
 3 -4 -1 12.1 5.2
 3 -4 -1 8.6 5.3
 3 -4 -1 10.3 4.5
 -3 -4 1 16.6 6.7
 -3 -4 1 1.8 10.3
 3 4 -1 9.2 5.8
 -3 4 1 11.4 6.8
 3 4 -1 2.6 5.4
 3 4 -1 11.6 6.5
 2 -4 -1 14.9 8.3
 -2 -4 1 4.6 9.3
 2 -4 -1 7.1 5.9
 -2 -4 1 12.5 5.3
 2 -4 -1 6.7 5.3
 2 -4 -1 9.8 4.2
 -2 -4 1 5.6 2.9
 2 -4 -1 13.7 7.9
 -2 -4 1 10.4 5.9
 2 4 -1 12.7 7
 2 4 -1 10.8 9.2
 -2 4 1 9.6 5.3
 -2 4 1 20.8 9.6
 2 4 -1 7.7 5.7
 -2 4 1 14.3 6.6
 1 -4 -1 19.4 6.6
 -1 -4 1 8.5 4.4
 1 -4 -1 18.1 8.1
 -1 -4 1 10.1 9.3
 1 -4 -1 9.7 4.7
 1 -4 -1 23.8 7.9
 -1 -4 1 16.5 5.4
 -1 -4 1 27.9 10.6
 1 -4 -1 25.5 9
 1 -4 -1 11.8 5.9
 -1 4 1 26.1 8.1
 -1 4 1 19.5 7.3
 1 4 -1 10 6.4
 -1 4 1 18.9 6.1
 1 4 -1 17.8 7.3
 1 4 -1 14.8 7.3
 0 -4 -1 13.9 6.5
 0 -4 -1 7.6 8.1
 0 -4 1 3.7 4
 0 -4 1 10.8 5.5
 0 -4 -1 6.6 3.9
 0 -4 -1 13 9.6
 0 -4 -1 16.1 5.4
 0 -4 1 21.7 9.1
 0 -4 1 5.6 7.6
 0 -4 1 0.4 3.8
 0 4 -1 6.5 5.9
 0 4 -1 11.5 5.4
 0 4 1 3.9 4.6
 0 4 -1 3.5 5.5
 0 4 1 7.7 5.9
 0 4 1 5.2 4.8
 -1 -4 -1 37.2 7.7
 1 -4 1 21.1 6.2
 -1 -4 -1 25 10.1
 -1 -4 -1 9.2 4.5
 1 -4 1 23.3 5.7
 1 -4 1 11.6 7
 -1 -4 -1 20.5 6.5
 1 -4 1 12.3 4.1
 1 -4 1 14.8 5
 1 -4 1 13.4 9.4
 1 4 1 17.9 6.3
 -1 4 -1 14.9 6.7
 1 4 1 12.3 6.5
 1 4 1 12.7 6.2
 -1 4 -1 8.8 5.3
 -1 4 -1 14.5 7.2
 -2 -4 -1 17.3 4.1
 2 -4 1 28.6 8.9
 2 -4 1 26.2 6.6
 2 -4 1 20.2 5.1
 2 -4 1 43 12.8
 2 -4 1 22.1 5.6
 -2 -4 -1 19.3 5.6
 -2 -4 -1 33.4 11.7
 2 4 1 18.7 8.1
 2 4 1 18.2 7.5
 -2 4 -1 35.7 10
 2 4 1 21 7.3
 -2 4 -1 24.3 6.7
 -3 -4 -1 5.9 6.5
 3 -4 1 19.6 11
 3 -4 1 13.7 4.8
 3 -4 1 13.5 6
 3 -4 1 3.7 3.6
 3 -4 1 15.9 5
 -3 -4 -1 11.6 5.2
 -3 -4 -1 2.4 3.4
 3 4 1 8.4 6.9
 3 4 1 17.9 10.9
 -3 4 -1 9.4 4.5
 3 4 1 2.5 5.2
 4 -4 1 9.9 3.1
 4 -4 1 13.8 3.8
 -4 -4 -1 7 3.3
 4 -4 1 8 4.6
 4 -4 1 13.4 6.3
 -4 -4 -1 9.2 4.8
 4 4 1 7.4 6.5
 4 4 1 7.9 5.8
 4 4 1 15.1 6.1
 -5 -4 -1 12.1 5.8
 5 -4 1 10.4 5.5
 5 -4 1 13.1 3.3
 5 -4 1 17.5 5.5
 5 -4 1 14.8 3.9
 5 4 1 11.1 6.7
 5 4 1 18.7 8
 5 4 1 11 6.6
 -6 -4 -1 13.9 4.1
 6 -4 1 31.2 5.4
 6 -4 1 22.7 6.2
 6 -4 1 27 4.2
 6 -4 1 23.1 6.2
 -6 -4 -1 32.5 7.6
 6 4 1 42.3 8.9
 6 4 1 24.4 9.7
 6 4 1 29.1 8.9
 -7 -4 -1 3.9 4.8
 7 -4 1 7.1 3.4
 7 -4 1 2.4 4.8
 7 -4 1 0.6 2.2
 7 -4 1 2.4 5.1
 7 4 1 2.1 6.8
 7 4 1 4.8 7.7
 7 4 1 1.9 4.9
 8 -4 1 3.9 5.1
 8 -4 1 2.3 5.3
 -8 -4 -1 -7.4 4.1
 -8 -4 -1 -0.3 5.5
 8 4 1 8.2 8.2
 8 4 1 5.7 5.2
 8 4 1 2.2 6.9
 9 -4 1 -5.6 5.1
 9 -4 1 6.3 4
 9 -4 1 1.4 2.4
 9 -4 1 5.3 5.1
 -9 -4 -1 -0.5 5.2
 -9 4 -1 -4.4 4.1
 9 4 1 4.1 4.1
 9 4 1 3.9 6.6
 9 4 1 4.1 7.7
 -10 -4 -1 -3.8 5.2
 10 -4 1 -2.5 5.2
 10 -4 1 -3.5 3.8
 10 -4 1 -4.6 5.2
 10 4 1 4.3 8.1
 10 4 1 2 5.8
 10 4 1 5.9 5.2
 -10 4 -1 -0.2 4.7
 11 -4 1 3.8 6.7
 -11 -4 -1 8.4 6.2
 11 -4 1 3 7.9
 11 -4 1 2.8 4.7
 11 4 1 8.7 6.1
 11 4 1 11.1 6.3
 11 4 1 4.8 8.6
 12 -4 1 -6.5 5.2
 12 -4 1 9.1 5.2
 -12 -4 -1 8.7 7
 12 4 1 10 9.1
 12 4 1 -7.6 7.8
 -13 -4 -1 -13.4 8.6
 13 -4 1 -10.4 5.6
 13 -4 1 -8.5 5.2
 13 4 1 -8.1 12.5
 13 4 1 3.7 9.8
 -11 -5 1 -3.7 7.2
 11 5 -1 -0.8 9.1
 11 5 -1 1.6 6.1
 10 -5 -1 -7.6 6.4
 -10 -5 1 10.2 7.1
 10 5 -1 4.5 7
 10 5 -1 22.3 10.6
 -9 -5 1 -11 5.3
 9 -5 -1 -2.9 6.7
 9 5 -1 6.4 6.7
 9 5 -1 8.9 8.1
 -8 -5 1 -7.6 5.2
 8 5 -1 -2.7 6
 8 5 -1 9.7 8.2
 8 5 -1 2.8 6
 7 -5 -1 -12.8 7
 -7 -5 1 -5.1 6.1
 7 -5 -1 -1.6 5.6
 7 -5 -1 -9.3 3.8
 7 -5 -1 -1.6 2.6
 7 5 -1 15.4 8.4
 7 5 -1 -1.1 5.7
 7 5 -1 3.4 6.1
 6 -5 -1 -4.1 5.2
 6 -5 -1 2.8 4.2
 6 -5 -1 5.3 2.9
 -6 -5 1 -6.1 5.3
 6 -5 -1 -6 4.9
 6 5 -1 5.5 16.9
 6 5 -1 10.4 6.7
 6 5 -1 2.9 5.7
 5 -5 -1 8.3 3.4
 5 -5 -1 -7.6 3.8
 5 -5 -1 -4.5 4.4
 -5 -5 1 -5.5 4.7
 5 -5 -1 -2.1 5.7
 5 5 -1 -3 5.4
 5 5 -1 -2 5.3
 5 5 -1 -1.1 5.9
 -4 -5 1 19.5 7.9
 4 -5 -1 24.1 6
 4 -5 -1 28.9 6.8
 4 -5 -1 26.6 7.2
 4 5 -1 32.2 8.1
 4 5 -1 39.9 11
 4 5 -1 31.1 9.6
 3 -5 -1 45 8.1
 3 -5 -1 40.9 7.5
 -3 -5 1 53.69 8.3
 3 -5 -1 60.79 9
 -3 -5 1 42.6 8.7
 3 5 -1 48.5 10.3
 3 5 -1 57.69 12.2
 -2 -5 1 -5.4 5.5
 2 -5 -1 -5.6 4.1
 2 -5 -1 9.7 6.9
 -2 -5 1 8.2 3.9
 2 -5 -1 -6.1 4.8
 -2 -5 1 0.1 4.8
 -2 5 1 0.8 4.8
 2 5 -1 3 5.6
 2 5 -1 -1 5.8
 2 5 -1 3.1 6
 1 -5 -1 5.3 5.5
 -1 -5 1 -2.4 4
 -1 -5 1 2.7 5.9
 1 -5 -1 -2.9 7.1
 1 -5 -1 -2.8 4
 -1 -5 1 -18.4 8
 -1 5 1 6.5 6.3
 1 5 -1 5.2 5.9
 -1 5 1 -1.2 5.7
 1 5 -1 2.1 6.7
 -1 5 1 9.9 5.1
 1 5 -1 2.3 5.5
 0 -5 -1 6.1 6.8
 0 -5 1 -1.9 8.1
 0 -5 1 -4.5 3.9
 0 -5 -1 -15.5 7.6
 0 -5 -1 -0.2 4.7
 0 5 -1 8.6 7.2
 0 5 1 3.6 6.5
 0 5 -1 2.8 5.1
 0 5 1 7.8 5.3
 0 5 1 12.7 7.3
 1 -5 1 0.4 5.1
 -1 -5 -1 12.6 5.8
 1 -5 1 2.4 7
 -1 -5 -1 -3.9 5.8
 1 -5 1 6.6 5.3
 -1 -5 -1 -2 9
 -1 5 -1 2.9 5.1
 1 5 1 15.9 7.2
 1 5 1 6.9 6.5
 1 5 1 6.2 5.5
 -1 5 -1 6.3 7.5
 2 -5 1 -4.6 3.7
 -2 -5 -1 -8.8 3.7
 2 -5 1 4.5 4.9
 2 -5 1 -10.8 6.2
 -2 -5 -1 3.2 4.8
 -2 5 -1 1.9 4.6
 2 5 1 -9.3 5.3
 2 5 1 0.5 5.1
 2 5 1 -1.6 5.4
 3 -5 1 -2.2 5.1
 3 -5 1 4.2 6.5
 -3 -5 -1 8.8 5.9
 3 -5 1 2.6 4.9
 -3 -5 -1 -7.1 4
 3 5 1 -6.4 6.3
 3 5 1 10 7.9
 3 5 1 -5.6 6.2
 4 -5 1 -1.5 5.5
 4 -5 1 5.1 4
 -4 -5 -1 4.8 5.4
 4 -5 1 5.5 4.6
 4 5 1 1.9 6
 4 5 1 -5.5 6.5
 4 5 1 -3 5.9
 5 -5 1 1.4 3.4
 -5 -5 -1 -6.1 4.1
 -5 -5 -1 6.6 5.2
 5 -5 1 -2.5 3.3
 5 -5 1 -5 5.3
 5 5 1 2.7 6.9
 5 5 1 2 5.8
 5 5 1 10.3 8.5
 -6 -5 -1 6.5 6.3
 6 -5 1 -6.6 5.1
 6 -5 1 -1.5 4.2
 -6 -5 -1 -10 3.8
 6 5 1 6.8 7.6
 6 5 1 3 6.3
 6 5 1 7.6 6.8
 7 -5 1 -8.9 5.2
 -7 -5 -1 9.7 6.7
 7 -5 1 -1.8 2.7
 7 5 1 5.5 5.7
 7 5 1 -1 5.5
 7 5 1 13.3 10.7
 8 -5 1 -3 3.7
 8 -5 1 -6.2 6
 -8 -5 -1 -6.4 5.4
 8 5 1 1.9 5.3
 8 5 1 2.5 6.4
 8 5 1 4.7 7.9
 9 -5 1 -9 5.8
 -9 -5 -1 -4.4 6
 9 5 1 9.8 7.2
 9 5 1 -2.3 5.9
 9 5 1 5.3 8.4
 -10 -5 -1 -7.2 6.4
 10 -5 1 -16.1 6.4
 10 5 1 1.4 6.1
 10 5 1 -7.3 7.8
 -11 -5 -1 1.5 7.9
 11 5 1 10.7 11.9
 11 5 1 10.3 8.4
 7 -6 -1 -1 7.3
 7 -6 -1 -14.4 6.1
 7 6 -1 3.6 9.5
 7 6 -1 -7.3 7.9
 6 -6 -1 -13.7 6.6
 -6 -6 1 -4.5 6.6
 6 -6 -1 -2.9 3.9
 6 6 -1 0.1 7.6
 6 6 -1 1 9.7
 -5 -6 1 -1.3 5.5
 5 6 -1 2.5 8.5
 5 6 -1 4.5 8.6
 -4 -6 1 -9.3 5
 4 -6 -1 -4.7 4.5
 4 -6 -1 -5.3 7.1
 4 6 -1 -1.5 5.7
 4 6 -1 11.5 9
 3 -6 -1 2.2 5.3
 3 -6 -1 -21.2 8.3
 -3 -6 1 13.1 6.4
 3 -6 -1 -1.1 7.1
 3 6 -1 10.6 8.3
 3 6 -1 12.1 7.6
 2 -6 -1 -5.7 4.8
 2 -6 -1 6.1 7
 -2 -6 1 -12.1 11.4
 2 -6 -1 -9.9 8.5
 -2 -6 1 -1.2 4.9
 2 6 -1 12.4 8.5
 2 6 -1 -3.6 5.8
 1 -6 -1 -19.7 9.7
 -1 -6 1 3.1 5.6
 -1 -6 1 13.4 12
 1 -6 -1 4.9 7
 1 -6 -1 -5.6 4.4
 -1 6 1 -1.7 6.6
 -1 6 1 -3.1 6.1
 1 6 -1 3.9 7.2
 1 6 -1 -1.8 7.4
 0 -6 1 -4 6.4
 0 -6 -1 14.3 7.6
 0 -6 1 13.4 11.2
 0 -6 1 12.5 8.4
 0 -6 -1 -3.5 10.6
 0 -6 -1 1.7 5.4
 0 6 1 4.1 7.6
 0 6 -1 0.1 8.6
 0 6 -1 1.6 6.4
 0 6 1 13.9 8.8
 -1 -6 -1 -16.9 7
 -1 -6 -1 -0.5 10.3
 -1 -6 -1 -4.2 4.6
 1 -6 1 -3.4 4.8
 1 -6 1 -16.1 6.7
 1 -6 1 -9.1 10
 1 6 1 -3.1 7.6
 1 6 1 -4.6 5.2
 -1 6 -1 -6.8 5.2
 -2 -6 -1 0.4 8.6
 -2 -6 -1 -1.2 6.4
 -2 -6 -1 -30.5 16.1
 2 -6 1 -13.9 5.8
 2 -6 1 6.8 3.9
 2 6 1 4.7 8.5
 -2 6 -1 19.7 8.6
 2 6 1 3.4 7.8
 2 6 1 1.3 6.9
 -3 -6 -1 -12.3 8.7
 -3 -6 -1 -24.8 12.8
 -3 -6 -1 -6.4 4.9
 3 -6 1 10.7 6.5
 3 6 1 -1.7 7.2
 3 6 1 -1.8 6.6
 3 6 1 6.4 8.3
 4 -6 1 -1.8 4.7
 -4 -6 -1 4.6 6.5
 4 6 1 3.5 8.3
 4 6 1 5.2 7.4
 4 6 1 26.8 13.8
 5 -6 1 -1.9 5.3
 5 6 1 9 7.9
 5 6 1 17.9 10.7
 5 6 1 14 8.7
 6 -6 1 -6 6.6
 -6 -6 -1 0.3 6.6
 6 6 1 2.3 8.6
 6 6 1 13.1 10.3
 6 6 1 2.5 8.3
 7 -6 1 -8.8 7.9
 -7 -6 -1 3.6 8.6
 7 6 1 -0.9 9.4
 7 6 1 -3.8 7.8
 7 6 1 5.4 9.5
 16 0 -2 0.8 7
 16 0 -2 -8.5 5.4
 -16 0 2 -0.2 3.2
 15 0 -2 6.3 6.1
 -15 0 2 2 3.2
 15 0 -2 -3.1 4.2
 -14 0 2 -2.9 3
 14 0 -2 -0.4 4.9
 14 0 -2 -1.2 5.3
 14 0 -2 -4.6 5.3
 13 0 -2 -10.1 4.4
 13 0 -2 8.4 7.6
 -13 0 2 -1.8 3
 13 0 -2 -0.3 5.4
 -12 0 2 -0.7 2.6
 12 0 -2 9.1 8.1
 12 0 -2 0 4.3
 12 0 -2 4.5 4.1
 12 0 -2 7.2 4.9
 11 0 -2 -2 3.6
 11 0 -2 0.9 4.2
 11 0 -2 -2.9 5.7
 11 0 -2 -0.6 4
 -11 0 2 -0.4 3.2
 11 0 -2 -6.9 3.6
 10 0 -2 38.1 6.6
 -10 0 2 40.9 5.8
 10 0 -2 59.79 10.4
 10 0 -2 44.2 6.8
 10 0 -2 22.6 5.3
 9 0 -2 -1.9 2.8
 -9 0 2 3.2 2.9
 -9 0 2 2.7 2.3
 -9 0 2 -0.6 2.3
 9 0 -2 5.5 5
 9 0 -2 -0.7 2.8
 9 0 -2 2.5 3.6
 -8 0 2 2.5 4.7
 8 0 -2 3.3 3.2
 -8 0 2 5.3 2.8
 8 0 -2 8.8 3.2
 8 0 -2 1.7 2.6
 -8 0 2 4.5 2.5
 7 0 -2 1.4 2.6
 -7 0 2 1.2 2.1
 7 0 -2 -2.3 2
 -7 0 2 1.1 2.2
 -7 0 2 -0.8 1.7
 7 0 -2 1.5 2.4
 -6 0 2 463.85 16.2
 6 0 -2 453.15 16.1
 6 0 -2 466.35 15.1
 -6 0 2 442.86 15.1
 -6 0 2 455.15 13.5
 6 0 -2 444.16 15.6
 -5 0 2 1.6 1.9
 5 0 -2 -0.4 2.3
 5 0 -2 1 2.2
 -5 0 2 -1.9 1.6
 5 0 -2 -0.1 2.1
 -5 0 2 0.5 2
 4 0 -2 1201.28 24.7
 -4 0 2 1156.78 31.8
 4 0 -2 1219.78 23.6
 4 0 -2 1186.58 24.6
 -4 0 2 1231.38 22.8
 -3 0 2 -0.3 2.2
 3 0 -2 2.3 2.1
 -3 0 2 -0.4 2.3
 -3 0 2 0.8 2.2
 3 0 -2 2.6 2.5
 3 0 -2 2.9 2.2
 -2 0 2 318.97 8.4
 -2 0 2 321.67 9.2
 -2 0 2 323.37 8.8
 2 0 -2 312.67 8.6
 2 0 -2 313.47 8.6
 2 0 -2 327.37 8.5
 2 0 -2 332.07 8
 2 0 2 1445.76 23.5
 -2 0 -2 1442.16 23.3
 -2 0 -2 1470.45 24.4
 2 0 2 1389.36 24.2
 -2 0 -2 1459.15 24
 2 0 2 1459.15 24.3
 2 0 2 1460.35 22.4
 3 0 2 0.3 2.2
 -3 0 -2 0.2 2.1
 3 0 2 5.2 2.4
 3 0 2 -2.8 2.3
 -3 0 -2 0.8 2.5
 3 0 2 6.8 2.8
 -3 0 -2 -2.8 2.4
 -4 0 -2 146.39 7.7
 4 0 2 144.99 8
 4 0 2 142.99 8
 4 0 2 142.49 6.1
 -4 0 -2 144.79 7.8
 -4 0 -2 142.49 6.9
 4 0 2 143.29 6.9
 5 0 2 1.2 2.2
 -5 0 -2 -0.9 1.9
 5 0 2 2.5 2.2
 -5 0 -2 -1.3 1.9
 5 0 2 0.3 1.9
 5 0 2 3.3 2.3
 -5 0 -2 0.8 1.8
 6 0 2 218.58 11.5
 -6 0 -2 235.28 9.9
 -6 0 -2 223.18 10.6
 6 0 2 239.88 12
 6 0 2 219.38 9.3
 6 0 2 227.78 10.5
 -6 0 -2 223.78 11.2
 7 0 2 1.9 2.5
 -7 0 -2 0.5 2.1
 -7 0 -2 1 2.2
 -7 0 -2 0.8 2.1
 7 0 2 1.6 2.5
 7 0 2 0.7 2.3
 7 0 2 -0.3 2.1
 8 0 2 186.18 11.4
 8 0 2 180.98 18.8
 -8 0 -2 192.38 12.7
 -8 0 -2 195.58 10.3
 8 0 2 175.08 12
 -8 0 -2 188.08 11.3
 8 0 2 199.28 10.3
 9 0 2 -1.4 3.2
 9 0 2 -1.6 2.9
 9 0 2 2 3.4
 -9 0 -2 0.9 2.3
 10 0 2 12.2 5.5
 10 0 2 24.4 5.6
 10 0 2 9.9 4
 -10 0 -2 20.7 4.7
 10 0 2 17.1 4.8
 11 0 2 -4.5 3.8
 11 0 2 -2.8 3.8
 11 0 2 6.4 5.4
 11 0 2 -7.1 3.6
 -11 0 -2 -0.6 2.4
 12 0 2 4.2 4.8
 -12 0 -2 -3.1 2.7
 12 0 2 7.6 5.4
 -13 0 -2 -2.1 2.7
 13 0 2 -0.1 4.9
 13 0 2 1.3 4
 -14 0 -2 -4.8 2.5
 14 0 2 1.8 5.6
 14 0 2 2.6 4.5
 15 0 2 9.9 6.7
 15 0 2 2.2 5.6
 16 0 2 5.4 6.7
 16 0 2 -1.8 5.8
 -16 0 -2 -0.3 3.8
 16 -1 -2 -5.9 6.3
 -16 -1 2 -7.9 4.3
 16 -1 -2 -0.9 6.2
 -16 1 2 -6.7 3.4
 16 1 -2 9.5 7
 16 1 -2 -2.5 6.4
 15 -1 -2 -7.6 5.8
 -15 -1 2 -1.7 4.2
 15 -1 -2 5.1 5.3
 15 -1 -2 2.6 6
 15 1 -2 4.5 6.4
 15 1 -2 3.1 5.3
 -15 1 2 3.5 3.6
 -14 -1 2 -3.4 6.7
 14 -1 -2 6 5.4
 14 -1 -2 10.2 5.5
 14 -1 -2 6.1 5.9
 -14 1 2 3.6 3.1
 14 1 -2 -0.7 5.7
 14 1 -2 5 5
 13 -1 -2 1.4 4.6
 -13 -1 2 -5.4 3.9
 13 -1 -2 -1.5 4.1
 13 1 -2 -5.6 4.7
 -13 1 2 3.5 2.4
 13 1 -2 -3.3 7.1
 13 1 -2 -1.3 6.8
 12 -1 -2 10.6 5.5
 -12 -1 2 8 4.3
 12 -1 -2 8.4 5.7
 -12 1 2 12.9 3.6
 12 1 -2 20.9 7
 12 1 -2 15.9 5.5
 12 1 -2 7.2 8
 -11 -1 2 49.1 7.4
 11 -1 -2 52.49 6.8
 11 -1 -2 54.79 8.5
 11 -1 -2 50.49 7.7
 11 1 -2 71.59 11.1
 11 1 -2 44.7 7.5
 -11 1 2 64.19 6.7
 10 -1 -2 1.5 3.4
 10 -1 -2 9 4.3
 -10 -1 2 5.1 3.5
 10 -1 -2 -0.7 3.3
 10 -1 -2 -2.1 5
 -10 1 2 1.2 2.1
 10 1 -2 1.9 4.3
 10 1 -2 1.4 3.7
 10 1 -2 2.7 4.4
 10 1 -2 -2.6 3
 -9 -1 2 0.2 3.1
 9 -1 -2 5.9 5.2
 9 -1 -2 4.7 3.9
 9 -1 -2 -3.4 2.5
 9 -1 -2 0.9 2.7
 -9 -1 2 0.8 3
 9 1 -2 1.7 3.5
 -9 1 2 0.2 1.9
 9 1 -2 1.4 3
 -9 1 2 0.6 2.2
 9 1 -2 -0.2 2.9
 9 1 -2 -2.1 3.1
 8 -1 -2 8.6 2.8
 -8 -1 2 3.9 2.6
 8 -1 -2 15.3 5.7
 8 -1 -2 6 3.5
 -8 -1 2 8.2 3.5
 -8 -1 2 5.9 3.9
 8 -1 -2 14.6 4.5
 8 1 -2 5 4.2
 8 1 -2 6.1 3.5
 8 1 -2 10.6 3.5
 -8 1 2 2.1 3
 -8 1 2 5.8 2.5
 -8 1 2 12.2 2.5
 8 1 -2 10.7 6
 -7 -1 2 132.99 9.9
 7 -1 -2 155.08 10.5
 -7 -1 2 142.79 9.7
 7 -1 -2 131.59 12.9
 -7 -1 2 127.79 9.7
 7 -1 -2 134.29 11.5
 7 -1 -2 142.29 12.1
 -7 1 2 136.59 6.4
 7 1 -2 127.89 9.1
 7 1 -2 130.09 10
 -7 1 2 139.59 10.5
 7 1 -2 148.39 15.5
 7 1 -2 142.59 10.6
 -7 1 2 126.59 8.6
 -6 -1 2 144.49 9.8
 6 -1 -2 149.19 9.3
 6 -1 -2 143.79 6.8
 6 -1 -2 143.69 10.2
 -6 -1 2 143.59 9.8
 -6 -1 2 146.29 9.2
 6 -1 -2 147.49 11.2
 6 1 -2 145.19 10.8
 6 1 -2 145.99 9.8
 6 1 -2 139.99 10.1
 -6 1 2 140.59 8.5
 -6 1 2 144.49 6
 -6 1 2 159.28 10.8
 6 1 -2 144.69 9
 -5 -1 2 180.28 9
 5 -1 -2 184.08 6.6
 5 -1 -2 194.18 9.4
 -5 -1 2 184.48 10.1
 -5 -1 2 185.88 10.3
 5 -1 -2 191.28 11.9
 5 -1 -2 176.18 10.4
 -5 1 2 203.48 11.1
 5 1 -2 181.98 10.4
 5 1 -2 168.68 10.5
 5 1 -2 177.68 10.3
 5 1 -2 196.38 9.1
 -5 1 2 175.38 8.7
 -5 1 2 183.68 5.9
 4 -1 -2 60.29 7.4
 -4 -1 2 63.59 6.5
 -4 -1 2 58.69 5.4
 -4 -1 2 59.89 6.9
 4 -1 -2 63.39 6.1
 4 -1 -2 65.79 3.6
 4 -1 -2 66.59 7.1
 -4 1 2 66.49 3.4
 -4 1 2 64.99 6.6
 4 1 -2 63.29 7.2
 4 1 -2 67.59 5.7
 -4 1 2 43.4 6.4
 4 1 -2 64.59 6.7
 4 1 -2 66.09 6.9
 3 -1 -2 579.14 13.8
 -3 -1 2 551.14 16.4
 3 -1 -2 577.24 16.1
 -3 -1 2 557.44 12.9
 3 1 -2 564.44 16.3
 3 1 -2 555.14 16.1
 -3 1 2 503.15 21.1
 3 1 -2 568.24 13.1
 -3 1 2 557.44 17.8
 -3 1 2 578.14 14.2
 2 -1 -2 314.57 12.8
 -2 -1 2 331.97 12.1
 -2 -1 2 342.97 11.1
 2 -1 -2 314.57 9.9
 2 -1 -2 316.77 11.3
 -2 -1 2 319.57 11.5
 2 -1 -2 325.07 13.9
 -2 -1 2 317.27 8.1
 2 -1 -2 306.37 6.3
 -2 1 2 313.57 11
 2 1 -2 300.47 8.9
 2 1 -2 324.67 11.8
 -2 1 2 324.37 13.1
 2 1 -2 312.67 8.9
 -2 1 2 328.87 12.3
 1 -1 -2 3143.79 52.39
 1 -1 -2 3155.38 49.4
 1 -1 -2 3227.88 45.7
 1 -1 -2 3081.19 52.09
 -1 -1 2 3183.78 47.1
 -1 -1 2 3087.29 49.5
 -1 -1 2 3181.88 49.2
 1 -1 -2 3042.2 47.7
 1 -1 -2 3159.98 49.2
 -1 -1 2 3078.09 47.4
 -1 1 2 3154.28 48.3
 -1 1 2 3139.49 48.9
 -1 1 2 3190.48 52.39
 1 1 -2 3159.08 49.7
 -1 1 2 3148.78 52.49
 1 1 -2 3111.69 50.19
 1 1 -2 3051.49 47.6
 0 -1 2 250.77 8.6
 0 -1 -2 240.48 7.6
 0 -1 -2 235.68 10.1
 0 -1 2 239.68 8.7
 0 -1 -2 246.88 9.4
 0 -1 2 239.08 8.7
 0 -1 -2 240.18 9.7
 0 1 -2 243.78 8.8
 0 1 -2 240.08 8.9
 0 1 2 233.78 7.8
 0 1 2 226.28 10.1
 0 1 -2 238.78 8.9
 0 1 2 237.78 9.3
 0 1 2 240.78 9.8
 1 -1 2 62.19 6.1
 -1 -1 -2 82.19 6.8
 -1 -1 -2 42.9 4.8
 1 1 2 66.19 7
 -2 -1 -2 3362.96 51.79
 2 -1 2 3419.76 51.89
 2 -1 2 3424.86 50.19
 -2 -1 -2 3361.26 53.49
 -2 -1 -2 3359.36 55.29
 2 -1 2 3404.76 49.8
 2 1 2 3339.07 52.29
 2 1 2 3357.06 55.29
 2 1 2 3354.66 54.19
 2 1 2 3276.77 56.09
 2 1 2 3349.76 52.29
 -2 1 -2 3425.66 52.39
 -3 -1 -2 1433.76 28.5
 3 -1 2 1416.76 23.9
 3 -1 2 1464.65 23.8
 3 -1 2 1392.96 23.6
 -3 -1 -2 1409.06 29.3
 3 -1 2 1447.86 27.5
 -3 -1 -2 1379.36 26.3
 -3 1 -2 1426.16 23.9
 3 1 2 1413.16 32.6
 3 1 2 1422.16 29.6
 -3 1 -2 1433.86 24.6
 -3 1 -2 1412.76 27.6
 3 1 2 1366.66 26.9
 -4 -1 -2 18.4 3.8
 4 -1 2 20.7 3.4
 4 -1 2 28.1 3.5
 -4 -1 -2 19.5 3.7
 4 -1 2 15.8 2.5
 -4 -1 -2 19.8 3.3
 -4 -1 -2 14.3 3.3
 -4 1 -2 24.7 3.8
 4 1 2 19.6 3.5
 -4 1 -2 27.3 3.6
 -4 1 -2 28.2 4
 4 1 2 23.6 3.9
 4 1 2 22.4 4.4
 -5 -1 -2 295.07 13.1
 5 -1 2 326.87 13.3
 5 -1 2 320.17 10
 5 -1 2 303.87 11.2
 -5 -1 -2 308.47 12.2
 -5 -1 -2 306.57 12.7
 -5 1 -2 327.67 9.9
 -5 1 -2 322.67 13.2
 5 1 2 312.27 13.4
 5 1 2 326.87 12.8
 5 1 2 319.07 13.5
 6 -1 2 282.67 12
 6 -1 2 254.87 12.9
 -6 -1 -2 276.47 12.2
 -6 -1 -2 279.07 13.1
 -6 -1 -2 284.17 12.7
 6 -1 2 275.77 10
 -6 1 -2 270.57 9.5
 -6 1 -2 273.77 13
 6 1 2 266.87 12.2
 -6 1 -2 266.67 10.6
 6 1 2 269.77 13.1
 6 1 2 270.07 13.5
 -7 -1 -2 69.49 7.7
 7 -1 2 44.5 6.9
 -7 -1 -2 53.79 7
 -7 -1 -2 58.49 7.1
 7 -1 2 57.89 7.6
 7 -1 2 62.29 5.7
 7 1 2 63.29 7.9
 -7 1 -2 53.39 6
 -7 1 -2 64.09 7.5
 -7 1 -2 62.79 5.4
 7 1 2 70.19 7.8
 7 1 2 54.19 7.8
 -8 -1 -2 116.29 10.3
 8 -1 2 127.29 10
 -8 -1 -2 117.59 9.7
 8 -1 2 104.29 10.7
 8 -1 2 113.19 8
 8 1 2 112.59 10.2
 -8 1 -2 112.39 7.1
 -8 1 -2 100.69 8.2
 8 1 2 118.29 9.8
 -8 1 -2 104.49 9.9
 -9 -1 -2 -4.8 3
 9 -1 2 -1.2 2.5
 9 -1 2 1.3 3.9
 9 -1 2 0.8 3.3
 -9 -1 -2 1.3 2.7
 9 1 2 1.7 3.4
 9 1 2 -1.9 3.6
 -9 1 -2 -0.3 2.2
 -9 1 -2 1.2 2.2
 10 -1 2 12.9 4.5
 -10 -1 -2 12.7 4.7
 10 -1 2 18.3 5.5
 10 -1 2 7.3 3.6
 -10 1 -2 9.9 3.1
 -10 1 -2 10 3.1
 10 1 2 11.4 4.4
 10 1 2 9.4 5.5
 11 -1 2 3.6 4.2
 11 -1 2 -7.3 3.4
 -11 -1 -2 1.1 3.2
 11 -1 2 0.8 4.5
 -11 1 -2 5.3 2.7
 11 1 2 -0.2 3.9
 11 1 2 -0.6 4
 12 -1 2 -8.7 4.2
 12 -1 2 -2.1 3.5
 12 -1 2 1.1 4.4
 -12 -1 -2 -4 3.2
 12 -1 2 1 4.6
 12 1 2 -2.4 4
 -12 1 -2 -0.3 2.7
 12 1 2 1.9 5.6
 13 -1 2 1 4.6
 -13 -1 -2 7.6 4.3
 13 -1 2 1.5 4.8
 13 -1 2 6.1 6
 13 1 2 2.2 6
 13 1 2 11 5.4
 -13 1 -2 5.3 3
 -14 -1 -2 -1 3.8
 14 -1 2 -0.2 4.9
 14 -1 2 -2.7 5.5
 -14 1 -2 -0.7 2.9
 14 1 2 0.5 5.9
 14 1 2 6.3 5
 -15 -1 -2 -1.1 4
 15 -1 2 -8.8 5.1
 15 -1 2 6.8 5.6
 -15 1 -2 -2 2.9
 15 1 2 11.8 6.8
 15 1 2 1 6.1
 16 -1 2 5.9 12.3
 -16 -1 -2 -7.7 4
 16 -1 2 18.5 6.7
 16 1 2 9.8 7.6
 16 1 2 -5.4 6
 -16 1 -2 1.4 4
 16 -2 -2 6.2 6.1
 -16 -2 2 -7.2 4.7
 16 2 -2 4.5 5.7
 16 2 -2 2.9 6.3
 15 -2 -2 4.2 5.5
 -15 -2 2 -5.8 4.6
 15 -2 -2 4.1 6.7
 -15 2 2 2.7 3.3
 15 2 -2 -3.5 5.2
 15 2 -2 -9.1 7.3
 -14 -2 2 -1 5.1
 14 -2 -2 -0.7 6
 14 -2 -2 1.1 4.9
 14 2 -2 -8.8 6.5
 -14 2 2 -1.1 3.8
 14 2 -2 3.8 5
 13 -2 -2 -4.3 4.4
 -13 -2 2 0.8 4.3
 13 -2 -2 -6.9 5.1
 13 2 -2 -12.1 7.1
 13 2 -2 0 6.7
 -13 2 2 -0.4 2.2
 -12 -2 2 7.1 4.9
 12 -2 -2 5.7 4.8
 12 -2 -2 -0.7 3.7
 12 -2 -2 5.6 5.2
 12 2 -2 -5.3 5.2
 -12 2 2 5.4 2.6
 12 2 -2 1.4 4
 11 -2 -2 6.9 3.7
 11 -2 -2 -0.7 4.9
 11 -2 -2 11.3 4.6
 -11 -2 2 9 5.1
 11 2 -2 8.7 4.9
 11 2 -2 3.8 5.7
 -11 2 2 8.8 2.7
 10 -2 -2 5.7 4.7
 10 -2 -2 0.7 2.6
 -10 -2 2 2.2 4.1
 10 -2 -2 4.9 4.1
 10 2 -2 4.1 4.1
 -10 2 2 -3.7 4
 10 2 -2 6.6 5.9
 -10 2 2 3.6 2
 9 -2 -2 5.4 2.5
 9 -2 -2 5.8 3.4
 9 -2 -2 6.8 4.7
 -9 -2 2 5 4
 -9 -2 2 11.3 4.6
 9 2 -2 2.8 4.6
 -9 2 2 7.2 2.1
 9 2 -2 -0.4 3.4
 -9 2 2 5.9 2.8
 -8 -2 2 -2.7 3.1
 -8 -2 2 5 3.9
 8 -2 -2 4.3 3.8
 8 -2 -2 17 7.8
 -8 2 2 -0.2 2.3
 8 2 -2 5.1 4.3
 8 2 -2 1.9 5.1
 7 -2 -2 8.4 3.3
 7 -2 -2 12.7 5.6
 -7 -2 2 8.5 2.8
 -7 -2 2 4.6 2.6
 7 -2 -2 8.4 3.2
 7 -2 -2 7.3 2
 -7 -2 2 11.2 4.4
 7 2 -2 12.8 4
 7 2 -2 9.7 5.3
 -7 2 2 7 2.7
 7 2 -2 13.1 4.3
 7 2 -2 8.7 3.5
 -7 2 2 8 3.8
 6 -2 -2 80.99 11.3
 -6 -2 2 85.19 8.7
 6 -2 -2 90.79 4.8
 -6 -2 2 90.69 9.7
 6 -2 -2 83.49 8.9
 -6 -2 2 93.19 7.3
 6 -2 -2 98.09 8.4
 -6 2 2 90.09 7.5
 6 2 -2 74.99 10.4
 6 2 -2 85.19 7.8
 6 2 -2 98.49 10.6
 6 2 -2 82.19 6.1
 -6 2 2 78.69 9.1
 5 -2 -2 12 3.4
 5 -2 -2 8.1 2.4
 5 -2 -2 9.4 1.6
 5 -2 -2 9.3 3.3
 -5 -2 2 5 2.7
 5 -2 -2 3.7 4.5
 -5 -2 2 10.5 3.6
 -5 -2 2 10.9 2.9
 5 2 -2 15.3 6.2
 -5 2 2 7 3.3
 5 2 -2 7.8 3.1
 5 2 -2 12 3.6
 5 2 -2 7.1 4.1
 -5 2 2 8.2 2.3
 5 2 -2 9.6 3
 4 -2 -2 99.29 9.4
 4 -2 -2 121.59 4.8
 -4 -2 2 125.29 7.4
 4 -2 -2 126.69 9.5
 -4 -2 2 113.89 9.1
 -4 -2 2 126.79 10.5
 -4 -2 2 120.99 9.2
 4 -2 -2 112.49 7.8
 4 -2 -2 114.39 11
 4 -2 -2 137.39 8.4
 -4 2 2 123.59 9.1
 -4 2 2 126.69 11.2
 4 2 -2 123.99 10.4
 -4 2 2 124.19 8
 4 2 -2 117.09 7.3
 4 2 -2 110.39 6.7
 4 2 -2 107.19 10.2
 -3 -2 2 64.89 8.1
 3 -2 -2 66.39 9
 -3 -2 2 59.89 7
 3 -2 -2 70.89 7.2
 -3 -2 2 71.99 5.6
 3 -2 -2 66.79 6.5
 -3 -2 2 63.49 7.1
 3 -2 -2 67.19 7.4
 3 -2 -2 63.49 7.8
 -3 -2 2 68.69 5.3
 -3 2 2 68.69 7.2
 3 2 -2 69.49 8.1
 3 2 -2 54.19 7.7
 -3 2 2 59.39 6.1
 -3 2 2 60.59 8.6
 3 2 -2 66.89 5.9
 2 -2 -2 111.29 9.8
 -2 -2 2 110.19 9.1
 -2 -2 2 128.69 9.4
 2 -2 -2 106.59 9.3
 2 -2 -2 119.19 8.4
 2 -2 -2 117.69 8.2
 -2 -2 2 103.39 7.1
 2 -2 -2 118.39 8.7
 -2 -2 2 116.29 5.9
 -2 2 2 116.49 10.2
 -2 2 2 133.79 8.3
 2 2 -2 116.59 9.4
 -2 2 2 120.79 9.8
 2 2 -2 111.99 7.5
 2 2 -2 120.29 9.8
 -1 -2 2 18 4.8
 1 -2 -2 13.8 3.1
 1 -2 -2 9.7 4.5
 1 -2 -2 8.7 3.4
 1 -2 -2 12.5 3.7
 1 -2 -2 10.7 4.3
 -1 -2 2 23.5 5.4
 1 -2 -2 8 2.7
 -1 -2 2 18 6.3
 -1 -2 2 10.1 3.6
 1 2 -2 14.7 4.8
 -1 2 2 7.8 4.6
 1 2 -2 14.4 4.6
 -1 2 2 11.2 4.8
 -1 2 2 14.9 4.3
 1 2 -2 19.1 6
 0 -2 -2 120.29 10
 0 -2 2 125.19 8.6
 0 -2 -2 127.09 9.1
 0 -2 -2 128.49 7.9
 0 -2 2 126.39 15
 0 -2 2 135.29 7.2
 0 -2 -2 132.79 10
 0 -2 2 119.89 12.8
 0 2 -2 129.59 9.3
 0 2 2 126.99 9.2
 0 2 2 119.39 10.2
 0 2 -2 126.79 9.3
 0 2 -2 119.99 8.7
 0 2 2 129.39 10
 -1 -2 -2 40.7 6.2
 1 -2 2 49.5 7.2
 1 -2 2 45.3 6.1
 1 -2 2 47 5.4
 1 -2 2 38.6 8.1
 -1 -2 -2 40.8 6.4
 1 -2 2 40.3 5.5
 -1 -2 -2 56.59 9.8
 -1 2 -2 48.4 6.8
 1 2 2 41.7 6.3
 -1 2 -2 45.6 7.4
 -1 2 -2 39.4 5.6
 1 2 2 42.7 6.8
 1 2 2 53.69 9.7
 2 -2 2 190.18 11.8
 -2 -2 -2 207.48 10.8
 -2 -2 -2 204.38 14.9
 2 -2 2 203.18 9.4
 -2 -2 -2 192.38 11.3
 2 -2 2 198.18 12
 -2 -2 -2 201.78 12.5
 -2 -2 -2 179.88 10.9
 2 -2 2 181.68 10.9
 2 2 2 182.98 10.6
 2 2 2 192.98 12.4
 2 2 2 190.98 10.7
 2 2 2 193.28 12
 -2 2 -2 187.28 9.1
 -2 2 -2 203.18 10
 -3 -2 -2 83.69 8
 3 -2 2 79.39 6.6
 3 -2 2 78.49 7.2
 3 -2 2 67.39 8.4
 3 -2 2 66.69 5.1
 3 -2 2 77.59 5.5
 -3 -2 -2 68.49 7.7
 -3 -2 -2 74.59 7
 3 -2 2 83.09 8.2
 3 2 2 71.79 7.5
 3 2 2 67.69 8.9
 -3 2 -2 75.49 5.4
 3 2 2 82.29 9.2
 -3 2 -2 71.29 7
 3 2 2 65.79 6.8
 4 -2 2 82.89 9.2
 -4 -2 -2 85.19 8.3
 4 -2 2 77.79 8
 -4 -2 -2 92.09 7.3
 4 -2 2 79.39 5.3
 4 -2 2 89.59 6.1
 4 -2 2 85.89 7.8
 4 -2 2 81.09 6.7
 -4 -2 -2 80.89 8.5
 4 2 2 77.99 7.1
 4 2 2 81.89 9.5
 4 2 2 72.59 7.6
 4 2 2 83.49 9.5
 -4 2 -2 78.19 5.6
 -4 2 -2 87.89 7.7
 -5 -2 -2 351.56 15.7
 -5 -2 -2 310.07 15.1
 5 -2 2 327.97 14.2
 -5 -2 -2 318.87 12.9
 5 -2 2 332.27 17.7
 -5 -2 -2 338.57 15.3
 5 -2 2 324.67 11.6
 5 -2 2 327.07 11.2
 5 -2 2 324.17 12.5
 5 2 2 321.37 13.8
 -5 2 -2 340.07 14.9
 5 2 2 327.17 13
 5 2 2 325.97 16.4
 5 2 2 317.27 15.5
 5 2 2 309.57 17.1
 -6 -2 -2 162.78 11.7
 -6 -2 -2 157.68 9.9
 6 -2 2 163.28 9
 6 -2 2 180.48 14.4
 -6 -2 -2 160.38 11.3
 6 -2 2 165.68 7.5
 -6 -2 -2 154.28 17.9
 6 2 2 138.89 17
 6 2 2 169.48 11
 6 2 2 169.08 9.6
 -6 2 -2 158.88 11.4
 -6 2 -2 158.98 8.4
 6 2 2 164.58 13.3
 7 -2 2 1.2 3.3
 7 -2 2 3.4 2.5
 -7 -2 -2 4.4 3.2
 7 -2 2 2.6 2.2
 7 -2 2 1.7 1.9
 -7 -2 -2 0.2 2.7
 7 -2 2 11.6 6.1
 -7 -2 -2 0.1 2.4
 -7 2 -2 3.8 3.4
 7 2 2 0.1 3.7
 7 2 2 2.3 2.9
 7 2 2 2.3 5.7
 -7 2 -2 3.1 2
 7 2 2 1.2 3
 8 -2 2 34 4.7
 -8 -2 -2 25.5 5.7
 8 -2 2 21.1 3.4
 8 -2 2 31.2 6
 -8 -2 -2 22.4 4.8
 8 -2 2 32.6 5
 -8 2 -2 28.9 4.2
 -8 2 -2 24.9 3.9
 8 2 2 34.3 5.9
 8 2 2 26.6 7
 9 -2 2 33.7 6.6
 -9 -2 -2 31.6 5.7
 -9 -2 -2 35.3 7.2
 9 -2 2 46 5.8
 9 2 2 34.9 6.4
 9 2 2 36.1 8.3
 -9 2 -2 41.4 5.6
 -9 2 -2 29.8 4.4
 10 -2 2 4.3 4.5
 -10 -2 -2 0.3 3.7
 10 -2 2 6 3.6
 10 -2 2 8.2 2.9
 10 2 2 4.1 3.9
 10 2 2 2.1 5.3
 -10 2 -2 3.7 2.8
 -10 2 -2 3 2.7
 11 -2 2 1 3
 -11 -2 -2 1.8 4
 11 -2 2 5.2 4.5
 11 -2 2 6.4 4.2
 -11 2 -2 2.7 2.3
 11 2 2 6.4 6.1
 11 2 2 8.9 4.2
 12 -2 2 16.5 6
 12 -2 2 15.7 5.8
 -12 2 -2 18.6 3.8
 12 2 2 7.5 6.9
 12 2 2 17.3 5.8
 -13 -2 -2 2.9 5.4
 13 -2 2 -8.7 5
 13 -2 2 5.1 5.1
 13 -2 2 -7.9 5.1
 -13 2 -2 3.8 3
 13 2 2 -2.2 4.1
 13 2 2 -6.7 5.5
 14 -2 2 -9.1 3.9
 -14 -2 -2 -2.8 4.6
 14 -2 2 6.2 5.8
 14 -2 2 -4.3 5.1
 14 2 2 -1.8 4.9
 -14 2 -2 4.1 3.1
 14 2 2 1.8 6.3
 -15 -2 -2 2.1 5.8
 15 -2 2 5.4 6.4
 -15 2 -2 4.2 3.7
 15 2 2 -4 6.8
 15 2 2 -3.5 4.7
 -16 -2 -2 -8.5 5.4
 -16 2 -2 5.8 5.1
 16 2 2 -4.4 6.5
 15 -3 -2 -1.9 7
 -15 -3 2 -9.9 9.8
 15 3 -2 6 10.8
 15 3 -2 3.5 5.3
 15 3 -2 20.5 9.5
 14 -3 -2 -1.1 6.2
 14 -3 -2 -8.1 5.2
 14 3 -2 -4.9 8.9
 14 3 -2 2.7 4.8
 14 3 -2 1.8 7.9
 -13 -3 2 3.4 5.8
 13 -3 -2 -1.8 5
 13 -3 -2 -5.4 5.5
 13 3 -2 1.8 6
 13 3 -2 1.7 5.4
 13 3 -2 3.4 8.2
 -12 -3 2 -6.7 5
 12 -3 -2 -2.9 4.7
 12 -3 -2 1.1 4.2
 12 -3 -2 1.9 6.3
 12 3 -2 2.8 3.8
 12 3 -2 3.9 7.6
 12 3 -2 -3.9 7.1
 11 -3 -2 0.4 5.1
 -11 -3 2 -2.2 4.6
 11 -3 -2 -3.6 4.6
 11 -3 -2 2 4.2
 11 3 -2 5.9 6
 11 3 -2 1.6 7.6
 11 3 -2 3.9 3.7
 10 -3 -2 5 5.9
 10 -3 -2 -1.7 6.9
 -10 -3 2 1.4 5
 10 -3 -2 4.2 3.8
 10 3 -2 4.6 5.6
 10 3 -2 6.6 7
 10 3 -2 1.3 3.5
 9 -3 -2 -1.7 3.2
 -9 -3 2 -1.6 3.8
 -9 -3 2 -2.8 3.9
 9 -3 -2 -6.7 3.2
 9 -3 -2 -4.7 4.4
 9 3 -2 -1.6 3.6
 9 3 -2 0.2 6.3
 9 3 -2 4.3 4.1
 9 3 -2 2.2 3.5
 -9 3 2 3.4 2.7
 8 -3 -2 25.4 6.6
 8 -3 -2 20.9 4.7
 -8 -3 2 24.2 6.6
 -8 -3 2 19 4.4
 8 -3 -2 34.5 6.2
 8 3 -2 24.3 5.2
 8 3 -2 36.1 6.3
 8 3 -2 45.5 10.7
 8 3 -2 33.7 8.9
 -7 -3 2 2.2 4.4
 -7 -3 2 9.2 3.2
 7 -3 -2 6.7 3.6
 7 -3 -2 0 3.3
 7 -3 -2 4.6 3.5
 7 3 -2 10.6 6.4
 7 3 -2 4.3 5.1
 -7 3 2 5.3 2.8
 7 3 -2 8.8 4.1
 6 -3 -2 11.1 6.5
 6 -3 -2 12.6 2.2
 6 -3 -2 9.9 4.2
 -6 -3 2 10.2 4.2
 -6 -3 2 12.3 5.1
 -6 -3 2 7 2.8
 6 -3 -2 14.8 4.6
 6 -3 -2 12.7 3.6
 -6 3 2 8.7 3
 6 3 -2 24.3 8.6
 -6 3 2 6.2 3.8
 6 3 -2 17.2 5.1
 6 3 -2 15.5 6.9
 5 -3 -2 18.9 5.5
 5 -3 -2 15.5 3.8
 5 -3 -2 17.2 6.3
 -5 -3 2 19 5.7
 -5 -3 2 7.1 4.6
 -5 -3 2 7.6 3.4
 5 -3 -2 17 2.5
 5 -3 -2 19.9 6.4
 5 -3 -2 14.9 4.9
 -5 -3 2 13.4 3.4
 5 3 -2 23.4 8
 -5 3 2 15.6 3.5
 5 3 -2 25.1 5.9
 5 3 -2 26.9 7.8
 -4 -3 2 87.79 6.7
 4 -3 -2 84.09 8.8
 -4 -3 2 78.19 9.9
 4 -3 -2 97.59 18.1
 4 -3 -2 73.29 10.1
 4 -3 -2 72.69 8.3
 4 -3 -2 77.69 11.4
 -4 -3 2 66.79 8.9
 -4 -3 2 77.69 8.6
 4 3 -2 79.89 10.7
 -4 3 2 72.99 10.4
 4 3 -2 65.19 8.3
 -3 -3 2 -1.1 3.6
 3 -3 -2 -1.2 2.4
 3 -3 -2 1.3 2.9
 -3 -3 2 -0.5 3.4
 -3 -3 2 1.6 3.2
 3 -3 -2 -2.5 2.9
 3 -3 -2 12.3 10.4
 3 -3 -2 -1 3
 -3 -3 2 -0.5 2.4
 -3 -3 2 2.5 2.8
 3 3 -2 -1.6 3.1
 -3 3 2 3.7 5.3
 3 3 -2 -1.4 3.8
 3 3 -2 3.7 4.2
 -2 -3 2 21.3 4.9
 -2 -3 2 53.99 10.6
 2 -3 -2 26.5 4.7
 -2 -3 2 25.9 6.3
 2 -3 -2 31.1 6.2
 -2 -3 2 41.3 6.5
 2 -3 -2 27.7 4.5
 -2 -3 2 22.4 3.4
 2 -3 -2 37.3 9.6
 2 -3 -2 14.2 3.9
 2 -3 -2 48.4 11.4
 -2 3 2 26.3 5.5
 2 3 -2 24.6 8.3
 2 3 -2 21.5 7.9
 -2 3 2 22.3 6.2
 -2 3 2 27.3 12.6
 2 3 -2 29.4 6.3
 1 -3 -2 83.29 9.8
 1 -3 -2 53.29 6.9
 -1 -3 2 63.29 10.1
 1 -3 -2 53.49 8.1
 1 -3 -2 70.89 11.5
 1 -3 -2 60.99 10.1
 -1 -3 2 71.59 9.3
 -1 -3 2 65.99 8.2
 -1 -3 2 55.69 8.8
 1 -3 -2 58.89 7
 -1 3 2 62.09 8.2
 -1 3 2 58.89 9
 1 3 -2 55.39 7.7
 -1 3 2 60.09 9.1
 1 3 -2 64.69 9.2
 1 3 -2 61.99 9.9
 0 -3 -2 15.1 4.9
 0 -3 2 12 3.5
 0 -3 2 13 4
 0 -3 2 17.7 5.8
 0 -3 -2 15.4 3.8
 0 -3 -2 24.4 8.8
 0 -3 -2 16.9 5.5
 0 -3 2 18.1 4.9
 0 -3 2 18.7 7.5
 0 3 2 15.5 6
 0 3 -2 12.6 4.8
 0 3 -2 18 5.5
 0 3 -2 17.9 6.1
 0 3 2 20.1 5.7
 0 3 2 20.5 6.6
 -1 -3 -2 7.4 3.6
 1 -3 2 19.4 8.5
 1 -3 2 10.9 4.8
 1 -3 2 7.6 3.1
 -1 -3 -2 11.6 4.3
 -1 -3 -2 13.1 7.4
 1 -3 2 6 3
 -1 -3 -2 10.8 5.2
 1 -3 2 5.4 5.1
 -1 3 -2 2.1 3.8
 -1 3 -2 6.2 4.7
 1 3 2 8.4 5.4
 1 3 2 5.6 4.5
 1 3 2 15.6 7.7
 -1 3 -2 1.7 3.5
 -2 -3 -2 18.3 7.1
 2 -3 2 18.9 6.8
 -2 -3 -2 29.6 6.9
 -2 -3 -2 12.1 3.8
 2 -3 2 15.7 4.8
 2 -3 2 15.7 5.9
 -2 -3 -2 12.5 3.4
 2 -3 2 15.1 3.7
 2 -3 2 14.6 3.4
 -2 -3 -2 16.1 5.7
 2 3 2 10.3 5.9
 2 3 2 18.7 5.9
 -2 3 -2 8.2 3.9
 2 3 2 19.1 6.3
 3 -3 2 40.1 6.5
 -3 -3 -2 32 6.3
 -3 -3 -2 25.9 4.1
 3 -3 2 50.09 10.8
 -3 -3 -2 28.3 6.8
 3 -3 2 32.9 8.8
 -3 -3 -2 36.1 7
 -3 -3 -2 32.6 8.7
 3 -3 2 25 4.7
 3 -3 2 20.3 3.6
 3 3 2 39.4 7.5
 3 3 2 43.1 13
 -3 3 -2 34.1 5.8
 3 3 2 25.9 6.7
 4 -3 2 -1.7 3
 4 -3 2 4.9 2.4
 4 -3 2 1.5 3.3
 4 -3 2 0.5 4
 4 -3 2 8.9 6.5
 -4 -3 -2 8.3 4
 -4 -3 -2 3.2 2.7
 -4 -3 -2 0.1 3.8
 4 -3 2 1.8 2
 -4 3 -2 2.7 3.2
 4 3 2 0.1 4
 4 3 2 8.6 6.9
 4 3 2 5.1 4.4
 -5 -3 -2 44.5 8.7
 5 -3 2 43.2 6.6
 5 -3 2 30 6.5
 5 -3 2 56.19 6.7
 -5 -3 -2 25.8 4.6
 5 -3 2 45.9 4.9
 -5 -3 -2 63.49 8.9
 -5 -3 -2 44.5 6.7
 5 -3 2 53.39 10.5
 5 3 2 58.79 13.6
 -5 3 -2 30.8 5.6
 -5 3 -2 27 3.9
 5 3 2 45.2 8.4
 5 3 2 41.7 7.7
 5 3 2 32.9 6.1
 6 -3 2 35.5 6.1
 -6 -3 -2 26 4.6
 -6 -3 -2 38.2 7.3
 6 -3 2 41.7 4.5
 6 -3 2 46.8 10.1
 6 -3 2 33.6 6.1
 6 3 2 40.9 7.6
 6 3 2 56.19 13
 -6 3 -2 50.59 6.4
 -6 3 -2 27.2 5.7
 6 3 2 34 7.4
 7 -3 2 3.8 3.5
 -7 -3 -2 4.1 4
 7 -3 2 14.2 3.8
 7 3 2 10.3 6.2
 -7 3 -2 4.8 2.5
 7 3 2 3.3 6.3
 7 3 2 4.8 5.1
 8 -3 2 3.8 3
 -8 -3 -2 11.9 5.3
 8 -3 2 3.4 4.2
 8 -3 2 -0.9 2
 -8 -3 -2 -1.3 3.3
 8 -3 2 1.7 3.1
 8 3 2 -2.6 5
 8 3 2 4.5 4.4
 8 3 2 0.6 3.9
 -8 3 -2 2.5 2.8
 -9 -3 -2 -4.5 3.3
 9 -3 2 -5.7 2.9
 9 -3 2 -5.1 2
 9 -3 2 3.6 4.7
 9 3 2 1.2 2.9
 9 3 2 -4.4 5.4
 9 3 2 0.9 3.8
 9 3 2 -0.9 4.8
 -9 3 -2 -2.3 2.3
 -10 -3 -2 -5.3 5.9
 10 -3 2 -2 3.3
 10 -3 2 -6.2 2.5
 10 -3 2 3.7 4
 10 -3 2 -5.2 4.7
 10 3 2 0.4 3.6
 10 3 2 0.9 6.3
 10 3 2 1.3 4.4
 10 3 2 -4.4 5.3
 11 -3 2 1.7 4.3
 11 -3 2 7.6 3.4
 11 -3 2 4.7 5.8
 -11 -3 -2 8 5.5
 11 -3 2 11.4 4.7
 11 3 2 4.4 4.5
 11 3 2 1.5 7.7
 11 3 2 9.8 5.4
 11 3 2 1.7 6.9
 -12 -3 -2 6.6 4.8
 12 -3 2 8 4.4
 12 -3 2 -0.1 3.6
 12 -3 2 1.3 4.3
 12 -3 2 6.1 6.3
 12 3 2 12.7 7.5
 12 3 2 7.2 10.2
 12 3 2 8.8 5.2
 12 3 2 6.6 5.3
 13 -3 2 -10.1 4.7
 13 -3 2 -10.6 4.5
 -13 -3 -2 -5.5 5
 13 3 2 -4.9 8
 13 3 2 5.3 4.8
 13 3 2 8.7 5.5
 13 3 2 -3.1 5.7
 -14 -3 -2 -5.7 5.7
 14 -3 2 -0.4 5.7
 14 -3 2 5.5 6.5
 14 3 2 16.4 7.3
 14 3 2 3.2 7.5
 14 3 2 1.3 8.8
 14 3 2 4.4 5.6
 15 -3 2 2.9 6.2
 15 3 2 1.7 6.7
 15 3 2 2.1 5.8
 13 -4 -2 9.9 6.8
 13 -4 -2 -0.9 9
 -13 -4 2 -9.6 7.4
 13 4 -2 13.8 7.7
 13 4 -2 0.7 9.2
 -12 -4 2 -8.6 4.8
 12 -4 -2 -5.9 5.3
 12 -4 -2 -15.1 6.7
 12 4 -2 4.1 9.1
 12 4 -2 2.8 7.5
 -11 -4 2 -5.6 5.5
 11 -4 -2 -3.2 6.7
 11 4 -2 -0.2 5.5
 11 4 -2 0.8 7.9
 10 -4 -2 4 4.5
 -10 -4 2 -4.9 4.8
 10 -4 -2 3.2 6.8
 10 4 -2 -0.9 6.5
 10 4 -2 4.6 6.8
 -9 -4 2 -8.3 4.3
 9 -4 -2 -2.7 4
 -9 -4 2 3 5.9
 9 -4 -2 0.4 7.7
 9 4 -2 8.4 5.8
 -8 -4 2 -5.1 3.9
 8 -4 -2 4 6.3
 8 -4 -2 7 5.5
 -8 -4 2 2.7 5.2
 8 -4 -2 -1.3 4.1
 8 4 -2 -0.8 4.9
 8 4 -2 -1.6 6
 -8 4 2 3.7 3.2
 -7 -4 2 2.6 5.2
 7 -4 -2 3.8 2.1
 7 -4 -2 -3.8 3.7
 7 -4 -2 -4 4.2
 -7 -4 2 0.3 3.5
 7 -4 -2 0 2.7
 7 4 -2 -4.8 4
 7 4 -2 3.4 6.9
 7 4 -2 -2.9 6
 -6 -4 2 2.2 3.4
 6 -4 -2 9.1 5.3
 -6 -4 2 5.4 4.6
 6 -4 -2 15.4 4.2
 6 -4 -2 10.3 2.4
 6 -4 -2 18.8 7.1
 6 -4 -2 16.4 5
 6 4 -2 11.3 8.3
 6 4 -2 15.8 7.4
 6 4 -2 11.2 5
 5 -4 -2 8.5 4.8
 -5 -4 2 -1.4 2.8
 5 -4 -2 4.4 3.5
 5 -4 -2 2.4 2.2
 5 -4 -2 1.9 5.2
 -5 -4 2 4.3 4.6
 5 -4 -2 -2.5 4.3
 5 4 -2 7.8 7
 5 4 -2 9.2 5.4
 5 4 -2 11.5 5.3
 -4 -4 2 3.4 4.2
 4 -4 -2 6.7 5.1
 4 -4 -2 -8.3 3.5
 -4 -4 2 3.8 3.7
 4 -4 -2 -2.8 3.2
 4 -4 -2 2.2 4.2
 4 4 -2 1 4.8
 4 4 -2 -0.7 4.2
 4 4 -2 5.8 6.8
 3 -4 -2 -0.2 3.6
 -3 -4 2 0 5.3
 -3 -4 2 -5.2 3.4
 -3 -4 2 -4.4 3.6
 3 -4 -2 -3.4 4
 3 -4 -2 2.8 3.2
 3 -4 -2 1.7 4.3
 -3 4 2 -0.6 5.3
 3 4 -2 9.9 6.1
 3 4 -2 6.9 7.3
 3 4 -2 0.6 4.3
 -2 -4 2 113.69 12
 2 -4 -2 108.49 11.1
 2 -4 -2 102.89 13.8
 2 -4 -2 94.19 9.5
 -2 -4 2 93.49 14.4
 2 -4 -2 115.79 12.8
 -2 -4 2 116.09 11.2
 2 4 -2 107.99 12.9
 -2 4 2 79.09 11.4
 2 4 -2 80.29 11.9
 -2 4 2 86.59 12.1
 -2 4 2 89.59 10.7
 2 4 -2 85.99 10.6
 1 -4 -2 -2.8 5.6
 -1 -4 2 -1.5 7.7
 -1 -4 2 6.1 3.9
 1 -4 -2 2.6 8.7
 -1 -4 2 2.2 3.4
 1 -4 -2 8.7 5.9
 1 -4 -2 2.5 4.3
 1 -4 -2 -0.5 3.2
 -1 -4 2 4.6 5.9
 1 4 -2 -3.3 4.5
 1 4 -2 -1.9 4.4
 -1 4 2 1.4 3.9
 1 4 -2 -3.5 4.5
 -1 4 2 4.9 6
 -1 4 2 4 5.9
 0 -4 2 -3 4.7
 0 -4 -2 -3.5 3
 0 -4 2 -3 7.6
 0 -4 -2 9.2 11.7
 0 -4 2 -1.6 3.7
 0 -4 -2 -3 4.1
 0 -4 -2 8.4 6.2
 0 -4 2 5.5 5.9
 0 -4 -2 -4.2 4.4
 0 -4 2 0.7 3.9
 0 -4 2 2.2 3.9
 0 4 -2 -3.5 4.9
 0 4 -2 -0.7 4.3
 0 4 2 0.3 4.7
 0 4 -2 1.4 4.5
 0 4 2 -3.1 5.1
 0 4 2 -0.5 5.3
 1 -4 2 46.7 11.9
 -1 -4 -2 38.3 7.1
 -1 -4 -2 56.39 11.9
 1 -4 2 43.4 8.2
 1 -4 2 44.1 7.6
 1 -4 2 36.8 5.7
 1 -4 2 47.4 10.2
 1 -4 2 41.6 6.9
 1 4 2 41.4 9.4
 1 4 2 44.1 11.5
 -1 4 -2 57.19 11.3
 1 4 2 47.9 9
 -1 4 -2 43.3 8.2
 -2 -4 -2 8.8 8.9
 2 -4 2 12.9 8
 2 -4 2 2 3.3
 -2 -4 -2 0.9 3.3
 2 -4 2 4.9 4.5
 -2 -4 -2 1.7 2.9
 2 -4 2 2.2 4
 2 -4 2 -0.8 3.7
 2 4 2 -0.3 4.7
 -2 4 -2 7.1 4.3
 2 4 2 -1.5 4.8
 2 4 2 -4.4 5.4
 -3 -4 -2 4.2 2.9
 3 -4 2 1.7 4.1
 3 -4 2 -1.6 8.8
 3 -4 2 -0.2 4.9
 3 -4 2 8.2 5.4
 -3 -4 -2 -0.8 6
 -3 -4 -2 5.3 4.4
 3 4 2 9.1 7.1
 3 4 2 0.6 4.6
 3 4 2 7.3 5.5
 -3 4 -2 3.2 4.1
 4 -4 2 13 5.1
 4 -4 2 2.2 2.9
 -4 -4 -2 -4.2 3.1
 4 -4 2 5.2 4
 -4 -4 -2 9.6 5.1
 4 -4 2 4.4 3.3
 4 4 2 5.3 5.8
 4 4 2 5.7 7.2
 4 4 2 13 10.1
 5 -4 2 15.5 5.5
 5 -4 2 9.6 5.9
 -5 -4 -2 14.6 5.7
 -5 -4 -2 9.1 4
 5 -4 2 12.4 3.2
 5 4 2 19.2 7.5
 5 4 2 19.6 7.7
 5 4 2 31 11.3
 6 -4 2 25.7 9.1
 -6 -4 -2 17.9 6.2
 -6 -4 -2 25.9 7.6
 6 -4 2 24.2 3.9
 6 -4 2 33 6.5
 6 4 2 19.4 7.9
 6 4 2 37.3 8.8
 6 4 2 29.3 10.1
 7 -4 2 10.3 5.7
 -7 -4 -2 9.5 5.4
 -7 -4 -2 4.3 4.3
 7 -4 2 -8.5 6.8
 7 -4 2 3 2.3
 7 4 2 10.7 7.3
 7 4 2 -0.3 4.7
 7 4 2 17.1 8
 8 -4 2 -2.8 4.9
 8 -4 2 -10.3 7.8
 8 -4 2 -2 2.3
 -8 -4 -2 3 5.2
 8 4 2 6 8
 8 4 2 6 5.2
 8 4 2 2.4 7
 9 -4 2 -8.5 5
 -9 -4 -2 -3.2 4.2
 9 -4 2 7.7 6.4
 9 4 2 0.1 8
 9 4 2 1.3 6.2
 9 4 2 6.6 6
 10 -4 2 12.8 5.9
 10 -4 2 -2.2 2.9
 10 -4 2 -7.6 5.9
 -10 -4 -2 -0.8 5.2
 10 4 2 6.5 6.2
 10 4 2 -1.7 5.9
 10 4 2 3.4 7.7
 11 -4 2 -7.6 5.8
 -11 -4 -2 1.8 5.5
 11 4 2 0.6 6.1
 11 4 2 -3.1 7.2
 12 -4 2 0.6 6.6
 12 -4 2 1 5.1
 -12 -4 -2 -3 5.7
 12 4 2 12.7 10.1
 12 4 2 -13 6.8
 -13 -4 -2 -3.5 6.7
 13 -4 2 -3.5 6.9
 13 4 2 1 18.1
 13 4 2 8 8.3
 -11 -5 2 -14.5 6.4
 11 -5 -2 -8 8.3
 11 5 -2 -6 5.9
 11 5 -2 -8.8 9.3
 -10 -5 2 -8.8 6.1
 10 -5 -2 6.4 5.4
 10 -5 -2 -9.3 5.9
 10 5 -2 -2.2 5.7
 10 5 -2 0.4 7.9
 9 -5 -2 -10.8 5.6
 9 -5 -2 4.9 7.4
 -9 -5 2 -10.2 5.3
 9 5 -2 8.4 8.9
 9 5 -2 2.8 7.5
 8 -5 -2 -3.2 6.2
 8 -5 -2 6.1 5.7
 -8 -5 2 12.7 7
 8 5 -2 17.8 7.9
 8 5 -2 6.9 9.8
 7 -5 -2 -10.9 4.5
 -7 -5 2 3.1 5.4
 7 -5 -2 -4.8 7.1
 7 5 -2 5.3 7.5
 7 5 -2 2.3 5.3
 7 5 -2 -1.2 6.6
 6 -5 -2 -5.7 4.2
 -6 -5 2 5.3 6.2
 6 -5 -2 3.8 2.5
 6 -5 -2 -10.4 4.9
 6 5 -2 -4.3 5.3
 6 5 -2 -5.9 14.4
 6 5 -2 0.5 5.4
 -5 -5 2 5.3 5.7
 5 -5 -2 -6.1 4.3
 5 -5 -2 10 3.2
 5 -5 -2 -2.8 4
 5 -5 -2 -7.6 5
 5 5 -2 0.5 6.1
 5 5 -2 8.2 7
 5 5 -2 0.7 5.4
 4 -5 -2 -0.1 6.1
 4 -5 -2 -0.5 5.3
 4 -5 -2 -7.5 3.7
 -4 -5 2 -7.6 5
 4 5 -2 4.3 6.6
 4 5 -2 1.5 5.5
 4 5 -2 -4.8 7.2
 -3 -5 2 21.7 6.7
 3 -5 -2 22.7 6.5
 -3 -5 2 11 8.3
 3 -5 -2 9.4 4.8
 3 -5 -2 28 7.2
 3 5 -2 26.5 10.3
 3 5 -2 9.2 6.2
 3 5 -2 25.8 13.8
 2 -5 -2 4.3 5.4
 2 -5 -2 -12 7
 2 -5 -2 -4.5 4.1
 -2 -5 2 5.1 4.8
 -2 5 2 3.8 5
 2 5 -2 0.9 5.5
 2 5 -2 1.4 6.9
 2 5 -2 -5.3 6.4
 -2 5 2 -1.7 6.4
 -1 -5 2 -1.8 8.8
 1 -5 -2 -9.1 7.1
 -1 -5 2 0.8 4.8
 1 -5 -2 0.8 4.2
 1 -5 -2 -4.5 5.7
 -1 -5 2 3.9 5.1
 1 5 -2 6.9 7.5
 -1 5 2 23.5 8.2
 -1 5 2 3.8 5.9
 -1 5 2 1.9 5.7
 1 5 -2 2.6 5.4
 0 -5 -2 7.8 9.3
 0 -5 -2 15.2 6.7
 0 -5 2 33.2 9.4
 0 -5 -2 7.1 5
 0 -5 2 11.2 5.7
 0 -5 2 9.7 5.2
 0 5 2 7 7.2
 0 5 -2 17.6 8.5
 0 5 2 11.1 7.3
 0 5 -2 6.3 6.1
 0 5 2 6.5 6.8
 1 -5 2 -3 5.8
 1 -5 2 1 4.4
 -1 -5 -2 -16.3 8.6
 1 -5 2 -15.7 6.2
 -1 -5 -2 -0.9 4.7
 -1 -5 -2 11.2 6.7
 1 5 2 -4.7 5.2
 -1 5 -2 9.4 6.6
 1 5 2 -0.9 5.7
 -1 5 -2 -1 5.1
 1 5 2 -4.8 5.1
 2 -5 2 14.5 6.3
 -2 -5 -2 15.6 5.1
 2 -5 2 23.4 8.9
 -2 -5 -2 20.1 7
 -2 -5 -2 11.5 6.5
 2 -5 2 22.2 6.2
 2 5 2 27.2 8.5
 2 5 2 25 10.2
 2 5 2 20.1 8.4
 -2 5 -2 21 7.2
 3 -5 2 19.8 6.2
 3 -5 2 13.6 5.3
 -3 -5 -2 9.8 4.8
 3 -5 2 3 7.1
 -3 -5 -2 10.4 5.7
 -3 5 -2 14 5.5
 3 5 2 35.2 9.1
 3 5 2 4.1 7.4
 3 5 2 20.3 10
 -4 -5 -2 1.1 4.7
 -4 -5 -2 -7.1 3.8
 4 -5 2 0.5 4.4
 4 -5 2 -2.8 5
 4 -5 2 -7.3 3.6
 4 5 2 3.6 5.7
 4 5 2 -2.4 7
 4 5 2 -5.9 5.3
 5 -5 2 2.1 5.6
 -5 -5 -2 -1.5 5.3
 5 -5 2 15.7 4.2
 5 -5 2 4.7 4.4
 5 5 2 4.4 6.7
 5 5 2 7.7 7.1
 -6 -5 -2 -3.6 5.5
 6 -5 2 0.5 3
 6 -5 2 3.8 4.1
 -6 -5 -2 -3.8 4.7
 6 -5 2 -3.6 5.4
 6 5 2 1 5.3
 6 5 2 5.5 7.9
 6 5 2 6.3 4.9
 7 -5 2 -0.9 4
 -7 -5 -2 -0.8 6
 7 5 2 3.9 5.3
 7 5 2 -9.1 7.4
 7 5 2 3.3 6.5
 -8 -5 -2 -7.6 5.4
 8 -5 2 -7.7 4.9
 8 5 2 -8.5 5.7
 8 5 2 1.9 8
 8 5 2 7.1 9.5
 -9 -5 -2 8.1 6.6
 9 -5 2 -2.3 7.1
 9 5 2 1 8.6
 9 5 2 -0.2 6.7
 9 5 2 8.9 7.4
 10 -5 2 -2.3 7.2
 10 5 2 -1.8 6.8
 10 5 2 1.5 8.1
 10 5 2 -5.8 7.6
 11 -5 2 0.1 7.9
 -11 -5 -2 6.5 7.5
 11 5 2 8.6 7.6
 11 5 2 -13.2 18.8
 -7 -6 2 10.8 15.8
 7 -6 -2 -4.7 7.5
 7 6 -2 -1.5 9.9
 7 6 -2 2 8.4
 -6 -6 2 3.1 7.1
 6 -6 -2 -13.5 6.5
 6 -6 -2 -8 6.5
 6 6 -2 6.4 9.4
 6 6 -2 13.4 10.5
 5 -6 -2 5.1 7.2
 5 -6 -2 -3.7 6.2
 5 -6 -2 -1.2 3.5
 5 6 -2 9.1 9
 5 6 -2 4.6 10
 4 -6 -2 4 6.8
 4 -6 -2 4.2 5.1
 -4 -6 2 -8.4 5.3
 4 -6 -2 -1.6 6.2
 4 6 -2 -1.9 7.8
 4 6 -2 -1.5 8.5
 3 -6 -2 -12.1 8.6
 3 -6 -2 -6.4 4.1
 3 -6 -2 -2.8 7.1
 -3 -6 2 -10.1 5.5
 3 6 -2 -2.7 6
 3 6 -2 -0.7 8.3
 2 -6 -2 -3.5 9
 -2 -6 2 -3.9 6.2
 2 -6 -2 -1.1 4.6
 -2 -6 2 7.1 11.8
 2 -6 -2 5.4 7.1
 2 6 -2 6.9 7.4
 2 6 -2 5.6 6.4
 1 -6 -2 9.8 7
 -1 -6 2 21.5 7.1
 1 -6 -2 18.2 6.4
 -1 -6 2 17.1 12
 1 -6 -2 -2.4 9.5
 -1 6 2 33.5 11
 -1 6 2 20 8.4
 1 6 -2 1.4 6.4
 1 6 -2 21.5 9.2
 0 -6 -2 17.6 10.2
 0 -6 2 1.2 4.6
 0 -6 2 6 10.2
 0 -6 -2 1.5 4.9
 0 -6 -2 4 7.4
 0 6 -2 -1.4 7.4
 0 6 2 1.2 7.1
 0 6 -2 -4.9 7.2
 0 6 2 4.1 6.8
 1 -6 2 2.2 6
 -1 -6 -2 4.1 5.3
 -1 -6 -2 -7 7.7
 -1 -6 -2 -1.3 12.4
 1 6 2 -2.7 5.6
 1 6 2 17.9 9.6
 -1 6 -2 0.7 6
 1 6 2 10 9.1
 2 -6 2 -3.9 5.9
 -2 -6 -2 -11.5 4.4
 2 -6 2 -15.4 5.8
 -2 -6 -2 -14.7 8.9
 -2 6 -2 -5 5.3
 2 6 2 -7.8 5
 2 6 2 1.4 9.3
 2 6 2 0.8 11.5
 -3 -6 -2 -13.3 5
 -3 -6 -2 5.9 9.3
 3 -6 2 -10.7 4.8
 -3 -6 -2 -8 12.8
 3 6 2 -6.2 7.1
 3 6 2 1.8 7.3
 3 6 2 -2.4 7.7
 -4 -6 -2 -2.9 5.4
 4 -6 2 2.8 4.7
 4 -6 2 0.5 5.9
 4 6 2 1.3 8.1
 4 6 2 11.9 8.3
 4 6 2 -2.8 7.1
 5 -6 2 7.6 5.3
 -5 -6 -2 -7 6.5
 5 -6 2 -1 6.7
 5 6 2 11.2 9.9
 5 6 2 1.4 7.8
 5 6 2 -10.9 7
 -6 -6 -2 -11.6 5.6
 6 -6 2 -11.5 6
 6 -6 2 6.7 5.3
 6 6 2 -14.9 7.1
 6 6 2 -1.6 9
 6 6 2 4 6.6
 -7 -6 -2 -5.3 7.5
 7 -6 2 -6.7 6.9
 7 6 2 -2.9 9.2
 7 6 2 -7.2 9.7
 7 6 2 -4.4 7.1
 16 0 -3 6.8 9.8
 15 0 -3 -4.1 5.5
 -15 0 3 -6.8 2.9
 15 0 -3 -6.1 4.5
 15 0 -3 -5.5 4.7
 14 0 -3 5.3 5
 -14 0 3 -3.2 3
 14 0 -3 -3.5 4.9
 13 0 -3 -4.1 4.9
 -13 0 3 1.3 3
 12 0 -3 -4.3 4.4
 12 0 -3 2.8 5.1
 12 0 -3 -2.3 4.7
 -12 0 3 0.9 2.9
 12 0 -3 8.4 7
 12 0 -3 -0.4 3.8
 -11 0 3 26.3 5.2
 11 0 -3 9.2 4.7
 11 0 -3 11.6 5.5
 11 0 -3 19.8 6.1
 11 0 -3 28.1 8
 -10 0 3 4.8 5.2
 10 0 -3 -3.8 2.9
 10 0 -3 -0.7 3.4
 10 0 -3 5.7 4.8
 10 0 -3 0.3 3.4
 9 0 -3 1 3.5
 -9 0 3 1.3 3.3
 9 0 -3 5.2 3.4
 9 0 -3 1.7 4.9
 -9 0 3 3.3 2.5
 -9 0 3 1.9 2.7
 9 0 -3 5.2 3.8
 -8 0 3 -0.5 2.1
 -8 0 3 0.1 2.4
 8 0 -3 1.7 3.3
 8 0 -3 4.9 3.3
 8 0 -3 -3.5 2.6
 -8 0 3 4.2 3.2
 8 0 -3 0.2 2.2
 -7 0 3 68.79 7.2
 -7 0 3 94.89 8.7
 7 0 -3 76.49 7.4
 7 0 -3 76.89 8
 7 0 -3 66.99 8.2
 7 0 -3 77.69 7
 -7 0 3 78.19 6.4
 6 0 -3 1.5 2.3
 6 0 -3 -0.8 2.8
 -6 0 3 1.4 1.9
 6 0 -3 -1.8 1.9
 -6 0 3 0.1 1.9
 6 0 -3 1.1 2.2
 -6 0 3 -0.2 2.1
 5 0 -3 243.08 10.8
 -5 0 3 245.08 10.8
 5 0 -3 247.78 9.8
 5 0 -3 249.88 11.3
 -5 0 3 233.48 9
 5 0 -3 238.78 10.6
 -5 0 3 234.78 10.2
 4 0 -3 -1.4 1.9
 4 0 -3 0.4 1.9
 4 0 -3 -1.2 3.2
 -4 0 3 0.1 2
 -4 0 3 0.2 1.7
 4 0 -3 -0.5 2.2
 -3 0 3 139.69 7.7
 3 0 -3 159.58 8.3
 3 0 -3 146.19 8.1
 -3 0 3 151.48 7
 -3 0 3 142.29 7.7
 3 0 -3 152.68 6.8
 -2 0 3 2.9 1.7
 -2 0 3 -0.9 2.6
 2 0 -3 2.6 1.7
 -2 0 3 0.9 1.8
 2 0 -3 1.8 2.5
 2 0 -3 1 2
 -2 0 3 -1 2.4
 -1 0 3 1863.51 32
 1 0 -3 1734.93 31.7
 1 0 3 121.19 3.9
 -1 0 -3 135.89 5.2
 -2 0 -3 -0.5 1.6
 2 0 3 1.5 1.8
 2 0 3 -1 1.6
 2 0 3 0.2 2
 -2 0 -3 0.1 1.4
 -2 0 -3 0.5 1.7
 -2 0 -3 0.2 1.3
 -3 0 -3 4052.89 61.69
 -3 0 -3 4182.68 60.79
 3 0 3 4080.19 61.09
 3 0 3 4271.87 62.19
 -3 0 -3 4002.1 62.19
 3 0 3 4035.8 62.19
 -4 0 -3 2 2.2
 4 0 3 -0.7 2
 -4 0 -3 -1.1 1.8
 4 0 3 -0.6 2
 -4 0 -3 1.2 1.7
 4 0 3 4.2 2.5
 4 0 3 1.7 1.9
 -5 0 -3 16.6 2.9
 -5 0 -3 18.9 3.6
 5 0 3 16.7 3.4
 -5 0 -3 22.8 3.7
 5 0 3 22 3.6
 5 0 3 20.1 3.9
 5 0 3 24.1 3.7
 -6 0 -3 0.2 2
 -6 0 -3 3.7 2.8
 6 0 3 1.8 2.7
 -6 0 -3 -0.1 2
 6 0 3 0.5 2.6
 6 0 3 3.9 2.4
 6 0 3 3.1 2.6
 -7 0 -3 106.39 7.5
 -7 0 -3 88.59 7.9
 7 0 3 89.29 7.2
 7 0 3 99.99 7.9
 7 0 3 98.49 9.2
 7 0 3 97.49 9.4
 -7 0 -3 99.79 8.6
 8 0 3 -0.1 3.3
 -8 0 -3 3.6 2.9
 8 0 3 0.3 2.6
 -8 0 -3 0.1 2.8
 8 0 3 0.1 3.1
 8 0 3 1.8 2.6
 -8 0 -3 -0.5 2.2
 -9 0 -3 4.4 2.9
 9 0 3 2.6 3.5
 9 0 3 2.2 3.4
 -9 0 -3 3.9 2.8
 9 0 3 8.2 3.8
 9 0 3 14.9 4.7
 -9 0 -3 3.8 3.1
 10 0 3 -2.1 3.1
 -10 0 -3 -0.2 2.3
 10 0 3 1 3.4
 10 0 3 -4.1 3.2
 -11 0 -3 31.3 6
 11 0 3 19.2 5.7
 11 0 3 40.3 7.1
 12 0 3 7.7 4.8
 12 0 3 6.3 4.9
 -12 0 -3 -0.9 3.2
 -13 0 -3 4.2 3.8
 13 0 3 3.6 5.3
 13 0 3 4.3 6.1
 14 0 3 -6.7 3.7
 -14 0 -3 -2.6 2.6
 14 0 3 -9.5 4.5
 15 0 3 -6.3 4.4
 15 0 3 -2.7 6.4
 -15 0 -3 -3.7 3.6
 16 0 3 0.2 6.1
 16 0 3 9.7 6.3
 -16 0 -3 5.5 4
 16 -1 -3 -12.1 5.4
 16 -1 -3 11.2 6.7
 -16 -1 3 -3.9 4.6
 16 1 -3 -5.4 5.8
 -16 1 3 -7.7 3.4
 16 1 -3 -3.3 7.7
 -15 -1 3 0.4 4.8
 15 -1 -3 1.3 5
 15 -1 -3 1 5.6
 15 -1 -3 2.1 6.2
 -15 1 3 -0.8 2.7
 15 1 -3 1.1 4.2
 15 1 -3 1.9 6.9
 14 -1 -3 -2.2 5.3
 -14 -1 3 -1.7 4.3
 14 -1 -3 8.3 5.5
 14 1 -3 -0.7 4.6
 14 1 -3 -10.1 4.9
 -14 1 3 6.9 3.3
 14 1 -3 7.9 13.6
 13 -1 -3 10.1 5.1
 -13 -1 3 9.5 4.8
 13 -1 -3 9.4 5.4
 13 -1 -3 0.9 4.3
 13 1 -3 3.1 5.6
 13 1 -3 10.5 6.5
 13 1 -3 13.1 8.2
 -13 1 3 6.3 2.8
 -12 -1 3 4.7 4.2
 12 -1 -3 -6.5 3.7
 12 -1 -3 1 4.4
 12 -1 -3 8 4.7
 12 1 -3 -1.8 4.8
 12 1 -3 3.9 4
 -12 1 3 3 2.7
 12 1 -3 9.3 6.2
 11 -1 -3 -2.9 3.9
 11 -1 -3 2.2 3.5
 11 -1 -3 6.3 4.8
 -11 -1 3 2.4 3.2
 11 1 -3 5.1 4.4
 11 1 -3 10.9 5.6
 11 1 -3 6.3 5.1
 -11 1 3 2.8 2.2
 11 1 -3 8 3.7
 10 -1 -3 25.5 4.6
 10 -1 -3 16.5 5
 10 -1 -3 20.9 8.1
 10 -1 -3 23 5.9
 -10 -1 3 17.9 4.7
 10 1 -3 26.2 6.1
 10 1 -3 29.4 7
 10 1 -3 21.1 5.5
 -10 1 3 22.3 3.6
 10 1 -3 14.3 5.2
 -9 -1 3 2.6 3.3
 9 -1 -3 5.8 5.4
 9 -1 -3 6.3 3.4
 -9 -1 3 2.1 3.1
 9 -1 -3 2 3.7
 9 -1 -3 1.7 2.8
 -9 1 3 4.5 2.2
 9 1 -3 7 4
 9 1 -3 3.8 3.7
 -9 1 3 2.3 2.3
 9 1 -3 13.4 5.7
 9 1 -3 -0.3 3.4
 8 -1 -3 15.3 4.6
 -8 -1 3 17.6 6.3
 8 -1 -3 16.7 3.5
 8 -1 -3 23 6.7
 -8 -1 3 11.8 3.3
 -8 -1 3 14.4 3.7
 8 1 -3 8.9 8.1
 8 1 -3 19.2 4.6
 -8 1 3 19.4 3.2
 8 1 -3 11.2 4.1
 -8 1 3 9 3
 -8 1 3 11.6 4.3
 8 1 -3 12.9 6.9
 7 -1 -3 76.29 8.4
 7 -1 -3 76.09 9.7
 -7 -1 3 71.19 7.2
 7 -1 -3 66.59 5.8
 -7 -1 3 68.49 7.9
 7 -1 -3 62.99 8.9
 -7 -1 3 73.99 7.7
 -7 1 3 67.99 7.1
 7 1 -3 70.29 7.9
 -7 1 3 71.89 4.8
 7 1 -3 72.79 7.7
 -7 1 3 71.19 8
 7 1 -3 71.89 7.9
 6 -1 -3 49.7 6.7
 -6 -1 3 51.29 7
 6 -1 -3 32.9 5
 6 -1 -3 58.99 4.6
 -6 -1 3 48.5 6.1
 6 -1 -3 49.4 9
 6 1 -3 51.89 6.6
 -6 1 3 45.8 5.5
 -6 1 3 41.4 6.1
 6 1 -3 60.19 7.3
 -6 1 3 54.49 3.7
 6 1 -3 52.79 6.5
 5 -1 -3 300.27 13.3
 -5 -1 3 304.37 13.2
 -5 -1 3 292.77 11.2
 5 -1 -3 307.57 8.5
 -5 -1 3 290.27 12.5
 5 -1 -3 310.97 11.9
 5 -1 -3 294.17 14.6
 5 1 -3 312.87 13.4
 5 1 -3 296.87 11.1
 5 1 -3 307.77 13.6
 5 1 -3 312.17 13.2
 -5 1 3 300.57 13.4
 -5 1 3 295.97 11.5
 -5 1 3 298.87 7.5
 4 -1 -3 162.08 5
 4 -1 -3 170.98 8.5
 -4 -1 3 160.08 9.5
 4 -1 -3 159.68 9.6
 -4 -1 3 152.78 8.9
 -4 -1 3 163.38 7.6
 4 -1 -3 150.98 10.2
 4 1 -3 162.58 9.2
 4 1 -3 141.49 8.8
 -4 1 3 154.38 7.9
 -4 1 3 164.28 9.5
 4 1 -3 151.68 9.2
 4 1 -3 153.78 7.4
 -4 1 3 162.08 5.2
 3 -1 -3 371.26 11.2
 3 -1 -3 376.36 13.2
 3 -1 -3 357.16 20.5
 -3 -1 3 372.76 9.8
 3 1 -3 359.06 9.8
 3 1 -3 358.56 12.6
 -3 1 3 359.16 14.4
 -3 1 3 362.56 11.4
 3 1 -3 372.56 12.5
 -3 1 3 398.26 16.2
 2 -1 -3 97.09 10.2
 2 -1 -3 87.09 8.5
 2 -1 -3 108.19 8.5
 -2 -1 3 128.59 7.6
 -2 1 3 119.99 9
 -2 1 3 132.89 8.9
 -2 1 3 107.49 9.4
 2 1 -3 135.99 9.6
 1 -1 -3 606.94 14.9
 -1 -1 3 619.34 13.2
 1 -1 -3 597.84 17.1
 -1 -1 3 600.34 12.7
 1 -1 -3 619.94 11.4
 -1 -1 3 593.54 13.8
 -1 -1 3 606.94 14.6
 1 -1 -3 612.94 14.3
 1 -1 -3 561.24 16.7
 -1 1 3 610.54 17.2
 1 1 -3 603.54 14.6
 1 1 -3 607.04 12.6
 -1 1 3 613.14 17.2
 -1 1 3 612.54 14.8
 1 1 -3 591.34 15.2
 0 -1 -3 82.49 6.5
 0 -1 3 80.49 5.6
 0 -1 -3 76.09 6.3
 0 -1 3 85.09 5.5
 0 -1 3 80.49 5.5
 0 -1 -3 82.99 4.8
 0 1 3 80.49 6.2
 0 1 3 75.49 7.4
 0 1 3 81.39 7.3
 0 1 3 82.39 5.1
 0 1 -3 83.29 7.1
 0 1 -3 83.59 6
 1 -1 3 790.32 16.8
 -1 -1 -3 776.12 18.8
 1 -1 3 785.32 15.6
 -1 -1 -3 784.42 16.6
 1 -1 3 781.52 14.6
 -1 -1 -3 735.93 17.3
 -1 1 -3 787.22 15
 1 1 3 768.22 19.9
 -1 1 -3 777.32 16
 1 1 3 767.52 18.7
 1 1 3 774.92 18.2
 1 1 3 801.02 17
 2 -1 3 2984.1 43.9
 -2 -1 -3 2895.01 47.6
 2 -1 3 3014.3 45
 -2 -1 -3 2951.8 47
 2 -1 3 2979.1 45.9
 -2 -1 -3 2948.51 49.9
 -2 1 -3 2979.5 45.6
 2 1 3 2996.1 47.8
 -2 1 -3 2887.21 46.2
 2 1 3 2898.11 48.2
 2 1 3 2967.2 49.99
 2 1 3 2904.81 47.4
 2 1 3 2883.71 51.29
 3 -1 3 1289.97 23
 -3 -1 -3 1306.97 28.1
 3 -1 3 1336.67 21.7
 -3 -1 -3 1300.57 25.6
 -3 -1 -3 1284.77 26.5
 3 -1 3 1329.97 25.8
 3 1 3 1299.47 27.4
 -3 1 -3 1340.77 23.9
 3 1 3 1341.57 29.7
 3 1 3 1275.47 26.1
 -3 1 -3 1330.97 26.2
 3 1 3 1324.37 28.2
 -4 -1 -3 97.09 7.1
 4 -1 3 106.29 5.6
 4 -1 3 89.29 6.2
 -4 -1 -3 109.89 8.5
 -4 -1 -3 98.59 7.4
 -4 -1 -3 101.19 7.4
 4 -1 3 94.19 7.5
 -4 1 -3 104.99 5.8
 -4 1 -3 106.49 7.5
 4 1 3 91.39 7.1
 -4 1 -3 100.79 5.5
 4 1 3 92.89 7.8
 4 1 3 95.69 7.6
 -5 -1 -3 526.25 16.8
 -5 -1 -3 523.65 17.6
 -5 -1 -3 511.45 16.1
 5 -1 3 537.55 17
 5 -1 3 526.05 14.6
 -5 -1 -3 515.45 16.1
 5 1 3 540.85 17.8
 5 1 3 546.55 17.8
 -5 1 -3 551.24 17.4
 -5 1 -3 548.85 13.7
 5 1 3 548.55 17
 -5 1 -3 548.15 14.4
 -6 -1 -3 124.99 9.6
 -6 -1 -3 124.29 8.8
 6 -1 3 119.79 8.4
 6 -1 3 127.39 7.1
 6 -1 3 131.29 9.7
 -6 -1 -3 130.09 9.3
 6 1 3 129.19 9.5
 6 1 3 135.09 9.6
 6 1 3 128.69 9.4
 -6 1 -3 119.89 9
 -6 1 -3 123.79 6.8
 -6 1 -3 123.09 7.4
 7 -1 3 2.8 3.2
 7 -1 3 7.8 2.4
 -7 -1 -3 1.8 2.6
 -7 -1 -3 4.7 2.9
 7 -1 3 5.6 2.9
 -7 -1 -3 2 2.6
 7 1 3 5.7 3
 -7 1 -3 5.2 2.1
 -7 1 -3 2 2.6
 7 1 3 3.8 3.4
 -7 1 -3 4.9 2.2
 7 1 3 8.8 4.4
 8 -1 3 19.6 5
 -8 -1 -3 16.2 4.2
 -8 -1 -3 15.4 4.1
 8 -1 3 17.8 4.1
 -8 -1 -3 14.4 4.2
 8 -1 3 24.8 4.1
 8 1 3 27.6 6
 -8 1 -3 10.1 2.8
 -8 1 -3 18.7 4.6
 8 1 3 20.6 5
 8 1 3 19.8 6.2
 -8 1 -3 19.6 3.6
 -9 -1 -3 -1.9 3.2
 9 -1 3 3.1 3.6
 -9 -1 -3 5.4 3
 9 -1 3 3.6 3.9
 9 -1 3 0.1 2.8
 -9 1 -3 1.3 2.4
 9 1 3 7.4 3.7
 9 1 3 0.8 3
 9 1 3 8.2 4.5
 -9 1 -3 3.6 2.5
 -10 -1 -3 11.8 4.5
 10 -1 3 15.6 5.7
 10 -1 3 17.7 4.8
 10 -1 3 9.4 3.6
 10 1 3 4.4 5.1
 -10 1 -3 14.4 4.3
 10 1 3 12.8 4.7
 11 -1 3 2.8 3.9
 11 -1 3 -3.4 3.3
 11 -1 3 5.9 4.2
 -11 -1 -3 3 3.4
 11 1 3 2.4 4.1
 11 1 3 4.5 5
 -11 1 -3 -0.8 2.2
 12 -1 3 7.3 4.9
 -12 -1 -3 2.7 3.7
 12 -1 3 -3.5 3.1
 12 -1 3 -0.7 4.7
 12 -1 3 0.4 4.6
 -12 1 -3 0.3 2.6
 12 1 3 7.3 4.7
 12 1 3 -3 4.9
 13 -1 3 -0.9 4.7
 13 -1 3 2.4 4.2
 -13 -1 -3 0.5 3.4
 13 1 3 2.5 5.5
 13 1 3 1.8 4.3
 -13 1 -3 4.6 3
 14 -1 3 5.1 5.2
 14 -1 3 -6.5 4.4
 -14 -1 -3 -2.2 3.6
 14 1 3 -9 4.1
 14 1 3 0.9 5.1
 -14 1 -3 1 2.8
 -15 -1 -3 -5.8 3.3
 15 -1 3 13.4 5.1
 15 -1 3 -9.6 4.4
 15 1 3 -9.5 5.6
 -15 1 -3 1.3 3.5
 15 1 3 -3.1 4.2
 16 -1 3 -3.4 4.9
 -16 -1 -3 -1.6 5
 16 -1 3 1.5 10.5
 16 1 3 0.4 5.8
 -16 1 -3 6.9 4.5
 16 1 3 7.1 8
 16 -2 -3 -2.2 6.7
 -16 -2 3 1.2 6.3
 16 2 -3 1 5.9
 16 2 -3 -12.9 6.9
 -15 -2 3 -2.6 5.5
 15 -2 -3 -9.7 5.5
 15 -2 -3 4.6 6.4
 -15 2 3 7.1 3.8
 15 2 -3 -4.2 5.2
 15 2 -3 -2.7 6.8
 14 -2 -3 2.6 5.2
 -14 -2 3 -4.6 4.5
 14 -2 -3 -5 4.9
 14 2 -3 -7.1 4
 14 2 -3 14.8 7.1
 -14 2 3 -3.5 2.4
 13 -2 -3 0.4 4.8
 13 -2 -3 -6.6 3.3
 13 -2 -3 0.9 5.6
 -13 -2 3 -4.7 4
 -13 2 3 2.9 2.3
 13 2 -3 -12.4 6.7
 13 2 -3 8.6 6.7
 13 2 -3 -3.7 4.6
 12 -2 -3 -3.7 3.3
 12 -2 -3 8.6 5.4
 -12 -2 3 -5.1 3.8
 12 -2 -3 1.1 4.4
 12 2 -3 -1.4 4.6
 12 2 -3 7.5 4.3
 -12 2 3 0.3 2.2
 12 2 -3 1.6 5.5
 11 -2 -3 -1.3 4
 -11 -2 3 -3.1 3.2
 11 -2 -3 0.1 2.7
 11 -2 -3 1 5.3
 11 2 -3 -6.2 4.2
 11 2 -3 5.4 4.1
 -11 2 3 0.8 1.8
 10 -2 -3 11.6 5.1
 10 -2 -3 9.2 4.7
 -10 -2 3 6.2 4.7
 10 -2 -3 8.1 3.4
 10 2 -3 12.6 4.6
 -10 2 3 8.2 2.4
 10 2 -3 20.1 7.2
 9 -2 -3 9 4.6
 -9 -2 3 6.5 4.1
 -9 -2 3 3.9 3.6
 9 -2 -3 -0.2 3.5
 9 -2 -3 8.8 3.8
 -9 2 3 5.9 2
 9 2 -3 8.1 4.2
 9 2 -3 7.2 5
 -9 2 3 -0.8 2.3
 8 -2 -3 183.98 13.9
 8 -2 -3 191.48 13.5
 8 -2 -3 173.68 7.6
 8 -2 -3 184.18 16.8
 -8 -2 3 155.18 11.3
 -8 -2 3 175.48 13.7
 8 2 -3 153.78 17
 8 2 -3 175.38 14.1
 -8 2 3 162.78 11
 8 2 -3 165.98 11.6
 7 -2 -3 37.9 9.3
 -7 -2 3 28.7 4.6
 -7 -2 3 23.8 4.4
 7 -2 -3 24 5.1
 7 -2 -3 22.8 4.3
 -7 -2 3 33.5 6.6
 7 2 -3 29.6 4.8
 -7 2 3 23.3 4.9
 7 2 -3 34.8 7.8
 7 2 -3 25 5.3
 7 2 -3 36.2 4.9
 -7 2 3 22.8 3.5
 -6 -2 3 8.9 3.9
 6 -2 -3 16.9 7.6
 -6 -2 3 7.9 2.8
 6 -2 -3 7 3.6
 -6 -2 3 9.8 3.2
 6 -2 -3 8.5 3.1
 6 2 -3 13.6 3.6
 6 2 -3 7 2.8
 -6 2 3 5.9 2.5
 6 2 -3 18.7 5.9
 -6 2 3 11.7 3.7
 -5 -2 3 130.29 9.8
 5 -2 -3 119.29 9.8
 -5 -2 3 129.59 10.8
 5 -2 -3 108.29 9.8
 -5 -2 3 109.29 6.9
 5 -2 -3 96.49 11
 5 -2 -3 131.39 9.2
 5 -2 -3 115.69 7.8
 -5 2 3 109.29 9.5
 5 2 -3 102.99 6.1
 5 2 -3 112.49 10
 -5 2 3 110.09 8.3
 5 2 -3 117.89 10.7
 5 2 -3 122.49 7.8
 4 -2 -3 478.85 16.1
 -4 -2 3 464.85 13.1
 4 -2 -3 500.65 15.5
 -4 -2 3 513.05 19.4
 4 -2 -3 463.25 19.6
 4 -2 -3 500.65 21.5
 -4 -2 3 479.55 16.8
 4 2 -3 466.15 18.6
 4 2 -3 474.65 13.1
 4 2 -3 482.25 13.8
 4 2 -3 482.95 19.4
 -4 2 3 479.45 15.8
 -4 2 3 479.45 20.7
 -4 2 3 476.45 17.8
 3 -2 -3 180.88 12
 3 -2 -3 199.88 10
 3 -2 -3 195.68 11.3
 -3 -2 3 198.08 10.5
 3 -2 -3 185.28 12.7
 -3 -2 3 189.88 7.4
 3 -2 -3 204.98 10.5
 -3 -2 3 192.18 11.8
 -3 -2 3 195.98 8
 -3 -2 3 187.98 10.7
 -3 2 3 196.58 13.2
 -3 2 3 194.58 9.8
 3 2 -3 189.08 11.8
 3 2 -3 196.18 12.1
 3 2 -3 189.88 8.3
 -2 -2 3 7.3 3.1
 -2 -2 3 3.5 2.2
 -2 -2 3 7.4 4.6
 2 -2 -3 6.3 4.1
 2 -2 -3 3.6 3
 2 -2 -3 5.1 3.1
 -2 -2 3 6.4 3.2
 2 -2 -3 4.3 2.2
 -2 -2 3 -0.4 2.8
 2 -2 -3 5.9 2.6
 2 -2 -3 7.3 3.6
 2 2 -3 1.4 3.3
 2 2 -3 6.6 3.4
 -2 2 3 2.3 2.1
 -2 2 3 6.2 4.8
 -2 2 3 5.7 4.7
 2 2 -3 4.3 4.7
 1 -2 -3 4.3 4.9
 -1 -2 3 9.8 3.7
 1 -2 -3 5.4 4.1
 -1 -2 3 7.6 3.7
 1 -2 -3 14.3 4.3
 1 -2 -3 5.4 3.1
 1 -2 -3 5.6 2.5
 1 -2 -3 9.2 2.6
 1 2 -3 12.5 4.9
 1 2 -3 6.1 3.7
 -1 2 3 7.2 4.3
 1 2 -3 6.6 4.2
 -1 2 3 4 4.7
 -1 2 3 13.5 4.3
 0 -2 -3 4.5 3.2
 0 -2 -3 4.5 2.7
 0 -2 3 7.8 7.1
 0 -2 3 4.4 3
 0 -2 -3 1.4 4.1
 0 -2 -3 8.5 4.5
 0 -2 3 7.6 5.6
 0 2 -3 2.6 3.5
 0 2 3 2.3 4.3
 0 2 -3 7.1 3.5
 0 2 -3 7.6 4
 0 2 3 6.3 4.7
 0 2 3 5.1 3.5
 -1 -2 -3 28.4 7.4
 -1 -2 -3 23.6 4.2
 -1 -2 -3 26.9 5.3
 1 -2 3 25.3 5.7
 1 -2 3 25.2 5.7
 1 -2 3 22.2 3.2
 -1 -2 -3 25.2 5.9
 1 2 3 25.6 5.6
 1 2 3 26.3 4.5
 -1 2 -3 18.9 4.1
 1 2 3 30.6 7.6
 -1 2 -3 32.3 6.1
 1 2 3 24.4 5.2
 2 -2 3 163.98 9
 -2 -2 -3 167.18 10.7
 2 -2 3 169.48 8.5
 -2 -2 -3 158.78 9.4
 2 -2 3 167.28 10.3
 -2 -2 -3 164.78 8.8
 -2 -2 -3 171.78 9.7
 -2 -2 -3 140.39 11.1
 2 -2 3 158.18 11
 -2 2 -3 162.48 8.3
 -2 2 -3 162.58 8.7
 2 2 3 158.08 9.6
 2 2 3 161.18 11.8
 2 2 3 159.08 10.3
 2 2 3 161.68 11.1
 3 -2 3 142.89 10.1
 -3 -2 -3 142.89 8.6
 3 -2 3 147.99 11.1
 3 -2 3 136.69 8.3
 -3 -2 -3 131.59 10
 3 -2 3 141.19 8.1
 -3 -2 -3 147.59 9.8
 3 -2 3 134.89 8.2
 -3 2 -3 143.29 8.8
 -3 2 -3 132.89 7.3
 3 2 3 133.79 9.2
 3 2 3 138.49 9.6
 3 2 3 129.19 10.6
 3 2 3 138.09 11.5
 4 -2 3 53.19 7
 4 -2 3 42.5 6.4
 -4 -2 -3 54.59 7.5
 4 -2 3 55.79 8.2
 4 -2 3 52.59 4.7
 4 -2 3 53.59 5.4
 -4 -2 -3 50.49 7
 -4 -2 -3 53.09 6.5
 -4 2 -3 54.89 6.7
 4 2 3 42.6 6.6
 4 2 3 53.89 8.6
 4 2 3 42.8 7
 4 2 3 50.99 6.5
 5 -2 3 189.48 7.9
 5 -2 3 190.78 8.9
 -5 -2 -3 206.78 12.4
 -5 -2 -3 208.48 12.5
 -5 -2 -3 194.18 12.2
 5 -2 3 200.68 11.6
 -5 -2 -3 200.78 10.7
 5 -2 3 205.68 14
 5 -2 3 210.48 9
 5 2 3 215.38 13.5
 5 2 3 186.58 12
 5 2 3 203.88 10.7
 5 2 3 194.98 13.8
 -5 2 -3 205.38 8.6
 -5 2 -3 207.48 11.9
 5 2 3 193.98 11.2
 6 -2 3 14.2 2.9
 6 -2 3 13 4.4
 -6 -2 -3 16.6 5.3
 6 -2 3 28.2 9.6
 -6 -2 -3 15.1 4.1
 -6 -2 -3 10.6 3.6
 6 -2 3 13.8 2.6
 -6 -2 -3 14.8 7.1
 6 -2 3 15.8 3.3
 6 2 3 13.8 6.6
 -6 2 -3 13.9 4.2
 6 2 3 23.1 5.3
 -6 2 -3 15.4 2.6
 6 2 3 22.5 6.7
 6 2 3 10.4 6.7
 6 2 3 13.3 3.9
 7 -2 3 7.2 2.5
 -7 -2 -3 7.5 3.5
 -7 -2 -3 4.9 3.6
 7 -2 3 8.2 2.9
 7 -2 3 7.6 5.2
 7 -2 3 1.1 3.2
 7 -2 3 10.8 3.4
 -7 -2 -3 11.8 3.7
 7 2 3 8.6 4.4
 -7 2 -3 3.6 3.5
 7 2 3 14.4 7.5
 7 2 3 3.8 3
 -7 2 -3 3.6 1.9
 -7 2 -3 3.6 2.3
 8 -2 3 5.9 3.9
 8 -2 3 2.6 2.4
 -8 -2 -3 6.8 3.6
 -8 -2 -3 3 3.7
 8 -2 3 1.3 2.3
 8 -2 3 4.1 3
 8 2 3 2.7 3.6
 -8 2 -3 5.4 2.1
 8 2 3 6.3 5.1
 -8 2 -3 1.6 2.1
 9 -2 3 3.3 2.7
 9 -2 3 7.7 2.5
 9 -2 3 15.8 5.2
 9 -2 3 4.8 3.7
 -9 -2 -3 8.1 4.6
 -9 2 -3 8.3 2.7
 9 2 3 9.4 5.2
 -9 2 -3 4.3 2.5
 9 2 3 6.9 4.1
 10 -2 3 26.4 5.2
 10 -2 3 28.8 6.7
 10 -2 3 6.8 3.1
 -10 -2 -3 8.4 4.3
 -10 2 -3 14.5 3.8
 -10 2 -3 11.5 3.4
 10 2 3 23.4 5.9
 10 2 3 27.7 7.7
 11 -2 3 2.7 4.1
 -11 -2 -3 2.1 4.2
 11 -2 3 0.3 4.4
 11 -2 3 2.1 3.6
 11 2 3 5.2 4.6
 -11 2 -3 4.7 2.6
 11 2 3 4.7 5.7
 -12 -2 -3 4.8 5.4
 12 -2 3 10.1 5.4
 12 -2 3 -6 3.6
 12 -2 3 7.1 4.9
 12 2 3 5.7 5
 12 2 3 22.1 7.2
 -12 2 -3 11.7 3.6
 13 -2 3 6.4 5.6
 13 -2 3 6.1 5.4
 13 -2 3 0.7 5.2
 -13 -2 -3 11.2 6.2
 13 -2 3 8.1 4.3
 13 2 3 18.1 6.2
 13 2 3 9.3 7.8
 -13 2 -3 12.8 3.9
 -14 -2 -3 11.8 6.3
 14 -2 3 -0.7 5.2
 14 -2 3 2.4 5.8
 -14 2 -3 8.1 3.7
 14 2 3 10.1 5.8
 14 2 3 21.9 8.5
 15 -2 3 -5.5 5.9
 -15 -2 -3 -8.5 4.9
 15 2 3 7.8 7.2
 -15 2 -3 15.8 4.6
 15 2 3 -1.3 5.6
 -16 2 -3 4.2 4.5
 15 -3 -3 4.5 6
 -15 -3 3 -2.2 9.1
 15 3 -3 7 5.7
 15 3 -3 -0.5 8.9
 15 3 -3 -6.7 7.9
 14 -3 -3 -4.8 7
 14 -3 -3 2.5 5.7
 14 3 -3 -9.3 8
 14 3 -3 20.3 8.1
 14 3 -3 7.1 4.7
 13 -3 -3 -10.1 4.7
 13 -3 -3 2.3 5.3
 -13 -3 3 -0.4 5.1
 13 3 -3 1.5 7.7
 13 3 -3 -7.4 6.8
 12 -3 -3 -1.5 5.5
 12 -3 -3 -1.7 5
 -12 -3 3 -5 4.7
 12 3 -3 -0.9 3.7
 12 3 -3 -0.3 6.9
 12 3 -3 -4.3 6.7
 11 -3 -3 0.7 4.8
 -11 -3 3 5 4.9
 11 -3 -3 -6.7 4.1
 11 -3 -3 -4.9 4.9
 11 3 -3 0.2 3.5
 11 3 -3 -5.1 6.6
 11 3 -3 -1.2 4.6
 10 -3 -3 21.1 5.6
 10 -3 -3 19.3 5.1
 -10 -3 3 13.1 5.8
 10 -3 -3 10.9 6.2
 10 3 -3 13.5 6.4
 10 3 -3 18.2 4.9
 10 3 -3 15.8 8.4
 9 -3 -3 8.4 3.9
 -9 -3 3 10.1 5.1
 -9 -3 3 0.3 3.8
 9 -3 -3 11.8 5.2
 9 -3 -3 21.6 6.6
 9 3 -3 14.2 7.7
 9 3 -3 14.3 4.2
 -9 3 3 8.1 3.9
 9 3 -3 14.8 6.7
 8 -3 -3 -0.2 3.3
 -8 -3 3 -4.6 3
 8 -3 -3 1.5 4.2
 -8 -3 3 8.6 4.7
 8 -3 -3 -3 3.2
 8 3 -3 4.6 4.5
 -8 3 3 2.4 3.1
 8 3 -3 -1.9 5.4
 -7 -3 3 -5.8 2.3
 7 -3 -3 6.5 4
 -7 -3 3 1.3 4.1
 7 -3 -3 6 3.7
 7 3 -3 6.8 5.7
 -7 3 3 2.4 2.6
 7 3 -3 0.2 3.6
 -6 -3 3 5.7 2.8
 6 -3 -3 17.2 3.9
 -6 -3 3 5.2 3.3
 6 -3 -3 5.2 3.3
 -6 -3 3 14 5
 6 -3 -3 18.3 4.3
 6 3 -3 8.7 5.5
 6 3 -3 13.5 4.4
 -6 3 3 6.5 2.9
 6 3 -3 20.7 7.9
 -6 3 3 -0.2 3.7
 -5 -3 3 4.5 4
 5 -3 -3 6.4 3.4
 5 -3 -3 5.1 1.7
 5 -3 -3 6.3 3.5
 -5 -3 3 1.7 3
 -5 -3 3 2.6 2.3
 5 -3 -3 10 6.2
 5 -3 -3 5.9 3.1
 5 -3 -3 5.9 6
 5 3 -3 6.1 4.1
 -5 3 3 5.3 2.4
 5 3 -3 7.8 5.7
 5 3 -3 3.5 6.1
 4 -3 -3 27.7 9.2
 -4 -3 3 4 3.4
 4 -3 -3 13 6.6
 4 -3 -3 9.9 4.5
 4 -3 -3 11.5 3.1
 -4 -3 3 11.4 3.4
 -4 -3 3 11.2 4.8
 4 -3 -3 10.9 2.3
 4 -3 -3 15.9 3.8
 4 -3 -3 19.2 5.4
 4 3 -3 10.3 5.6
 4 3 -3 24.2 9.7
 -4 3 3 14.9 6.6
 4 3 -3 20.1 5
 3 -3 -3 0.9 3.4
 -3 -3 3 -8.5 3.4
 3 -3 -3 -7.5 4.1
 -3 -3 3 2.6 3.7
 3 -3 -3 -0.9 3.3
 3 -3 -3 4.1 2.5
 3 -3 -3 -2.3 4
 -3 -3 3 1.1 2.4
 3 -3 -3 -0.6 2.6
 -3 -3 3 1.7 3
 -3 3 3 0.8 4.9
 3 3 -3 -2.1 3.8
 3 3 -3 3.8 3.4
 3 3 -3 0.5 3.5
 -2 -3 3 46.1 11.5
 -2 -3 3 70.49 7.7
 -2 -3 3 40.7 6.8
 -2 -3 3 82.89 11.9
 2 -3 -3 66.29 12.5
 2 -3 -3 67.39 9
 2 -3 -3 72.19 11.3
 2 -3 -3 47.4 6.2
 2 -3 -3 62.09 8.5
 -2 -3 3 65.09 7.7
 2 3 -3 54.99 7.1
 2 3 -3 56.39 9.6
 -2 3 3 53.59 11.6
 2 3 -3 57.29 11
 -2 3 3 58.99 14.5
 -2 3 3 56.79 7.7
 1 -3 -3 51.29 7
 1 -3 -3 74.29 9.1
 -1 -3 3 61.69 8.1
 1 -3 -3 57.59 10.4
 -1 -3 3 54.99 6.5
 1 -3 -3 70.09 9.7
 -1 -3 3 61.59 10.8
 -1 -3 3 69.59 8.5
 -1 -3 3 56.29 7.7
 1 -3 -3 57.89 7
 1 -3 -3 47.2 7.9
 1 3 -3 49.7 7.3
 -1 3 3 67.69 11.3
 -1 3 3 57.39 8
 1 3 -3 51.69 8.3
 1 3 -3 56.59 8.7
 -1 3 3 64.09 9.4
 0 -3 3 19.2 4.6
 0 -3 -3 11.4 5.2
 0 -3 -3 13.6 5
 0 -3 -3 17.7 4.2
 0 -3 -3 14.1 6.5
 0 -3 -3 20.9 6.7
 0 -3 3 21.2 7.6
 0 -3 3 28.7 6.7
 0 -3 3 16.8 3.6
 0 3 3 16.7 6.1
 0 3 -3 17.9 6.4
 0 3 3 15.4 6.2
 0 3 -3 25.9 6.4
 0 3 -3 24.7 6.3
 0 3 3 16.1 5.1
 1 -3 3 51.39 6.5
 1 -3 3 61.49 7.5
 -1 -3 -3 49.2 8.4
 1 -3 3 43.4 6.5
 1 -3 3 85.49 14.4
 -1 -3 -3 74.69 13.1
 -1 -3 -3 64.79 8.6
 1 -3 3 61.49 9.9
 -1 -3 -3 38.2 5.6
 -1 3 -3 47.5 8.8
 1 3 3 50.09 12.6
 -1 3 -3 49.5 7.6
 1 3 3 66.69 11.8
 1 3 3 53.59 9.4
 -2 -3 -3 4.6 4
 2 -3 3 4.1 3.1
 -2 -3 -3 -1.6 2.3
 -2 -3 -3 0.4 4.2
 2 -3 3 1 2.4
 2 -3 3 -1.1 5.2
 2 -3 3 1.3 4.3
 -2 -3 -3 -1.7 6
 2 3 3 -4.6 2.8
 2 3 3 3.1 9.9
 -2 3 -3 -4.4 2.7
 2 3 3 -0.3 4.5
 3 -3 3 6.9 5
 3 -3 3 7.4 3.7
 -3 -3 -3 1.6 4
 -3 -3 -3 -6.1 8.3
 -3 -3 -3 6.8 3
 3 -3 3 6.5 5.1
 3 -3 3 8.9 3.1
 -3 -3 -3 1.9 4.2
 -3 -3 -3 2 3.1
 -3 3 -3 6.1 3.1
 3 3 3 2.5 5.8
 3 3 3 7.1 4.9
 3 3 3 6.5 4.5
 4 -3 3 7 5.6
 4 -3 3 1.1 3
 4 -3 3 0.2 1.9
 4 -3 3 -0.2 4.1
 -4 -3 -3 4.1 3.4
 -4 -3 -3 4.2 4.1
 4 -3 3 -2.1 2.9
 -4 -3 -3 -1.8 2.4
 4 3 3 2.8 4.5
 4 3 3 -3.4 5.1
 4 3 3 -4 2.7
 4 3 3 -3.9 3.3
 -4 3 -3 -2.6 2.3
 -5 -3 -3 3.6 2.9
 5 -3 3 2.8 5.6
 -5 -3 -3 3.4 3.1
 5 -3 3 3.4 2.1
 -5 -3 -3 0.5 2.6
 5 -3 3 -4 3
 -5 -3 -3 -1.6 4.6
 5 3 3 -0.4 4
 5 3 3 -1.3 2.7
 5 3 3 2.2 5.1
 5 3 3 3.9 4
 -5 3 -3 -3.3 2.4
 -6 -3 -3 9.5 4.3
 6 -3 3 5.1 3.6
 6 -3 3 3.8 2.2
 6 -3 3 8.8 3.4
 -6 -3 -3 0.4 3.2
 6 -3 3 5.7 5.8
 6 3 3 2.5 5
 6 3 3 -2.7 3.1
 -6 3 -3 -1.1 3.4
 6 3 3 12.4 7.1
 -7 -3 -3 15.2 4.1
 -7 -3 -3 28.1 6.2
 7 -3 3 33.6 5.4
 7 -3 3 26.3 6
 7 -3 3 25.7 3.8
 7 3 3 45.4 9.9
 7 3 3 34.8 11
 7 3 3 27.4 6.8
 -8 -3 -3 72.29 9.5
 8 -3 3 92.89 6.9
 -8 -3 -3 99.39 12.1
 8 -3 3 125.59 13.3
 8 -3 3 119.09 10.2
 8 -3 3 81.69 7.5
 8 3 3 85.89 9.7
 8 3 3 105.09 13.8
 -8 3 -3 86.29 8.6
 8 3 3 93.19 14.2
 9 -3 3 12.1 5.7
 9 -3 3 8.9 3.5
 -9 -3 -3 8.7 5.1
 9 -3 3 9.6 3.6
 9 -3 3 7.3 3
 9 3 3 8.4 4.6
 9 3 3 10.6 7.6
 -9 3 -3 5 3.1
 9 3 3 17.2 6.5
 9 3 3 11.1 7.5
 10 -3 3 -5.9 2.4
 10 -3 3 3.2 4.4
 10 -3 3 -4.6 3.2
 10 -3 3 5.2 3.6
 10 3 3 -4.8 3.1
 -10 3 -3 -5.7 2.8
 10 3 3 3.3 5.3
 10 3 3 -0.1 4.2
 10 3 3 -0.4 7.8
 11 -3 3 -1.3 4.9
 11 -3 3 7.5 3.9
 11 -3 3 -1.1 3.2
 11 -3 3 4.3 3.9
 -11 -3 -3 -0.9 4.5
 11 3 3 3.3 4.1
 11 3 3 4.3 7.7
 11 3 3 0.9 5.6
 11 3 3 4.4 6.8
 -11 3 -3 -5.2 3.3
 12 -3 3 0.9 4.6
 12 -3 3 -6.4 4
 12 -3 3 8.5 3.9
 -12 -3 -3 3.4 5.3
 12 -3 3 -2.4 4.9
 12 3 3 -3.2 7.1
 12 3 3 2.8 7.4
 12 3 3 -3.9 5.6
 12 3 3 -2.3 5.6
 13 -3 3 1.8 6.1
 13 -3 3 2.3 5.1
 -13 -3 -3 -9.1 4.7
 13 3 3 7.3 9.1
 13 3 3 -3.5 5.7
 13 3 3 1.1 5.2
 13 3 3 6.6 6
 -14 -3 -3 7.5 7.4
 14 -3 3 -4.4 5.2
 14 -3 3 4.5 6.5
 14 3 3 5.4 7.2
 14 3 3 7.1 5.9
 14 3 3 1.3 6.4
 14 3 3 3.6 10.4
 -13 -4 3 -1 8.8
 13 -4 -3 15.1 6.3
 13 -4 -3 -1.5 7.8
 13 4 -3 -2 7.8
 13 4 -3 2.7 8.1
 12 -4 -3 -0.5 5.2
 12 -4 -3 -0.4 6.7
 -12 -4 3 -3.1 6.2
 12 4 -3 -5.2 5.8
 12 4 -3 5 7.5
 11 -4 -3 -13.9 5.4
 -11 -4 3 -6.2 5.2
 11 -4 -3 -4.6 4.4
 11 4 -3 12.2 8
 11 4 -3 3.6 8.1
 10 -4 -3 -3.1 5.8
 -10 -4 3 10.4 6.1
 10 -4 -3 -5.1 3.7
 10 4 -3 6.8 6.5
 10 4 -3 1.2 7.5
 9 -4 -3 1.9 4
 -9 -4 3 1.5 5.4
 9 -4 -3 -1.4 6.1
 -9 -4 3 -1.9 4.6
 9 4 -3 -3.6 4.6
 8 -4 -3 -3.5 4
 -8 -4 3 7.1 5.5
 8 -4 -3 10.2 5.9
 -8 4 3 13.1 4.1
 8 4 -3 6.9 8.3
 8 4 -3 2.2 4.1
 7 -4 -3 0.6 3.9
 -7 -4 3 1.2 5.2
 -7 -4 3 -4.8 2.9
 7 -4 -3 4.2 5
 7 4 -3 4.4 6.7
 7 4 -3 10.3 7.2
 7 4 -3 10.6 4.8
 -6 -4 3 31.6 7.5
 -6 -4 3 20.5 4.3
 6 -4 -3 31 5
 6 -4 -3 36.3 4.3
 6 -4 -3 48.6 7.6
 6 -4 -3 39.6 7.6
 6 -4 -3 47.2 10.5
 6 4 -3 40.9 11.7
 6 4 -3 47.5 10.1
 6 4 -3 31.4 6.6
 5 -4 -3 6.3 4
 5 -4 -3 9.7 4.8
 -5 -4 3 11.5 3.1
 5 -4 -3 13.4 2.8
 5 -4 -3 15.5 3.8
 -5 -4 3 17.4 5.7
 5 -4 -3 19.9 8
 5 4 -3 19.7 5.7
 5 4 -3 12.2 6.5
 5 4 -3 18.8 7.5
 4 -4 -3 0.5 3.4
 4 -4 -3 2 5.6
 4 -4 -3 -3.5 2.8
 -4 -4 3 8.8 5.7
 -4 -4 3 -6.6 3
 4 -4 -3 0.1 6.8
 4 4 -3 7.7 6.3
 4 4 -3 0.4 5.3
 4 4 -3 -0.2 3.9
 -4 4 3 9.8 6.7
 3 -4 -3 17.1 4.6
 3 -4 -3 22.5 7.8
 -3 -4 3 13.3 5.7
 -3 -4 3 10.5 4.1
 -3 -4 3 20 6.8
 3 -4 -3 7.4 4.5
 3 -4 -3 9.8 8.3
 3 4 -3 16.5 6.1
 3 4 -3 24.3 8.5
 3 4 -3 10.2 6.4
 -3 4 3 11.1 6.7
 2 -4 -3 -0.9 2.8
 2 -4 -3 -2.2 3.7
 -2 -4 3 0.7 3.2
 -2 -4 3 -1.6 2.8
 -2 -4 3 1.1 4.6
 -2 -4 3 -10 7.3
 2 4 -3 6.6 5
 -2 4 3 -0.8 5
 -2 4 3 0.3 5.4
 2 4 -3 -0.8 4.9
 2 4 -3 -3.9 4.8
 -2 4 3 1.3 3.9
 1 -4 -3 21.3 5.2
 1 -4 -3 14 6.8
 -1 -4 3 28 6.6
 -1 -4 3 31.2 9.4
 -1 -4 3 47.1 10.9
 1 -4 -3 31.4 8.2
 -1 4 3 20.5 5.9
 1 4 -3 27.2 8.7
 1 4 -3 24 6.8
 -1 4 3 29.7 9.9
 -1 4 3 33.4 9.4
 1 4 -3 23.8 7.7
 0 -4 3 -0.7 3
 0 -4 -3 2.1 5.2
 0 -4 -3 -0.7 5.1
 0 -4 3 6.1 4.5
 0 -4 3 5.8 5.6
 0 -4 3 -1.9 9.8
 0 -4 3 2.7 4.3
 0 -4 -3 0.9 3.1
 0 -4 3 -4.6 4.1
 0 -4 -3 -2.3 4.1
 0 4 3 0.8 4.8
 0 4 3 4.3 4.5
 0 4 -3 -1.8 4.9
 0 4 -3 6.9 5
 0 4 3 -2 4.9
 1 -4 3 7.2 6.2
 1 -4 3 4.2 3.9
 -1 -4 -3 9.3 8
 1 -4 3 11.1 3.6
 1 -4 3 17.3 6
 1 -4 3 23.7 8.8
 1 -4 3 5.4 4.6
 -1 -4 -3 7.9 4.1
 1 4 3 11.7 5.7
 1 4 3 8.9 6.4
 1 4 3 11.7 6.2
 -1 4 -3 14.1 5.8
 -1 4 -3 14.3 6.2
 2 -4 3 4 3.8
 -2 -4 -3 -0.3 3.4
 2 -4 3 0 6.5
 -2 -4 -3 1.9 2.8
 2 -4 3 1.3 4.5
 2 -4 3 -2.8 3.3
 2 -4 3 5.5 8.3
 2 4 3 -4.7 5.7
 -2 4 -3 -1.6 2.9
 2 4 3 1.1 5.1
 2 4 3 -0.6 5.1
 -3 -4 -3 42.1 11.4
 3 -4 3 55.69 8.7
 3 -4 3 42.8 6.4
 -3 -4 -3 31.3 7.1
 3 -4 3 58.29 11.1
 -3 -4 -3 66.59 8.2
 -3 4 -3 38.4 7.2
 3 4 3 58.99 11.3
 3 4 3 55.09 10.2
 3 4 3 47.1 12
 4 -4 3 -0.9 3.9
 -4 -4 -3 -2.2 3.3
 4 -4 3 1.2 3.1
 4 -4 3 -5.4 4.6
 -4 -4 -3 1.1 4.3
 4 4 3 -0.2 4.2
 4 4 3 2.9 6.4
 4 4 3 -3.3 4.7
 5 -4 3 -9.9 5
 -5 -4 -3 -3 3.6
 5 -4 3 4.8 3.1
 5 -4 3 4.3 4
 -5 -4 -3 6.7 4.4
 5 4 3 11.2 6.9
 5 4 3 14.4 6.4
 5 4 3 11.1 5.8
 -6 -4 -3 3 3.5
 6 -4 3 2.9 3.3
 6 -4 3 -3.8 2.3
 6 -4 3 2.7 4.6
 -6 -4 -3 -0.7 5
 6 4 3 2.4 5.9
 6 4 3 -0.4 5.4
 6 4 3 -2.2 5.9
 -7 -4 -3 -9 3.5
 -7 -4 -3 1.9 4.6
 7 -4 3 -0.5 4.5
 7 -4 3 -4.3 2
 7 -4 3 6.4 4.6
 7 4 3 3 4.9
 7 4 3 4.1 6.7
 7 4 3 1.1 5
 8 -4 3 1.7 5.2
 8 -4 3 1.5 2.9
 -8 -4 -3 6.1 5.3
 8 -4 3 5.2 4.3
 8 4 3 4.3 7
 8 4 3 7.4 5.9
 8 4 3 8.6 10.8
 -9 -4 -3 16.2 8.5
 9 -4 3 5.3 3.8
 9 -4 3 -4.1 5
 9 4 3 7.3 6.4
 9 4 3 -2.2 8.3
 9 4 3 11.3 7
 10 -4 3 -9.6 5.4
 -10 -4 -3 -0.1 6.2
 10 -4 3 4.6 4.4
 10 4 3 -1.5 7.6
 10 4 3 -7.1 5.4
 10 4 3 0.2 5.6
 -11 -4 -3 0.7 5.3
 11 -4 3 -6.6 5.3
 11 4 3 4 5.5
 11 4 3 3.7 8.9
 11 4 3 2.5 6.2
 -12 -4 -3 -6.7 6.3
 12 -4 3 -1.8 6.5
 12 4 3 2.2 8.1
 12 4 3 1.4 6.7
 12 4 3 10.6 7.1
 13 -4 3 -2.9 5.5
 -13 -4 -3 4.8 7.5
 13 4 3 9.1 8.1
 13 4 3 2.7 7
 13 4 3 26.2 20.4
 11 -5 -3 -11.3 5.6
 11 -5 -3 -5.3 7.9
 11 5 -3 3.2 8
 11 5 -3 -4.3 8.1
 -10 -5 3 -5.3 5.9
 10 -5 -3 -1.9 7.9
 10 -5 -3 -10.7 5.3
 10 5 -3 3.9 9.1
 10 5 -3 0.5 8.3
 9 -5 -3 -6.9 5.6
 9 -5 -3 -1.7 7.2
 -9 -5 3 2.6 6.5
 9 5 -3 2.4 8.5
 9 5 -3 8.3 7.8
 8 -5 -3 -1.6 5.5
 -8 -5 3 -0.2 5.6
 8 -5 -3 1.5 5.6
 8 5 -3 4 8.4
 8 5 -3 6.5 7.5
 7 -5 -3 -8.6 6.5
 7 -5 -3 -0.5 5.2
 -7 -5 3 -1.9 5.7
 7 5 -3 10 7.4
 7 5 -3 0.7 5.1
 6 -5 -3 -6.9 5.8
 -6 -5 3 -5 5
 6 -5 -3 0.9 2.3
 6 -5 -3 -3.1 4.5
 6 5 -3 -8.5 5.2
 6 5 -3 -6 7.1
 6 5 -3 -3.2 4.7
 5 -5 -3 0.8 4.8
 5 -5 -3 3.7 2.9
 -5 -5 3 8 5.7
 5 -5 -3 -0.1 6
 5 5 -3 7.7 5.7
 5 5 -3 1.7 6.4
 5 5 -3 3.5 6.7
 4 -5 -3 9 5.5
 4 -5 -3 -6.7 4.2
 4 -5 -3 -8.6 6.2
 4 5 -3 0.1 5.9
 4 5 -3 6.1 5.2
 3 -5 -3 -4.1 5.5
 -3 -5 3 4.1 5.5
 3 -5 -3 1.9 6.9
 3 -5 -3 -2.2 3.6
 -3 -5 3 -5.5 6.5
 3 5 -3 11.3 9.2
 3 5 -3 -7.3 7.6
 -3 5 3 10.1 8.3
 2 -5 -3 2.9 5.4
 2 -5 -3 3.3 4.3
 -2 -5 3 -1.4 4.6
 2 -5 -3 -9.6 7.1
 2 5 -3 4.2 6.7
 -2 5 3 7.3 6.8
 2 5 -3 2.2 6.5
 -2 5 3 18.9 8.1
 -1 -5 3 1 9.1
 -1 -5 3 3.7 4.9
 -1 -5 3 -1 3.7
 1 -5 -3 -2.1 5.4
 1 -5 -3 -12.8 7.9
 1 -5 -3 3.1 4
 -1 5 3 0.8 4.5
 -1 5 3 -4.7 5.7
 1 5 -3 0.3 6.7
 -1 5 3 1.3 7
 1 5 -3 1.7 5.9
 0 -5 3 9.1 8.1
 0 -5 3 -6.9 3.8
 0 -5 -3 -5.5 8.4
 0 -5 3 -1.9 4.5
 0 -5 -3 -6.1 3.4
 0 -5 -3 -8.6 5.8
 0 5 -3 -1 4.3
 0 5 3 -1.3 6.2
 0 5 -3 0 5.6
 0 5 3 4.3 5.1
 0 5 3 -0.3 6.5
 1 -5 3 13.3 8.7
 -1 -5 -3 36.3 8.5
 1 -5 3 16.1 6.2
 -1 -5 -3 33.3 12.3
 1 -5 3 27.5 5.9
 -1 -5 -3 21.9 6.7
 1 5 3 28.3 9.4
 1 5 3 33.3 9
 -1 5 -3 43.6 11.4
 -1 5 -3 21.5 6.8
 1 5 3 25.7 9.9
 2 -5 3 22.8 6.8
 -2 -5 -3 18 11.4
 2 -5 3 38 7.2
 -2 -5 -3 32 8.1
 -2 -5 -3 25.7 5.8
 -2 -5 -3 22.1 6.5
 2 5 3 40.5 10.6
 2 5 3 36.8 9.4
 2 5 3 38.9 10.5
 3 -5 3 1.8 4
 -3 -5 -3 24.9 7.1
 3 -5 3 -5 4.3
 3 5 3 6.6 7.6
 3 5 3 2.9 6.9
 -3 5 -3 -3.3 4.3
 3 5 3 3 7.2
 4 -5 3 -6 4.4
 4 -5 3 0.7 4.4
 -4 -5 -3 6.8 5.4
 4 5 3 5.2 6.4
 4 5 3 1.7 7.5
 4 5 3 4.1 6.6
 5 -5 3 2.6 3.7
 -5 -5 -3 0.3 4.5
 5 -5 3 -2.6 3.8
 5 -5 3 -9.1 4.8
 -5 -5 -3 -8.5 4.6
 5 5 3 -8.2 5.1
 5 5 3 4.1 6.5
 6 -5 3 -2.2 3.3
 6 -5 3 -4.5 4
 -6 -5 -3 -4.2 4.2
 6 -5 3 -7 4.9
 6 5 3 2.4 6.5
 6 5 3 -1.7 7.6
 6 5 3 0.6 6.2
 7 -5 3 6.5 3.5
 -7 -5 -3 -7.1 4.7
 7 -5 3 -4.5 5.5
 7 -5 3 6.1 4.7
 7 5 3 3.1 7
 7 5 3 4.5 6.1
 7 5 3 2.4 7
 8 -5 3 -2.1 5.4
 8 -5 3 -8.4 3.2
 -8 -5 -3 -4.2 5.4
 8 5 3 11 7.1
 8 5 3 3.8 6.9
 8 5 3 -2 6.4
 9 -5 3 -8.1 5.6
 -9 -5 -3 -7.9 5.4
 9 5 3 5.5 9
 9 5 3 14.1 8.2
 9 5 3 -9.7 5.3
 -10 -5 -3 3.9 6.9
 10 5 3 6.3 6.4
 10 5 3 16.3 8.9
 10 5 3 17.8 9.4
 11 -5 3 -15.4 6.5
 -11 -5 -3 5.7 7.6
 11 5 3 -9.6 6.7
 11 5 3 -6.9 18.6
 -7 -6 3 -1.4 9.4
 7 -6 -3 -11.5 7.4
 7 6 -3 2.4 8.8
 7 6 -3 2.7 9.2
 -6 -6 3 -1.9 6.6
 6 -6 -3 -6.3 4
 6 6 -3 -9.5 7.6
 6 6 -3 4.7 10
 -5 -6 3 2.1 6.9
 5 -6 -3 -15.7 6.6
 5 6 -3 0.5 9.9
 5 6 -3 9.7 8.6
 4 -6 -3 -9.3 4.4
 4 -6 -3 -3.3 7.7
 -4 -6 3 5.1 5.6
 4 6 -3 -8.1 7.5
 4 6 -3 17.3 7.9
 3 -6 -3 -14.8 8.6
 3 -6 -3 -0.5 5.2
 -3 -6 3 1 5.4
 3 -6 -3 1.4 7.1
 3 6 -3 11.3 6.1
 3 6 -3 -11.5 6.4
 2 -6 -3 -8.6 5.9
 -2 -6 3 -8.9 12.2
 2 -6 -3 4.6 5.3
 2 -6 -3 -22.8 9
 -2 -6 3 8.6 5.6
 2 6 -3 2.1 8.5
 2 6 -3 6.5 8.5
 -1 -6 3 -15.6 11.7
 -1 -6 3 -2 6
 1 -6 -3 -9.7 10.6
 1 -6 -3 17.2 4.9
 1 -6 -3 -10.8 6.4
 1 6 -3 4.5 9.1
 -1 6 3 10 9.6
 -1 6 3 3.3 7
 1 6 -3 -5.2 7
 0 -6 -3 22 7.9
 0 -6 -3 8.1 11.1
 0 -6 3 14 7
 0 -6 -3 11 6.5
 0 -6 3 9.9 10.8
 0 6 3 1.5 6
 0 6 3 27.7 10.9
 0 6 -3 0.9 8.3
 0 6 3 16.9 10.5
 0 6 -3 16.6 9
 -1 -6 -3 2.5 9
 -1 -6 -3 7.3 6.6
 1 -6 3 17.3 12.2
 1 -6 3 -13.2 8.9
 -1 6 -3 1.9 5.6
 1 6 3 7.3 7
 1 6 3 5.2 7.8
 1 6 3 9.5 8.8
 2 -6 3 -4.2 5.6
 2 -6 3 3.4 6.4
 -2 -6 -3 -9.4 4.7
 -2 -6 -3 -26 12.2
 2 6 3 -7.4 7.1
 -2 6 -3 -5 6.1
 2 6 3 1.1 9
 2 6 3 14 7.9
 -3 -6 -3 3.8 13.9
 3 -6 3 -7.4 4.3
 3 -6 3 6.3 6.6
 -3 -6 -3 7.7 9
 -3 -6 -3 -7.8 5.3
 3 6 3 4.8 6.6
 3 6 3 9.9 9
 3 6 3 1.5 8.4
 -4 -6 -3 -16.5 8.9
 4 -6 3 -4.5 4.6
 -4 -6 -3 -6.5 4.7
 4 6 3 -3 7.8
 4 6 3 3.5 9.2
 4 6 3 -5.5 6.2
 -5 -6 -3 -9 6.2
 5 -6 3 7.7 6.2
 5 6 3 17.7 8.9
 5 6 3 8.2 8
 5 6 3 5.3 10.2
 6 -6 3 -9.7 4.8
 -6 -6 -3 -2.4 5.5
 6 6 3 5.8 9.2
 6 6 3 8.1 8
 6 6 3 -7.7 8
 -7 -6 -3 6.6 7.6
 7 -6 3 -4.9 7.1
 7 6 3 11.6 9
 7 6 3 2.8 6.8
 7 6 3 5.6 9.8
 16 0 -4 -0.7 5.7
 16 0 -4 13.3 7.7
 15 0 -4 -9.5 5.5
 15 0 -4 -0.3 5.3
 -15 0 4 -6.6 2.9
 15 0 -4 6 6
 14 0 -4 6.1 5.4
 14 0 -4 -2 4.6
 14 0 -4 -7.7 5.5
 -14 0 4 -2 3.2
 13 0 -4 3.2 5.1
 -13 0 4 0 3.1
 13 0 -4 -3.3 4.6
 13 0 -4 -0.5 6.2
 12 0 -4 64.99 9.8
 -12 0 4 87.89 9.3
 12 0 -4 52.49 8.7
 12 0 -4 60.69 8.8
 12 0 -4 61.89 8.3
 12 0 -4 88.09 12.1
 11 0 -4 9.9 7.3
 11 0 -4 2.3 4
 11 0 -4 4.1 3.9
 -11 0 4 4.2 2.9
 11 0 -4 6.7 4.4
 10 0 -4 100.59 10.6
 10 0 -4 97.79 9.7
 10 0 -4 104.89 11.7
 10 0 -4 121.59 13.1
 -10 0 4 99.69 13.2
 9 0 -4 2.1 3.5
 -9 0 4 -6.3 2.6
 -9 0 4 1.3 2.5
 9 0 -4 0.9 3.5
 -9 0 4 2.1 2.6
 9 0 -4 2.5 3.2
 9 0 -4 5.9 3.6
 8 0 -4 30.3 6.4
 -8 0 4 16.8 5.3
 -8 0 4 17.4 3.5
 8 0 -4 12.7 3.6
 8 0 -4 18.9 4
 8 0 -4 17.1 4.3
 -7 0 4 -1.4 1.9
 7 0 -4 -0.2 2.8
 -7 0 4 1.4 2.7
 7 0 -4 1.9 2.8
 7 0 -4 -2.3 2.1
 -7 0 4 0.7 2
 7 0 -4 2.2 2.5
 -6 0 4 2.4 2.2
 -6 0 4 -1.7 2.3
 -6 0 4 6.1 2.3
 6 0 -4 3.5 2.7
 6 0 -4 -0.3 2.2
 6 0 -4 2.5 2.5
 6 0 -4 4.4 3.6
 -5 0 4 3.6 2.3
 5 0 -4 0.4 2.2
 5 0 -4 -1 2
 5 0 -4 1.2 2.3
 -5 0 4 -0.3 1.6
 5 0 -4 4 3.1
 -5 0 4 0.7 2
 4 0 -4 799.72 18.9
 4 0 -4 776.92 18.8
 -4 0 4 733.63 18
 -4 0 4 781.02 17
 4 0 -4 791.62 17.6
 4 0 -4 774.82 18.8
 -3 0 4 -0.1 3.1
 3 0 -4 2.6 3.6
 3 0 -4 2.2 2.4
 -3 0 4 -0.8 2.9
 3 0 -4 5 6.3
 -3 0 4 2.7 2.9
 -3 0 4 -2.2 3.4
 -2 0 4 1.6 3.7
 2 0 -4 5.3 2.3
 2 0 -4 0.5 2.4
 -1 0 4 -2.6 1.9
 1 0 -4 -0.3 1.8
 -1 0 4 -0.1 1.1
 1 0 -4 1.5 1.3
 0 0 -4 33.3 19.8
 -1 0 -4 0.7 1.1
 -1 0 -4 2.3 1.6
 1 0 4 -0.7 1.2
 1 0 4 0.2 1.6
 -1 0 -4 -0.6 1.3
 2 0 4 1021.1 19.2
 -2 0 -4 1110.09 17.9
 -2 0 -4 1098.09 19.5
 2 0 4 1085.79 20.4
 2 0 4 1115.59 17.9
 -2 0 -4 1076.49 20.2
 3 0 4 0.6 3.2
 3 0 4 0.7 2.9
 -3 0 -4 5.1 3.4
 -3 0 -4 -0.9 3
 -3 0 -4 -1.3 3.5
 -3 0 -4 -1 3.2
 4 0 4 264.87 8.4
 -4 0 -4 255.37 10
 4 0 4 271.47 10.7
 -4 0 -4 248.18 10.1
 -4 0 -4 255.37 9.2
 -5 0 -4 0.1 1.7
 -5 0 -4 1.4 2
 5 0 4 -2.4 2.1
 5 0 4 1.2 2.5
 5 0 4 -0.1 1.8
 -5 0 -4 -1.4 1.8
 6 0 4 5.6 3.1
 -6 0 -4 -0.1 2.2
 6 0 4 -2.7 2
 -6 0 -4 0.1 1.9
 6 0 4 6.1 2.6
 -6 0 -4 -1.1 2
 7 0 4 3.5 2.9
 -7 0 -4 1.3 2
 -7 0 -4 2 2.4
 -7 0 -4 -0.3 2.5
 7 0 4 2.7 3
 7 0 4 1.3 2.3
 -8 0 -4 113.09 9
 8 0 4 118.79 9.3
 -8 0 -4 118.49 10
 8 0 4 131.99 10.9
 -8 0 -4 134.19 8.8
 8 0 4 117.19 8.2
 -9 0 -4 1.2 2.1
 9 0 4 -2.9 2.6
 9 0 4 4.6 3.7
 -9 0 -4 -4.9 3.8
 -9 0 -4 -1.1 2.4
 9 0 4 -6.8 4
 10 0 4 27.9 5.7
 10 0 4 20.1 5.8
 10 0 4 18.1 5
 -10 0 -4 15.4 3.8
 11 0 4 -1.8 3.4
 11 0 4 -2.2 3.8
 -11 0 -4 3.3 3
 12 0 4 -0.1 5.4
 -12 0 -4 6.1 3.6
 12 0 4 20.5 6.7
 13 0 4 -4.5 3.6
 13 0 4 -11.2 4.3
 14 0 4 7.5 5.9
 -14 0 -4 -1.2 3.1
 14 0 4 1.3 4.7
 15 0 4 5.5 5.7
 15 0 4 5.5 5.9
 -16 0 -4 4.5 4.2
 16 0 4 0.1 5.7
 16 0 4 5.8 6.5
 -16 -1 4 -4.4 4.5
 16 -1 -4 -6 6.1
 16 1 -4 4 6.3
 16 1 -4 0.6 5.9
 -16 1 4 -2.2 3.8
 15 -1 -4 -2.7 4.6
 -15 -1 4 -7.7 3.9
 15 -1 -4 4.5 5.6
 15 -1 -4 -4.2 5.7
 -15 1 4 2.3 3
 15 1 -4 -8.4 4.4
 15 1 -4 9.4 6.9
 14 -1 -4 -10.1 5.6
 -14 -1 4 2.7 4.2
 14 -1 -4 7.6 5.7
 14 -1 -4 6.2 6.1
 14 1 -4 -0.6 5.1
 -14 1 4 7.8 3.1
 14 1 -4 14.7 11.2
 14 1 -4 13.2 7.6
 13 -1 -4 3.9 4.9
 -13 -1 4 2.7 4
 13 -1 -4 -2.9 4.7
 13 -1 -4 -9.6 4.3
 13 1 -4 1.5 6
 13 1 -4 3.2 9.5
 -13 1 4 3.6 2.5
 12 -1 -4 1.5 4.6
 12 -1 -4 -5.1 4.3
 -12 -1 4 1.1 3.6
 12 -1 -4 0.7 3.4
 -12 1 4 0.9 2.6
 12 1 -4 3.7 4.5
 12 1 -4 8.2 6
 12 1 -4 2.7 4.2
 12 1 -4 0.1 5.7
 11 -1 -4 -1.2 3.2
 -11 -1 4 5.2 3.6
 11 -1 -4 -1.5 4.7
 11 -1 -4 3.7 4
 -11 1 4 1.5 2.3
 11 1 -4 3 5.3
 11 1 -4 -0.4 4.3
 11 1 -4 10.1 5.3
 11 1 -4 -0.1 3.7
 10 -1 -4 24.5 6
 10 -1 -4 34.5 5.6
 10 -1 -4 58.19 10.9
 10 -1 -4 31.7 6
 -10 -1 4 40 6.8
 10 1 -4 53.29 7.4
 -10 1 4 49.3 5.4
 10 1 -4 37.9 6.4
 10 1 -4 44 8.5
 10 1 -4 26.7 5.8
 10 1 -4 40 7.1
 -9 -1 4 4.8 3.3
 -9 -1 4 9.7 3.9
 9 -1 -4 3 4.9
 9 -1 -4 10.4 3.8
 9 -1 -4 17.3 5.4
 9 -1 -4 3.8 2.8
 -9 1 4 2.9 2.9
 9 1 -4 8 3.7
 9 1 -4 5.7 3.9
 -9 1 4 11.4 2.7
 9 1 -4 7.4 4.6
 9 1 -4 -0.1 2.9
 8 -1 -4 -0.1 4.1
 8 -1 -4 4.5 2.3
 8 -1 -4 6.1 3
 8 -1 -4 7.9 3.9
 -8 -1 4 1.6 3.3
 -8 -1 4 3.9 2.4
 8 1 -4 5.8 3.9
 8 1 -4 5.1 3.3
 -8 1 4 0.9 3.2
 -8 1 4 1.2 2.2
 8 1 -4 2.9 3.5
 -8 1 4 5.2 2
 8 1 -4 4.5 3.4
 7 -1 -4 14.2 5.4
 -7 -1 4 8.9 3.3
 -7 -1 4 5.4 2.4
 7 -1 -4 14.3 2.7
 7 -1 -4 12.2 4.3
 -7 -1 4 9.5 3
 7 -1 -4 14 3.4
 -7 1 4 15.3 2.3
 7 1 -4 3 3.1
 7 1 -4 9 3.6
 7 1 -4 12.1 4.2
 -7 1 4 12.8 4.1
 7 1 -4 15.4 3.5
 -7 1 4 7.9 2.5
 -6 -1 4 9.1 3.5
 6 -1 -4 7.5 3.3
 6 -1 -4 3.7 2
 -6 -1 4 7.7 2.8
 6 -1 -4 9.7 4.3
 6 -1 -4 7.8 2.8
 -6 -1 4 3.3 2
 6 1 -4 7.1 2.7
 -6 1 4 5.3 2.9
 6 1 -4 14.4 4
 -6 1 4 2.2 2.1
 -6 1 4 6.4 1.6
 6 1 -4 7.6 3.4
 6 1 -4 4.4 2.8
 5 -1 -4 18.6 4
 -5 -1 4 23.1 3.5
 -5 -1 4 19 3.2
 5 -1 -4 23.1 5.6
 5 -1 -4 21.5 3.3
 5 -1 -4 29.6 3.4
 -5 -1 4 24.6 4.6
 5 1 -4 19.2 4
 5 1 -4 23.3 4.1
 -5 1 4 29.4 2.6
 5 1 -4 22.2 3.4
 -5 1 4 19.1 3.1
 5 1 -4 21.9 4.5
 -5 1 4 14.1 3.3
 -4 -1 4 60.19 6.7
 4 -1 -4 48.5 7.1
 4 -1 -4 47.9 6.6
 -4 -1 4 56.09 5.3
 4 -1 -4 64.89 6.6
 -4 1 4 57.29 6.7
 4 1 -4 53.79 7.1
 -4 1 4 58.49 7.8
 4 1 -4 56.09 6.3
 4 1 -4 59.39 5.2
 -4 1 4 48 5.5
 -3 -1 4 7.2 2.9
 3 -1 -4 4.5 2.7
 -3 -1 4 9.1 2
 3 -1 -4 5.2 2.1
 3 -1 -4 11.2 5.6
 3 1 -4 5.5 2.5
 -3 1 4 5.5 2.2
 3 1 -4 6 1.8
 -3 1 4 7.3 2.7
 3 1 -4 9.3 3.2
 -3 1 4 11.5 4.8
 2 -1 -4 146.19 8.1
 -2 -1 4 143.49 7.9
 2 -1 -4 140.89 10.1
 2 -1 -4 145.39 9.7
 -2 1 4 145.79 10.1
 2 1 -4 127.69 9.8
 2 1 -4 134.19 8.5
 -2 1 4 141.69 9.2
 1 -1 -4 126.69 8.8
 -1 -1 4 128.49 5.6
 1 -1 -4 121.79 8.8
 1 -1 -4 137.89 7.3
 1 -1 -4 132.09 7.3
 1 -1 -4 131.99 4.4
 -1 -1 4 136.39 6.1
 1 1 -4 126.19 6.8
 1 1 -4 129.49 7.5
 1 1 -4 127.19 6.6
 -1 1 4 125.69 8.6
 -1 1 4 137.29 5
 -1 1 4 131.49 7.7
 -1 1 4 130.99 8.8
 0 -1 4 2481.15 38.8
 0 -1 -4 2432.56 42.1
 0 -1 4 2483.55 39.3
 0 -1 -4 2520.15 44.9
 0 -1 -4 2584.24 38.3
 0 -1 -4 2521.95 41.8
 0 -1 -4 2485.45 43.3
 0 1 4 2569.04 38.7
 0 1 4 2476.85 41.9
 0 1 4 2499.35 43.6
 0 1 -4 2490.95 41.4
 0 1 -4 2502.65 40.1
 -1 -1 -4 273.77 11.1
 -1 -1 -4 275.47 8.9
 1 -1 4 287.67 7.6
 1 -1 4 278.77 8.9
 1 -1 4 285.17 8.1
 -1 -1 -4 279.77 10.2
 -1 1 -4 286.77 9
 1 1 4 286.67 11
 -1 1 -4 276.87 8
 1 1 4 282.37 9.6
 1 1 4 284.07 12.1
 1 1 4 271.27 10.8
 -2 -1 -4 32.9 7.3
 2 -1 4 14.8 2.7
 -2 -1 -4 16.8 4.8
 -2 -1 -4 13 3.1
 -2 -1 -4 16.3 3.5
 2 -1 4 19.7 2.8
 2 -1 4 14.7 2.9
 -2 1 -4 16.9 3.3
 2 1 4 12.6 3.7
 2 1 4 19.5 4.4
 2 1 4 26.5 7.3
 -2 1 -4 13.1 3.2
 -3 -1 -4 240.58 10.9
 -3 -1 -4 233.88 14.8
 3 -1 4 249.08 8.1
 3 -1 4 235.28 9.4
 3 1 4 246.38 11.1
 3 1 4 242.88 10.4
 3 1 4 246.08 10.3
 -3 1 -4 250.27 8.7
 3 1 4 247.48 11.9
 -3 1 -4 244.28 9.8
 4 -1 4 1408.96 25.7
 -4 -1 -4 1376.86 29.4
 4 -1 4 1349.27 28.1
 -4 -1 -4 1374.66 28.9
 4 -1 4 1347.07 24.7
 -4 -1 -4 1358.16 28.4
 4 1 4 1390.46 30.4
 4 1 4 1402.56 30
 -4 1 -4 1389.16 28.9
 -4 1 -4 1376.86 24.2
 4 1 4 1347.07 28.8
 -4 1 -4 1426.96 26
 5 -1 4 55.79 6.2
 -5 -1 -4 60.49 6.5
 -5 -1 -4 77.19 7
 5 -1 4 72.29 7.6
 -5 -1 -4 73.99 7.8
 -5 -1 -4 73.49 7
 5 -1 4 67.69 5.3
 -5 1 -4 70.39 5.2
 5 1 4 74.09 8
 5 1 4 66.99 6.9
 -5 1 -4 70.29 5.5
 5 1 4 53.89 6.7
 -5 1 -4 66.89 7.1
 -6 -1 -4 29.4 4.4
 6 -1 4 38.8 5.4
 -6 -1 -4 55.59 7.1
 6 -1 4 35.5 4.3
 6 -1 4 44.5 5
 -6 -1 -4 33.3 4.9
 -6 1 -4 49.6 5
 -6 1 -4 51.79 5.1
 6 1 4 46.6 6.1
 -6 1 -4 47.8 6.4
 6 1 4 38.3 5.6
 6 1 4 45.9 7
 -7 -1 -4 117.29 9.3
 -7 -1 -4 112.49 10.9
 7 -1 4 115.49 10.4
 7 -1 4 117.99 9.2
 -7 -1 -4 111.79 9.8
 7 -1 4 110.39 7.5
 7 1 4 112.79 10.1
 7 1 4 122.19 10.1
 7 1 4 85.19 8.6
 -7 1 -4 100.99 8.8
 -7 1 -4 104.69 7.4
 -7 1 -4 113.79 7.3
 -8 -1 -4 21.8 4.5
 8 -1 4 18.2 4.6
 8 -1 4 13.4 3.3
 -8 -1 -4 15.6 4.1
 8 -1 4 19.5 4
 -8 -1 -4 16.1 4
 8 1 4 19.4 4.8
 8 1 4 13.7 4.2
 -8 1 -4 19.5 3.4
 8 1 4 22.5 5.9
 -8 1 -4 17.1 5
 -8 1 -4 8.6 2.6
 -9 -1 -4 37.2 6.2
 9 -1 4 50.09 6.4
 9 -1 4 36.6 6.5
 -9 -1 -4 30.8 6.3
 -9 1 -4 43.2 5.9
 9 1 4 34 6.5
 9 1 4 50.19 8.4
 -9 1 -4 30.6 4.5
 9 1 4 40.1 7.2
 10 -1 4 33.4 6.3
 10 -1 4 35.4 6
 10 -1 4 35.6 6.4
 -10 -1 -4 39.6 6.6
 10 1 4 36.8 6.8
 -10 1 -4 45.6 6.3
 10 1 4 36.7 6.8
 -10 1 -4 26.2 4.7
 11 -1 4 13.7 5.6
 -11 -1 -4 17.3 4.9
 11 -1 4 17.8 5
 11 -1 4 17.3 5.8
 11 -1 4 18.4 4.3
 11 1 4 17.6 5.8
 11 1 4 21.4 6.1
 -11 1 -4 20.4 4.5
 12 -1 4 5.4 5.3
 -12 -1 -4 8.7 3.8
 12 -1 4 1.9 3.7
 12 1 4 0.9 5.1
 -12 1 -4 2.9 2.8
 12 1 4 5.6 5
 13 -1 4 0.1 3.7
 -13 -1 -4 -1.2 3.2
 13 -1 4 -1.6 4.4
 13 1 4 0.6 5.1
 13 1 4 0.6 4.7
 -13 1 -4 2.2 2.8
 14 -1 4 4.1 5.9
 14 -1 4 2.6 5.4
 -14 -1 -4 -3.1 4.3
 14 1 4 0.2 5.8
 -14 1 -4 -2.2 2.8
 14 1 4 1.4 5.4
 15 -1 4 15.1 4.4
 15 -1 4 4 6.9
 -15 -1 -4 -5.4 4.8
 -15 1 -4 1.6 3.5
 15 1 4 -0.9 5.5
 15 1 4 -4 5.9
 16 -1 4 -9.6 5.7
 -16 -1 -4 -3.8 4.7
 16 -1 4 -3.9 4.7
 -16 1 -4 -2.8 3.6
 16 1 4 -8.5 5.4
 16 1 4 7.3 11.2
 -16 -2 4 -11.4 4.9
 16 -2 -4 -2.6 6.4
 15 -2 -4 -5.9 5.7
 -15 -2 4 -4.2 4.7
 15 -2 -4 -8.3 5.4
 15 2 -4 1.7 7.1
 -15 2 4 3.2 3.4
 15 2 -4 -9.9 5.2
 -14 -2 4 -5.8 4.7
 14 -2 -4 -4.3 5.1
 14 -2 -4 -5.9 5.1
 14 2 -4 -5.1 4.8
 -14 2 4 2.9 2.5
 14 2 -4 -5.5 6.8
 -13 -2 4 -1.4 4.6
 13 -2 -4 -3.8 3.7
 13 -2 -4 0.9 4.9
 13 -2 -4 3.9 5.2
 13 2 -4 -4.7 6.4
 13 2 -4 -7.1 6
 -13 2 4 1.2 2
 13 2 -4 -0.9 4.3
 12 -2 -4 1.9 4.4
 -12 -2 4 -2.8 4.3
 12 -2 -4 -0.8 2.7
 12 -2 -4 3.1 5.2
 12 2 -4 6.3 7
 12 2 -4 2.3 4.1
 12 2 -4 -2 4.6
 -12 2 4 0.1 1.9
 11 -2 -4 9.1 3.6
 -11 -2 4 3.5 4.8
 11 -2 -4 9.3 6.2
 11 -2 -4 6.2 4.3
 11 2 -4 7.3 4.6
 11 2 -4 6.5 5.7
 -11 2 4 6.4 2.1
 11 2 -4 5.1 4.7
 10 -2 -4 -1.8 3.4
 10 -2 -4 1 4
 -10 -2 4 -1.1 4
 -10 -2 4 -1.1 5.1
 10 2 -4 2.5 5
 10 2 -4 2.2 3.4
 -9 -2 4 12.8 4.7
 -9 -2 4 1.3 3.6
 9 -2 -4 6.5 3.8
 9 -2 -4 8.4 4.5
 9 2 -4 3.6 5
 9 2 -4 4.3 3.3
 -9 2 4 4.7 2.7
 8 -2 -4 4.2 3.2
 8 -2 -4 0.3 5.6
 8 -2 -4 2.6 3.5
 -8 -2 4 3.8 3.3
 -8 -2 4 4.9 3.4
 8 2 -4 0.2 4.9
 8 2 -4 5.5 3.1
 -7 -2 4 29.2 5.4
 7 -2 -4 35.8 6.2
 7 -2 -4 32.5 4.8
 7 -2 -4 44.5 9.9
 -7 -2 4 48.4 6.7
 -7 -2 4 28.3 4.5
 -7 2 4 22.8 4
 -7 2 4 27 5.2
 7 2 -4 34.5 7.6
 7 2 -4 31.8 4.7
 6 -2 -4 24.7 4.2
 6 -2 -4 47.5 12.6
 -6 -2 4 25.3 5.7
 6 -2 -4 30.3 5.2
 -6 -2 4 22.9 4.3
 -6 -2 4 23.7 3.7
 -6 2 4 28.7 6.8
 6 2 -4 25.8 4.1
 6 2 -4 34 6.9
 -6 2 4 22.6 3.9
 -5 -2 4 40.1 5.1
 5 -2 -4 41.5 9.2
 5 -2 -4 25.3 4
 5 -2 -4 27.2 5.9
 -5 -2 4 25 5.5
 5 -2 -4 18.5 3.8
 -5 -2 4 18.6 3.4
 5 2 -4 28 3.9
 -5 2 4 23.8 3.7
 -5 2 4 34.9 7.9
 -5 2 4 25.7 4.5
 5 2 -4 47.3 9.3
 5 2 -4 38.3 7.1
 4 -2 -4 184.98 11.5
 -4 -2 4 187.78 10.5
 4 -2 -4 196.88 13.8
 4 -2 -4 206.08 10.4
 -4 -2 4 197.18 7.9
 4 -2 -4 179.28 12.1
 4 -2 -4 177.98 10
 -4 -2 4 215.68 13
 4 2 -4 182.38 12
 -4 2 4 206.38 13.9
 -4 2 4 197.08 10.3
 4 2 -4 189.38 8.1
 4 2 -4 180.98 7.2
 -4 2 4 191.88 11.4
 4 2 -4 203.38 12.9
 3 -2 -4 20.9 4.3
 -3 -2 4 13.8 3.1
 3 -2 -4 12.2 2.1
 -3 -2 4 15.3 4.6
 3 -2 -4 27.7 6.9
 -3 -2 4 12.2 3.7
 3 -2 -4 11.5 3
 3 -2 -4 25.3 7.1
 -3 -2 4 17.8 3.6
 3 -2 -4 11.9 3.6
 3 2 -4 23.2 5.4
 -3 2 4 13.7 3
 3 2 -4 20 3.8
 3 2 -4 24 6.5
 -3 2 4 18.5 6.1
 2 -2 -4 34.5 5.4
 2 -2 -4 25.7 4.1
 -2 -2 4 34.7 5.4
 2 -2 -4 52.89 9.5
 2 -2 -4 59.89 10.1
 2 -2 -4 42.5 4.3
 2 -2 -4 32.3 4.4
 -2 -2 4 49.1 6.3
 -2 -2 4 27.7 3.7
 -2 -2 4 33.7 5.3
 2 2 -4 46.5 6.7
 2 2 -4 41.5 4.9
 -2 2 4 44.1 7.1
 -2 2 4 49.9 7.8
 2 2 -4 44.2 7.1
 -2 2 4 48.2 6.1
 1 -2 -4 84.79 7.7
 1 -2 -4 77.79 8.8
 -1 -2 4 75.79 7.2
 1 -2 -4 83.49 8.6
 -1 -2 4 76.29 7.1
 -1 -2 4 78.69 6.4
 1 -2 -4 83.19 7.8
 1 -2 -4 79.29 6
 -1 -2 4 73.19 7.6
 1 2 -4 79.99 7.5
 1 2 -4 77.39 6.6
 -1 2 4 78.09 8.9
 -1 2 4 77.69 8.9
 1 2 -4 68.89 7.9
 -1 2 4 81.99 7.4
 0 -2 4 59.79 7
 0 -2 -4 59.09 5.8
 0 -2 4 66.59 11.5
 0 -2 -4 49.1 7
 0 -2 -4 55.59 7.9
 0 -2 4 62.29 6.5
 0 -2 -4 65.69 6.9
 0 2 -4 51.79 6.4
 0 2 -4 71.79 7.6
 0 2 4 61.09 5.7
 0 2 4 51.29 8.7
 0 2 4 55.39 7.2
 0 2 4 54.99 7.6
 1 -2 4 228.18 12.1
 1 -2 4 232.18 8.5
 1 -2 4 236.28 14.3
 -1 -2 -4 216.98 10.1
 -1 -2 -4 232.58 12.1
 -1 -2 -4 228.18 12.2
 -1 -2 -4 235.68 13.7
 1 -2 4 217.28 11.6
 -1 2 -4 222.88 10.7
 -1 2 -4 231.18 11.1
 1 2 4 212.08 13.4
 1 2 4 220.58 12.2
 1 2 4 220.38 12.3
 1 2 4 216.08 10.4
 2 -2 4 111.69 8.8
 2 -2 4 112.49 9.6
 -2 -2 -4 127.69 8.7
 -2 -2 -4 105.59 8.2
 -2 -2 -4 107.29 7.8
 -2 -2 -4 104.19 8.9
 2 -2 4 112.09 7.4
 -2 -2 -4 121.49 10.5
 2 -2 4 125.69 7.2
 -2 2 -4 118.19 7.6
 2 2 4 112.99 8.3
 -2 2 -4 119.59 7.2
 2 2 4 106.69 10.3
 2 2 4 110.39 9.1
 2 2 4 115.59 9.8
 3 -2 4 256.37 14
 -3 -2 -4 228.88 10.9
 -3 -2 -4 237.38 13.1
 3 -2 4 253.97 10.7
 -3 -2 -4 230.08 13.7
 -3 -2 -4 245.58 12
 3 -2 4 243.98 12.5
 3 -2 4 250.57 10.1
 3 -2 4 241.38 9.5
 -3 2 -4 251.07 9.5
 3 2 4 235.78 12
 -3 2 -4 266.17 11.1
 3 2 4 250.17 15
 3 2 4 242.88 12.2
 3 2 4 236.58 13.6
 -4 -2 -4 121.79 9.6
 -4 -2 -4 102.89 9.3
 -4 -2 -4 115.69 8.4
 4 -2 4 105.79 6.7
 4 -2 4 113.49 8.5
 4 -2 4 104.39 6.2
 4 -2 4 96.69 10.1
 4 2 4 107.89 8.9
 4 2 4 123.99 10.4
 4 2 4 106.29 8.7
 4 2 4 105.09 10.9
 -4 2 -4 110.99 8.4
 5 -2 4 69.89 9
 -5 -2 -4 55.59 7.7
 -5 -2 -4 56.99 7.1
 5 -2 4 52.89 4.9
 -5 -2 -4 44.7 6.9
 5 -2 4 59.79 7.7
 5 -2 4 56.79 5.3
 5 2 4 63.89 9.6
 -5 2 -4 55.69 7.2
 5 2 4 51.29 8
 5 2 4 65.19 7.6
 5 2 4 40.5 6.4
 5 2 4 52.79 6.8
 6 -2 4 68.29 6.8
 6 -2 4 61.89 5.6
 -6 -2 -4 62.69 7.4
 6 -2 4 69.49 11.9
 -6 -2 -4 61.69 8.2
 6 -2 4 69.99 8.5
 -6 -2 -4 68.99 8.2
 6 -2 4 61.69 5.3
 6 2 4 67.99 11.4
 6 2 4 44.5 6.8
 -6 2 -4 70.79 8.2
 -6 2 -4 65.09 5.4
 6 2 4 62.09 8
 6 2 4 65.69 12.4
 7 -2 4 12.7 3.2
 -7 -2 -4 10.2 3.3
 -7 -2 -4 3.3 3.1
 7 -2 4 10.4 2.8
 -7 -2 -4 11.6 3.7
 7 -2 4 12.3 6.2
 7 -2 4 13.8 3.9
 7 -2 4 13.7 3
 -7 -2 -4 7 5.2
 7 2 4 9 3.6
 -7 2 -4 16.6 3.8
 -7 2 -4 12.4 3.1
 7 2 4 13.4 7.3
 -7 2 -4 9.9 2.5
 7 2 4 6.5 3.4
 7 2 4 18.9 6
 8 -2 4 -2.9 1.8
 -8 -2 -4 1.6 3.4
 8 -2 4 1.8 3.4
 8 -2 4 3.8 2.6
 8 -2 4 0.3 2
 -8 -2 -4 -3.6 3.1
 8 2 4 0.4 3.4
 8 2 4 1.3 6.4
 8 2 4 0.6 4.7
 -8 2 -4 -0.4 1.9
 -8 2 -4 -2.6 1.7
 9 -2 4 21.1 5.8
 -9 -2 -4 22.2 5.5
 9 -2 4 20.1 4
 9 -2 4 26.6 4.9
 9 2 4 35.1 8.2
 -9 2 -4 16.9 3.6
 -9 2 -4 28.2 4.7
 9 2 4 21.5 5.7
 10 -2 4 7.5 2.9
 10 -2 4 2.4 2.9
 10 -2 4 6.2 3.9
 10 -2 4 9.8 5
 -10 -2 -4 14.3 5.3
 10 2 4 8.8 4.8
 10 2 4 6.6 5.1
 -10 2 -4 2.4 3.3
 -10 2 -4 6.1 3.9
 11 -2 4 26.5 7.4
 -11 -2 -4 29.9 6.5
 11 -2 4 33 5.8
 11 -2 4 25.6 5.9
 11 -2 4 35.8 5.1
 -11 2 -4 23.7 4.5
 11 2 4 25.7 6.8
 11 2 4 43.4 8.9
 -11 2 -4 28.2 5.1
 12 -2 4 8.3 4.8
 12 -2 4 -0.6 4.3
 -12 -2 -4 8.9 5.9
 12 -2 4 2.6 4.1
 12 2 4 6.6 6.6
 12 2 4 8.6 4.9
 -12 2 -4 5.7 3
 13 -2 4 -1.3 4.5
 13 -2 4 5.5 5.9
 -13 -2 -4 -2.1 4.7
 -13 2 -4 0.7 3.1
 13 2 4 2.6 4.5
 13 2 4 4.9 6.3
 14 -2 4 4.9 5.7
 -14 -2 -4 1.6 5
 -14 2 -4 -0.4 3.2
 14 2 4 -4.6 4.7
 14 2 4 -0.2 7.1
 -15 -2 -4 2.6 6.2
 15 -2 4 -6.4 5.5
 -15 2 -4 5.1 3.5
 15 2 4 -3.9 5.4
 15 2 4 -5.9 5.4
 15 -3 -4 0 6.3
 15 3 -4 -1 7.4
 15 3 -4 -0.4 5.1
 14 -3 -4 -6.4 5.4
 14 -3 -4 1.6 6.7
 -14 -3 4 -10.9 4.8
 14 3 -4 1.6 8.4
 14 3 -4 -3.7 5.3
 14 3 -4 4.3 4.9
 -13 -3 4 -1.3 5.2
 13 -3 -4 -2.7 6.4
 13 3 -4 9.5 4.8
 13 3 -4 3.9 6.8
 13 3 -4 6.1 7.3
 12 -3 -4 10.2 4.7
 12 -3 -4 15.8 7.9
 -12 -3 4 0.8 5.2
 12 3 -4 3.4 6.8
 12 3 -4 10.4 8
 12 3 -4 -2 4
 -11 -3 4 5.6 5.6
 11 -3 -4 -0.8 4.5
 11 -3 -4 4 5.8
 11 3 -4 -5.6 6.8
 11 3 -4 3.2 3.8
 11 3 -4 5.2 6.5
 10 -3 -4 4.4 4.3
 10 -3 -4 -1.3 5.2
 -10 -3 4 7.9 5.2
 10 -3 -4 -1 3.5
 10 3 -4 -1.2 5.8
 10 3 -4 -4.5 5
 10 3 -4 3.4 3.6
 -9 -3 4 -2.3 3.3
 9 -3 -4 -1.2 4.1
 -9 -3 4 0.6 4.3
 9 -3 -4 0.5 4.2
 9 -3 -4 -1.4 3.7
 9 3 -4 1.3 6.2
 9 3 -4 3.7 3.4
 9 3 -4 9.1 6.2
 -8 -3 4 -7.5 3.2
 8 -3 -4 -0.3 3.2
 8 -3 -4 0.5 3.6
 8 -3 -4 0.9 4.4
 -8 3 4 0.5 3
 8 3 -4 0 4.1
 8 3 -4 0.1 4.9
 8 3 -4 4 3.2
 7 -3 -4 82.89 10.4
 -7 -3 4 52.39 8.8
 7 -3 -4 57.09 8.3
 7 -3 -4 78.79 10.4
 -7 -3 4 50.79 7.1
 7 3 -4 61.89 10.7
 -7 3 4 52.49 7.8
 7 3 -4 74.09 11.1
 6 -3 -4 39.4 6.5
 6 -3 -4 73.49 9.3
 -6 -3 4 37.6 5.3
 -6 -3 4 52.09 6
 6 -3 -4 52.09 7.5
 -6 -3 4 41.6 7.6
 -6 3 4 53.59 8
 6 3 -4 67.99 11.4
 -6 3 4 35.3 5.4
 6 3 -4 58.49 10.2
 5 -3 -4 38.7 9.9
 5 -3 -4 31.1 6.1
 -5 -3 4 33.8 6.9
 -5 -3 4 24.5 3.6
 5 -3 -4 18.2 4.3
 5 -3 -4 39 10.3
 -5 -3 4 13.7 3.8
 5 3 -4 45.8 10.3
 5 3 -4 33.3 8.1
 -5 3 4 23.1 4.5
 -5 3 4 41.4 10
 5 3 -4 32 5.4
 4 -3 -4 -1.1 2.9
 -4 -3 4 -6.4 2.8
 4 -3 -4 -0.7 1.9
 4 -3 -4 2.8 3.1
 4 -3 -4 1.1 3.3
 4 -3 -4 -1.8 4.8
 -4 -3 4 -0.7 3
 -4 -3 4 6.1 2.8
 4 -3 -4 7.1 4.9
 4 3 -4 -0.4 3
 4 3 -4 1.5 3.4
 4 3 -4 0.6 4.5
 -4 3 4 6.8 5
 -4 3 4 -0.5 2.2
 3 -3 -4 12.7 5.8
 3 -3 -4 8.9 9.5
 -3 -3 4 15.8 5.7
 -3 -3 4 6.4 2.8
 -3 -3 4 12.4 4.4
 3 -3 -4 8.5 3.9
 3 -3 -4 9 3.7
 3 -3 -4 9.9 3.4
 -3 -3 4 7.2 4
 3 -3 -4 14 3.1
 3 3 -4 15.9 4.5
 -3 3 4 14.1 6.7
 3 3 -4 22.1 7
 3 3 -4 10.8 5.2
 -2 -3 4 37.8 6.6
 -2 -3 4 76.99 7.3
 2 -3 -4 46 6.3
 2 -3 -4 39.5 6.1
 2 -3 -4 82.89 11.9
 2 -3 -4 61.49 10.9
 -2 -3 4 48.5 7.5
 -2 -3 4 65.09 10.4
 2 -3 -4 59.19 6.3
 2 -3 -4 58.39 8.3
 -2 -3 4 44.3 8.8
 -2 3 4 41.2 9.3
 2 3 -4 56.69 8.6
 2 3 -4 57.59 10.9
 2 3 -4 54.19 6.8
 -2 3 4 62.69 17.3
 1 -3 -4 126.99 13.8
 1 -3 -4 111.99 10.7
 -1 -3 4 126.99 12.4
 -1 -3 4 122.29 10.6
 1 -3 -4 128.79 9
 1 -3 -4 129.39 11.1
 -1 -3 4 125.59 10.2
 1 -3 -4 105.79 10.9
 -1 -3 4 108.79 9.8
 1 -3 -4 128.79 11.8
 -1 3 4 109.59 14
 -1 3 4 117.99 10.6
 1 3 -4 122.79 9.5
 1 3 -4 122.89 11.3
 1 3 -4 114.99 11
 -1 3 4 122.19 12.1
 0 -3 4 278.67 16.9
 0 -3 -4 269.37 15.8
 0 -3 -4 264.37 18.2
 0 -3 -4 256.27 15.4
 0 -3 -4 263.97 15.6
 0 -3 4 264.57 15.2
 0 -3 -4 260.77 12.7
 0 -3 4 248.98 13.5
 0 3 -4 253.57 14.5
 0 3 4 274.07 20
 0 3 4 279.97 18.9
 0 3 -4 248.98 14.6
 0 3 4 264.67 16.1
 1 -3 4 86.99 8.4
 -1 -3 -4 91.39 10.2
 1 -3 4 93.79 8.3
 -1 -3 -4 89.29 8.7
 1 -3 4 85.69 7
 1 -3 4 89.19 9.9
 -1 -3 -4 99.29 12.8
 -1 -3 -4 88.69 9.6
 1 -3 4 102.89 12.1
 1 3 4 85.59 10.8
 1 3 4 90.49 13.5
 1 3 4 86.89 9.9
 -1 3 -4 91.89 9.7
 -1 3 -4 76.09 8.7
 -2 -3 -4 29.9 7.4
 -2 -3 -4 33.8 9.1
 2 -3 4 35.1 8.1
 2 -3 4 22.9 5.1
 -2 -3 -4 22.6 5.2
 -2 -3 -4 15.1 7.4
 2 -3 4 25.4 4.2
 2 -3 4 53.39 10.2
 2 3 4 28.6 6.9
 2 3 4 33.7 7.5
 -2 3 -4 21.1 5.1
 2 3 4 22.8 8.9
 -3 -3 -4 1.1 2.6
 3 -3 4 7.8 6
 -3 -3 -4 -0.7 3.4
 3 -3 4 3 2.9
 -3 -3 -4 -0.5 2.8
 3 -3 4 -0.9 2.5
 3 -3 4 3.1 4.2
 -3 -3 -4 -3.2 8.6
 3 3 4 -0.9 3.6
 3 3 4 3.3 4.9
 -3 3 -4 1.6 2.8
 3 3 4 0 3.4
 3 3 4 -4.9 2.4
 4 -3 4 30.8 4.1
 4 -3 4 27.1 6.6
 -4 -3 -4 25.8 5.4
 -4 -3 -4 32.3 4.7
 4 -3 4 28.1 5.5
 4 -3 4 26.8 4.8
 4 -3 4 38.6 7.8
 -4 -3 -4 22.4 6
 4 3 4 28.7 7.3
 4 3 4 26.2 5.9
 4 3 4 37.7 10
 4 3 4 38 7.9
 -4 3 -4 19.8 4.4
 -5 -3 -4 2.8 3
 5 -3 4 3 4.1
 5 -3 4 2 3
 5 -3 4 3.8 5.2
 -5 -3 -4 3.1 4.2
 5 -3 4 4.4 2.3
 -5 -3 -4 1.3 3.2
 5 -3 4 5 4.1
 5 3 4 -2.7 2.7
 5 3 4 3.4 5.7
 5 3 4 2.5 3.9
 -5 3 -4 -5.1 2.4
 5 3 4 -4.5 3.7
 -6 -3 -4 18.4 4.3
 6 -3 4 24 5.7
 6 -3 4 15.7 3.1
 6 -3 4 29.2 9
 6 -3 4 30.9 5
 -6 -3 -4 14.3 4.7
 6 3 4 27.4 7.7
 6 3 4 31.4 9.2
 -6 3 -4 23.6 4.9
 6 3 4 36.6 8.1
 -7 -3 -4 -0.4 3.2
 -7 -3 -4 3.5 3.8
 7 -3 4 -1 2
 7 -3 4 1.7 3.2
 7 -3 4 5.5 4.3
 7 3 4 5.1 4.7
 7 3 4 5.3 7.2
 7 3 4 3.1 5.6
 8 -3 4 2.8 2.7
 -8 -3 -4 2 3.5
 8 -3 4 -1.1 2.1
 8 -3 4 -2.4 3.9
 -8 -3 -4 -2.9 3.9
 8 -3 4 -2.9 2.7
 8 3 4 -1.8 4.7
 8 3 4 5.1 6.3
 8 3 4 3 6.7
 9 -3 4 21 6.5
 9 -3 4 27.9 4.9
 -9 -3 -4 19.5 5.5
 9 -3 4 8.3 3.1
 9 3 4 16.3 6.3
 9 3 4 30.5 9
 -9 3 -4 14 3.2
 9 3 4 29.1 11.4
 9 3 4 17.9 5.4
 10 -3 4 4.1 3.2
 10 -3 4 0.3 2.7
 10 -3 4 0.7 5.3
 10 -3 4 -0.2 3.5
 -10 -3 -4 -6.8 5.4
 10 3 4 0.5 5.3
 10 3 4 -2.7 3.5
 -10 3 -4 1.3 3.3
 10 3 4 -5 4.2
 11 -3 4 3.6 3.9
 -11 -3 -4 -3 4.2
 11 -3 4 6.7 5.8
 11 3 4 -5.5 3.8
 11 3 4 -3.2 7.2
 -11 3 -4 -2.1 3.3
 11 3 4 -1.4 5.3
 11 3 4 4.4 5.5
 12 -3 4 3.5 4.2
 12 -3 4 -2.9 5
 -12 -3 -4 0.7 5.3
 12 3 4 -5.2 5.1
 12 3 4 4.9 5.2
 12 3 4 1.2 7.9
 12 3 4 -0.7 5.3
 13 -3 4 1.1 6.1
 -13 -3 -4 -11.9 4.5
 13 -3 4 4.1 5
 13 3 4 -1.2 4.4
 13 3 4 -4.3 5.2
 13 3 4 -0.9 6.5
 13 3 4 4.5 8.8
 -14 -3 -4 -6.3 5.7
 14 -3 4 -2.4 5.7
 14 3 4 -13.3 6.6
 14 3 4 1.9 10.3
 14 3 4 1.2 7.1
 14 3 4 -3.4 5.1
 13 -4 -4 -3.9 6.4
 -13 -4 4 -3.1 8.2
 13 4 -4 -0.6 9.5
 13 4 -4 4 7.6
 -12 -4 4 -6.6 6.2
 12 -4 -4 -6.9 7.4
 12 -4 -4 -10.4 4.7
 12 4 -4 0.1 6.3
 12 4 -4 -4.2 8.1
 -11 -4 4 -1.2 5.4
 11 -4 -4 2.6 7.4
 11 -4 -4 3.1 5.1
 11 4 -4 -0.3 6.1
 11 4 -4 -1 4.7
 10 -4 -4 -7.3 4.2
 10 -4 -4 0.5 5.5
 -10 -4 4 -0.9 5.7
 10 4 -4 2.5 8
 10 4 -4 10.4 9
 -9 -4 4 -1.9 4.3
 -9 -4 4 3 5.2
 9 -4 -4 2.3 5.4
 9 -4 -4 4.7 4.9
 9 4 -4 3.6 6.2
 9 4 -4 2.4 8.1
 8 -4 -4 -3.3 4.4
 8 -4 -4 3.3 4.7
 -8 -4 4 1.5 5
 -8 -4 4 -8.3 3.5
 8 4 -4 2.2 6.7
 8 4 -4 -4.7 5.8
 -7 -4 4 4.9 3.6
 -7 -4 4 3.5 5.6
 7 -4 -4 2 4.6
 7 -4 -4 -1.8 4.8
 7 4 -4 5.1 5.1
 7 4 -4 9.6 6.5
 6 -4 -4 -1.9 4.3
 6 -4 -4 4.5 4
 -6 -4 4 4.5 5.4
 6 4 -4 4.3 6.8
 6 4 -4 6.7 5.3
 6 4 -4 3.3 3.5
 -5 -4 4 2.5 4.6
 5 -4 -4 2.5 2
 5 -4 -4 -1.2 3.3
 5 -4 -4 0.3 2.1
 5 -4 -4 9.1 4.5
 5 4 -4 9.6 7.3
 5 4 -4 5.4 4.2
 5 4 -4 5.8 5.4
 -4 -4 4 13 4
 -4 -4 4 11.4 5.6
 4 -4 -4 22.4 6.3
 -4 -4 4 13.8 5.9
 4 -4 -4 14.5 4.1
 4 -4 -4 16 4.9
 4 4 -4 23.1 6.3
 -4 4 4 37.1 10.4
 4 4 -4 26.4 9.2
 4 4 -4 22.3 8
 -3 -4 4 18.9 6.6
 3 -4 -4 10.8 4.2
 -3 -4 4 3.8 3.6
 3 -4 -4 17.2 6.1
 3 -4 -4 6.1 4.5
 -3 -4 4 8.5 5.6
 -3 4 4 26.9 9.2
 3 4 -4 11.4 6.1
 3 4 -4 23.1 7.5
 3 4 -4 18.6 6
 2 -4 -4 -1.5 4.8
 2 -4 -4 -1.1 3.6
 -2 -4 4 -3.9 3.4
 2 -4 -4 3.7 3.9
 -2 -4 4 -0.2 2.6
 -2 -4 4 -2.2 4.1
 -2 -4 4 -10.8 7.3
 -2 4 4 -2.5 5.2
 -2 4 4 -6.5 2.7
 -2 4 4 -4.4 4.4
 2 4 -4 2.6 4.5
 2 4 -4 2.2 5.4
 2 4 -4 -6.8 4
 -1 -4 4 1.6 3.7
 -1 -4 4 -6.3 8.6
 1 -4 -4 3.9 4.4
 1 -4 -4 -6 2.4
 1 -4 -4 -0.4 4.8
 -1 4 4 1.4 5.2
 1 4 -4 0.8 4
 -1 4 4 -2.2 5.2
 -1 4 4 4.4 4.6
 1 4 -4 -2.9 3.9
 0 -4 -4 13 4.2
 0 -4 -4 10.4 6.3
 0 -4 -4 8.4 5.9
 0 -4 4 22.5 5.8
 0 -4 -4 14.2 6.7
 0 -4 4 17.6 9.7
 0 -4 4 19.7 9.5
 0 -4 4 15.3 5
 0 4 -4 19.5 6.3
 0 4 4 22.9 7.7
 0 4 -4 10.8 5.6
 0 4 4 6.1 6.4
 0 4 4 18.3 5.9
 1 -4 4 32.3 11.7
 1 -4 4 14.3 5.3
 1 -4 4 14.4 5.9
 1 -4 4 8.4 7.5
 -1 -4 -4 11.2 6.8
 -1 -4 -4 7.6 4.4
 1 -4 4 15.9 5.2
 1 -4 4 13.9 4.2
 -1 4 -4 14.5 5.6
 1 4 4 15.2 7.5
 1 4 4 17.5 7.6
 1 4 4 21.9 7.1
 -1 4 -4 21.4 6.5
 2 -4 4 -6.2 6.8
 2 -4 4 2.9 4.7
 2 -4 4 -1.9 3
 -2 -4 -4 1.2 6.2
 -2 -4 -4 0.6 3.4
 2 -4 4 4.4 8
 -2 -4 -4 6.9 3.9
 2 4 4 3.3 5.4
 -2 4 -4 2.3 3.5
 2 4 4 -0.8 5.6
 2 4 4 1.5 4.9
 3 -4 4 18.1 4.7
 -3 -4 -4 16.5 4.3
 -3 -4 -4 4.8 8.5
 3 -4 4 22.3 6.3
 3 -4 4 29.9 10.8
 -3 -4 -4 15.8 5.3
 3 4 4 14.3 7.3
 3 4 4 6.5 6.1
 3 4 4 9.8 5.5
 -3 4 -4 12.3 5.5
 -4 -4 -4 16.3 4.6
 4 -4 4 29.4 5.6
 4 -4 4 16 3.9
 4 -4 4 31.1 10.5
 -4 -4 -4 23.7 6.2
 4 -4 4 8.4 6.9
 4 4 4 26.4 8.2
 4 4 4 27.8 9.7
 4 4 4 27.5 7.6
 5 -4 4 45.3 7.1
 5 -4 4 60.39 7
 -5 -4 -4 35.9 7.5
 -5 -4 -4 28.7 5.3
 5 -4 4 42 7.6
 5 4 4 41.9 11.8
 5 4 4 44.9 9.6
 5 4 4 40.1 10.2
 -6 -4 -4 0.4 4.7
 6 -4 4 -1.3 4.3
 6 -4 4 4.1 4.5
 -6 -4 -4 -1.7 4
 6 -4 4 2.9 2.9
 6 4 4 0.7 5.4
 6 4 4 0 4.9
 6 4 4 -2.7 6.2
 7 -4 4 9.1 5.8
 -7 -4 -4 2.9 5.2
 7 -4 4 14 4.6
 7 -4 4 9.1 3.1
 7 4 4 21.2 8.5
 7 4 4 8.5 6.1
 7 4 4 5.8 5.6
 8 -4 4 5.2 4.3
 8 -4 4 -7 4.3
 -8 -4 -4 -1.8 4.3
 8 4 4 13.9 9.1
 8 4 4 -3.5 4.9
 9 -4 4 -6.8 3.2
 -9 -4 -4 -7.2 4.1
 9 -4 4 -0.1 3
 9 -4 4 -5.3 4.7
 9 4 4 -3.8 6
 9 4 4 2.5 5.5
 9 4 4 -0.7 8.7
 -10 -4 -4 -3.6 4
 10 -4 4 -1.2 4.4
 10 -4 4 4.4 3.7
 10 4 4 -2.1 7.5
 10 4 4 -1.8 5.5
 10 4 4 5 6.3
 -11 -4 -4 -4.1 5.1
 11 -4 4 -6.6 5.8
 11 4 4 0.1 6.6
 11 4 4 1.6 6.1
 11 4 4 10.5 9.1
 12 -4 4 -0.8 7.2
 -12 -4 -4 -11.1 4.8
 12 4 4 -2 6.3
 12 4 4 -7.1 8.6
 12 4 4 -0.9 5.8
 -13 -4 -4 7.1 7.9
 13 -4 4 -9.4 6
 13 4 4 6.1 7.6
 13 4 4 13.6 13
 13 4 4 20.3 7.2
 11 -5 -4 -9.3 5.8
 11 5 -4 1.5 8.3
 10 -5 -4 -10.6 6.8
 -10 -5 4 -15.6 5.9
 10 5 -4 19.1 10.3
 10 5 -4 -0.4 8.8
 -9 -5 4 8.5 6.7
 9 -5 -4 3.3 7.2
 9 -5 -4 -9.3 5.2
 9 5 -4 0.6 6
 9 5 -4 2.3 8
 8 -5 -4 -2.3 5.9
 8 -5 -4 5.8 5.9
 -8 -5 4 9.5 6.6
 8 5 -4 24.7 9.7
 8 5 -4 1.6 5.9
 7 -5 -4 22.8 8.5
 7 -5 -4 2.7 5.6
 -7 -5 4 5.1 6.4
 7 5 -4 11 8.5
 7 5 -4 12.3 8.6
 -6 -5 4 -9.9 4.8
 6 -5 -4 -7 3
 6 -5 -4 0.9 2.3
 6 -5 -4 9.5 6.8
 6 -5 -4 -4.4 4.7
 6 5 -4 -1.8 5.1
 6 5 -4 1 7.2
 -5 -5 4 4.7 5.9
 5 -5 -4 -0.2 4.6
 5 -5 -4 13 3.8
 5 -5 -4 5 5.9
 5 -5 -4 1 2.6
 5 5 -4 2.2 6
 5 5 -4 7.2 7.4
 4 -5 -4 9 7.6
 -4 -5 4 8.6 9.8
 4 -5 -4 13.5 5.7
 4 5 -4 22.1 10.3
 4 5 -4 29.6 10.4
 -3 -5 4 1.3 5.7
 -3 -5 4 -0.9 7.5
 3 -5 -4 -1.5 5.3
 3 -5 -4 -8.8 6.7
 3 -5 -4 -0.4 3.7
 3 5 -4 2.9 6.8
 3 5 -4 -3.9 5.4
 -3 5 4 4.7 7.9
 2 -5 -4 12.1 8
 2 -5 -4 6.9 4.2
 -2 -5 4 3 4.9
 2 -5 -4 8.9 5.7
 2 5 -4 10 6.2
 -2 5 4 12.9 7.8
 2 5 -4 9.7 6.4
 -2 5 4 1.4 7.6
 -1 -5 4 18 8.9
 -1 -5 4 3.3 3.7
 1 -5 -4 7.9 6.3
 -1 -5 4 6.4 5.2
 1 -5 -4 -18.2 8.4
 1 -5 -4 -3.8 3.7
 1 5 -4 13.8 6.2
 -1 5 4 13.9 6.7
 -1 5 4 11.4 8
 -1 5 4 4.1 6.1
 1 5 -4 10.7 7.3
 0 -5 -4 -1.7 4.1
 0 -5 -4 -4.1 8.7
 0 -5 -4 -9.6 5.1
 0 -5 4 -0.7 7.3
 0 -5 4 5.2 4.6
 0 -5 4 -4.1 5.2
 0 5 4 0.4 5.4
 0 5 -4 0.2 6.1
 0 5 4 6.7 7
 0 5 -4 2.5 5.5
 0 5 4 9.7 8.1
 -1 -5 -4 21.2 10.4
 -1 -5 -4 6 6.9
 1 -5 4 19.5 6.8
 1 -5 4 -1.9 9.3
 -1 -5 -4 19.2 6.2
 1 -5 4 4.4 4.5
 1 5 4 17.5 7.2
 1 5 4 23.8 10.8
 -1 5 -4 25.5 8.5
 1 5 4 18.8 8.8
 -1 5 -4 11.7 6
 2 -5 4 7.7 5.3
 -2 -5 -4 11.8 4.9
 -2 -5 -4 12.4 5.5
 2 -5 4 5.2 6.6
 -2 -5 -4 7 10.6
 2 5 4 0.1 6.1
 2 5 4 3.9 7.1
 -2 5 -4 8.7 4.6
 2 5 4 12.6 6.9
 3 -5 4 9.8 5
 -3 -5 -4 -1.9 4.2
 -3 -5 -4 8.3 5.1
 3 -5 4 8.2 5.2
 3 5 4 7.6 8.3
 3 5 4 11.5 7.5
 3 5 4 12.9 6.8
 -3 5 -4 5.4 5.4
 4 -5 4 21.6 6.1
 -4 -5 -4 22.4 6.7
 4 -5 4 21.7 6.5
 4 5 4 29.8 9.3
 4 5 4 30.2 15.6
 4 5 4 20.1 7.8
 5 -5 4 5.8 4.8
 -5 -5 -4 8.3 5.6
 5 -5 4 6.4 5.4
 5 5 4 -1.1 6.4
 5 5 4 -8.1 5.8
 5 5 4 8.6 9.7
 6 -5 4 -6.4 4.7
 -6 -5 -4 4.4 5.7
 6 -5 4 6.7 4
 6 5 4 -9.2 5.9
 6 5 4 11.1 7.1
 6 5 4 2.1 7.3
 7 -5 4 -1.9 3.9
 -7 -5 -4 -5.7 4.5
 7 -5 4 -10 4.7
 7 5 4 0.7 6.5
 7 5 4 11.6 8.2
 7 5 4 5.2 6.7
 8 -5 4 1 7.6
 -8 -5 -4 2.6 5.7
 8 5 4 20.3 8.8
 8 5 4 8.3 7.2
 8 5 4 4.8 7.2
 9 -5 4 -3.2 6.2
 -9 -5 -4 -3.8 5
 9 5 4 6.8 7.6
 9 5 4 8 7.3
 9 5 4 15.7 8.2
 10 -5 4 -13.9 5.6
 -10 -5 -4 4.5 6.2
 10 5 4 -1.2 9.2
 10 5 4 12.8 9
 10 5 4 6.4 8.4
 11 -5 4 -12 6.2
 -11 -5 -4 -8.2 6.8
 11 5 4 14.8 10.6
 11 5 4 -1.6 13.3
 11 5 4 16.3 8.6
 -7 -6 4 4 12
 7 -6 -4 -18.4 7.1
 7 -6 -4 -12.1 6.5
 7 6 -4 -0.6 7.9
 7 6 -4 7.1 8.9
 6 -6 -4 -9.7 6.2
 -6 -6 4 -3.2 6
 6 6 -4 11.1 8.6
 6 6 -4 -2 8.8
 5 -6 -4 -14.9 6.6
 5 -6 -4 3.3 3.5
 -5 -6 4 -1.2 6.8
 5 -6 -4 -10.1 5.7
 5 6 -4 -3 6.6
 5 6 -4 1.6 8.3
 -4 -6 4 1.7 6.9
 4 -6 -4 -2.3 4.3
 4 -6 -4 1.8 8.1
 4 -6 -4 -10.5 6.7
 4 6 -4 4.6 8.5
 4 6 -4 -4.2 6.9
 -3 -6 4 6.1 6.8
 3 -6 -4 22.3 7.5
 3 6 -4 -3 7.6
 3 6 -4 9.8 7.7
 2 -6 -4 4.7 5.3
 -2 -6 4 -2.2 5.8
 2 -6 -4 0.6 9.8
 2 -6 -4 -2 6.7
 2 6 -4 6.5 8.4
 2 6 -4 3.4 7
 1 -6 -4 26.9 9.9
 1 -6 -4 12.4 7.6
 1 -6 -4 15 6
 -1 -6 4 9.5 7.1
 -1 -6 4 5 11.8
 1 6 -4 21.7 8.3
 -1 6 4 14.9 11
 -1 6 4 27.1 10.2
 1 6 -4 21.3 9.6
 0 -6 -4 -14.4 11.4
 0 -6 4 -2.6 5.6
 0 -6 -4 -7 4.8
 0 -6 -4 8.8 8.8
 0 -6 4 -18.8 9.6
 0 6 4 13.9 9.5
 0 6 4 3.5 6.1
 0 6 -4 4.2 7.3
 0 6 -4 0.9 8.6
 0 6 4 0.9 7.1
 1 -6 4 0.6 8.5
 -1 -6 -4 -13.4 6
 1 -6 4 -1.2 5.1
 -1 -6 -4 -6.7 8.6
 1 6 4 -1.5 5.8
 -1 6 -4 6.9 5.5
 1 6 4 10 9.8
 1 6 4 2.8 7.8
 -2 -6 -4 9.5 13.9
 -2 -6 -4 -10.9 5
 -2 -6 -4 6.3 9.1
 2 -6 4 -12.5 5.3
 2 -6 4 -3.8 5.5
 2 6 4 -1.8 7.5
 -2 6 -4 -1.1 5.2
 2 6 4 -7.3 7.2
 2 6 4 7.3 8
 -3 -6 -4 4.7 8.8
 -3 -6 -4 -3.4 14.3
 3 -6 4 -0.3 5
 -3 -6 -4 2 5.4
 3 6 4 17.3 9.5
 3 6 4 7.2 15.2
 3 6 4 9.4 7.8
 -4 -6 -4 -3.7 5.8
 4 -6 4 5.9 5.7
 4 -6 4 -7.6 4.9
 -4 -6 -4 -29.2 13.9
 -4 -6 -4 12.6 9.3
 4 6 4 -3.5 9.7
 4 6 4 5.8 7.2
 4 6 4 0.1 8.1
 -5 -6 -4 1.4 6.1
 5 -6 4 -11.3 5.3
 5 -6 4 -1.4 5.1
 5 6 4 -0.1 9.7
 5 6 4 16.7 8.3
 5 6 4 7.2 7.5
 6 -6 4 -9.1 5.5
 6 -6 4 -8.6 6.7
 -6 -6 -4 2.3 6.2
 6 6 4 -1.1 8.1
 6 6 4 1.8 9.2
 6 6 4 0.4 9
 -7 -6 -4 -13.5 6.5
 7 6 4 12.8 9.1
 7 6 4 7.3 9.4
 7 6 4 4.2 9.3
 16 0 -5 -9.9 5.3
 16 0 -5 4.2 6.2
 16 0 -5 -9.1 6.7
 15 0 -5 1.3 6
 15 0 -5 -11.2 6.4
 -15 0 5 -8.1 3.1
 15 0 -5 -4.4 5.5
 14 0 -5 -5.8 4.9
 14 0 -5 -0.6 5
 -14 0 5 -3.7 3.3
 14 0 -5 -4.4 4.7
 13 0 -5 3.5 5.1
 13 0 -5 5.2 5.1
 13 0 -5 2.3 5.2
 -13 0 5 1.2 3.2
 12 0 -5 -0.1 4.1
 -12 0 5 4 3.1
 12 0 -5 5.6 4.4
 12 0 -5 6.6 7.2
 12 0 -5 -0.9 4.3
 11 0 -5 372.26 19.4
 11 0 -5 400.46 22.9
 11 0 -5 400.56 21
 -11 0 5 412.16 16.3
 10 0 -5 5.9 4
 -10 0 5 3.5 2.8
 10 0 -5 -1.5 3.3
 10 0 -5 6.7 4.7
 10 0 -5 -2.1 3
 9 0 -5 88.99 9.1
 9 0 -5 79.69 9.5
 -9 0 5 78.09 9.5
 -9 0 5 81.59 7.2
 -9 0 5 64.79 8.5
 9 0 -5 63.59 8.1
 9 0 -5 82.09 10.8
 -8 0 5 -2.9 2.4
 8 0 -5 1.8 2.6
 -8 0 5 -2 2.2
 8 0 -5 -1.1 2.4
 8 0 -5 2.1 3.2
 8 0 -5 -0.6 3.5
 -8 0 5 3.4 2.3
 -7 0 5 43.1 5.3
 7 0 -5 31.4 5.1
 -7 0 5 35.1 5.3
 7 0 -5 25.7 4.1
 -7 0 5 44.2 6.2
 7 0 -5 40.7 5.9
 7 0 -5 28.8 4.5
 6 0 -5 0.6 2.6
 6 0 -5 0.9 2.5
 6 0 -5 1.6 2.3
 -6 0 5 -1.7 1.9
 -6 0 5 -0.7 1.8
 6 0 -5 2.3 3.9
 -6 0 5 -0.7 2.3
 -5 0 5 1.8 2.4
 -5 0 5 2.8 2.1
 -5 0 5 0.2 1.8
 5 0 -5 0.1 2.9
 5 0 -5 2.3 2.4
 5 0 -5 -1.2 1.9
 5 0 -5 7.7 2.9
 4 0 -5 -0.3 2
 4 0 -5 1.1 2.2
 4 0 -5 0.9 3.2
 -4 0 5 -1.8 1.7
 -4 0 5 1.5 2.5
 -4 0 5 -1.9 2
 -3 0 5 239.18 10.1
 3 0 -5 231.58 11.4
 3 0 -5 236.68 10.2
 -3 0 5 228.68 9.8
 -3 0 5 233.38 10.2
 3 0 -5 235.48 9.9
 -3 0 5 227.68 9.2
 -2 0 5 5.9 2.3
 2 0 -5 1.5 2.3
 -2 0 5 -2.3 3.3
 2 0 -5 4.4 2
 -2 0 5 1.1 1.9
 2 0 -5 -1.5 3
 -1 0 5 3838.82 57.19
 -1 0 5 4175.48 63.39
 1 0 -5 3900.61 56.89
 1 0 -5 3904.81 57.19
 0 0 -5 -0.9 1.4
 0 0 5 1.7 1.3
 0 0 5 0.6 1.3
 0 0 -5 -0.9 1.6
 0 0 5 -2.2 2.1
 0 0 -5 -1.9 1.9
 1 0 5 4014.7 58.29
 -1 0 -5 3920.21 57.79
 -1 0 -5 3724.73 56.89
 1 0 5 3988.8 57.19
 1 0 5 4195.38 64.99
 2 0 5 0 1.6
 -2 0 -5 -3.3 1.8
 -2 0 -5 1.7 2.2
 2 0 5 4.1 2.4
 2 0 5 -2.6 1.7
 -2 0 -5 -0.9 1.9
 3 0 5 11.3 2.8
 -3 0 -5 11.8 2.8
 3 0 5 15.6 3.4
 -3 0 -5 7.2 2.9
 -3 0 -5 9.7 2.6
 -3 0 -5 16 2.8
 -4 0 -5 2.1 2
 -4 0 -5 -1 1.9
 4 0 5 1.8 2.4
 4 0 5 -0.2 1.7
 4 0 5 -1.3 1.9
 -4 0 -5 -1.8 1.7
 5 0 5 3.5 2.3
 5 0 5 5.8 3
 -5 0 -5 2.2 2.2
 -5 0 -5 3.5 2.4
 5 0 5 3.7 2.3
 -5 0 -5 4.4 2.1
 -6 0 -5 -1 1.7
 6 0 5 0.3 2.4
 -6 0 -5 0.8 2.3
 6 0 5 -0.9 1.9
 6 0 5 -0.1 2.2
 -6 0 -5 0.6 1.9
 -7 0 -5 877.01 22.4
 -7 0 -5 839.32 23.2
 7 0 5 867.81 28.7
 -7 0 -5 805.52 24.3
 7 0 5 856.91 23.6
 7 0 5 848.62 20.9
 -8 0 -5 0.3 3
 -8 0 -5 -0.5 2.3
 -8 0 -5 2.4 2.4
 8 0 5 1.6 3.1
 8 0 5 -4.4 2.4
 8 0 5 1.1 2.6
 -9 0 -5 2 2.4
 -9 0 -5 5 2.7
 9 0 5 1.3 3.4
 9 0 5 4.8 3.3
 9 0 5 -3.2 3
 -10 0 -5 -0.8 2.9
 10 0 5 -6.9 2.8
 10 0 5 2.2 3.8
 10 0 5 -3 2.9
 11 0 5 8.6 4.6
 11 0 5 8.8 4.8
 -11 0 -5 4.9 3.4
 -12 0 -5 -2.2 2.7
 12 0 5 1.1 4.6
 12 0 5 -2.4 4.8
 13 0 5 1.9 4.4
 -13 0 -5 -3.9 2.7
 13 0 5 6.5 4.4
 -14 0 -5 3 3.9
 14 0 5 3.7 4.6
 14 0 5 -2.6 4.5
 15 0 5 1.5 5.8
 -15 0 -5 1.1 4.2
 15 0 5 -0.7 6.1
 -16 0 -5 -2 3.5
 16 0 5 1.3 5.3
 16 0 5 -14.8 7.5
 -16 -1 5 -0.8 4.6
 16 -1 -5 -0.5 7.7
 16 -1 -5 4.2 6.6
 16 -1 -5 -10.7 8.2
 16 1 -5 0.3 6.7
 -16 1 5 1.7 3.5
 16 1 -5 6.5 5.9
 -15 -1 5 0.3 4.3
 15 -1 -5 -2.1 4.8
 15 -1 -5 18.4 6.6
 15 1 -5 7.5 5.7
 15 1 -5 6.8 6.1
 -15 1 5 -1.5 2.8
 14 -1 -5 -4.7 4.8
 14 -1 -5 5.8 5.4
 -14 -1 5 -4.2 3.6
 14 1 -5 -3.9 8.1
 14 1 -5 -3.7 4.1
 14 1 -5 16.5 10.2
 -14 1 5 3 2.5
 -13 -1 5 0.2 3.7
 13 -1 -5 2.8 7.1
 13 -1 -5 20 6.3
 -13 1 5 0.3 2.4
 13 1 -5 -1.2 4.8
 13 1 -5 0.4 6.3
 13 1 -5 -6 3.9
 13 1 -5 -9.7 8.6
 12 -1 -5 10.1 4.3
 12 -1 -5 9.4 5.7
 -12 -1 5 17.7 4.8
 12 -1 -5 19.6 6
 12 1 -5 17.4 6
 12 1 -5 23.3 6.9
 -12 1 5 15.2 3.4
 12 1 -5 13.7 6.6
 12 1 -5 14.5 4.9
 -11 -1 5 13.7 5
 11 -1 -5 10.6 3.8
 11 -1 -5 16.3 5.4
 11 -1 -5 11.8 5
 11 1 -5 26.1 6.2
 11 1 -5 11.4 5
 11 1 -5 20.6 6.2
 -11 1 5 18.4 3.6
 11 1 -5 9.6 4.7
 10 -1 -5 6.3 5.8
 10 -1 -5 12.9 5.1
 10 -1 -5 10.8 3.3
 10 -1 -5 5.6 4.1
 -10 -1 5 10 4.3
 10 1 -5 4.8 4.2
 10 1 -5 4.1 4.3
 10 1 -5 13.8 5.1
 10 1 -5 9.1 4.1
 -10 1 5 10.9 2.8
 10 1 -5 0.3 3.7
 9 -1 -5 49.7 7.1
 9 -1 -5 67.59 10.3
 9 -1 -5 49.99 6.8
 9 -1 -5 63.29 6.6
 -9 -1 5 50.29 7
 -9 -1 5 74.79 8.8
 -9 1 5 66.09 5.3
 -9 1 5 65.29 7.8
 9 1 -5 51.89 7.7
 9 1 -5 76.89 9
 9 1 -5 51.29 6.5
 9 1 -5 37 6.5
 9 1 -5 59.39 9.1
 -8 -1 5 11.3 3.3
 8 -1 -5 7.2 3.5
 -8 -1 5 7 3
 8 -1 -5 14 5.9
 8 -1 -5 8.1 3.3
 8 1 -5 13.7 4.2
 8 1 -5 12 3.9
 8 1 -5 8.9 3.7
 8 1 -5 10 4.4
 -8 1 5 11.3 3.9
 8 1 -5 21.5 6.2
 -8 1 5 14.8 2.4
 -7 -1 5 2.9 2.6
 7 -1 -5 5.7 2.9
 7 -1 -5 9.6 4.9
 -7 -1 5 6.8 2.4
 -7 -1 5 5.5 3.2
 7 -1 -5 11.1 3.6
 7 1 -5 8.9 3.2
 -7 1 5 9.5 3.5
 -7 1 5 3.7 2.3
 -7 1 5 8 1.8
 7 1 -5 1.7 2.8
 7 1 -5 12.4 3.6
 7 1 -5 8.6 3.4
 6 -1 -5 176.08 7.1
 6 -1 -5 188.58 10.8
 -6 -1 5 181.88 11.2
 -6 -1 5 170.28 9.5
 6 -1 -5 172.28 12.1
 -6 -1 5 170.18 10.3
 6 -1 -5 179.98 11.5
 6 1 -5 182.58 9.6
 6 1 -5 175.18 11.5
 -6 1 5 175.98 11.3
 -6 1 5 184.48 5.9
 6 1 -5 180.78 7.5
 -6 1 5 183.48 10
 5 -1 -5 62.49 7.3
 -5 -1 5 43.8 6.2
 5 -1 -5 44.2 7
 -5 -1 5 36.4 4.9
 5 -1 -5 57.89 7.3
 -5 -1 5 61.79 6
 5 1 -5 57.09 7.5
 -5 1 5 55.49 6
 5 1 -5 52.69 5.7
 -4 -1 5 183.88 9.3
 4 -1 -5 183.88 10.3
 -4 -1 5 198.88 8.3
 4 -1 -5 190.18 11.7
 -4 -1 5 189.68 10.6
 4 -1 -5 208.18 9.7
 4 1 -5 195.38 10.4
 -4 1 5 203.68 9.5
 -4 1 5 197.68 10.8
 4 1 -5 195.18 7.9
 -4 1 5 197.48 11.7
 -3 -1 5 -1.2 2.5
 3 -1 -5 -1.9 2.2
 -3 -1 5 0.7 1.5
 3 -1 -5 -4.3 3.3
 3 -1 -5 0.5 1.8
 3 1 -5 -0.3 2
 -3 1 5 0.8 3.3
 -3 1 5 -0.1 2.2
 3 1 -5 1.2 1.6
 2 -1 -5 158.48 10.4
 2 -1 -5 178.38 9.6
 2 -1 -5 190.78 8.8
 2 -1 -5 141.19 10.3
 -2 1 5 166.08 10.2
 1 -1 -5 154.48 4.9
 1 -1 -5 143.89 8.5
 1 -1 -5 151.08 8.2
 1 -1 -5 156.98 10.4
 1 -1 -5 146.29 10.6
 1 1 -5 117.19 13.2
 -1 1 5 157.88 9.8
 -1 1 5 173.58 10.1
 -1 1 5 161.08 9.6
 0 -1 -5 12.7 6.1
 0 -1 -5 19.2 4.4
 0 -1 -5 10.5 2.8
 0 -1 -5 14.2 2.3
 0 -1 -5 12.1 3.8
 0 -1 5 19.8 3.3
 0 1 -5 19.7 3.8
 0 1 5 12.8 4.6
 0 1 -5 20 3.6
 0 1 5 17.5 4.2
 0 1 5 11.1 2.5
 0 1 5 15.7 4.9
 -1 -1 -5 4048.09 60.99
 -1 -1 -5 3906.81 66.79
 1 -1 5 4023.7 58.49
 1 -1 5 4225.38 60.39
 -1 -1 -5 4166.78 65.49
 1 1 5 4018.8 64.29
 -1 1 -5 4195.18 60.29
 1 1 5 4104.79 65.09
 1 1 5 4120.09 67.69
 -1 1 -5 4017.6 58.59
 1 1 5 4214.58 61.99
 2 -1 5 4979.8 72.39
 -2 -1 -5 4922.81 76.69
 -2 -1 -5 4867.11 84.79
 2 -1 5 5050.19 68.69
 2 -1 5 4919.61 71.89
 -2 -1 -5 4885.01 74.79
 -2 -1 -5 4812.52 73.69
 2 1 5 4874.81 74.39
 2 1 5 4910.31 76.89
 -2 1 -5 4850.71 71.99
 2 1 5 5014.9 79.99
 3 -1 5 6.1 2
 -3 -1 -5 5 2.5
 3 -1 5 5.5 2.6
 -3 -1 -5 4.1 2.5
 -3 -1 -5 7 3
 -3 1 -5 4.7 2.3
 3 1 5 12.3 5.5
 3 1 5 7.3 3.4
 3 1 5 6.1 2.6
 -3 1 -5 4.6 2.3
 3 1 5 7.9 2.9
 4 -1 5 520.85 12.9
 -4 -1 -5 527.65 15.8
 -4 -1 -5 512.45 15.7
 4 -1 5 511.45 15.4
 4 -1 5 531.55 15.7
 -4 -1 -5 509.45 16.1
 -4 1 -5 504.75 15.5
 -4 1 -5 543.55 14.1
 4 1 5 542.75 16.7
 -4 1 -5 507.25 11.9
 4 1 5 533.35 17
 4 1 5 509.85 16.3
 -5 -1 -5 111.59 8.4
 5 -1 5 108.89 8.5
 5 -1 5 103.39 6.4
 -5 -1 -5 95.09 7.8
 -5 -1 -5 108.39 8.2
 5 -1 5 97.99 7.3
 -5 -1 -5 99.19 8.9
 -5 1 -5 108.99 6.6
 5 1 5 102.89 8
 5 1 5 129.19 9.3
 -5 1 -5 105.99 8.1
 -5 1 -5 109.79 6.1
 5 1 5 93.59 8
 -6 -1 -5 27.4 4.6
 6 -1 5 40.5 5
 6 -1 5 27.4 4.4
 -6 -1 -5 16.4 3.6
 -6 -1 -5 18.2 3.6
 -6 -1 -5 31.1 4.9
 6 -1 5 25.3 3.7
 -6 1 -5 37.9 4.8
 -6 1 -5 38.8 4.6
 -6 1 -5 31.3 5.1
 6 1 5 20.6 4.3
 6 1 5 28.2 4.7
 6 1 5 30.7 5.7
 7 -1 5 34.7 5.5
 -7 -1 -5 32.8 7.3
 -7 -1 -5 23 4.3
 7 -1 5 46.1 5.4
 7 -1 5 33.2 4.5
 -7 -1 -5 28.5 4.9
 -7 1 -5 48.6 5.4
 -7 1 -5 42.6 5.5
 7 1 5 26.2 4.9
 -7 1 -5 39.8 6
 7 1 5 46.7 7
 8 -1 5 29.5 4.5
 -8 -1 -5 26.3 5
 8 -1 5 32.4 4.9
 -8 -1 -5 21.3 4.2
 8 -1 5 36.9 6
 -8 -1 -5 32.9 5.4
 8 1 5 29 5.5
 -8 1 -5 34.1 5.5
 -8 1 -5 47 5.8
 -8 1 -5 25.8 4
 8 1 5 26.9 5.3
 8 1 5 38.7 6.9
 9 -1 5 14.5 6.3
 9 -1 5 14.1 4.9
 9 -1 5 18.3 3.5
 -9 -1 -5 19.5 5.1
 9 -1 5 10.8 3.7
 9 1 5 17.1 5
 9 1 5 16.7 4.7
 -9 1 -5 18.2 3.5
 9 1 5 11.5 4.9
 -9 1 -5 16.9 4.4
 10 -1 5 22.6 4.2
 10 -1 5 21.6 4.9
 -10 -1 -5 39.2 6.6
 10 -1 5 19.9 5.7
 10 -1 5 21.9 5.4
 -10 1 -5 30.3 4.9
 -10 1 -5 20.7 4.1
 10 1 5 31.7 7.3
 10 1 5 25.4 6
 -11 -1 -5 -1.6 3.5
 11 -1 5 -2 3.4
 11 -1 5 -0.2 3.3
 11 -1 5 -1.4 4.2
 -11 1 -5 5.7 3
 11 1 5 -2.2 3.7
 11 1 5 -6 3.8
 12 -1 5 -1.1 2.9
 -12 -1 -5 2.2 3.5
 12 -1 5 -2.8 7.6
 -12 1 -5 4.3 2.8
 12 1 5 6.3 4.9
 12 1 5 3.2 4.7
 13 -1 5 1.2 3.6
 -13 -1 -5 -3.4 3.8
 13 -1 5 -4.4 4.5
 -13 1 -5 -3.9 2.7
 13 1 5 8.2 6.2
 13 1 5 -8.9 4.6
 14 -1 5 3.5 5.3
 14 -1 5 1.5 4.5
 -14 -1 -5 -3.2 3.5
 -14 1 -5 -1.3 3.1
 14 1 5 1.9 6.3
 15 -1 5 -3.1 5.7
 -15 -1 -5 -0.2 4.2
 -15 1 -5 2.8 4.1
 15 1 5 20.7 8.2
 15 1 5 -2.3 4.8
 16 -1 5 -3 6.4
 -16 -1 -5 -2.9 4.7
 16 1 5 -3.3 6.1
 16 1 5 -8.9 6.4
 -16 1 -5 -2.1 2.9
 -16 -2 5 -12.8 4.9
 15 -2 -5 9.4 6.6
 -15 -2 5 -7.1 5.3
 15 -2 -5 -4.2 6.3
 15 2 -5 4 7.1
 15 2 -5 0.9 5.3
 -14 -2 5 -3.4 4.7
 14 -2 -5 7.6 5.7
 14 -2 -5 -5.7 5
 14 2 -5 -2.9 5.7
 14 2 -5 -1.5 4.9
 -13 -2 5 2.1 4.5
 13 -2 -5 -2 5.5
 13 -2 -5 0.4 6.2
 -13 2 5 -0.6 2.1
 13 2 -5 1.5 4.3
 13 2 -5 4.7 7.5
 -12 -2 5 -8.3 3.6
 12 -2 -5 3.2 5.3
 12 -2 -5 5 4.8
 12 2 -5 -2.7 5.3
 12 2 -5 3.4 3.8
 -11 -2 5 2.8 4.4
 11 -2 -5 6.5 4.6
 11 -2 -5 -5.9 4.4
 11 2 -5 6.4 5.6
 11 2 -5 -3.5 3.3
 10 -2 -5 -0.7 3.5
 10 -2 -5 8.6 5
 -10 -2 5 0.6 3.9
 -10 -2 5 8.6 4.7
 10 2 -5 5.2 3.5
 10 2 -5 4.7 4.2
 9 -2 -5 7 4.8
 -9 -2 5 2.9 3.2
 -9 -2 5 8.9 4.6
 9 -2 -5 6.6 3.7
 9 2 -5 7 5.2
 9 2 -5 6.2 3.8
 -9 2 5 3.4 2.8
 8 -2 -5 -3.9 2.6
 8 -2 -5 1.7 3.4
 8 -2 -5 -9.1 5.2
 -8 -2 5 0.3 3.4
 8 2 -5 -2.4 3.3
 -8 2 5 -2.1 1.9
 8 2 -5 2.4 2.6
 -7 -2 5 81.99 9.5
 7 -2 -5 95.99 11.2
 -7 -2 5 73.39 7.2
 7 -2 -5 85.99 10.1
 7 -2 -5 76.99 11.2
 -7 -2 5 73.09 9.9
 -7 2 5 71.99 7.9
 7 2 -5 80.09 7.7
 -7 2 5 78.29 9.6
 7 2 -5 79.69 10.4
 -6 -2 5 10.6 4.3
 6 -2 -5 12.1 3.6
 6 -2 -5 5.6 3.2
 -6 -2 5 7.6 2.8
 6 -2 -5 25.5 10.2
 -6 -2 5 5.2 2.8
 -6 2 5 6.6 2.8
 6 2 -5 11.9 3.2
 -6 2 5 6.6 5.2
 6 2 -5 9.4 5.1
 5 -2 -5 39.5 9
 -5 -2 5 25.8 5.8
 5 -2 -5 33.6 8.2
 -5 -2 5 25.6 4.3
 5 -2 -5 25.7 3.8
 5 -2 -5 14 3.5
 -5 -2 5 19.1 3.7
 -5 2 5 20.5 3.8
 -5 2 5 18.9 4.4
 5 2 -5 31.1 6.9
 5 2 -5 25.2 6
 5 2 -5 23.7 3.4
 -5 2 5 19.6 6.8
 -4 -2 5 12.6 3.2
 4 -2 -5 10.7 3.2
 4 -2 -5 15.3 3.8
 4 -2 -5 21.4 6.8
 4 -2 -5 16.7 4.7
 -4 -2 5 7.7 3.5
 -4 2 5 12.9 3.1
 -4 2 5 16.7 4
 4 2 -5 15.8 2.8
 4 2 -5 29.5 6.8
 -4 2 5 19.6 6.8
 4 2 -5 15.9 5.1
 -3 -2 5 3.2 2.2
 3 -2 -5 3.2 2.7
 3 -2 -5 10.3 5.8
 3 -2 -5 6.8 2.6
 -3 -2 5 4.4 3.3
 3 -2 -5 7 3.1
 3 -2 -5 4.3 5.2
 -3 -2 5 6.8 2.9
 3 2 -5 9.1 4.2
 3 2 -5 5.4 2.4
 3 2 -5 6.7 4.6
 -3 2 5 2.9 2.2
 -3 2 5 2.2 4.7
 2 -2 -5 181.38 11.3
 -2 -2 5 167.28 9.8
 2 -2 -5 178.58 6.9
 -2 -2 5 165.78 8.3
 2 -2 -5 177.48 12.4
 2 -2 -5 166.68 11.8
 2 -2 -5 184.38 10.4
 2 -2 -5 187.08 10.5
 -2 -2 5 172.48 9
 2 2 -5 169.58 11.1
 -2 2 5 179.18 11.9
 -2 2 5 170.88 9.9
 -2 2 5 174.58 12.6
 2 2 -5 163.28 10.1
 1 -2 -5 111.59 10.1
 -1 -2 5 119.49 7
 1 -2 -5 129.99 10.3
 1 -2 -5 124.29 9.1
 1 -2 -5 124.79 9.2
 1 -2 -5 124.19 6.7
 -1 -2 5 114.29 8.6
 -1 -2 5 124.59 8.3
 -1 -2 5 127.49 8.4
 1 2 -5 114.09 8.5
 -1 2 5 122.79 10.4
 -1 2 5 119.49 8.8
 -1 2 5 128.19 10.6
 1 2 -5 123.69 9.3
 0 -2 5 -2.3 2.6
 0 -2 -5 -0.7 2
 0 -2 5 0.4 1.6
 0 -2 -5 0 4
 0 -2 5 -1.1 4.9
 0 -2 -5 2.5 3.7
 0 -2 5 -1.7 3.2
 0 -2 -5 -0.3 2.1
 0 -2 -5 -0.2 3.2
 0 2 -5 0.3 3.5
 0 2 -5 -0.8 2.8
 0 2 5 0.4 2.3
 0 2 5 4.9 4.6
 0 2 5 -2.3 2.5
 0 2 5 2 4.9
 -1 -2 -5 168.08 12.3
 -1 -2 -5 174.98 9.2
 -1 -2 -5 188.08 11.2
 1 -2 5 176.88 10.1
 -1 -2 -5 186.48 11.2
 1 -2 5 193.08 11.3
 1 2 5 191.88 12.1
 1 2 5 201.38 9.8
 -1 2 -5 187.48 7.5
 1 2 5 187.88 12.7
 1 2 5 178.88 11.2
 -1 2 -5 181.88 9.8
 -1 2 -5 179.38 9.5
 -2 -2 -5 94.09 7.9
 2 -2 5 104.59 9.3
 -2 -2 -5 93.99 9
 -2 -2 -5 96.19 8.1
 2 -2 5 104.39 6.7
 -2 -2 -5 92.09 7.8
 -2 -2 -5 99.19 10.3
 2 -2 5 101.49 6.9
 -2 2 -5 101.39 6.7
 2 2 5 111.69 9.7
 2 2 5 102.69 8.9
 -2 2 -5 102.99 7.3
 2 2 5 112.29 10.5
 2 2 5 100.39 7.7
 3 -2 5 5.4 4.1
 -3 -2 -5 4.3 2.8
 3 -2 5 1.6 3.4
 3 -2 5 3.4 2.5
 -3 -2 -5 7.4 4.3
 -3 -2 -5 7.7 3
 -3 -2 -5 5.9 4
 3 -2 5 5.9 2.5
 3 -2 5 1.3 2.3
 3 2 5 10.8 4.4
 3 2 5 5 4.9
 3 2 5 4.6 2.7
 -3 2 -5 3.6 2.2
 -3 2 -5 2 2.1
 3 2 5 2.8 4
 4 -2 5 14.1 3.4
 4 -2 5 10.4 2.8
 4 -2 5 8.4 2.5
 -4 -2 -5 8 3.7
 -4 -2 -5 10.9 3.5
 -4 -2 -5 13.1 3.8
 4 -2 5 11.1 4.9
 4 2 5 9.8 4.2
 4 2 5 11.8 3.9
 4 2 5 10.6 6.5
 -4 2 -5 10.8 3.2
 4 2 5 14.7 5
 5 -2 5 14.3 6.1
 -5 -2 -5 12.5 5.3
 -5 -2 -5 6.8 2.9
 -5 -2 -5 4.9 4.1
 5 -2 5 7 2.3
 5 -2 5 13.2 3.2
 5 -2 5 7.1 2.7
 -5 2 -5 7.6 2.7
 5 2 5 19.7 9.4
 5 2 5 8 3.6
 5 2 5 12 4.5
 5 2 5 12.2 5
 5 2 5 7.4 3.3
 -6 -2 -5 59.49 8.4
 -6 -2 -5 70.79 8.6
 6 -2 5 83.39 9
 6 -2 5 60.19 5
 6 -2 5 77.19 6.1
 -6 -2 -5 78.49 8.4
 -6 -2 -5 76.09 8.1
 6 -2 5 65.79 9.2
 6 2 5 67.49 8.2
 6 2 5 77.69 12.3
 6 2 5 63.69 10.1
 -6 2 -5 92.39 8.7
 6 2 5 85.69 9.3
 7 -2 5 117.29 8.3
 7 -2 5 95.49 10.8
 -7 -2 -5 84.29 9.9
 7 -2 5 98.99 9.8
 7 -2 5 102.79 7.1
 -7 -2 -5 74.99 13.4
 -7 -2 -5 115.69 10.3
 -7 2 -5 98.99 9.5
 7 2 5 92.29 11.1
 7 2 5 90.79 10.5
 -7 2 -5 88.29 6.7
 7 2 5 105.89 10.1
 7 2 5 85.19 9.9
 -7 2 -5 102.19 7.6
 8 -2 5 -1.3 1.9
 -8 -2 -5 1.8 3.4
 8 -2 5 3.6 2.7
 8 -2 5 1.5 3.3
 8 -2 5 -1.7 1.9
 -8 -2 -5 1.6 3.5
 8 2 5 3.5 4.4
 8 2 5 -3.3 5
 -8 2 -5 2.2 2.3
 -8 2 -5 2.3 2
 8 2 5 5.5 3.7
 9 -2 5 9.3 3.8
 9 -2 5 6.7 2.8
 -9 -2 -5 10.6 4.7
 9 -2 5 9.1 4.9
 9 2 5 9.8 7.1
 9 2 5 13.3 5.8
 -9 2 -5 8.8 2.8
 9 2 5 10.8 4.5
 -9 2 -5 6.4 2.4
 10 -2 5 7.2 4
 10 -2 5 5.7 4.7
 10 -2 5 5.7 3.4
 -10 -2 -5 11 5.4
 10 2 5 13.6 4.7
 -10 2 -5 16 4
 10 2 5 15.9 6.4
 -11 -2 -5 18.2 5.6
 11 -2 5 8.5 4.4
 11 -2 5 13 5
 11 -2 5 21.6 5.4
 11 2 5 18.5 5.8
 11 2 5 26 8.1
 -11 2 -5 14 3.9
 -11 2 -5 12 3.7
 -12 -2 -5 2.2 4.9
 12 -2 5 -6.6 3.9
 12 -2 5 -0.3 4.8
 12 -2 5 -0.8 3.8
 -12 2 -5 1 2.3
 12 2 5 0.1 4.2
 12 2 5 7.4 5.8
 13 -2 5 13.3 6.7
 -13 -2 -5 -2.5 4.1
 -13 2 -5 -2.3 2.6
 13 2 5 -1.8 6.4
 13 2 5 4.8 5.1
 -14 -2 -5 -5.4 4.7
 14 -2 5 -3.8 5.1
 -14 2 -5 -3.5 3
 14 2 5 0.2 5.8
 14 2 5 -5.4 10.2
 -15 -2 -5 -4.8 5.2
 15 -2 5 -1.3 5.8
 15 2 5 -4.3 5.8
 -15 2 -5 6 3.8
 15 2 5 8.5 7
 -15 -3 5 14.9 13.8
 15 3 -5 0 5.3
 14 -3 -5 7.2 6.1
 -14 -3 5 -7 5.5
 14 -3 -5 2.2 6.4
 14 3 -5 1.1 9.5
 14 3 -5 10.5 5.3
 14 3 -5 -13.1 6.7
 13 -3 -5 -2.9 5.5
 -13 -3 5 3 5.5
 13 -3 -5 0.9 5.6
 13 3 -5 -3.8 3.9
 13 3 -5 2.4 7.8
 13 3 -5 -4.3 5.5
 12 -3 -5 -4 4.1
 -12 -3 5 -5.8 4.7
 12 -3 -5 -4.1 5.4
 12 3 -5 -3.1 4.4
 12 3 -5 3.7 4.4
 12 3 -5 -3.9 6.2
 11 -3 -5 -2.4 4
 -11 -3 5 -1.7 4.5
 11 -3 -5 -1.3 6.6
 11 3 -5 -1 3.4
 11 3 -5 4.8 7.2
 11 3 -5 6.1 9.3
 10 -3 -5 -8.4 4.8
 -10 -3 5 1.9 4.4
 -10 -3 5 -0.5 4.1
 10 -3 -5 6 4.6
 10 -3 -5 -1.5 3.8
 10 3 -5 -1 2.9
 10 3 -5 8.5 7.3
 10 3 -5 3.6 7.9
 9 -3 -5 -0.5 3.9
 -9 -3 5 -0.5 3.5
 -9 -3 5 1.8 4.5
 9 -3 -5 -6.7 3.7
 9 -3 -5 6 4.3
 9 3 -5 4.6 6.7
 9 3 -5 -4.4 2.8
 9 3 -5 1.8 5.4
 8 -3 -5 24.7 5.3
 8 -3 -5 21.3 5.9
 8 -3 -5 31 6.7
 -8 -3 5 22.7 5.8
 -8 -3 5 18.4 4.5
 8 3 -5 22.8 8.4
 8 3 -5 35.1 9
 8 3 -5 27.5 5.1
 -8 3 5 22.1 4.8
 -7 -3 5 -4.3 3.4
 7 -3 -5 0 3.2
 7 -3 -5 -1 3.6
 -7 -3 5 1.1 2.8
 7 -3 -5 1.2 3.8
 7 3 -5 -0.3 2.4
 7 3 -5 8.9 5.9
 -7 3 5 1.2 3
 7 3 -5 -1.2 5.4
 6 -3 -5 2.8 4.7
 6 -3 -5 -5.8 2.9
 -6 -3 5 1.8 3.1
 -6 -3 5 6.6 4.8
 6 -3 -5 -0.4 3.1
 -6 -3 5 0.9 2.1
 6 3 -5 -2.8 3.8
 6 3 -5 -0.2 4.5
 -6 3 5 1.6 2.7
 5 -3 -5 9.1 4.5
 5 -3 -5 3.2 3.5
 5 -3 -5 9.4 3.3
 -5 -3 5 7.5 3.1
 5 -3 -5 4.7 3.3
 -5 -3 5 2.3 3.6
 5 3 -5 7.6 3.3
 5 3 -5 3.5 4.7
 5 3 -5 13.2 6.6
 -5 3 5 11.2 3.3
 -5 3 5 13.4 6.9
 -4 -3 5 27.7 5.8
 4 -3 -5 43.4 9.7
 4 -3 -5 38.3 7.1
 4 -3 -5 35.3 5.5
 4 -3 -5 38.6 8.9
 4 -3 -5 25.4 5.1
 -4 -3 5 21.8 4.3
 4 -3 -5 42.1 5
 4 3 -5 40.1 5.4
 4 3 -5 39.5 7.8
 4 3 -5 61.59 11.3
 -4 3 5 39.5 5.6
 -4 3 5 49.7 9.9
 -3 -3 5 25.3 5.7
 -3 -3 5 16.9 5.1
 -3 -3 5 20.3 3.8
 -3 -3 5 10.7 4.4
 3 -3 -5 16.4 4.4
 3 -3 -5 10.3 3.9
 3 -3 -5 39.6 10.1
 3 -3 -5 28.9 6.2
 3 -3 -5 22.7 3.7
 3 -3 -5 11.4 6.9
 3 3 -5 24.9 6.9
 3 3 -5 21.8 6.2
 -3 3 5 19.3 7.2
 3 3 -5 21.5 4.9
 -2 -3 5 18.6 3.4
 -2 -3 5 13.7 4.7
 2 -3 -5 27 8.3
 -2 -3 5 18.7 6.3
 2 -3 -5 30.8 8.5
 2 -3 -5 19.6 4.3
 2 -3 -5 20.1 3.9
 2 -3 -5 19.3 6
 -2 -3 5 26.1 6.4
 2 -3 -5 18.3 4.6
 -2 -3 5 28.7 7.5
 2 3 -5 29.8 7.4
 2 3 -5 26.4 7.7
 -2 3 5 23.7 7.4
 -2 3 5 30.7 8.5
 1 -3 -5 380.56 19.8
 -1 -3 5 371.66 14.1
 -1 -3 5 393.86 18.5
 -1 -3 5 426.26 17.6
 -1 -3 5 389.66 17.2
 1 -3 -5 438.96 19.3
 1 -3 -5 414.06 18.2
 1 -3 -5 441.96 23.7
 1 -3 -5 390.66 14.5
 1 -3 -5 372.86 18.6
 1 3 -5 391.16 18.6
 -1 3 5 442.86 25.1
 -1 3 5 385.36 24.5
 1 3 -5 365.36 17.6
 0 -3 -5 3.2 2.6
 0 -3 5 2.6 5.5
 0 -3 -5 3.2 3.8
 0 -3 -5 0.7 2.7
 0 -3 5 -2.6 3.3
 0 -3 -5 2.1 4.5
 0 -3 -5 1.1 6.3
 0 -3 5 4.6 4.9
 0 3 -5 -0.6 3.2
 0 3 5 -4.9 2.9
 0 3 -5 -0.2 4.1
 0 3 5 -1.1 4.1
 -1 -3 -5 43 11.7
 -1 -3 -5 22.2 4.7
 1 -3 5 29.5 7.8
 -1 -3 -5 14.4 5.2
 -1 -3 -5 24.4 7.3
 1 -3 5 39.3 8.3
 1 -3 5 20.9 3.5
 1 -3 5 24.3 5.8
 1 3 5 27.8 10.1
 -1 3 -5 29.7 6
 1 3 5 23.5 6.1
 -1 3 -5 22.9 6.4
 1 3 5 32.4 7.5
 -2 -3 -5 -0.1 4.5
 2 -3 5 14.8 6.4
 -2 -3 -5 11.3 8.1
 2 -3 5 5.9 3
 2 -3 5 2.2 4.7
 2 -3 5 2.9 2.5
 -2 -3 -5 3.4 4.5
 -2 -3 -5 5.8 3.2
 -2 3 -5 2.7 3.4
 2 3 5 0.6 4.5
 2 3 5 -1.2 4.2
 2 3 5 1.7 2.9
 2 3 5 2.7 3.7
 -3 -3 -5 24.9 5.6
 3 -3 5 35.8 5.6
 3 -3 5 46.6 8.8
 3 -3 5 32.8 4.5
 -3 -3 -5 21.1 4.4
 3 -3 5 40 9.9
 -3 -3 -5 32 7.7
 -3 -3 -5 41.5 10.6
 3 3 5 19.3 4.7
 3 3 5 34.9 7.9
 3 3 5 42.5 9.5
 3 3 5 24.5 6.7
 -3 3 -5 33.3 5.4
 -3 3 -5 35.4 5.1
 4 -3 5 0 2.9
 4 -3 5 -7 4.2
 4 -3 5 1.4 2.6
 -4 -3 -5 5.1 3.6
 4 -3 5 3.6 4.4
 -4 -3 -5 2 3.1
 4 -3 5 2.8 2.3
 4 3 5 -1.9 4
 -4 3 -5 2.2 2.7
 4 3 5 -3.2 2.8
 4 3 5 0.8 5
 4 3 5 5.2 4.3
 -5 -3 -5 32 6
 5 -3 5 47.8 6.4
 5 -3 5 45.5 9.8
 5 -3 5 44.5 5.2
 5 -3 5 69.59 9.3
 -5 -3 -5 40 5.6
 -5 -3 -5 51.39 11.1
 5 -3 5 68.19 9.1
 5 3 5 72.09 14.6
 5 3 5 55.09 9.1
 -5 3 -5 38.2 6.2
 5 3 5 33.3 6.4
 5 3 5 41.7 8.3
 6 -3 5 -1.6 2.8
 6 -3 5 -5 3
 6 -3 5 -2.9 1.7
 6 -3 5 12 5.1
 -6 -3 -5 3.8 3.9
 6 3 5 5.2 4.8
 -6 3 -5 -3.7 3.4
 6 3 5 0.3 3.6
 6 3 5 2.5 7.4
 7 -3 5 49 5.7
 7 -3 5 51.59 11.5
 -7 -3 -5 38.5 6.4
 -7 -3 -5 32.1 6.3
 7 -3 5 42.2 5.5
 7 -3 5 54.19 7.6
 7 3 5 54.59 12.4
 7 3 5 40 9.3
 7 3 5 52.39 8.9
 -7 3 -5 36.9 7.6
 8 -3 5 10.1 5
 8 -3 5 8.6 3.3
 8 -3 5 10.4 3.4
 -8 -3 -5 10.4 5
 8 3 5 15.5 7.8
 8 3 5 9.5 6.6
 8 3 5 -1.6 4.4
 9 -3 5 -1.5 4.5
 -9 -3 -5 2.7 4.3
 9 -3 5 -5.5 2.3
 9 3 5 4 6.8
 9 3 5 1.1 4.7
 9 3 5 4.1 5.4
 -9 3 -5 -2.1 2.4
 10 -3 5 -3.5 4.5
 -10 -3 -5 5.7 5.8
 -10 3 -5 -1.5 2.6
 10 3 5 6.3 4.5
 10 3 5 4.2 4.8
 10 3 5 4.8 5.7
 11 -3 5 2.7 5.2
 -11 -3 -5 5.9 5.6
 11 -3 5 -5.9 3.4
 11 3 5 3.4 5.5
 11 3 5 1.7 6
 -11 3 -5 -7.2 3.6
 11 3 5 6.3 4.9
 11 3 5 9.8 8.1
 12 -3 5 -7.9 4.6
 12 -3 5 -0.9 3.9
 -12 -3 -5 -0.6 5.6
 12 3 5 -2.4 4.1
 12 3 5 3.6 6
 12 3 5 -10.4 7.6
 12 3 5 -1.2 5.4
 13 -3 5 4 5.4
 13 -3 5 8 5.9
 -13 -3 -5 -2.7 5.7
 13 3 5 1.5 4.3
 13 3 5 3.9 5.1
 13 3 5 -3.1 8.8
 -14 -3 -5 -9.1 5.6
 14 -3 5 -10.4 6
 14 3 5 7.9 7.6
 14 3 5 2.7 8
 14 3 5 -0.2 9.5
 14 3 5 0.8 5.1
 13 -4 -5 -7.4 5.8
 -13 -4 5 2.2 8.9
 13 -4 -5 -17.3 9.3
 13 4 -5 -3.7 8.1
 13 4 -5 -0.5 9
 -12 -4 5 3.4 5.9
 12 4 -5 13.4 9.9
 12 4 -5 -0.7 8.1
 11 -4 -5 -0.6 6.5
 -11 -4 5 6.4 6.9
 11 -4 -5 3 4
 11 4 -5 14.1 8.4
 11 4 -5 2.9 7.8
 -10 -4 5 -16.4 6.4
 10 -4 -5 -1.1 5.3
 10 -4 -5 3.7 5.2
 -10 -4 5 2.5 6.1
 10 4 -5 8.9 7.2
 10 4 -5 2.1 5.3
 -9 -4 5 -5 3.6
 9 -4 -5 1.9 5.3
 9 -4 -5 -6.3 4.4
 -9 -4 5 -6.2 4.9
 9 4 -5 -5.3 5.9
 9 4 -5 1.9 4.6
 -8 -4 5 -2.1 3.6
 8 -4 -5 2.5 4.9
 8 -4 -5 2.4 4.7
 -8 -4 5 0.3 4.9
 8 4 -5 0.1 5.9
 8 4 -5 18.7 9
 7 -4 -5 5.3 4.6
 7 -4 -5 4.1 5.2
 -7 -4 5 6.5 5.7
 7 4 -5 -3.6 4.1
 7 4 -5 -1.7 7.2
 -7 4 5 4 4.6
 -6 -4 5 -0.7 4.6
 6 -4 -5 1.6 4.1
 6 -4 -5 -6.9 4.6
 6 4 -5 2 4
 6 4 -5 5.4 5.8
 5 -4 -5 4.3 2.1
 5 -4 -5 4.4 3.9
 -5 -4 5 0 4.8
 5 -4 -5 -1.6 3.4
 5 -4 -5 -2.5 2.5
 -5 4 5 0.8 5.6
 5 4 -5 -3 3.3
 5 4 -5 5.4 6.8
 -4 -4 5 1.5 3.2
 -4 -4 5 8.1 5.2
 4 -4 -5 0.7 3.6
 4 -4 -5 -2.8 2.7
 -4 -4 5 -5.1 4.9
 4 -4 -5 7.3 5.1
 -4 4 5 -5.8 5.9
 4 4 -5 -0.7 4.9
 4 4 -5 0.8 5.5
 -3 -4 5 1.9 4.1
 3 -4 -5 6.9 3.5
 -3 -4 5 5 3.3
 3 -4 -5 -3 4.2
 3 -4 -5 -2.5 3.1
 -3 -4 5 3.2 5.3
 3 4 -5 3.4 4.8
 -3 4 5 4.4 6.6
 2 -4 -5 6.9 6
 -2 -4 5 1.4 3.6
 -2 -4 5 -4.8 11
 2 -4 -5 2.9 3.3
 -2 -4 5 -0.5 2.8
 -2 -4 5 6.2 4.7
 2 -4 -5 -0.1 3.6
 -2 4 5 -2.7 5
 -2 4 5 -4.2 5.4
 2 4 -5 3.1 4.5
 2 4 -5 -1.3 4.4
 -1 -4 5 4.5 4.4
 -1 -4 5 16.9 7.2
 1 -4 -5 8.3 5.1
 -1 -4 5 9.7 3.2
 1 -4 -5 7.5 3.9
 1 -4 -5 12.7 6.2
 1 4 -5 17.5 6.2
 -1 4 5 7.6 6.3
 -1 4 5 -0.5 3.8
 1 4 -5 13.5 6.9
 -1 4 5 9.2 6.4
 0 -4 5 -3.1 3.6
 0 -4 5 -3.2 3.2
 0 -4 -5 5.3 6.5
 0 -4 -5 4.8 3.6
 0 -4 5 -7.4 8.8
 0 -4 -5 -5.5 5.2
 0 -4 -5 0.1 4.8
 0 4 -5 -0.2 4.2
 0 4 5 4.1 3.9
 0 4 5 0.4 5
 0 4 5 -7.5 4.5
 0 4 -5 -5.2 4.7
 1 -4 5 18.8 4.4
 -1 -4 -5 25.1 8.9
 -1 -4 -5 22.6 5.3
 -1 -4 -5 19.4 8
 1 -4 5 10.5 5.1
 1 4 5 21.1 7
 1 4 5 17.7 6.6
 -1 4 -5 16.2 6.2
 -1 4 -5 17.7 7.1
 1 4 5 28.4 8.7
 -2 -4 -5 -2.4 2.9
 2 -4 5 2.5 7.9
 -2 -4 -5 -3.3 6.1
 -2 -4 -5 -0.4 3.1
 2 -4 5 -0.9 3.4
 2 -4 5 3 10.4
 2 -4 5 -5.7 3
 2 4 5 -3.1 5.1
 2 4 5 2.9 5
 2 4 5 -4.5 3.9
 -2 4 -5 1.4 4.2
 -3 -4 -5 45.1 7.3
 3 -4 5 66.59 8.8
 3 -4 5 52.19 12.5
 3 -4 5 52.59 11.3
 -3 -4 -5 39.4 10.2
 -3 -4 -5 34.2 6.8
 -3 4 -5 49.1 8.9
 3 4 5 44.7 12.7
 3 4 5 64.29 11.8
 3 4 5 68.59 10.6
 -4 -4 -5 174.98 14.7
 -4 -4 -5 147.39 11.8
 4 -4 5 220.58 19.7
 4 -4 5 163.58 12.2
 4 -4 5 196.18 13.9
 4 4 5 160.18 14.7
 4 4 5 150.28 15.7
 4 4 5 161.68 17.6
 -5 -4 -5 27.9 5.5
 5 -4 5 41.8 7.6
 -5 -4 -5 31.4 7
 5 -4 5 48.5 7.4
 5 4 5 42.1 10.2
 5 4 5 52.39 14
 5 4 5 47.7 10.5
 6 -4 5 6.9 2.9
 6 -4 5 2.2 4.4
 -6 -4 -5 3.1 4.4
 6 -4 5 5.7 4.1
 6 4 5 0.6 6.8
 6 4 5 4.7 5.7
 6 4 5 -2.5 4.6
 -7 -4 -5 -0.9 4.4
 7 -4 5 -6.1 4.2
 7 -4 5 4.2 3.8
 7 4 5 -9.7 4.8
 7 4 5 2.4 5.4
 7 4 5 6.1 6.7
 8 -4 5 8.1 4.3
 8 -4 5 2.6 4.8
 -8 -4 -5 -0.2 5.2
 8 4 5 -8.1 5.2
 8 4 5 1 4.8
 -9 -4 -5 2.2 5.3
 9 -4 5 -1.9 5.4
 9 4 5 2.9 9.7
 9 4 5 4.1 5.7
 9 4 5 1.5 5.3
 -10 -4 -5 -2 5.2
 10 -4 5 -3.5 5.2
 10 4 5 4.5 7.2
 10 4 5 10.7 5.7
 10 4 5 6.6 5.9
 11 -4 5 5.4 5.7
 -11 -4 -5 4.7 5.2
 11 4 5 0.6 8
 11 4 5 0.5 6
 11 4 5 -0.4 5.7
 12 -4 5 -4.3 5.7
 -12 -4 -5 -11.6 5.8
 12 4 5 -11.5 7.3
 12 4 5 0 6.9
 12 4 5 4.6 6.6
 13 -4 5 40.6 10.8
 13 4 5 14.7 10.8
 13 4 5 17.7 9.6
 13 4 5 -2.1 7
 11 -5 -5 -8.5 8.7
 -11 -5 5 -10 7.1
 11 5 -5 -10.7 7.5
 11 5 -5 16.5 7.9
 -10 -5 5 5.5 8.8
 10 -5 -5 0.3 7.2
 10 5 -5 3 9.3
 10 5 -5 12.2 9.4
 9 -5 -5 -9.2 5.1
 9 -5 -5 18.5 7.1
 -9 -5 5 0.4 6.9
 9 5 -5 4.8 7.5
 9 5 -5 2.4 6
 8 -5 -5 -7.9 5.5
 -8 -5 5 -1.9 5.9
 8 -5 -5 -0.6 6.6
 8 5 -5 1.5 7.1
 8 5 -5 6.4 6.8
 7 -5 -5 2.8 5.9
 -7 -5 5 3.7 6.6
 7 -5 -5 3.2 6.2
 7 5 -5 8.3 7.5
 7 5 -5 4.7 8.5
 6 -5 -5 -6.7 5.1
 6 -5 -5 -4.8 5.9
 -6 -5 5 -2 5
 6 5 -5 -0.5 7.4
 6 5 -5 6.7 7.6
 5 -5 -5 4.6 5.5
 5 -5 -5 5.7 3.6
 5 -5 -5 -5.8 4.7
 -5 -5 5 -8.8 5.3
 5 -5 -5 5.3 2.8
 5 5 -5 -1.4 5.8
 5 5 -5 -4.9 5.7
 4 -5 -5 4.5 5.5
 -4 -5 5 4.2 6.3
 4 -5 -5 6.8 4
 4 -5 -5 -15.5 7.2
 -4 5 5 2.2 7.6
 4 5 -5 2.7 5.8
 4 5 -5 2.3 6.5
 3 -5 -5 -2.2 3.5
 -3 -5 5 0.5 5.4
 3 -5 -5 -7.9 4.5
 3 -5 -5 -6.4 7.1
 -3 -5 5 -4.7 6.9
 3 5 -5 -1.7 6.2
 3 5 -5 6.1 10.3
 -3 5 5 5.2 7.8
 2 -5 -5 11.5 6
 -2 -5 5 30.3 5.8
 -2 -5 5 37.8 10.7
 -2 -5 5 37.7 9.4
 2 -5 -5 6 9
 2 -5 -5 18.7 5.7
 -2 5 5 40.6 11.2
 2 5 -5 34.4 9.8
 2 5 -5 21.4 8.2
 -2 5 5 29.4 11.4
 1 -5 -5 5.2 4.4
 1 -5 -5 2.7 5.6
 -1 -5 5 5.3 4
 1 -5 -5 1.1 9
 -1 -5 5 -1.4 4.3
 1 5 -5 11.4 7
 -1 5 5 7.3 7
 -1 5 5 5.4 6.9
 1 5 -5 17.9 7.6
 -1 5 5 -1.9 4.9
 0 -5 5 8.1 8.8
 0 -5 5 5.2 5.4
 0 -5 -5 12.6 5.4
 0 -5 -5 0.3 9.8
 0 -5 -5 14.2 6.1
 0 -5 5 1.7 3.5
 0 5 5 11.8 7.5
 0 5 5 13.8 7.9
 0 5 5 11.3 8
 0 5 -5 14.9 6.4
 0 5 -5 10.7 6.6
 1 -5 5 14 7.6
 -1 -5 -5 14.8 7.4
 1 -5 5 10.4 6
 -1 -5 -5 18.9 10.9
 -1 -5 -5 7.1 5.6
 1 5 5 17.3 8.5
 1 5 5 13.9 8.4
 -1 5 -5 9.4 6.5
 1 5 5 7.3 8
 -2 -5 -5 4 5.1
 2 -5 5 5 4.6
 -2 -5 -5 8.2 9.9
 2 -5 5 -0.8 3.9
 2 5 5 9.7 6.9
 2 5 5 11.2 8.3
 2 5 5 17.7 11
 -2 5 -5 2.4 4.4
 3 -5 5 11.7 5.2
 -3 -5 -5 7.4 5.3
 3 -5 5 13.6 6.1
 3 5 5 14.9 8
 3 5 5 23.1 9.2
 3 5 5 17.3 9.1
 -3 5 -5 11.1 5.5
 -4 -5 -5 -2.3 4.9
 4 -5 5 5 4.5
 4 -5 5 1.8 4.4
 4 5 5 -0.4 8.5
 4 5 5 7.7 6.7
 4 5 5 8.7 6.8
 -5 -5 -5 4 4.7
 5 -5 5 -1.7 4.8
 5 5 5 9.3 8.6
 5 5 5 2.7 6.5
 5 5 5 7.1 7.9
 -6 -5 -5 -0.3 5.1
 6 5 5 12.7 8.4
 6 5 5 28.2 11
 6 5 5 9.2 8.8
 -7 -5 -5 1.1 5.5
 7 -5 5 -5.3 5
 7 5 5 -6.2 6.6
 7 5 5 -4.8 7.7
 7 5 5 0.2 6.6
 -8 -5 -5 -10 4.7
 8 5 5 4.6 7.1
 8 5 5 0.4 8.6
 8 5 5 7.1 6.4
 -9 -5 -5 -2.3 6.1
 9 -5 5 -2.5 5.6
 9 5 5 4.9 7.4
 9 5 5 12.9 8.2
 9 5 5 -4.2 6.7
 -10 -5 -5 -4.2 6.9
 10 -5 5 -15.6 6.3
 10 5 5 3.3 8.4
 10 5 5 -6.1 7.4
 10 5 5 13.4 9.1
 -11 -5 -5 3.2 8.1
 11 5 5 6 7.7
 11 5 5 9.5 7.6
 11 5 5 27.8 10.9
 7 -6 -5 9.4 7.8
 7 -6 -5 2.5 7.9
 -7 -6 5 -3.3 9
 7 6 -5 1.9 8.6
 7 6 -5 7.9 10.7
 6 -6 -5 -6.5 7.3
 -6 -6 5 -11.8 6.3
 6 6 -5 15.2 10.9
 6 6 -5 -9.3 8.2
 -5 -6 5 -1.6 6.7
 5 -6 -5 -10.4 7.3
 5 -6 -5 -9.7 5.7
 5 -6 -5 1.7 3.2
 5 6 -5 2.1 8.4
 5 6 -5 8.9 10.3
 4 -6 -5 -7.3 4
 -4 -6 5 -4 5.7
 4 -6 -5 -9.6 6.6
 4 6 -5 -3.2 6.4
 4 6 -5 -10.7 7.9
 -3 -6 5 0 6.3
 3 -6 -5 13.9 9.2
 3 -6 -5 -8.8 9.3
 3 -6 -5 -1.9 4.5
 3 6 -5 1.7 6.6
 3 6 -5 7.1 6.9
 -2 -6 5 -18 11.9
 -2 -6 5 6.7 6.3
 2 -6 -5 2.2 6.6
 -2 6 5 10 9.8
 2 6 -5 7.4 8.4
 2 6 -5 5 6.7
 1 -6 -5 -2.6 6.7
 1 -6 -5 -1.6 4.5
 -1 -6 5 -8.7 11.6
 -1 -6 5 1.2 5.8
 1 -6 -5 -22.5 10.6
 -1 6 5 -7.5 7.6
 1 6 -5 1.3 6
 -1 6 5 -2.3 9.3
 1 6 -5 1.4 8.6
 0 -6 5 -5.9 5
 0 -6 5 -25 10.1
 0 -6 -5 2.4 8.1
 0 -6 -5 -7.3 4.5
 0 6 5 -0.9 7.4
 0 6 -5 15.5 7.1
 0 6 5 -4.4 5.1
 0 6 5 8.8 10.5
 1 -6 5 6.6 6.1
 -1 -6 -5 -14.2 7.9
 -1 -6 -5 -3 12.8
 -1 -6 -5 -4 8.4
 1 6 5 -0.5 6.2
 -1 6 -5 -0.3 5.6
 1 6 5 -3.1 9.5
 1 6 5 0.9 5.6
 -2 -6 -5 -0.5 7.8
 -2 -6 -5 -29.9 11.8
 2 -6 5 -0.6 4.9
 -2 -6 -5 3.9 5.6
 2 -6 5 -6.2 9.1
 -2 6 -5 2.2 6.3
 2 6 5 -9.1 7.7
 2 6 5 -12 6.3
 2 6 5 -6.4 7.3
 -3 -6 -5 -8.5 4.7
 3 -6 5 -8 4.1
 -3 -6 -5 -31 13.5
 -3 -6 -5 2 8.9
 3 6 5 7.3 8.4
 3 6 5 6.8 7.5
 3 6 5 -4 6.3
 -4 -6 -5 -6.6 4.5
 -4 -6 -5 -22.3 13.8
 4 -6 5 -5.3 5.1
 4 6 5 -2 14.6
 4 6 5 6.2 8
 4 6 5 0.3 6.5
 5 -6 5 -6 5.4
 -5 -6 -5 3.3 5.8
 5 -6 5 -1.5 5
 5 6 5 -4.8 6.1
 5 6 5 -0.7 8.2
 5 6 5 6.7 8.7
 -6 -6 -5 -3.3 5.6
 6 -6 5 1.9 5.9
 6 6 5 -11.6 9.9
 6 6 5 6.8 8.1
 -7 -6 -5 -9 6.9
 7 6 5 4 10
 7 6 5 -0.1 10.9
 7 6 5 -1.1 7.6
 16 0 -6 0.8 5.9
 16 0 -6 7.5 6.7
 -16 0 6 -4.8 3
 -15 0 6 0 3.5
 15 0 -6 -1.9 4.9
 15 0 -6 -1.6 5.2
 14 0 -6 -0.1 5
 14 0 -6 -1.2 5.5
 14 0 -6 -7 4.4
 13 0 -6 -1.8 4.1
 -13 0 6 0.1 2.9
 13 0 -6 4.4 5
 13 0 -6 -5.5 4.9
 12 0 -6 58.39 9.2
 12 0 -6 99.39 13.1
 12 0 -6 86.29 11.9
 -12 0 6 83.99 8.6
 -11 0 6 3.3 2.7
 11 0 -6 7.4 4.7
 11 0 -6 1.4 5.3
 11 0 -6 -3.4 4
 11 0 -6 10.8 5.3
 10 0 -6 10 3.9
 -10 0 6 7.8 3.3
 10 0 -6 31.7 7.3
 10 0 -6 12.7 4.8
 10 0 -6 9.4 4.6
 -9 0 6 -0.2 2.5
 9 0 -6 4.3 4.4
 9 0 -6 2.7 3.3
 -9 0 6 0.5 2.2
 -9 0 6 -1.4 3.7
 9 0 -6 2.6 3.4
 9 0 -6 2.3 3
 -8 0 6 1.7 4.2
 -8 0 6 5.3 2.6
 8 0 -6 2.3 3.3
 8 0 -6 -0.9 2.4
 8 0 -6 3.1 3.9
 -8 0 6 5.7 2.8
 8 0 -6 5.1 3.4
 -7 0 6 -0.5 2.1
 -7 0 6 0.3 2.8
 7 0 -6 -1.6 2.9
 -7 0 6 1.6 2.2
 7 0 -6 0 2.6
 7 0 -6 -2.6 1.8
 7 0 -6 2 2.6
 6 0 -6 593.24 18.6
 -6 0 6 569.94 19.1
 -6 0 6 560.14 17.9
 6 0 -6 551.14 24.2
 6 0 -6 597.64 19.2
 -6 0 6 594.94 16.2
 5 0 -6 2.5 2.5
 -5 0 6 0.4 2.6
 -5 0 6 0.1 1.7
 -5 0 6 0.5 2
 5 0 -6 -4 2.4
 5 0 -6 -0.7 2.3
 -4 0 6 1874.61 32.5
 4 0 -6 1827.82 34.3
 4 0 -6 1835.92 34
 -4 0 6 1810.12 33.4
 -4 0 6 1749.53 33.8
 -4 0 6 1906.81 36.6
 4 0 -6 1846.72 34.5
 -3 0 6 -0.1 3
 3 0 -6 1.6 4.4
 3 0 -6 -1.8 1.9
 3 0 -6 1.3 3
 -3 0 6 0.5 2.4
 -3 0 6 0.6 2.1
 -2 0 6 9871.41 136.79
 2 0 -6 9758.82 136.49
 -2 0 6 9942.91 137.39
 -2 0 6 9288.77 136.29
 2 0 -6 9999 137.39
 2 0 -6 9820.42 136.29
 -1 0 6 3.4 2.8
 1 0 -6 -1.5 1.7
 -1 0 6 0.5 1.7
 1 0 -6 -0.3 2.5
 0 0 6 378.06 9.7
 0 0 -6 381.56 9.4
 0 0 6 393.36 9.6
 0 0 6 368.36 8.9
 0 0 -6 381.76 9.5
 0 0 -6 370.06 9.7
 1 0 6 0.2 1.6
 1 0 6 -1.9 2
 -1 0 -6 -0.4 1.9
 1 0 6 1.4 3.3
 -1 0 -6 1.6 1.8
 2 0 6 436.46 12.3
 -2 0 -6 389.56 11.1
 -2 0 -6 408.96 11.7
 -3 0 -6 2.9 2.4
 -3 0 -6 1.7 2.4
 3 0 6 0.8 2.3
 -3 0 -6 -1.5 2.5
 3 0 6 -1.1 3.1
 3 0 6 -0.8 1.7
 4 0 6 95.69 5.3
 4 0 6 83.99 6
 -4 0 -6 78.79 6.6
 -4 0 -6 90.89 7.1
 -4 0 -6 84.99 6.3
 -4 0 -6 83.89 4.6
 4 0 6 93.09 7.3
 5 0 6 0.5 2.4
 -5 0 -6 2 2
 -5 0 -6 -0.5 2
 5 0 6 -0.9 2
 5 0 6 2.1 1.9
 -5 0 -6 -0.8 2
 6 0 6 734.53 20.4
 -6 0 -6 736.93 19.1
 -6 0 -6 699.43 20.8
 6 0 6 719.23 17.6
 6 0 6 718.93 21.5
 -6 0 -6 687.93 19.6
 -7 0 -6 1.3 2.1
 7 0 6 0.9 2.2
 7 0 6 2.4 2.5
 7 0 6 6.2 4.3
 -7 0 -6 1.5 2.4
 -7 0 -6 4.3 2.6
 -8 0 -6 98.39 9.4
 8 0 6 86.69 7.4
 8 0 6 109.59 8.9
 8 0 6 104.89 10.6
 -8 0 -6 88.89 8.4
 9 0 6 2.1 3.6
 9 0 6 -4.8 2.7
 -9 0 -6 1.2 2.6
 9 0 6 -1.3 2.6
 -9 0 -6 -4.4 2.3
 10 0 6 3.8 3.4
 -10 0 -6 9.3 3.5
 10 0 6 6 4.3
 10 0 6 2.8 4.4
 -11 0 -6 0.5 2.9
 11 0 6 2.5 4.5
 12 0 6 44.6 8.5
 12 0 6 43 7.4
 -12 0 -6 37.6 7
 13 0 6 -6 4
 13 0 6 6.1 4.8
 -13 0 -6 -1.9 2.9
 14 0 6 10.3 6.5
 -14 0 -6 0 4.2
 14 0 6 12 5.6
 15 0 6 -2.4 5.9
 15 0 6 2.9 5
 -15 0 -6 4.2 4.6
 -16 0 -6 -1 3.9
 16 0 6 -1.7 4.9
 16 -1 -6 -7.7 5.9
 16 -1 -6 2.1 6.9
 -16 -1 6 0.2 5.3
 16 1 -6 -2.6 7.6
 16 1 -6 -2.4 5.4
 -16 1 6 -5.1 3.6
 15 -1 -6 -4.6 5.3
 15 -1 -6 -2.5 5.2
 -15 -1 6 -7 3.8
 15 1 -6 16.3 7.5
 -15 1 6 -2.2 2.8
 15 1 -6 -8.2 4.1
 -14 -1 6 -0.6 4.1
 14 -1 -6 1.7 5.7
 14 -1 -6 3.4 5.7
 14 1 -6 9.1 8.9
 14 1 -6 4.6 5.2
 -14 1 6 -1.3 2.5
 14 1 -6 5.8 10.4
 14 1 -6 -0.8 4.4
 13 -1 -6 -1.1 5.1
 -13 -1 6 -0.4 3.5
 13 1 -6 1.2 4
 13 1 -6 2.1 4.8
 -13 1 6 1.6 2.7
 13 1 -6 8.5 6.3
 13 1 -6 5.3 6.7
 -12 -1 6 2.5 3.6
 12 -1 -6 -3.5 4.4
 12 -1 -6 -0.3 4.4
 12 1 -6 0.3 4.7
 12 1 -6 9.9 5.8
 -12 1 6 4.1 2.4
 12 1 -6 -4.5 3.3
 12 1 -6 11.8 5.6
 11 -1 -6 3.1 3.1
 11 -1 -6 7.1 5.2
 11 -1 -6 6.9 5
 -11 -1 6 1.8 3.5
 11 1 -6 5.9 4.7
 -11 1 6 3.7 2.1
 11 1 -6 -0.8 4.3
 11 1 -6 8.9 5
 11 1 -6 6.1 5.3
 10 -1 -6 7.1 6.5
 10 -1 -6 0.4 3.9
 10 -1 -6 2.6 3.7
 -10 -1 6 -1.5 2.7
 10 -1 -6 5.4 2.8
 10 1 -6 1.4 3.5
 10 1 -6 1.2 3.8
 10 1 -6 -1.8 3.9
 -10 1 6 3 2.1
 10 1 -6 1 3.9
 -9 -1 6 -1.1 3.2
 9 -1 -6 -1.3 2.7
 9 -1 -6 -1.7 3.6
 9 -1 -6 4.7 6.7
 -9 -1 6 0.9 3.1
 9 -1 -6 4.3 2.4
 9 1 -6 1.5 3.6
 -9 1 6 -3.2 2.3
 -9 1 6 0.5 1.6
 9 1 -6 6.3 3.1
 9 1 -6 -1.4 3.4
 9 1 -6 -3.1 3.4
 8 -1 -6 10.5 2.7
 8 -1 -6 14.7 5.5
 -8 -1 6 4.4 2.9
 -8 -1 6 2.8 3
 8 -1 -6 5.4 3.3
 8 -1 -6 8.8 3.3
 -8 1 6 11.3 3.2
 8 1 -6 16.9 3.8
 -8 1 6 9.8 2.1
 8 1 -6 5.2 3
 -8 1 6 1.7 2.8
 8 1 -6 5.6 3.7
 7 -1 -6 123.59 6.8
 7 -1 -6 128.19 11.4
 -7 -1 6 139.19 9.5
 7 -1 -6 133.09 10.2
 7 -1 -6 123.59 10.5
 -7 -1 6 107.79 10.2
 -7 -1 6 136.19 9.9
 -7 1 6 134.69 5.6
 -7 1 6 129.99 9.5
 7 1 -6 128.59 11.3
 -7 1 6 132.99 11.5
 7 1 -6 132.89 9.1
 7 1 -6 129.59 7.2
 6 -1 -6 18.9 4
 -6 -1 6 22.2 3.8
 6 -1 -6 14.1 3.4
 -6 -1 6 9.4 2.7
 6 -1 -6 25.4 6.4
 -6 -1 6 22.3 4.6
 -6 1 6 18.2 4.2
 6 1 -6 19.4 3.6
 -6 1 6 26.9 2.7
 6 1 -6 28.2 3.9
 -6 1 6 15 3
 6 1 -6 15.9 3.6
 5 -1 -6 153.68 11.1
 5 -1 -6 158.38 10.6
 -5 -1 6 145.39 9.9
 -5 -1 6 142.79 8.9
 -5 -1 6 162.68 8.4
 5 -1 -6 160.98 9.9
 5 1 -6 153.58 8.1
 -5 1 6 150.98 10.9
 -5 1 6 140.79 9.7
 -5 1 6 156.28 9.3
 5 1 -6 155.28 10.2
 4 -1 -6 1223.48 31.1
 -4 -1 6 1194.98 26.2
 4 -1 -6 1262.77 26.6
 -4 -1 6 1317.87 29.6
 4 -1 -6 1223.28 29
 -4 -1 6 1213.48 24
 -4 1 6 1210.48 28.8
 4 1 -6 1238.28 23.4
 4 1 -6 1255.47 27.5
 -4 1 6 1235.08 26.9
 -4 1 6 1242.48 31.1
 3 -1 -6 289.47 13.4
 -3 -1 6 300.37 10.7
 3 -1 -6 307.57 11.3
 -3 -1 6 311.47 8.9
 3 1 -6 300.77 11.3
 3 1 -6 299.47 8.3
 -3 1 6 307.57 13.8
 -3 1 6 299.97 12.4
 -3 1 6 310.97 11.5
 2 -1 -6 204.68 18.7
 2 -1 -6 240.58 11.1
 2 -1 -6 210.38 14.5
 2 -1 -6 235.78 9.9
 -2 -1 6 243.38 8.7
 -2 1 6 214.88 10.5
 -2 1 6 226.28 11.8
 2 1 -6 266.87 10
 1 -1 -6 78.99 9.5
 1 -1 -6 81.19 7.4
 1 -1 -6 95.79 9.4
 -1 -1 6 106.39 5.8
 1 1 -6 105.39 7.9
 -1 1 6 77.29 8.3
 -1 1 6 110.59 5.4
 -1 1 6 75.59 8.4
 -1 1 6 90.69 9.2
 0 -1 -6 1992.9 36.4
 0 -1 -6 2051.29 36.9
 0 -1 -6 1988.7 37.6
 0 -1 -6 1960.1 39.5
 0 -1 -6 1994 31.8
 0 1 -6 2065.79 33.8
 0 1 6 2004.3 32.2
 0 1 6 2016.1 39.4
 -1 -1 -6 1976.3 33.3
 1 -1 6 2030 31.3
 -1 -1 -6 2005.6 39.7
 -1 -1 -6 2023.7 37.5
 1 -1 6 1985.2 34.6
 1 -1 6 2090.19 32.1
 1 1 6 2005.1 36.8
 1 1 6 2044 40.1
 1 1 6 2021.9 34.2
 -1 1 -6 2006.1 31.4
 -1 1 -6 2028.1 32.7
 1 1 6 1982.4 37.8
 -2 -1 -6 3054.89 49.6
 -2 -1 -6 3162.58 57.19
 2 -1 6 3025.4 48.7
 -2 -1 -6 3125.49 67.89
 -2 -1 -6 3123.29 52.89
 2 -1 6 3074.59 47.8
 -2 1 -6 3132.59 45.1
 2 1 6 3171.88 52.89
 -2 1 -6 3060.09 47.9
 2 1 6 3160.88 55.99
 2 1 6 3035.1 53.79
 -3 -1 -6 429.76 13.3
 -3 -1 -6 407.16 13.7
 -3 -1 -6 433.76 19.4
 3 -1 6 438.16 12.9
 3 1 6 428.56 14.6
 3 1 6 423.26 13.6
 3 1 6 443.16 14.8
 3 1 6 422.66 16.3
 -3 1 -6 423.56 13.2
 -3 1 -6 426.96 12.6
 4 -1 6 79.99 5.7
 -4 -1 -6 95.19 7.4
 4 -1 6 95.99 7.4
 -4 -1 -6 89.99 7.3
 -4 -1 -6 80.39 7.1
 -4 1 -6 88.69 6.3
 4 1 6 112.89 8.3
 4 1 6 91.69 8.8
 4 1 6 84.69 8.1
 -4 1 -6 96.39 7.1
 -4 1 -6 86.79 4.9
 4 1 6 91.29 7.2
 5 -1 6 447.46 15.5
 -5 -1 -6 414.36 15.1
 5 -1 6 412.36 12.8
 -5 -1 -6 441.46 15.2
 -5 -1 -6 432.16 16.6
 5 -1 6 436.96 13.2
 -5 -1 -6 417.66 14.9
 5 1 6 431.66 15.7
 5 1 6 440.56 16.2
 -5 1 -6 447.76 15.5
 -5 1 -6 423.66 11.9
 -5 1 -6 441.76 13.4
 5 1 6 431.26 16.1
 6 -1 6 81.69 7.9
 6 -1 6 77.89 7.6
 -6 -1 -6 64.19 6.7
 -6 -1 -6 74.79 8.4
 6 -1 6 71.59 6.1
 -6 -1 -6 73.89 7.9
 -6 -1 -6 73.29 7.5
 -6 1 -6 74.49 6.1
 6 1 6 60.69 7.2
 -6 1 -6 72.29 7.7
 -6 1 -6 75.09 6
 6 1 6 77.49 7.9
 6 1 6 77.69 8.5
 -7 -1 -6 8.1 3.5
 7 -1 6 4.3 3
 7 -1 6 11.5 4
 -7 -1 -6 9.7 3.9
 -7 -1 -6 9.1 3.3
 7 -1 6 13.9 3.3
 7 1 6 9.7 4
 7 1 6 8.3 3.6
 7 1 6 19 4.9
 -7 1 -6 9 2.7
 -7 1 -6 8.4 2.3
 -7 1 -6 7.9 4
 8 -1 6 9 3.3
 -8 -1 -6 7.4 3
 -8 -1 -6 7.6 4.1
 8 -1 6 6 3.2
 8 -1 6 8.4 3.6
 -8 -1 -6 -0.1 3.1
 8 1 6 4.3 3.8
 -8 1 -6 4.5 3.3
 8 1 6 5.2 3.6
 8 1 6 11 4.5
 -8 1 -6 3.9 2.1
 -8 1 -6 8.4 2.9
 9 -1 6 40.1 6.5
 9 -1 6 38.2 4.6
 9 -1 6 30.5 4.7
 -9 -1 -6 35.1 5.6
 -9 1 -6 43.8 6.1
 9 1 6 48.6 7.7
 9 1 6 43.4 7.7
 10 -1 6 14.7 3.7
 10 -1 6 10.2 4.9
 10 -1 6 12.3 4.1
 -10 -1 -6 13.8 4.6
 10 1 6 13.2 5.4
 -10 1 -6 13.1 3.8
 -10 1 -6 7.7 3.1
 10 1 6 24.2 6
 11 -1 6 2.8 3.2
 -11 -1 -6 -0.6 3.4
 11 -1 6 -1 4.4
 11 -1 6 -0.9 4
 -11 1 -6 2.5 2.7
 11 1 6 6.4 5.1
 11 1 6 -2.1 3.8
 12 -1 6 3.5 9.4
 12 -1 6 17.6 4.6
 -12 -1 -6 8 4.5
 12 1 6 3 5.2
 12 1 6 15.3 5.3
 -12 1 -6 6.7 3.1
 13 -1 6 8 5.7
 13 -1 6 1.9 3.1
 13 1 6 14.7 5.7
 -13 1 -6 0.1 2.9
 13 1 6 -7.6 4.6
 -14 -1 -6 1 5
 -14 1 -6 2.4 3.2
 14 1 6 9 6.3
 14 1 6 7.9 5.7
 15 -1 6 -12.1 4.8
 -15 -1 -6 -4 4.2
 15 1 6 1.6 5.2
 15 1 6 5.9 6.2
 16 -1 6 -1.6 6.2
 -16 -1 -6 -4.3 4.4
 16 1 6 -1.1 6
 -16 1 -6 -2.9 3.9
 15 -2 -6 12.5 6.6
 15 -2 -6 3.4 6.6
 -15 -2 6 -2.9 5.2
 15 2 -6 7.7 7.6
 14 -2 -6 1 5.5
 14 -2 -6 8.8 5.8
 -14 -2 6 -4.3 3.9
 14 2 -6 -5.4 5.8
 14 2 -6 0.4 4.9
 -13 -2 6 1.5 4.5
 13 -2 -6 6.7 5.9
 13 -2 -6 16.8 9.3
 13 2 -6 3.2 6.7
 13 2 -6 12.9 4.7
 12 -2 -6 5.4 4.7
 12 -2 -6 5.4 5.3
 -12 -2 6 -1 4.4
 12 2 -6 0.5 5.4
 12 2 -6 7.3 4
 -11 -2 6 6 4.8
 11 -2 -6 8.7 5.1
 11 -2 -6 1.9 4.4
 11 2 -6 -1.1 3.2
 11 2 -6 5.2 5.5
 -10 -2 6 -2.4 3.3
 10 -2 -6 0.2 3.5
 10 -2 -6 -4.8 4.1
 -10 -2 6 3.4 4.3
 10 2 -6 -1.6 3
 10 2 -6 0.8 4.8
 -9 -2 6 4.7 4.1
 9 -2 -6 0 4.1
 9 -2 -6 1.5 3.3
 9 2 -6 2.6 4.9
 9 2 -6 -0.1 3.2
 -9 2 6 4.7 3.3
 8 -2 -6 9.6 8
 8 -2 -6 4.5 2.9
 -8 -2 6 6.9 3.2
 8 -2 -6 2.7 3.6
 -8 -2 6 16.2 5.1
 8 2 -6 1.3 2.8
 8 2 -6 10 5.2
 -8 2 6 0.3 2.4
 7 -2 -6 3.8 3.6
 7 -2 -6 3.3 3.3
 -7 -2 6 3.1 2.7
 7 -2 -6 -1.5 5
 -7 -2 6 -2.1 3.1
 -7 -2 6 3.5 2.8
 -7 2 6 -3.6 3.1
 -7 2 6 1.6 2.4
 7 2 -6 4.9 4.3
 7 2 -6 5.4 2.7
 6 -2 -6 115.29 11.1
 6 -2 -6 131.79 10.3
 -6 -2 6 130.39 8
 -6 -2 6 105.59 9.5
 -6 -2 6 103.09 11.1
 6 -2 -6 106.19 10.6
 6 -2 -6 117.99 17.7
 6 2 -6 116.79 7.8
 -6 2 6 120.59 11.9
 -6 2 6 110.39 9.2
 -6 2 6 113.99 11.2
 6 2 -6 104.39 11
 5 -2 -6 82.79 9.3
 5 -2 -6 91.29 8.8
 -5 -2 6 96.49 7.6
 5 -2 -6 90.89 9.7
 5 -2 -6 95.29 10.9
 -5 -2 6 97.69 8.6
 -5 2 6 80.79 10.9
 -5 2 6 93.79 9.1
 5 2 -6 82.29 14.5
 -5 2 6 100.59 8.5
 5 2 -6 83.79 6.1
 4 -2 -6 51.89 9.4
 -4 -2 6 20.4 3.7
 4 -2 -6 31.2 7.6
 4 -2 -6 29.3 4.8
 4 -2 -6 23.8 3.8
 -4 -2 6 30.3 5.7
 4 -2 -6 22.2 4.3
 -4 2 6 41.1 9
 4 2 -6 34.1 6.5
 -4 2 6 45 6
 4 2 -6 38.4 6.7
 -3 -2 6 135.79 10.7
 3 -2 -6 119.19 10.2
 3 -2 -6 112.89 8.2
 -3 -2 6 108.29 7.9
 3 -2 -6 110.89 8.8
 3 -2 -6 96.09 10
 -3 2 6 118.69 8.6
 3 2 -6 112.49 8.8
 -3 2 6 104.19 10.4
 3 2 -6 122.39 10
 2 -2 -6 18.1 3.5
 -2 -2 6 18.2 3.2
 2 -2 -6 25.7 7.4
 -2 -2 6 31.5 5
 2 -2 -6 17.6 4.2
 2 -2 -6 17.1 3.9
 2 -2 -6 20.6 6.5
 2 2 -6 22.2 5.2
 -2 2 6 34.4 7.8
 2 2 -6 19 4.6
 -2 2 6 37.8 8.6
 -2 2 6 17.6 3.5
 -1 -2 6 19.6 4
 -1 -2 6 26.5 5.7
 -1 -2 6 15.8 2.6
 1 -2 -6 20.6 7.5
 1 -2 -6 18.1 2.9
 1 -2 -6 21.5 5.5
 -1 -2 6 25.2 5.1
 1 -2 -6 8.9 3.1
 1 -2 -6 20.3 4.7
 1 2 -6 15.2 5.1
 1 2 -6 21.1 5.1
 -1 2 6 19 3.1
 -1 2 6 16 6.3
 -1 2 6 18.7 5.6
 0 -2 -6 227.68 11.9
 0 -2 -6 224.28 14
 0 -2 6 215.98 10.7
 0 -2 6 210.28 15.8
 0 -2 6 233.78 10.4
 0 -2 -6 227.38 9.3
 0 -2 -6 226.98 12.3
 0 -2 -6 216.18 12.6
 0 2 6 230.48 10.2
 0 2 6 209.58 13.6
 0 2 6 233.28 12.1
 0 2 -6 231.88 11.5
 0 2 -6 226.68 10.4
 0 2 6 216.78 13
 1 -2 6 3.3 3.9
 -1 -2 -6 1.8 5.5
 -1 -2 -6 0.7 2.6
 -1 -2 -6 -0.8 3.8
 -1 -2 -6 3.5 2.6
 1 -2 6 3.6 4
 1 -2 6 4.6 1.8
 1 2 6 1.5 2.2
 1 2 6 3.5 5
 1 2 6 0 4.4
 1 2 6 6.9 4.2
 -1 2 -6 2.1 1.7
 -1 2 -6 4.6 3.2
 -2 -2 -6 312.57 12.8
 2 -2 6 327.87 11.3
 -2 -2 -6 318.47 16.3
 2 -2 6 347.57 15.4
 2 -2 6 319.67 10.6
 -2 -2 -6 321.37 13.3
 2 -2 6 320.87 13.7
 -2 -2 -6 311.57 14.9
 2 2 6 327.07 15.5
 2 2 6 311.77 13.1
 -2 2 -6 327.97 11
 2 2 6 325.17 16.9
 -2 2 -6 327.07 11.9
 2 2 6 326.57 14.9
 3 -2 6 43 6.1
 -3 -2 -6 27.7 4.2
 -3 -2 -6 53.39 8.3
 3 -2 6 42.2 5.1
 3 -2 6 45.4 7
 3 -2 6 39.5 4.6
 -3 -2 -6 48.5 6.3
 3 -2 6 45.1 5.9
 -3 -2 -6 63.79 10.4
 -3 2 -6 44.4 5.5
 3 2 6 49.5 7.6
 3 2 6 36.9 7.7
 3 2 6 41 6.6
 3 2 6 29.9 4.8
 -3 2 -6 42.1 4.6
 4 -2 6 225.48 8.8
 -4 -2 -6 236.78 12.3
 -4 -2 -6 242.68 12.2
 4 -2 6 235.88 9.8
 -4 -2 -6 244.38 13.6
 4 -2 6 258.27 11.6
 4 2 6 231.58 12.6
 4 2 6 240.98 15.7
 4 2 6 270.67 14.5
 -4 2 -6 256.17 11.6
 4 2 6 239.88 13
 5 -2 6 204.08 9.2
 -5 -2 -6 225.28 18.8
 5 -2 6 191.08 7.7
 -5 -2 -6 213.68 11.7
 5 -2 6 227.88 11.6
 -5 -2 -6 190.08 12.4
 -5 2 -6 208.78 11.5
 5 2 6 196.48 13.3
 5 2 6 198.28 12.5
 5 2 6 196.78 11.8
 -6 -2 -6 3.3 3.3
 -6 -2 -6 0.1 2.4
 6 -2 6 2.8 3.2
 -6 -2 -6 -4.2 2.4
 6 -2 6 4 2.2
 -6 -2 -6 -1 2.7
 6 2 6 3.3 3.3
 -6 2 -6 -0.7 2.2
 6 2 6 3.4 5.7
 6 2 6 -1.5 4.2
 6 2 6 1.9 3
 -7 -2 -6 31.3 5.4
 -7 -2 -6 39.5 5.9
 7 -2 6 58.89 9
 7 -2 6 43.7 5.4
 -7 -2 -6 31.2 5.6
 -7 -2 -6 32.9 9.8
 7 2 6 32.4 5.7
 7 2 6 48.4 8.5
 7 2 6 55.39 10.9
 -7 2 -6 56.49 6.4
 -7 2 -6 36.7 6
 7 2 6 35.3 6.4
 -8 -2 -6 -2.4 3
 8 -2 6 0.6 2.7
 8 -2 6 -4.5 1.9
 -8 -2 -6 -5.9 3
 8 -2 6 -0.1 3
 8 2 6 5 3.6
 8 2 6 1.3 5.2
 -8 2 -6 0.6 1.6
 -8 2 -6 0.2 2.2
 9 -2 6 62.29 9
 9 -2 6 35.4 7.1
 9 -2 6 34.9 5.3
 -9 -2 -6 36.4 7.1
 -9 2 -6 54.19 6.4
 9 2 6 38.4 7.4
 9 2 6 49.1 8.9
 9 2 6 70.39 13.9
 10 -2 6 1.3 3.9
 10 -2 6 1.5 3.5
 10 -2 6 -4.7 2.9
 -10 -2 -6 -0.6 4.1
 10 2 6 7.2 7.8
 -10 2 -6 4.4 2.3
 10 2 6 5.5 4.7
 -10 2 -6 -0.9 2.2
 10 2 6 -0.1 4.7
 -11 -2 -6 -1.4 4.3
 11 -2 6 6.4 4.8
 11 -2 6 4.1 4.2
 11 -2 6 1.6 3.7
 -11 2 -6 -1.9 2.4
 -11 2 -6 0.2 2.6
 11 2 6 -3.3 5.1
 11 2 6 -1.8 4
 -12 -2 -6 9.5 4.8
 12 -2 6 -2.3 4.7
 12 2 6 3.6 8.3
 12 2 6 1.1 4.5
 -12 2 -6 7 3.6
 -13 -2 -6 3.3 5.2
 13 -2 6 9.8 7.1
 13 2 6 17.9 6.8
 -13 2 -6 13.4 3.8
 13 2 6 6.9 5.8
 -14 -2 -6 -5 4.5
 14 -2 6 -1.3 6.2
 14 2 6 3.6 4.9
 14 2 6 -10.3 7.4
 -14 2 -6 -5.3 3.2
 15 -2 6 -5.1 6.9
 -15 -2 -6 -1.7 5.2
 15 2 6 -1.7 5.5
 15 2 6 -16.6 11.2
 15 2 6 -3.4 6
 -15 2 -6 10.3 4.3
 14 -3 -6 14.1 6.6
 -14 -3 6 -4.1 5.6
 14 -3 -6 -7.6 6.1
 14 3 -6 -2.8 4.5
 14 3 -6 -12.5 8.7
 13 -3 -6 1.8 5.5
 -13 -3 6 0.3 5
 13 -3 -6 -7.8 5.4
 13 3 -6 -6.1 8.5
 13 3 -6 4.3 7.1
 13 3 -6 3.7 4.5
 12 -3 -6 -1.5 4.8
 -12 -3 6 2.6 5.8
 12 -3 -6 -8.6 5.1
 12 3 -6 0.8 6.4
 12 3 -6 -0.1 3.2
 12 3 -6 7.9 7.6
 11 -3 -6 -2.1 4.2
 -11 -3 6 5.2 5.6
 11 -3 -6 -1 5.2
 11 3 -6 4 8.2
 11 3 -6 5.7 5.7
 11 3 -6 -3 3.2
 10 -3 -6 3.6 4.7
 -10 -3 6 -4.9 4.2
 -10 -3 6 9.2 6
 10 3 -6 6.2 3.8
 10 3 -6 3.9 5.6
 10 3 -6 -2 6
 -9 -3 6 -0.8 5.2
 9 -3 -6 1.9 4.1
 -9 -3 6 -1.9 4.6
 9 -3 -6 4.3 4.7
 9 -3 -6 4.8 4.2
 9 3 -6 -1.5 6
 9 3 -6 2.7 3.5
 9 3 -6 1.1 5
 8 -3 -6 2.4 3.7
 8 -3 -6 2.9 3.9
 -8 -3 6 8.5 3.5
 -8 -3 6 -4 3.6
 8 -3 -6 4.8 4.4
 8 3 -6 3.1 4.8
 8 3 -6 4.7 3.2
 8 3 -6 1.4 6.3
 -8 3 6 -4.2 2.9
 7 -3 -6 2.5 3.7
 7 -3 -6 -2.3 3.2
 -7 -3 6 -0.4 4.2
 -7 -3 6 2.2 2.6
 7 -3 -6 1.6 4.2
 7 3 -6 3 2.4
 7 3 -6 -1.8 4.9
 7 3 -6 8.7 6.7
 -7 3 6 4.3 2.8
 6 -3 -6 16.2 6
 6 -3 -6 14.1 4.3
 -6 -3 6 14.8 3.3
 6 -3 -6 3.6 3.4
 -6 -3 6 13.4 3.8
 -6 -3 6 16.8 6.2
 -6 3 6 10.5 4
 -6 3 6 27.1 8.9
 6 3 -6 22.5 7.1
 6 3 -6 31 8.6
 5 -3 -6 3.1 3.4
 -5 -3 6 -0.2 3.7
 5 -3 -6 0.8 2.4
 5 -3 -6 2.8 5.5
 5 -3 -6 -4.7 2.8
 -5 -3 6 1.9 2.9
 5 3 -6 -2.6 3.4
 -5 3 6 1.2 2.6
 -5 3 6 -2.8 5.2
 4 -3 -6 4.1 3.6
 4 -3 -6 6.8 3.6
 -4 -3 6 13.3 3.5
 4 -3 -6 19.3 5.3
 -4 -3 6 13.2 5.3
 4 -3 -6 13.1 4.3
 4 -3 -6 19.6 7.6
 4 3 -6 24.2 8.2
 -4 3 6 24 8.2
 -4 3 6 11.3 3.1
 4 3 -6 23.4 6.8
 -3 -3 6 15.7 3.6
 3 -3 -6 19.7 6.6
 3 -3 -6 23.4 3.3
 3 -3 -6 19.3 4.8
 3 -3 -6 23.9 6.5
 -3 -3 6 11.2 4.6
 3 -3 -6 25.5 7.7
 -3 3 6 32.4 8.7
 3 3 -6 31.1 7.3
 3 3 -6 21 6.6
 -2 -3 6 328.87 17.3
 2 -3 -6 311.37 27.5
 2 -3 -6 325.97 12
 2 -3 -6 359.76 17.6
 -2 -3 6 326.77 13.4
 -2 -3 6 314.07 15.6
 -2 -3 6 339.97 16.8
 2 -3 -6 390.56 18.5
 -2 -3 6 339.57 14.9
 2 -3 -6 321.27 17
 2 3 -6 323.97 16.6
 -2 3 6 327.47 19.3
 -2 3 6 335.77 19.7
 2 3 -6 342.87 19.5
 1 -3 -6 3 2.6
 -1 -3 6 6.1 6
 1 -3 -6 1.2 4
 1 -3 -6 3.4 4.8
 1 -3 -6 4.2 4
 1 -3 -6 5.1 4.8
 -1 -3 6 2.3 2.1
 1 -3 -6 -1.7 3.3
 -1 -3 6 -3.2 3.1
 -1 -3 6 6.4 4.4
 -1 3 6 8.5 5.7
 1 3 -6 1.3 3.7
 -1 3 6 8.1 4.6
 1 3 -6 2.5 3.8
 -1 3 6 2.4 5.8
 0 -3 6 35.4 8.6
 0 -3 -6 30.6 8.2
 0 -3 -6 23.9 4.2
 0 -3 6 39 8
 0 -3 6 15 4.2
 0 -3 -6 35.7 7.6
 0 -3 -6 13 4.5
 0 -3 -6 27.4 6.9
 0 3 6 26.5 6.7
 0 3 6 29.2 8.2
 0 3 6 29.9 8.7
 0 3 -6 22.7 5.9
 0 3 -6 26.3 6.1
 1 -3 6 2.1 5.4
 1 -3 6 -1.5 2
 -1 -3 -6 -2.4 2.2
 1 -3 6 6.2 4.8
 -1 -3 -6 -3.6 6.7
 1 -3 6 -2.4 2.8
 -1 -3 -6 6.2 5.8
 -1 3 -6 2.8 3.8
 1 3 6 -0.9 3.4
 1 3 6 -3.9 3.5
 1 3 6 -1.8 4.1
 -1 3 -6 -2.3 2.9
 -2 -3 -6 24 6.7
 2 -3 6 46.1 6
 -2 -3 -6 25.6 4.9
 2 -3 6 39.5 8.8
 -2 -3 -6 27.9 7.7
 2 -3 6 43.4 9.1
 2 -3 6 30.6 5.2
 -2 -3 -6 35.2 14.1
 2 3 6 22.5 6
 -2 3 -6 32.7 5.8
 2 3 6 21 4.3
 2 3 6 25.5 8.6
 2 3 6 23.9 7.1
 -3 -3 -6 56.89 7.4
 3 -3 6 78.09 14.8
 3 -3 6 64.99 6.8
 -3 -3 -6 67.59 11.2
 3 -3 6 52.49 6.5
 3 -3 6 66.59 8.9
 -3 -3 -6 63.69 8.1
 3 -3 6 57.19 6.3
 -3 -3 -6 58.79 9.8
 3 3 6 54.39 8.6
 3 3 6 46.4 8.6
 -3 3 -6 49.1 6.4
 -3 3 -6 57.79 6.6
 3 3 6 51.39 7.3
 3 3 6 48.5 10.1
 4 -3 6 13.4 6.2
 4 -3 6 12.2 5.1
 -4 -3 -6 7.1 3.7
 -4 -3 -6 15.5 5.4
 4 -3 6 10.8 3.1
 4 -3 6 12.4 3.2
 4 -3 6 9.5 3.5
 -4 -3 -6 8.1 3.5
 4 3 6 6.8 3.3
 4 3 6 4.9 4.7
 4 3 6 8.9 6.4
 -4 3 -6 10.3 3.4
 4 3 6 7.8 5.3
 -5 -3 -6 23.2 7.9
 -5 -3 -6 16.7 4.2
 5 -3 6 40.4 9.4
 5 -3 6 18.9 3.8
 5 -3 6 36.9 11
 5 -3 6 29.4 5
 -5 -3 -6 27 6
 5 -3 6 25.4 4.6
 5 3 6 15.9 5.1
 5 3 6 26.9 7.5
 5 3 6 15.5 5.9
 5 3 6 31 8.7
 -5 3 -6 22.6 5
 -6 -3 -6 3.3 3.7
 -6 -3 -6 1.6 3.5
 6 -3 6 7.1 5.1
 6 -3 6 10.2 3.6
 6 -3 6 10.2 4.7
 6 -3 6 10.8 2.8
 6 3 6 12.5 5
 6 3 6 10.8 5.6
 6 3 6 13.6 7.9
 -6 3 -6 4.6 3.7
 7 -3 6 42.3 8.7
 7 -3 6 42.5 5.3
 7 -3 6 48.7 7.2
 -7 -3 -6 43.2 6.5
 -7 -3 -6 27.2 6
 7 -3 6 33.6 4.8
 7 3 6 62.39 13.7
 7 3 6 47 15.4
 -7 3 -6 37.9 7.5
 7 3 6 33.8 8.7
 8 -3 6 -1.4 3.8
 8 -3 6 -0.4 2.3
 8 -3 6 0.3 3.2
 -8 -3 -6 0.5 3.8
 8 3 6 9.1 5.6
 8 3 6 6.8 5.6
 8 3 6 -3.4 5.2
 -9 -3 -6 4.7 4.3
 9 -3 6 10.9 5.6
 9 3 6 -3.9 4.8
 9 3 6 1.4 4.9
 9 3 6 5.8 9
 10 -3 6 -1.6 4.6
 10 -3 6 -0.2 3.1
 -10 -3 -6 -6.4 4.2
 10 -3 6 -6 2.8
 10 3 6 -2.1 4.8
 10 3 6 -3.3 7.5
 10 3 6 2.4 5.3
 10 3 6 -0.5 3.7
 -10 3 -6 -3.6 2.3
 11 -3 6 0.3 4.9
 -11 -3 -6 -4.9 4.5
 11 -3 6 -1 3.4
 11 3 6 8.6 6.9
 -11 3 -6 -1.5 3.3
 11 3 6 0.6 8.2
 11 3 6 -2.5 4.3
 11 3 6 -0.9 5.2
 12 -3 6 -1.5 4.7
 -12 -3 -6 0.9 5.3
 12 -3 6 1.6 5.1
 12 3 6 0.4 5.7
 12 3 6 -1.8 3.7
 12 3 6 -1.4 7.4
 12 3 6 -5.1 6
 13 -3 6 12.7 6.7
 -13 -3 -6 -8.7 4.9
 13 3 6 -2.5 7.5
 13 3 6 -3.9 5.6
 13 3 6 -6.5 6.2
 13 3 6 -1.4 5.8
 14 -3 6 -9.5 5.5
 -14 -3 -6 -5.3 4.7
 14 3 6 7.9 5.8
 14 3 6 2 7.5
 14 3 6 -0.5 11
 14 3 6 4.6 6.7
 -13 -4 6 3.7 8.9
 13 -4 -6 9.9 6.4
 13 -4 -6 -5.6 9.8
 13 4 -6 1.8 9.6
 12 -4 -6 -3 5.5
 -12 -4 6 -6.4 5.6
 12 4 -6 -7.7 6.2
 12 4 -6 3.8 6.7
 11 -4 -6 0.7 4.7
 -11 -4 6 -5.6 5.3
 11 -4 -6 2.8 7.8
 11 4 -6 -10.9 5.3
 11 4 -6 18.1 10
 -10 -4 6 3.3 6.7
 10 -4 -6 2.8 5.6
 10 4 -6 -0.8 6.2
 10 4 -6 10.1 7.1
 9 -4 -6 -0.4 4.6
 -9 -4 6 -6.1 4
 -9 -4 6 -3.9 5.5
 9 -4 -6 -6.2 4.5
 9 4 -6 -10.1 7.5
 9 4 -6 3.3 5.9
 8 -4 -6 9.8 5.8
 8 -4 -6 11.5 5.6
 -8 -4 6 19.8 7.1
 -8 -4 6 5.4 4
 8 4 -6 27 10.6
 8 4 -6 16.5 7.6
 7 -4 -6 7.4 5.7
 7 -4 -6 -2.1 3.9
 -7 -4 6 1.4 5.2
 7 4 -6 -4.6 6.6
 7 4 -6 -0.4 7.6
 6 -4 -6 1.7 4.2
 -6 -4 6 8.2 5.5
 6 -4 -6 6.1 3.9
 6 4 -6 10.1 7
 6 4 -6 16.3 7
 5 -4 -6 97.89 12.4
 -5 -4 6 55.49 9.3
 5 4 -6 71.09 11.5
 5 4 -6 60.69 10.9
 -5 4 6 83.79 15.1
 4 -4 -6 11 3.5
 -4 -4 6 8.8 5.5
 4 -4 -6 8.7 4.2
 -4 -4 6 8.2 5.1
 4 -4 -6 16.7 6.2
 -4 -4 6 12 3.7
 4 4 -6 11.6 7.2
 4 4 -6 7 6
 -4 4 6 15.5 8.3
 -3 -4 6 48.3 8.3
 3 -4 -6 25.9 4.6
 3 -4 -6 13.3 4.4
 3 -4 -6 25.8 6.8
 -3 -4 6 38.6 8.5
 3 4 -6 22.2 7.3
 3 4 -6 39.9 9.5
 -3 4 6 48 11.8
 2 -4 -6 -0.6 3.2
 2 -4 -6 5.7 5.4
 -2 -4 6 8.5 5.2
 -2 -4 6 -3.3 8
 -2 -4 6 6.9 3.1
 -2 -4 6 0 3.5
 2 -4 -6 0.1 2.8
 -2 4 6 -1.1 4.4
 2 4 -6 -7.9 4.9
 -2 4 6 7.2 5.1
 2 4 -6 6.4 5.1
 1 -4 -6 -10.8 4.7
 -1 -4 6 -9.5 6.7
 -1 -4 6 1.6 2.4
 -1 -4 6 -2.6 3
 1 -4 -6 -4.1 2.7
 1 -4 -6 -5.1 3.4
 -1 -4 6 -1 5.6
 -1 4 6 -3.6 5.1
 -1 4 6 1.3 5.7
 1 4 -6 1.7 4.3
 1 4 -6 0.8 5.4
 -1 4 6 -2.1 4.1
 0 -4 6 2.3 3.9
 0 -4 6 -5.8 3.1
 0 -4 6 -0.1 7.8
 0 -4 -6 3.5 5.3
 0 -4 6 3.3 2.6
 0 -4 -6 -0.8 3.7
 0 4 6 5.6 6.3
 0 4 6 4.3 5.3
 0 4 -6 5.3 4.7
 0 4 6 -5.9 4.2
 0 4 -6 -3.4 4.1
 -1 -4 -6 -1 5
 1 -4 6 -0.7 5.8
 -1 -4 -6 8.6 7.4
 -1 -4 -6 -0.3 2.8
 1 -4 6 0.4 6.5
 1 4 6 -6.1 4.2
 1 4 6 8.8 5.9
 -1 4 -6 -0.5 4.3
 1 4 6 -4 4.8
 -1 4 -6 -0.3 3.4
 2 -4 6 52.39 13.2
 -2 -4 -6 26.2 5.6
 -2 -4 -6 25.4 9.2
 2 -4 6 30 5
 2 -4 6 30.7 7.1
 2 4 6 40.7 9.8
 2 4 6 29 8.3
 -2 4 -6 31.3 6.4
 2 4 6 31.9 10
 3 -4 6 13 12.7
 3 -4 6 8.6 3.8
 -3 -4 -6 2.2 3.6
 -3 -4 -6 11.7 4.5
 3 -4 6 1.9 7.3
 3 4 6 11.8 6.8
 3 4 6 0.1 4.6
 -3 4 -6 10.6 5
 3 4 6 8.8 6.4
 -4 -4 -6 31.8 6.5
 4 -4 6 39.8 10.3
 4 -4 6 29.4 4.9
 4 -4 6 19.3 6.1
 4 4 6 28.8 8
 4 4 6 41.4 10.3
 -4 4 -6 41.5 10.2
 4 4 6 49.2 13.6
 5 -4 6 13.1 4.4
 -5 -4 -6 7 4.4
 -5 -4 -6 6.6 3.9
 5 -4 6 5.7 3.9
 5 -4 6 3.8 3.2
 5 4 6 7.6 5.4
 5 4 6 4.5 6.6
 5 4 6 -2 4.5
 -6 -4 -6 3.5 4.3
 6 -4 6 5.8 4.2
 6 -4 6 -0.7 4.5
 6 -4 6 6.3 2.9
 6 4 6 -2.1 5.1
 6 4 6 -0.3 4.5
 6 4 6 0.7 6.2
 7 -4 6 12.8 4.2
 -7 -4 -6 1.9 5.2
 7 -4 6 -3.1 4.4
 7 -4 6 1.9 3
 7 4 6 1.1 6.3
 7 4 6 6.2 6.7
 7 4 6 4.8 5.7
 8 -4 6 -3.8 2.8
 8 -4 6 -2 4.6
 -8 -4 -6 0.9 4.3
 8 -4 6 3.9 3.5
 8 4 6 8.3 7.1
 8 4 6 0.5 4.9
 8 4 6 6.1 6.9
 9 -4 6 6.2 3.4
 -9 -4 -6 -4.8 4.8
 9 -4 6 -4.1 5
 9 4 6 6.4 9.8
 9 4 6 11.6 5.6
 9 4 6 -2.4 5.9
 10 -4 6 9 5.8
 10 4 6 11.3 7
 10 4 6 7 9
 10 4 6 3.4 5.7
 -11 -4 -6 -1.7 5.5
 11 -4 6 1.3 6.3
 11 4 6 3.5 9.5
 11 4 6 10.7 5.8
 11 4 6 3.9 6.5
 -12 -4 -6 -0.4 6.1
 12 -4 6 -4.9 5.3
 12 4 6 10.5 10.7
 12 4 6 -6.4 6.3
 12 4 6 4.7 7.2
 13 -4 6 -4.8 6.2
 -13 -4 -6 -13.3 6.8
 13 4 6 7.6 9.4
 13 4 6 -13.3 8.3
 13 4 6 26.2 8.9
 11 -5 -6 -9.1 5.9
 -11 -5 6 -8.6 6.4
 11 -5 -6 -9.6 9.3
 11 5 -6 26.3 11.4
 11 5 -6 3 7.4
 10 -5 -6 -14.2 7
 -10 -5 6 6.7 8.2
 10 5 -6 5.5 8.4
 10 5 -6 8.2 9.2
 -9 -5 6 7.3 7.1
 9 -5 -6 5.7 6.6
 9 5 -6 0.6 7.4
 9 5 -6 5.6 8.6
 8 -5 -6 7.3 6.8
 -8 -5 6 -6.4 5.8
 8 -5 -6 -7.5 5.2
 8 5 -6 -2.7 6.1
 8 5 -6 8.4 8.8
 -7 -5 6 -2.2 5.7
 7 -5 -6 -0.7 5.7
 7 5 -6 5.7 5.9
 6 -5 -6 13.4 5.3
 -6 -5 6 -1.7 5.6
 6 -5 -6 5.5 8.7
 6 5 -6 2.3 6.1
 6 5 -6 -4 6
 5 -5 -6 8.5 2.7
 5 -5 -6 6.1 5.1
 5 -5 -6 6.3 3.1
 5 -5 -6 7.5 5.7
 -5 -5 6 8 6.6
 5 5 -6 5.1 6.5
 5 5 -6 12.9 7.9
 4 -5 -6 8.4 5.7
 -4 -5 6 8 6.8
 -4 -5 6 -12.3 7.3
 4 -5 -6 -1.3 3.1
 4 5 -6 4.6 6.9
 4 5 -6 9.8 7.1
 -4 5 6 19.1 9.7
 3 -5 -6 -2.5 4.4
 -3 -5 6 2 7.6
 3 -5 -6 -18.5 7.2
 3 -5 -6 -3.2 4.3
 -3 -5 6 7.1 5.7
 3 5 -6 15.1 8
 -3 5 6 -5.1 12.5
 3 5 -6 5.9 8.6
 -2 -5 6 -0.1 3.7
 -2 -5 6 13.2 8.1
 2 -5 -6 3.3 3.5
 -2 -5 6 0.1 4.5
 2 -5 -6 9.1 5
 2 -5 -6 -1.6 8.2
 2 5 -6 15.9 7
 -2 5 6 2.7 7.2
 -2 5 6 10.6 9.1
 2 5 -6 5.5 6.8
 1 -5 -6 0.7 5.6
 1 -5 -6 -1.6 3.8
 -1 -5 6 0.7 4.8
 1 -5 -6 -2.5 8.7
 -1 -5 6 3 3.5
 1 5 -6 4.1 4.9
 -1 5 6 14.6 9.1
 1 5 -6 -2.1 5.4
 -1 5 6 14.4 7.7
 -1 5 6 7.4 6.4
 0 -5 6 -1.7 2.9
 0 -5 6 4.3 5.4
 0 -5 -6 -1.9 3.9
 0 -5 -6 2.2 8.9
 0 -5 -6 1.5 6.3
 0 5 6 -3.7 5.3
 0 5 6 2 6.6
 0 5 -6 7.1 5.1
 0 5 6 8.3 6.8
 0 5 -6 -0.4 4.9
 1 -5 6 -5.5 3
 1 -5 6 -1.1 4.5
 -1 -5 -6 -4.2 3.8
 -1 -5 -6 -5.7 6
 -1 -5 -6 -17.1 8.7
 1 5 6 3.1 5.5
 1 5 6 11.9 7.8
 -1 5 -6 -5.4 4.4
 1 5 6 -1.1 4.9
 -2 -5 -6 -5.7 3.8
 -2 -5 -6 -3.9 10.2
 2 -5 6 -5.5 3.3
 2 -5 6 -5.4 4.2
 -2 5 -6 3.1 4.9
 2 5 6 -6.2 5.8
 2 5 6 -1.5 5.8
 2 5 6 4.9 7.8
 3 -5 6 2.9 4.7
 3 -5 6 -2.4 3.7
 -3 -5 -6 4 4.9
 -3 5 -6 -0.2 3.8
 3 5 6 6.1 10.3
 3 5 6 4.8 6.1
 3 5 6 4.8 5.9
 4 -5 6 4.3 4.2
 -4 -5 -6 -6.2 4
 4 5 6 3.9 8.1
 4 5 6 4.1 6.2
 4 5 6 -5.5 4.9
 -5 -5 -6 -4.4 4.1
 5 -5 6 4.2 4.5
 5 5 6 -4.8 6.1
 5 5 6 -7.3 4.6
 5 5 6 1.5 7
 6 -5 6 4.4 4.7
 -6 -5 -6 0.7 4.7
 6 5 6 -1.1 6.8
 6 5 6 8.7 9.1
 6 5 6 8.8 7.9
 -7 -5 -6 1.9 4.8
 7 -5 6 -2.3 6.3
 7 -5 6 -4.2 4.7
 7 5 6 -0.7 6.8
 7 5 6 -9 6.1
 7 5 6 -1.4 6.1
 8 -5 6 -3.6 5.4
 -8 -5 -6 9.2 6.6
 8 5 6 0.7 6.8
 8 5 6 6.3 7.2
 8 5 6 -8.8 5.8
 9 -5 6 -11.9 5.4
 -9 -5 -6 -3.5 5.6
 9 5 6 -3.2 6.4
 9 5 6 1.3 7.8
 9 5 6 -13.6 7.1
 -10 -5 -6 -5.7 7.7
 10 -5 6 6.2 6.9
 10 5 6 0.6 6.4
 10 5 6 14.3 8.8
 10 5 6 -1.2 8.5
 -11 -5 -6 -6.5 5.2
 11 5 6 -2.4 10.5
 11 5 6 -8.9 7.6
 11 5 6 8.8 8.3
 -7 -6 6 20.9 8.4
 7 -6 -6 -8.8 8
 7 6 -6 0.5 8.4
 7 6 -6 14.1 9.4
 6 -6 -6 -10.9 7.4
 -6 -6 6 -5.4 6.3
 6 6 -6 12.6 9.4
 6 6 -6 -2.3 7.9
 5 -6 -6 -2.4 6.5
 -5 -6 6 -14 6.2
 5 -6 -6 -1.8 6.9
 5 6 -6 10.5 9.2
 5 6 -6 -1 7.6
 4 -6 -6 -5.8 3.5
 -4 -6 6 4 6.4
 4 -6 -6 16.6 7.7
 4 6 -6 15.7 9.8
 4 6 -6 -7.4 6.4
 3 -6 -6 3.7 8.2
 3 -6 -6 21.5 10.7
 -3 -6 6 3.7 6.3
 3 -6 -6 -9.5 4.3
 3 6 -6 1.7 6.6
 3 6 -6 7.7 9.2
 2 -6 -6 24.5 10.7
 2 -6 -6 8.7 5.2
 2 -6 -6 18.3 7.1
 -2 -6 6 -10 12.3
 -2 -6 6 20.8 8.1
 2 6 -6 16.9 8.5
 -2 6 6 8 9.9
 2 6 -6 23.9 12.6
 1 -6 -6 3.5 5
 -1 -6 6 1.3 12.1
 -1 -6 6 3.2 6.6
 1 -6 -6 15.7 7.2
 1 6 -6 -6.2 6.4
 -1 6 6 -0.7 8.3
 -1 6 6 8.3 8.7
 0 -6 -6 -8.4 7.6
 0 -6 -6 -6.8 3.9
 0 -6 -6 1.5 12.8
 0 -6 6 -10.6 5.6
 0 6 6 3.7 8.2
 0 6 -6 1.6 6.2
 0 6 6 3.2 5.5
 0 6 6 -3.6 7.3
 -1 -6 -6 -2.2 8.2
 -1 -6 -6 -12.5 11.7
 1 -6 6 -3.8 5.5
 -1 -6 -6 -17.3 6.9
 -1 6 -6 -7.8 5.6
 1 6 6 5 7.8
 1 6 6 4.7 8.9
 1 6 6 7.4 7.1
 -2 -6 -6 -5.2 4.8
 -2 -6 -6 -16.5 8.8
 -2 -6 -6 -4.5 13.1
 2 -6 6 -4.6 5.2
 2 6 6 11.2 9.5
 2 6 6 8.3 6.8
 2 6 6 6 8
 -2 6 -6 -12.6 5.3
 3 -6 6 -4.3 4.7
 -3 -6 -6 -2.3 8.4
 3 6 6 -7.3 5.6
 3 6 6 0.8 8.6
 3 6 6 -4.9 8.4
 -4 -6 -6 -12 14.7
 4 -6 6 -6.5 4.7
 -4 -6 -6 9.1 6.1
 4 6 6 0.7 7
 4 6 6 14.9 8.2
 4 6 6 12.7 10.1
 -5 -6 -6 1.7 6.1
 5 -6 6 -13.5 5.8
 5 -6 6 1.2 5.4
 5 6 6 12.5 8.7
 5 6 6 20.9 10.3
 5 6 6 -8.7 9.1
 -6 -6 -6 -7.1 6.2
 6 -6 6 -2.6 4.8
 6 6 6 -12.1 12
 6 6 6 10.4 10.7
 6 6 6 16.5 16
 -7 -6 -6 1.5 10.2
 7 -6 6 -7.8 5
 7 6 6 -11.5 14.4
 7 6 6 16.6 17.9
 7 6 6 -10 6.3
 -16 0 7 -2.3 3.2
 16 0 -7 -10 5.4
 16 0 -7 -1 5.9
 15 0 -7 -5.7 5.2
 -15 0 7 1.3 3.5
 15 0 -7 7.1 5.3
 15 0 -7 -6.5 5.7
 14 0 -7 2.5 5.2
 -14 0 7 -5.7 2.9
 14 0 -7 -2.1 4.6
 13 0 -7 7.1 5.7
 13 0 -7 2.4 5.1
 -13 0 7 3.8 3.8
 12 0 -7 -5.6 3.8
 -12 0 7 1.9 3
 12 0 -7 -0.6 6.7
 12 0 -7 0.8 4.2
 11 0 -7 1.9 4.1
 11 0 -7 -3.6 3.6
 11 0 -7 5 4.9
 -11 0 7 1.9 2.7
 10 0 -7 6.4 4.2
 10 0 -7 5.6 5.8
 10 0 -7 -3.7 3.4
 9 0 -7 158.68 12.5
 -9 0 7 146.39 9.2
 9 0 -7 160.88 13.1
 9 0 -7 133.89 10.7
 -9 0 7 160.08 13
 -8 0 7 -3 3.7
 8 0 -7 -2.8 2.2
 8 0 -7 -3.1 3.4
 -8 0 7 0.6 2.4
 -8 0 7 -1.1 2.2
 8 0 -7 -0.4 2.9
 7 0 -7 101.09 9
 -7 0 7 106.19 7.4
 -7 0 7 101.79 8.6
 -7 0 7 103.69 9.2
 7 0 -7 93.79 8.1
 -6 0 7 1.1 2.1
 -6 0 7 -1.8 2.2
 6 0 -7 -1.1 4.7
 6 0 -7 4 2.6
 -6 0 7 -0.8 1.8
 6 0 -7 -0.8 2.2
 5 0 -7 63.49 6.3
 -5 0 7 66.59 5.9
 -5 0 7 64.59 6.4
 5 0 -7 62.69 7.1
 -5 0 7 58.89 6.7
 5 0 -7 67.69 7
 -4 0 7 -0.7 2
 4 0 -7 -0.8 2.6
 -4 0 7 -0.4 1.6
 -4 0 7 0.1 2.3
 4 0 -7 4 2.5
 -4 0 7 -2.8 2.7
 4 0 -7 0 2.3
 3 0 -7 1094.09 23.2
 -3 0 7 1053.09 22.3
 3 0 -7 1064.49 22.5
 -3 0 7 1063.89 22.9
 3 0 -7 1055.79 22.1
 -3 0 7 1109.09 25.8
 -2 0 7 -4.5 3.2
 -2 0 7 1.3 2.6
 2 0 -7 -3.6 3.4
 2 0 -7 3.8 2.5
 2 0 -7 2.4 5.7
 1 0 -7 767.42 16.1
 1 0 -7 743.23 15.9
 -1 0 7 729.43 16
 -1 0 7 750.72 14.8
 -1 0 7 765.02 16.3
 0 0 7 0.9 1.6
 0 0 7 2.1 3.2
 0 0 -7 0.3 2.8
 0 0 -7 1.5 1.9
 0 0 -7 -0.8 1.8
 0 0 7 -1.7 1.6
 1 0 7 5364.86 78.49
 1 0 7 5626.14 80.29
 -1 0 -7 5625.24 80.19
 -1 0 -7 5467.15 78.99
 -1 0 -7 5422.76 79.39
 2 0 7 -0.9 2.9
 -2 0 -7 0.5 4
 -2 0 -7 -3.3 2.4
 2 0 7 1.2 2.6
 -2 0 -7 1.4 4
 3 0 7 56.59 4.1
 3 0 7 66.69 6.5
 -3 0 -7 62.19 5.4
 -3 0 -7 56.89 4.5
 -3 0 -7 61.59 5.8
 -4 0 -7 1 2.4
 4 0 7 -2.8 2.2
 -4 0 -7 2.9 1.8
 -4 0 -7 -0.2 2.2
 -4 0 -7 -1.2 2
 4 0 7 1.7 1.8
 4 0 7 1.7 2
 5 0 7 76.29 7.6
 -5 0 -7 80.99 6.8
 -5 0 -7 69.39 6.8
 -5 0 -7 78.59 7.2
 5 0 7 77.89 6.4
 5 0 7 78.39 5.2
 6 0 7 2 2.1
 -6 0 -7 0.6 2
 -6 0 -7 2.7 2.4
 -6 0 -7 2.3 2.8
 6 0 7 -1.3 2.6
 6 0 7 0.4 2.4
 7 0 7 16 4.1
 7 0 7 13.3 3.3
 -7 0 -7 14.1 3.2
 -7 0 -7 18.4 3.6
 -7 0 -7 19.7 4.7
 7 0 7 23.8 4
 8 0 7 -0.3 2.6
 -8 0 -7 -1.7 2.1
 8 0 7 0.5 2.6
 8 0 7 -1 3
 -8 0 -7 0.3 2.3
 -8 0 -7 2.4 3.2
 -9 0 -7 -2.3 2.5
 9 0 7 4.9 3.9
 9 0 7 3.3 2.7
 9 0 7 0.5 3.1
 -9 0 -7 3.9 3.2
 -10 0 -7 2.8 2.9
 10 0 7 0.4 3.6
 10 0 7 -2.3 2.8
 11 0 7 13.3 5.7
 -11 0 -7 9.9 3.8
 11 0 7 17.2 4.9
 12 0 7 2.3 5.2
 -12 0 -7 -2.1 3.1
 12 0 7 -6.5 3.2
 13 0 7 1.6 5.4
 -13 0 -7 3.8 3.2
 -14 0 -7 -2.1 4.7
 14 0 7 5.4 4.4
 14 0 7 4.6 6
 15 0 7 -1.5 5.9
 15 0 7 -7.6 3.9
 -15 0 -7 -1.4 3.5
 16 0 7 -3.5 8.5
 -16 0 -7 1.7 4.3
 16 0 7 9.3 4.6
 -16 -1 7 -2.4 4.8
 16 -1 -7 -1.3 6.1
 16 -1 -7 -6.4 6.8
 16 1 -7 -4.9 6.5
 16 1 -7 -9.6 5.3
 -16 1 7 -4 3.5
 -15 -1 7 -4.5 4.1
 15 -1 -7 5.7 6
 15 -1 -7 -0.3 5.8
 15 1 -7 0.7 7.7
 15 1 -7 -0.8 4.5
 -15 1 7 -3.6 3
 -14 -1 7 -2.3 4
 14 -1 -7 -4.6 5.6
 14 -1 -7 -1.6 5.2
 14 1 -7 3.9 5.7
 14 1 -7 -0.6 5.6
 -14 1 7 -2 2.2
 14 1 -7 -6 6.5
 13 -1 -7 2.2 5.2
 -13 -1 7 4.8 3.9
 13 -1 -7 7 6
 13 1 -7 8 5.6
 13 1 -7 27.6 8.5
 13 1 -7 2.8 6
 13 1 -7 3.8 3.8
 -12 -1 7 -2.7 3.1
 12 -1 -7 -3 4.5
 12 -1 -7 5 4.9
 12 1 -7 -4 4.3
 12 1 -7 2.9 7
 -12 1 7 0.8 2.1
 12 1 -7 0.7 4
 12 1 -7 3.1 5.6
 -11 -1 7 8.7 4.2
 11 -1 -7 14.6 5
 11 -1 -7 12.9 5.5
 11 1 -7 14.4 4.9
 11 1 -7 16.3 5.1
 11 1 -7 10.9 5.5
 11 1 -7 9.9 4.9
 -11 1 7 13.7 3.1
 -10 -1 7 68.29 9.3
 10 -1 -7 48.7 7.4
 10 -1 -7 51.89 8.1
 10 -1 -7 78.59 12
 10 1 -7 42.7 7.6
 10 1 -7 53.69 7.3
 10 1 -7 80.39 10.1
 10 1 -7 62.49 9.5
 -10 1 7 71.99 5.7
 9 -1 -7 22.7 5.4
 -9 -1 7 27.6 5.6
 -9 -1 7 22.9 5
 9 -1 -7 35.8 10
 9 -1 -7 29.8 5.4
 9 1 -7 41.6 6.7
 -9 1 7 25 3.3
 9 1 -7 23.7 5.4
 9 1 -7 22.5 4.9
 -9 1 7 19 4.3
 -8 -1 7 28.1 5.1
 8 -1 -7 36.1 5.3
 8 -1 -7 27.1 5.5
 -8 -1 7 29.3 4.8
 8 -1 -7 44.5 9.6
 -8 1 7 26.8 4.4
 -8 1 7 24.2 5.5
 8 1 -7 43.5 5
 8 1 -7 32.2 5.3
 8 1 -7 27.3 5.3
 7 -1 -7 3.5 3.2
 -7 -1 7 4 2.7
 7 -1 -7 3.3 4.4
 7 -1 -7 5.8 5.2
 -7 -1 7 2.9 2.9
 -7 1 7 3.8 1.4
 -7 1 7 6 2.5
 7 1 -7 5.8 2.7
 7 1 -7 2.9 2.5
 7 1 -7 3.8 3.4
 -7 1 7 4.6 4.8
 6 -1 -7 7.7 3.2
 6 -1 -7 9.8 4.2
 6 -1 -7 7.8 2.8
 -6 -1 7 12.2 3.8
 -6 -1 7 11.2 3.1
 -6 -1 7 12.4 3.1
 -6 1 7 11.4 3.7
 6 1 -7 10.3 2.9
 6 1 -7 13.2 3.8
 -6 1 7 11.1 3.1
 -5 -1 7 221.28 9.9
 5 -1 -7 227.88 11.3
 -5 -1 7 225.88 10.9
 5 -1 -7 230.28 13.4
 5 -1 -7 204.78 11.7
 -5 -1 7 216.98 11.9
 5 1 -7 226.28 9.3
 -5 1 7 207.68 12.4
 5 1 -7 224.08 11.8
 -5 1 7 228.78 11.1
 -5 1 7 219.98 12.1
 4 -1 -7 460.85 14.9
 -4 -1 7 435.06 14.2
 4 -1 -7 457.05 16.6
 4 -1 -7 435.16 17.3
 -4 -1 7 472.25 16.8
 -4 -1 7 473.65 13
 4 1 -7 454.55 12.1
 -4 1 7 434.26 14.7
 -4 1 7 450.55 17.8
 -4 1 7 444.06 16.4
 4 1 -7 463.65 15.3
 3 -1 -7 38.9 6
 -3 -1 7 36.1 4.9
 3 -1 -7 45.2 7.4
 3 -1 -7 52.69 6.9
 3 -1 -7 47.3 6.5
 -3 -1 7 43.8 4.3
 3 1 -7 45.4 4.2
 -3 1 7 47.4 7.8
 2 -1 -7 66.39 8.6
 2 -1 -7 66.59 6.7
 2 -1 -7 68.39 7.7
 -2 -1 7 67.39 5.3
 2 -1 -7 63.99 8.9
 2 1 -7 77.39 6.3
 -2 1 7 64.79 7.2
 -2 1 7 65.39 6.8
 1 -1 -7 486.95 10
 1 -1 -7 474.05 17.4
 -1 -1 7 465.65 11.1
 1 -1 -7 481.25 14.6
 1 -1 -7 481.65 17.1
 -1 1 7 513.25 16.2
 -1 1 7 523.95 17.2
 1 1 -7 504.15 12.4
 -1 1 7 498.35 10.4
 -1 1 7 510.45 17.1
 0 -1 -7 623.94 17.5
 0 -1 -7 638.44 18.2
 0 -1 -7 627.14 19.9
 0 -1 -7 652.33 13.6
 0 -1 -7 652.63 17.5
 0 1 7 656.83 14
 0 1 7 671.73 19.9
 -1 -1 -7 43.7 4.8
 1 -1 7 47.8 5.4
 1 -1 7 48.7 4.3
 -1 -1 -7 33.3 6.3
 1 1 7 43.2 5.8
 1 1 7 55.19 6.8
 1 1 7 50.09 5.2
 -1 1 -7 50.69 5.3
 1 1 7 44.2 7.1
 -1 1 -7 56.59 4.9
 -2 -1 -7 465.95 14.6
 -2 -1 -7 477.75 13.5
 -2 -1 -7 467.25 16.3
 -2 -1 -7 481.65 17.2
 2 -1 7 476.45 12.4
 -2 1 -7 461.35 12.1
 -2 1 -7 468.55 13.7
 2 1 7 490.45 16.1
 2 1 7 479.65 15
 2 1 7 461.75 17
 3 -1 7 37.5 4.3
 -3 -1 -7 41.4 8.5
 -3 -1 -7 20.5 3.4
 -3 -1 -7 27.6 3.9
 3 -1 7 26.6 3.7
 3 1 7 31.7 5
 3 1 7 44.8 7
 3 1 7 25.1 4.3
 3 1 7 39.3 5.1
 -3 1 -7 35.7 5
 -4 -1 -7 6.9 3
 -4 -1 -7 7.1 2.7
 4 -1 7 6.7 2.7
 -4 -1 -7 9.1 3.1
 4 -1 7 6.9 2
 -4 1 -7 5 2.2
 4 1 7 3.9 3
 4 1 7 10.5 2.8
 4 1 7 12.5 3.9
 -4 1 -7 3.8 2.4
 4 1 7 5.7 3.9
 5 -1 7 222.18 9.6
 -5 -1 -7 224.98 11.4
 -5 -1 -7 221.98 11.1
 -5 -1 -7 211.48 10.9
 5 -1 7 228.38 11.3
 -5 1 -7 233.38 9.9
 5 1 7 235.58 12.6
 -5 1 -7 229.58 8.6
 -5 1 -7 230.98 11.2
 5 1 7 227.38 11.5
 5 1 7 218.28 11.3
 6 -1 7 148.39 10
 -6 -1 -7 149.59 10.5
 -6 -1 -7 153.38 9.2
 6 -1 7 147.39 8.3
 -6 -1 -7 153.98 10
 -6 -1 -7 148.09 10.1
 -6 1 -7 141.89 9.7
 6 1 7 145.89 9.6
 -6 1 -7 159.08 8
 6 1 7 146.79 10
 -6 1 -7 150.68 8.5
 6 1 7 145.89 10.9
 7 -1 7 1 2.7
 -7 -1 -7 3.6 3
 -7 -1 -7 -4.2 3.4
 7 -1 7 1 2
 -7 -1 -7 4.2 3.1
 -7 1 -7 2.2 1.8
 7 1 7 9.1 5.6
 -7 1 -7 4.7 3.7
 -7 1 -7 2.9 2.3
 7 1 7 -1.7 2.8
 7 1 7 2.8 3.4
 8 -1 7 21.5 4.9
 -8 -1 -7 11.1 3.7
 -8 -1 -7 10.9 4.2
 8 -1 7 16 3.6
 -8 -1 -7 18 4.5
 -8 1 -7 19.7 3.7
 -8 1 -7 13 4.5
 8 1 7 11.8 4.5
 -8 1 -7 13.1 3.1
 8 1 7 16.8 4.5
 8 1 7 18.5 5.3
 9 -1 7 14.2 5.2
 -9 -1 -7 9.7 4.3
 -9 1 -7 10.9 3.1
 -9 1 -7 7.4 3
 9 1 7 13.5 5.3
 9 1 7 19.7 5.2
 -10 -1 -7 7.5 4
 10 -1 7 10.3 5
 10 1 7 7 4.3
 10 1 7 16.3 7.1
 -10 1 -7 2.9 2.8
 -10 1 -7 10 3.3
 -11 -1 -7 4.7 3.7
 11 -1 7 5.2 5.1
 -11 1 -7 6.8 3.2
 11 1 7 6.4 4.2
 11 1 7 5 5
 12 -1 7 10.9 6.7
 -12 -1 -7 2.6 3.8
 -12 1 -7 5.9 3.5
 12 1 7 0 4.8
 12 1 7 9.3 5.2
 -13 -1 -7 1.3 3.4
 13 -1 7 -1 5.2
 13 1 7 5.4 4.3
 -13 1 -7 -0.1 3.1
 13 1 7 6.7 6
 14 -1 7 1.1 5.4
 -14 -1 -7 -0.7 3.8
 -14 1 -7 5 3.7
 14 1 7 -3.6 5.2
 14 1 7 2.9 5.2
 15 -1 7 5.9 6.5
 -15 -1 -7 3.1 4.8
 15 1 7 3.5 5.1
 -15 1 -7 -2.7 2.8
 15 1 7 2.3 5.6
 -16 -1 -7 -3.9 4.4
 16 -1 7 -7.3 5.9
 -16 1 -7 0.3 3.9
 16 1 7 10.2 6.2
 16 1 7 -14.8 10.9
 -15 -2 7 -1.3 4.8
 15 -2 -7 -3.5 5.9
 15 -2 -7 -0.3 5.6
 15 2 -7 -0.1 5.1
 15 2 -7 22 9.3
 -14 -2 7 -1.6 4.7
 14 -2 -7 0.8 5.1
 14 2 -7 15 8.3
 14 2 -7 -3.8 4.1
 13 -2 -7 3.8 5.6
 13 -2 -7 -0.7 5.5
 -13 -2 7 -0.3 4.7
 13 2 -7 0.2 6.2
 13 2 -7 -0.4 3.7
 12 -2 -7 3.1 4.9
 -12 -2 7 -0.4 4.4
 12 -2 -7 -6 5.4
 12 2 -7 -1.8 6.4
 12 2 -7 -1.3 3.4
 11 -2 -7 2.6 4.1
 11 -2 -7 -5.8 5.3
 -11 -2 7 3.9 4.4
 11 2 -7 -1.8 3.2
 11 2 -7 5 5.5
 10 -2 -7 10.9 4.3
 -10 -2 7 10.8 4.9
 -10 -2 7 -0.8 4
 10 -2 -7 6.6 5.3
 10 2 -7 0.3 5.2
 10 2 -7 3.9 3.4
 9 -2 -7 8.5 4
 9 -2 -7 11.5 4.6
 -9 -2 7 10.7 5.8
 -9 -2 7 13.7 4.9
 9 2 -7 12.3 3.7
 9 2 -7 11.5 6.4
 9 2 -7 9.9 5
 8 -2 -7 15.8 8.6
 -8 -2 7 6.5 3.2
 8 -2 -7 3.7 3.4
 8 -2 -7 8.4 4.1
 -8 -2 7 6.4 4.4
 8 2 -7 10.5 5.7
 8 2 -7 11.8 3.5
 8 2 -7 8 4.2
 -8 2 7 7.3 3
 -7 -2 7 1.4 3.9
 7 -2 -7 6.4 5.5
 7 -2 -7 4.5 3.2
 -7 -2 7 1.7 2.7
 -7 -2 7 1.1 2.7
 7 -2 -7 3.5 3.8
 -7 2 7 -3.9 2.4
 7 2 -7 2.5 3.1
 7 2 -7 3.2 2.4
 7 2 -7 8.1 4.6
 6 -2 -7 7.1 3.1
 -6 -2 7 6.5 4
 -6 -2 7 10.2 3.3
 6 -2 -7 6.8 3.2
 -6 -2 7 11.3 2.8
 6 -2 -7 5.1 2.9
 6 -2 -7 3.8 7.8
 -6 2 7 16.2 6.5
 6 2 -7 12.2 4.9
 -6 2 7 6.4 2.6
 -6 2 7 11.4 4.5
 6 2 -7 4.1 2.1
 6 2 -7 5.2 3.3
 5 -2 -7 4.8 2.8
 -5 -2 7 4 2.5
 5 -2 -7 4.5 3.6
 5 -2 -7 10.2 6.1
 -5 -2 7 10.4 2.3
 5 2 -7 9.8 4.8
 5 2 -7 6.5 3.2
 -5 2 7 3.9 2.6
 5 2 -7 8.3 2.3
 -5 2 7 5.6 6.5
 -5 2 7 7.9 3.6
 4 -2 -7 8.9 4.6
 -4 -2 7 7.2 3.3
 4 -2 -7 6.7 4.6
 4 -2 -7 2.4 2.6
 4 2 -7 7.2 4.7
 4 2 -7 8.1 3.7
 -4 2 7 3.7 2.4
 -4 2 7 13 5.8
 -3 -2 7 7 2.5
 3 -2 -7 2.2 2.4
 3 -2 -7 4.1 2.9
 3 -2 -7 5.5 4.3
 3 -2 -7 7.4 4.9
 3 -2 -7 4.1 3
 3 2 -7 7.3 4.1
 -3 2 7 1.9 2.1
 3 2 -7 0.2 3.9
 -3 2 7 5.1 4.6
 2 -2 -7 17.9 4
 2 -2 -7 7.7 3.6
 -2 -2 7 15 4.2
 2 -2 -7 18.1 6.4
 2 -2 -7 16.3 3.8
 -2 -2 7 11.4 2.6
 2 -2 -7 12 2
 2 -2 -7 5 4.3
 2 2 -7 13.5 4.7
 -2 2 7 8.4 2.7
 -2 2 7 19.8 6.8
 -2 2 7 15.6 5.9
 2 2 -7 14.7 4.8
 1 -2 -7 2 4.2
 1 -2 -7 3.4 1.8
 1 -2 -7 3 4.3
 -1 -2 7 5 1.8
 1 -2 -7 0.3 3
 -1 -2 7 3.7 3.1
 -1 -2 7 4 3.7
 1 -2 -7 2.5 2.6
 -1 2 7 5.6 4.9
 1 2 -7 0 3.1
 -1 2 7 5 2
 1 2 -7 2.2 3.3
 -1 2 7 8.5 4.7
 0 -2 -7 28.1 6.9
 0 -2 -7 19.5 3.3
 0 -2 -7 16.1 5
 0 -2 7 24.3 8.3
 0 -2 -7 13.3 4.4
 0 -2 7 21.9 4.1
 0 -2 7 31.6 6
 0 -2 -7 13.9 3.4
 0 2 7 17.8 6.1
 0 2 7 20.8 6.6
 0 2 -7 19.6 4.3
 0 2 7 17.1 3.8
 0 2 -7 25.1 4.8
 0 2 7 19.3 4.1
 -1 -2 -7 209.58 13.7
 -1 -2 -7 229.38 12.5
 1 -2 7 209.08 10.4
 1 -2 7 225.08 12
 -1 -2 -7 229.88 10
 -1 -2 -7 221.78 12.5
 1 2 7 213.58 13.1
 -1 2 -7 235.08 11
 1 2 7 233.58 12.6
 1 2 7 216.18 14.1
 1 2 7 229.98 10.6
 -2 -2 -7 219.88 13.7
 2 -2 7 206.88 10.4
 2 -2 7 196.78 8.7
 -2 -2 -7 193.78 10
 -2 -2 -7 196.48 12.1
 2 -2 7 200.78 8.2
 -2 2 -7 196.38 9.3
 2 2 7 202.78 10.8
 2 2 7 215.88 12.8
 2 2 7 225.48 14.7
 -2 2 -7 214.68 8.9
 2 2 7 198.88 12.1
 -3 -2 -7 10.7 6
 3 -2 7 6.4 2.6
 3 -2 7 3.1 2.3
 -3 -2 -7 6.3 3
 -3 -2 -7 6.9 4.2
 3 -2 7 4 2.3
 3 -2 7 5.5 3.9
 -3 -2 -7 4.3 2.6
 3 2 7 8 4.3
 3 2 7 6.5 2.8
 3 2 7 4.2 4.1
 3 2 7 6.6 3.9
 -3 2 -7 5.8 2.4
 -3 2 -7 5.1 2
 4 -2 7 1452.65 26.9
 4 -2 7 1544.15 31.6
 -4 -2 -7 1499.95 34.2
 -4 -2 -7 1527.95 34
 -4 -2 -7 1488.05 37.3
 4 -2 7 1531.35 30.9
 4 2 7 1536.85 41.6
 4 2 7 1550.54 38.3
 4 2 7 1482.45 35.8
 -4 2 -7 1553.64 32.9
 4 2 7 1511.65 35.8
 -5 -2 -7 57.59 7.8
 5 -2 7 59.99 7.5
 -5 -2 -7 55.39 7.4
 5 -2 7 46.8 5.3
 5 2 7 66.79 11.4
 5 2 7 53.29 7.6
 -5 2 -7 57.19 7
 5 2 7 58.59 7.8
 5 2 7 53.99 8.1
 -6 -2 -7 132.19 10.8
 -6 -2 -7 115.99 10.2
 6 -2 7 138.69 7.9
 6 -2 7 133.89 12.8
 -6 -2 -7 122.79 10.2
 6 2 7 142.19 13
 6 2 7 109.79 10.3
 -6 2 -7 117.29 9.8
 6 2 7 125.09 11.3
 7 -2 7 13.7 4.3
 -7 -2 -7 14.5 6.7
 -7 -2 -7 17.1 4.9
 7 -2 7 16.8 3.4
 -7 -2 -7 10.1 3.7
 -7 -2 -7 11.1 3.9
 -7 2 -7 14.1 3.8
 7 2 7 12.8 4.3
 7 2 7 31.4 10.7
 7 2 7 19.8 5.7
 -7 2 -7 17.8 3.7
 7 2 7 18 4.8
 8 -2 7 -1.6 2.8
 -8 -2 -7 -3.2 3.5
 -8 -2 -7 -4.4 3.5
 -8 -2 -7 2.4 3.5
 8 -2 7 2.3 3.4
 8 -2 7 0.3 2.3
 -8 2 -7 1.7 2
 -8 2 -7 1.2 2.4
 8 2 7 -0.5 4.4
 8 2 7 0.8 3.2
 8 2 7 0.8 3.6
 -9 -2 -7 2.5 4
 9 -2 7 2 3.6
 9 -2 7 -1 3.3
 9 -2 7 -1.5 3.1
 9 2 7 1.5 3.7
 -9 2 -7 -0.3 1.9
 -9 2 -7 1.6 2.5
 9 2 7 4.4 3.9
 9 2 7 2.6 5.7
 10 -2 7 11.8 4.6
 -10 -2 -7 4.7 4.8
 10 -2 7 -1.5 2.9
 -10 2 -7 6.9 3.2
 10 2 7 6.6 4.6
 10 2 7 6.5 7.8
 10 2 7 8.6 4.8
 -10 2 -7 4.5 2.9
 11 -2 7 1.6 4.8
 -11 -2 -7 8.1 5.6
 11 -2 7 -3.5 3.3
 -11 2 -7 1.9 2.9
 11 2 7 9.4 5.4
 11 2 7 4.8 6
 11 2 7 2.4 12.8
 -11 2 -7 7 3
 -12 -2 -7 -1.9 4.2
 12 -2 7 -4.6 3.9
 -12 2 -7 -2.9 2.5
 12 2 7 1.2 7.3
 12 2 7 -0.1 4.8
 12 2 7 3 4.8
 13 -2 7 1.4 5.5
 -13 -2 -7 0.4 5.1
 13 2 7 4.8 5.3
 13 2 7 3.1 5.2
 13 2 7 1.6 9.1
 -13 2 -7 11.3 4.1
 -14 -2 -7 -4.1 4.7
 14 -2 7 4.5 5.8
 14 2 7 14 8.8
 14 2 7 -1.3 6
 14 2 7 -2.3 8.6
 -14 2 -7 4.2 3.9
 -15 -2 -7 -3.2 5.8
 15 -2 7 -4 7.5
 -15 2 -7 10.9 4.5
 15 2 7 21.3 7.6
 14 -3 -7 0.1 6.8
 14 -3 -7 7 6.8
 -14 -3 7 -1 6.6
 14 3 -7 19 8.5
 14 3 -7 -1.4 4.5
 -13 -3 7 -8.2 4.7
 13 -3 -7 6.4 5.7
 13 -3 -7 -3.4 5.6
 13 3 -7 5.4 6.7
 13 3 -7 -1.6 4.4
 12 -3 -7 -5.4 5.8
 12 -3 -7 -0.1 5.1
 -12 -3 7 -5.5 5.2
 12 3 -7 2.7 4
 12 3 -7 -11.7 6.1
 12 3 -7 -3.2 5.8
 11 -3 -7 2.6 4.5
 -11 -3 7 1.4 5.5
 11 -3 -7 -2.5 5.3
 11 3 -7 0.5 7
 11 3 -7 -0.1 3.1
 -10 -3 7 -3.3 6.2
 -10 -3 7 -5.1 3.8
 10 -3 -7 3.3 4.5
 10 -3 -7 -0.9 5.4
 10 3 -7 -5.3 3.3
 10 3 -7 1.9 6.4
 10 3 -7 8 7.6
 9 -3 -7 -2.2 3.8
 9 -3 -7 -0.3 3.7
 -9 -3 7 1.4 4.4
 9 3 -7 -2 6.8
 9 3 -7 -1.6 2.8
 9 3 -7 0.8 4.8
 -8 -3 7 -3.6 4.1
 8 -3 -7 0.5 4.2
 -8 -3 7 -5.9 2.9
 8 -3 -7 -3.3 3.4
 8 -3 -7 -2.5 4.1
 8 3 -7 -5.7 3.8
 8 3 -7 4.6 5.9
 8 3 -7 7.2 3
 7 -3 -7 5.3 4
 -7 -3 7 2.6 2.7
 7 -3 -7 -1.3 4.1
 7 -3 -7 -0.6 3.2
 -7 -3 7 -2.6 4
 7 3 -7 4.1 5.4
 7 3 -7 -3.8 5.3
 7 3 -7 4.1 2.6
 -7 3 7 1.5 2.7
 6 -3 -7 -2.3 3.1
 6 -3 -7 2.2 2.9
 6 -3 -7 1.3 3.7
 -6 -3 7 0.4 2.6
 -6 -3 7 2.3 3.9
 6 3 -7 1.2 4.7
 -6 3 7 0.5 5.4
 -6 3 7 -2.9 2.7
 6 3 -7 4.6 5.5
 5 -3 -7 -4.4 3.2
 5 -3 -7 -0.6 2.6
 5 -3 -7 3 3.4
 -5 -3 7 0.6 3.5
 -5 -3 7 -0.2 2.3
 -5 3 7 6.5 5.8
 5 3 -7 11.8 10.9
 -5 3 7 -1.7 2.3
 5 3 -7 0 4.5
 4 -3 -7 24.3 8.2
 -4 -3 7 16 3.6
 4 -3 -7 28.8 6.2
 -4 -3 7 20.8 5.8
 -4 -3 7 28.5 4.8
 4 -3 -7 26 7.7
 4 3 -7 32.4 8.2
 -4 3 7 14.3 3.7
 -4 3 7 24.8 8.1
 4 3 -7 24.2 7
 3 -3 -7 -2.4 2.9
 -3 -3 7 4.7 3.7
 -3 -3 7 2.2 2.3
 3 -3 -7 4.3 5.1
 3 -3 -7 -0.2 3
 -3 -3 7 -4.9 2.9
 3 -3 -7 3.9 5.1
 3 -3 -7 3.4 5
 3 -3 -7 0.4 1.9
 3 3 -7 1.4 4.2
 -3 3 7 8.1 6.1
 3 3 -7 -1.1 3.9
 -2 -3 7 7.9 4.6
 2 -3 -7 2.9 3.3
 -2 -3 7 -0.6 1.9
 2 -3 -7 -2.5 4.3
 2 -3 -7 -0.9 3.3
 -2 -3 7 0.2 3.5
 2 -3 -7 1.6 1.9
 2 -3 -7 6.9 6.9
 2 -3 -7 -2.3 3.3
 2 3 -7 4.9 4.3
 -2 3 7 2.6 4.9
 2 3 -7 3.2 4.1
 -2 3 7 1.5 5.2
 -1 -3 7 59.89 9.3
 -1 -3 7 45.3 7.6
 1 -3 -7 39.5 5.5
 1 -3 -7 36 6.4
 1 -3 -7 41.6 8.2
 -1 -3 7 53.19 6
 -1 -3 7 61.89 9.8
 1 -3 -7 50.49 10.2
 1 3 -7 46.3 8
 -1 3 7 65.99 10.2
 -1 3 7 51.99 8.2
 1 3 -7 48.2 8.1
 0 -3 7 45.2 7.5
 0 -3 -7 32.6 5
 0 -3 7 54.09 8.6
 0 -3 -7 41.4 13.2
 0 -3 7 60.59 10.1
 0 -3 -7 47.6 10.2
 0 -3 -7 49.2 7.6
 0 -3 -7 45.1 13.6
 0 3 7 54.29 12
 0 3 7 38.1 7.2
 0 3 -7 42.9 7.5
 0 3 -7 51.89 8.1
 -1 -3 -7 67.89 7.4
 -1 -3 -7 72.79 11.7
 1 -3 7 55.49 7.1
 1 -3 7 64.19 9.7
 -1 -3 -7 60.29 10.1
 1 -3 7 73.39 9.5
 1 3 7 63.79 8.9
 1 3 7 68.09 7.5
 1 3 7 67.69 10.9
 -1 3 -7 62.89 8.3
 -1 3 -7 53.39 6.9
 1 3 7 64.19 11.2
 -2 -3 -7 -0.2 3.6
 2 -3 7 0.6 5.7
 -2 -3 -7 3.7 2.8
 -2 -3 -7 -2.6 4
 -2 -3 -7 -5.8 6.4
 2 -3 7 -0.3 3.7
 2 -3 7 1 2.9
 2 -3 7 0.1 2.3
 2 3 7 -2.6 2.2
 2 3 7 -3.9 4.2
 2 3 7 4.7 5.9
 2 3 7 0.9 2.9
 -2 3 -7 5.6 3.7
 3 -3 7 33.3 5.5
 -3 -3 -7 20.2 8.6
 3 -3 7 56.99 19.4
 -3 -3 -7 21 4.3
 3 -3 7 34.1 7.7
 -3 -3 -7 25.9 6.3
 -3 -3 -7 21.5 4.7
 3 -3 7 22.1 3.8
 3 -3 7 28.3 4.5
 3 3 7 16.7 4.5
 -3 3 -7 19.1 3.6
 3 3 7 26.7 7.5
 3 3 7 27.2 7.4
 3 3 7 42.2 10.7
 -3 3 -7 33.6 5.7
 4 -3 7 36.8 8.7
 -4 -3 -7 18.4 4.5
 4 -3 7 17.4 4
 -4 -3 -7 24 5.3
 4 -3 7 29.5 5
 4 -3 7 31.9 7.8
 4 -3 7 19.5 3.9
 -4 -3 -7 25.2 6
 -4 3 -7 25.4 4.5
 4 3 7 20.3 4.7
 4 3 7 36.3 8.1
 4 3 7 25.5 9.8
 4 3 7 25 6.6
 -4 3 -7 24.5 4.7
 5 -3 7 -3.5 2.4
 -5 -3 -7 5.2 3.5
 5 -3 7 1.5 2.8
 5 -3 7 0.6 4.5
 5 -3 7 -1.8 2.1
 5 3 7 1.7 3.6
 5 3 7 -0.8 4.2
 5 3 7 0 4
 -5 3 -7 -0.6 2.9
 5 3 7 1.3 5.8
 -6 -3 -7 169.48 12.7
 6 -3 7 202.08 13
 6 -3 7 163.88 9.1
 6 -3 7 202.38 17.1
 6 -3 7 189.28 9.9
 -6 -3 -7 188.68 13.7
 6 3 7 175.88 20.7
 6 3 7 202.88 16
 -6 3 -7 171.38 12.5
 6 3 7 172.68 17.1
 7 -3 7 28.8 8.4
 7 -3 7 11.9 5.1
 -7 -3 -7 21.6 5.8
 -7 -3 -7 21.1 5.8
 7 -3 7 21.3 5.5
 7 -3 7 20.1 3.7
 7 3 7 29.2 8
 -7 3 -7 9.9 4.9
 7 3 7 22.4 6.4
 7 3 7 25.9 10.7
 8 -3 7 -1.1 3.9
 8 -3 7 1.3 2.4
 -8 -3 -7 4.6 4.4
 8 3 7 -1 4.6
 8 3 7 11.4 7.7
 8 3 7 2.9 4.9
 -9 -3 -7 0 4.5
 9 -3 7 -0.8 2.6
 9 -3 7 3.6 4.7
 9 -3 7 3 3.2
 9 3 7 4.2 5.7
 9 3 7 10.6 8
 9 3 7 6.9 5.9
 10 -3 7 1.6 4.8
 10 -3 7 -3.2 3.1
 10 -3 7 -3.4 2.9
 -10 -3 -7 -8.8 3.5
 10 3 7 5.3 5.8
 10 3 7 0.8 6.1
 10 3 7 3 5.7
 -11 -3 -7 -9.6 4.1
 11 -3 7 -2.3 3.6
 11 -3 7 0.8 5.7
 11 3 7 4.2 4.8
 11 3 7 6.2 5.9
 11 3 7 2.4 5
 11 3 7 -11.3 5.4
 -12 -3 -7 -3.3 5.2
 12 -3 7 2.1 5
 12 3 7 4.3 9.9
 -12 3 -7 -1.7 4
 12 3 7 -2.9 5.7
 12 3 7 5.2 6.8
 12 3 7 -4 4.2
 -13 -3 -7 -2.3 5.6
 13 3 7 13.1 6.5
 13 3 7 -3.5 6.2
 13 3 7 23.9 8.7
 13 3 7 21.5 11.5
 -14 -3 -7 0.5 6.4
 14 -3 7 -0.4 6.2
 14 3 7 -1.2 4.8
 14 3 7 -9.2 6.4
 14 3 7 -0.5 7.7
 14 3 7 0.1 13.8
 13 -4 -7 -13.6 6
 13 -4 -7 -1.7 6.9
 -13 -4 7 8.3 9.3
 13 4 -7 1.6 9.3
 13 4 -7 13.5 9.3
 12 -4 -7 5.1 7.4
 -12 -4 7 0.4 7
 12 -4 -7 -8.4 5.5
 12 4 -7 -5.8 7.8
 12 4 -7 2.1 6.5
 11 -4 -7 0.9 6.1
 -11 -4 7 -6.6 5.1
 11 4 -7 1.5 4.4
 11 4 -7 16.7 10.3
 -10 -4 7 -8.1 4
 10 -4 -7 -5.7 4.7
 10 -4 -7 -1.4 4.7
 -10 -4 7 8.4 6.1
 10 4 -7 5.8 7
 9 -4 -7 -5.6 4.7
 -9 -4 7 2.1 5.4
 9 -4 -7 4.5 4.9
 9 4 -7 7.6 8.3
 9 4 -7 -4.8 5.5
 -8 -4 7 1.1 5.8
 -8 -4 7 -0.1 3.1
 8 -4 -7 -7.6 5.8
 8 -4 -7 1.9 4.8
 8 4 -7 5.4 6.6
 8 4 -7 -0.7 5.5
 7 -4 -7 1.3 4.6
 -7 -4 7 6.8 6.1
 7 -4 -7 5.3 5
 7 4 -7 8.5 7.7
 7 4 -7 11.9 6.4
 6 -4 -7 11.2 5.2
 6 -4 -7 7.1 4.3
 -6 -4 7 3.8 4.5
 6 4 -7 12 6.7
 6 4 -7 13.1 6.9
 -6 4 7 14.9 8.6
 5 -4 -7 4.2 3.8
 5 -4 -7 -0.2 4.1
 -5 -4 7 0.4 4.2
 5 4 -7 3.7 5.6
 -5 4 7 11.2 7.7
 5 4 -7 4.9 5.1
 4 -4 -7 -0.6 2.2
 4 -4 -7 3.2 4.4
 -4 -4 7 -0.8 2.8
 -4 -4 7 -1.2 4
 -4 -4 7 -0.3 4
 4 -4 -7 -2.4 5.3
 4 4 -7 6.7 6.2
 4 4 -7 1.7 4.3
 -4 4 7 8.9 7.2
 3 -4 -7 1.9 2.9
 3 -4 -7 1.7 5.5
 3 -4 -7 0.5 3.9
 -3 -4 7 -0.9 4.1
 -3 -4 7 -4.2 4.2
 3 4 -7 6.8 5.7
 -3 4 7 2.9 6.7
 3 4 -7 5.4 6.2
 2 -4 -7 7 3.3
 -2 -4 7 8.3 5.8
 -2 -4 7 8.5 5
 -2 -4 7 5.4 3.1
 2 -4 -7 4.9 5.9
 -2 -4 7 -2.6 7.1
 2 -4 -7 4.1 3.1
 2 4 -7 -0.1 4.3
 -2 4 7 5.6 6.7
 -2 4 7 5 6.4
 2 4 -7 2.3 4.8
 -1 -4 7 4.8 2.4
 -1 -4 7 -0.3 6.9
 -1 -4 7 -2.3 3.5
 1 -4 -7 -6.3 5
 1 -4 -7 0.4 4
 -1 -4 7 -2.5 5.2
 1 -4 -7 -3.5 2.4
 -1 4 7 0.3 5.3
 -1 4 7 -3 3.5
 1 4 -7 4 5.3
 -1 4 7 -1.5 4.8
 0 -4 7 6.9 11.5
 0 -4 -7 -12.4 4.8
 0 -4 7 -2.5 3.8
 0 -4 7 -1.3 7
 0 -4 -7 1.5 3.8
 0 4 -7 0.4 8.9
 0 4 7 -2 5.4
 0 4 -7 8.9 5.2
 0 4 7 -3.5 5.3
 0 4 7 -2.4 3.7
 1 -4 7 2.4 7
 -1 -4 -7 1.1 3
 1 -4 7 -6 4.1
 1 -4 7 -1.3 6.6
 1 4 7 -2.9 5.4
 1 4 7 -3.1 4.9
 -1 4 -7 -0.2 3.9
 1 4 7 -2.2 4.4
 2 -4 7 8.6 8.4
 -2 -4 -7 11.7 8.6
 -2 -4 -7 17.7 4.7
 2 -4 7 17 9.9
 2 -4 7 3 4.2
 2 4 7 27.9 9.7
 2 4 7 28.5 11.1
 2 4 7 15.1 6.5
 -2 4 -7 14.3 5.3
 3 -4 7 19.8 9.7
 -3 -4 -7 5.3 4
 3 -4 7 6 4.5
 3 -4 7 2.5 3.5
 3 4 7 -2 4
 -3 4 -7 6.1 4.2
 3 4 7 0.3 6.2
 3 4 7 1.2 6.1
 -4 -4 -7 -6.1 3.3
 4 -4 7 -4.4 7.5
 4 -4 7 2.9 3.9
 4 -4 7 -3.9 3.8
 -4 -4 -7 4.2 4.5
 4 -4 7 4 3.1
 -4 4 -7 1.3 4.4
 4 4 7 7.7 7.5
 4 4 7 8 6.2
 4 4 7 1.3 5.7
 -5 -4 -7 1.5 4.2
 5 -4 7 1.8 3.6
 5 -4 7 -7 5.7
 -5 -4 -7 8.1 5
 5 -4 7 -2.6 2.9
 5 -4 7 2.2 3.1
 5 4 7 3.3 5.5
 5 4 7 -1.8 6.5
 5 4 7 1.8 5.7
 6 -4 7 2 3.7
 -6 -4 -7 -1.3 3.6
 6 -4 7 -0.5 2.5
 6 4 7 3.8 5.8
 6 4 7 3.2 4.3
 6 4 7 0.9 6
 7 -4 7 1.4 4.2
 7 -4 7 -2.9 3.4
 7 -4 7 6 3.2
 -7 -4 -7 5 5
 7 4 7 19.6 8.1
 7 4 7 3 6
 7 4 7 16 7.7
 8 -4 7 -1.7 4.8
 8 -4 7 -6.2 2.7
 -8 -4 -7 -3.1 3.8
 8 -4 7 10 3.4
 8 4 7 -2.4 5.2
 8 4 7 3.8 5.5
 8 4 7 -9.3 4.2
 9 -4 7 -6.2 4.4
 -9 -4 -7 5.8 5.2
 9 4 7 -1.7 5.4
 9 4 7 0.9 5.4
 9 4 7 9.8 10.2
 10 -4 7 1.4 6
 -10 -4 -7 2.9 5
 10 4 7 4.7 6.8
 10 4 7 4.4 7.4
 10 4 7 -6.3 7.8
 -11 -4 -7 -2.3 5.4
 11 -4 7 5.2 5.7
 11 4 7 -6.5 8.2
 11 4 7 11.5 6.1
 -12 -4 -7 3.8 6.5
 12 -4 7 1.5 6.4
 12 4 7 4.7 6.4
 12 4 7 -8.1 9.2
 12 4 7 11.2 7.4
 13 -4 7 -2.6 6.7
 -13 -4 -7 -7.5 7.9
 13 4 7 -6.6 7.1
 13 4 7 14.5 9.5
 13 4 7 -4.9 10
 -11 -5 7 -6.1 6.6
 11 5 -7 18.3 9.8
 11 5 -7 11.4 8.3
 10 -5 -7 -7 7.4
 -10 -5 7 -19.1 9
 10 5 -7 6.5 8.4
 10 5 -7 4.7 9.2
 -9 -5 7 3.8 7.4
 9 -5 -7 -3.2 5.7
 9 -5 -7 -5.9 5.9
 9 5 -7 7 8.2
 9 5 -7 9.6 10
 -8 -5 7 6.1 6.6
 8 -5 -7 6.8 6.6
 8 -5 -7 -7.1 5.3
 8 5 -7 17.4 8.2
 8 5 -7 3.7 7
 7 -5 -7 8.9 6.9
 7 -5 -7 -3.6 5.8
 -7 -5 7 14.7 7.2
 7 5 -7 5.2 5.4
 7 5 -7 17 10.3
 6 -5 -7 5.6 5.7
 6 -5 -7 9.4 6.6
 -6 -5 7 -4.2 5.6
 6 5 -7 4.8 5.5
 6 5 -7 5 7.5
 -5 -5 7 -7.6 4.9
 5 -5 -7 -2.1 5.4
 5 -5 -7 -6.8 4
 -5 5 7 0.5 8.4
 5 5 -7 1.9 5.5
 5 5 -7 -6.3 5.9
 4 -5 -7 -6.1 7.5
 4 -5 -7 4 5.2
 4 -5 -7 -3.9 2.8
 -4 -5 7 -5.7 5
 4 5 -7 3.5 6.5
 -4 5 7 -4.9 6.8
 4 5 -7 12.3 7.6
 -3 -5 7 -13.7 6.4
 3 -5 -7 -9 6.8
 3 -5 -7 2.2 5.6
 3 -5 -7 3 5.6
 -3 -5 7 10.1 9.5
 3 5 -7 14.8 6.8
 3 5 -7 3.5 7.7
 -3 5 7 0.6 10.2
 2 -5 -7 -0.8 4.9
 -2 -5 7 -0.5 4.8
 2 -5 -7 8 8.5
 -2 -5 7 15.7 8
 2 -5 -7 2.5 3.6
 -2 -5 7 0.1 3.6
 -2 5 7 6.8 7.3
 2 5 -7 0.4 4.5
 2 5 -7 0.4 6.5
 -2 5 7 6.7 7.9
 1 -5 -7 -2 8.3
 1 -5 -7 5.1 4.6
 1 -5 -7 -0.5 3.5
 -1 -5 7 2.8 5.2
 -1 5 7 2.4 7.4
 1 5 -7 -2.5 4.7
 -1 5 7 0.9 7
 1 5 -7 -3.5 5
 0 -5 7 -2 3
 0 -5 -7 -10.3 6.3
 0 -5 7 -3.1 5.1
 0 -5 -7 0.1 3.6
 0 -5 -7 -4.6 8.9
 0 5 7 5.3 8.2
 0 5 7 -6.5 5.3
 0 5 -7 0.7 4.5
 0 5 7 1.4 5.2
 0 5 -7 2.7 6
 -1 -5 -7 -2.6 3.6
 -1 -5 -7 -3.9 9.4
 -1 -5 -7 -1.7 6.4
 1 -5 7 1.5 4.1
 -1 5 -7 -3.2 5.1
 1 5 7 5.6 8.1
 1 5 7 4.8 6.4
 2 -5 7 -4.5 4
 2 -5 7 -5.5 3.6
 -2 -5 -7 5.8 5.3
 -2 -5 -7 -9.1 8.5
 -2 5 -7 -1.5 4.9
 2 5 7 2.5 8.2
 2 5 7 2.9 6.7
 2 5 7 -4.1 5.4
 -3 -5 -7 11.4 4.9
 3 5 7 17.1 8.5
 3 5 7 18.3 15.2
 3 5 7 15.7 8.2
 -3 5 -7 12.2 5.6
 -4 -5 -7 2.3 5
 4 -5 7 -0.6 3.9
 4 5 7 6.2 6.3
 4 5 7 -2 5.4
 4 5 7 -0.7 7.1
 -5 -5 -7 1.6 5
 5 -5 7 -5 4.6
 5 5 7 -4.3 5.8
 5 5 7 10.7 9.6
 6 -5 7 -5.3 4.1
 -6 -5 -7 -2.3 4.4
 6 5 7 1.9 6.3
 6 5 7 -6.7 5.3
 6 5 7 10.5 9.5
 7 -5 7 -6.2 5.7
 -7 -5 -7 5.5 5.8
 7 -5 7 -6.4 4.5
 7 5 7 -0.4 6.7
 7 5 7 8.6 10.2
 7 5 7 10.4 7.7
 -8 -5 -7 2.5 5.2
 8 5 7 14.4 6.8
 8 5 7 -11.8 7.1
 8 5 7 12 8.4
 9 -5 7 -4.1 5.2
 9 5 7 -6.5 7.8
 9 5 7 8.3 7.5
 9 5 7 2.7 7.3
 -10 -5 -7 -2.8 7.5
 10 -5 7 -13.9 5.7
 10 5 7 0.4 8.4
 10 5 7 7.4 9.6
 10 5 7 -12.5 6.7
 -11 -5 -7 5 6.2
 7 -6 -7 -10.9 6.6
 7 -6 -7 10.4 8.1
 7 6 -7 21.6 9.9
 7 6 -7 2.1 10.6
 -6 -6 7 -6.2 7
 6 -6 -7 -8.8 7.6
 6 6 -7 21.4 10.7
 6 6 -7 0.5 7.9
 -5 -6 7 -12 5.5
 5 -6 -7 1.6 7.8
 5 -6 -7 -9.4 6.8
 5 6 -7 -1.4 6.4
 5 6 -7 8.1 8
 4 -6 -7 -0.3 6.6
 4 -6 -7 9.3 3.8
 4 -6 -7 -4 10.2
 -4 -6 7 -8.3 6.1
 4 6 -7 -0.4 6.7
 4 6 -7 12.4 10.4
 3 -6 -7 -8.1 3.8
 -3 -6 7 -1.4 6.2
 3 -6 -7 -8.4 11.2
 3 -6 -7 -6.4 6.7
 -3 6 7 -3.2 7.2
 3 6 -7 3.6 10.7
 3 6 -7 -4.5 6.9
 -2 -6 7 -5.8 12.5
 2 -6 -7 8.3 5.4
 -2 -6 7 11.3 7.5
 -2 6 7 4.6 7.5
 2 6 -7 9.1 7.9
 1 -6 -7 6.7 6.8
 1 -6 -7 41.2 14.5
 -1 -6 7 -11.4 11.3
 -1 -6 7 11.1 6.2
 1 6 -7 10.6 8.4
 -1 6 7 -5.5 7.6
 1 6 -7 -5.3 6.5
 -1 6 7 9.4 9.3
 0 -6 -7 -3.4 3.3
 0 -6 -7 -3.1 7.5
 0 -6 7 -4.9 5.2
 0 -6 -7 -0.4 12
 0 6 -7 -1.5 6.4
 0 6 7 1.6 7.8
 0 6 7 -5.2 7.1
 -1 -6 -7 1.2 12.6
 -1 -6 -7 -9.1 7
 1 -6 7 9.5 7.3
 -1 6 -7 -0.9 5.8
 1 6 7 -4.8 6.9
 1 6 7 8.3 8.6
 1 6 7 4.9 7.7
 -2 -6 -7 8.5 5.3
 -2 -6 -7 -10.6 9.1
 2 -6 7 -2.2 6.3
 2 6 7 12.1 8.8
 -2 6 -7 1.5 5.6
 2 6 7 11 8.1
 2 6 7 13.9 9.2
 -3 -6 -7 0.2 14.2
 3 -6 7 8.5 4.3
 3 -6 7 -7 5
 -3 -6 -7 -5.3 5.2
 -3 -6 -7 13 9.2
 3 6 7 7.9 6.5
 3 6 7 -4.8 8
 -3 6 -7 1.7 6.3
 3 6 7 -8.6 7
 -4 -6 -7 17.5 13.7
 -4 -6 -7 -1.9 4.9
 4 6 7 5.1 7
 4 6 7 10.3 9.4
 4 6 7 -1.6 8.3
 5 -6 7 -10.2 5.2
 5 6 7 -6.7 6.9
 5 6 7 13.4 9.4
 5 6 7 11.5 9.3
 -6 -6 -7 13.4 7.5
 6 -6 7 -11.9 5.4
 6 -6 7 -2.8 6.1
 6 6 7 -6 8.3
 6 6 7 11.6 10
 6 6 7 0.2 9.6
 7 -6 7 -3.4 5.6
 7 -6 7 5.3 5.8
 -7 -6 -7 -2.4 9
 7 6 7 -2.3 20.1
 7 6 7 3.5 8.4
 7 6 7 0.9 8.6
 -16 0 8 -2.4 3.6
 16 0 -8 -9.4 5.8
 16 0 -8 -2 6.9
 16 0 -8 -3.9 5.4
 -15 0 8 -4.9 2.9
 15 0 -8 1.4 6.3
 15 0 -8 -8.8 4.8
 15 0 -8 -5.8 4.4
 14 0 -8 -10.2 3.9
 14 0 -8 -5.4 4.8
 -14 0 8 0.5 3.2
 14 0 -8 -4.1 6.1
 13 0 -8 8.3 9.3
 -13 0 8 -2.2 3.2
 13 0 -8 1.1 4.3
 13 0 -8 6.9 5.6
 12 0 -8 1.3 4.4
 12 0 -8 7.2 4.9
 12 0 -8 18.8 7.5
 -12 0 8 2.6 3.3
 -11 0 8 2 2.9
 11 0 -8 -0.9 4
 11 0 -8 2.8 4.4
 11 0 -8 -2.9 3.8
 10 0 -8 249.68 17.3
 10 0 -8 237.78 15.4
 -10 0 8 246.68 12.1
 10 0 -8 232.58 14.7
 9 0 -8 -0.9 4
 -9 0 8 2.9 2.2
 -9 0 8 -1.7 3.3
 9 0 -8 0 3.3
 9 0 -8 2 2.5
 8 0 -8 40.7 6
 8 0 -8 55.49 8.4
 -8 0 8 44.2 6
 -8 0 8 28.2 9.5
 8 0 -8 66.09 8.6
 7 0 -8 1.1 2.4
 -7 0 8 2 3.2
 7 0 -8 -0.1 3.1
 -7 0 8 1.2 2.1
 7 0 -8 -2.2 2.6
 -7 0 8 -2 1.8
 6 0 -8 65.69 8.2
 -6 0 8 56.29 6.6
 -6 0 8 61.49 7.3
 6 0 -8 57.69 7.1
 -6 0 8 66.39 6.1
 6 0 -8 65.39 9.6
 -5 0 8 -1 2.5
 -5 0 8 -1.7 2.8
 5 0 -8 -1.6 2.3
 -5 0 8 -0.4 1.8
 5 0 -8 -0.4 2.9
 -5 0 8 2.5 1.9
 5 0 -8 0.5 2.4
 4 0 -8 226.78 9.9
 -4 0 8 220.58 9.8
 -4 0 8 234.78 10.9
 4 0 -8 224.28 10.3
 4 0 -8 219.98 10.2
 -4 0 8 224.08 10
 -4 0 8 232.08 9.5
 3 0 -8 -1.6 2.7
 3 0 -8 -0.3 2
 -3 0 8 1.2 2.3
 3 0 -8 -1.6 2.3
 -3 0 8 0.6 3.2
 -3 0 8 -0.5 1.8
 -2 0 8 11.1 2.6
 2 0 -8 18.3 4.5
 -2 0 8 17 4.2
 2 0 -8 13.9 3.1
 2 0 -8 14.2 3.7
 -1 0 8 0.7 2.3
 -1 0 8 1.4 2
 1 0 -8 3.5 2.5
 1 0 -8 -0.3 4
 0 0 -8 96.79 6.7
 0 0 8 87.29 6.2
 0 0 -8 86.99 6.2
 0 0 8 91.69 6
 0 0 8 94.79 7
 0 0 -8 86.09 5.8
 -1 0 -8 3 3.1
 1 0 8 -1.9 3.5
 1 0 8 -3.4 2.5
 -1 0 -8 -5 2.1
 -1 0 -8 -1.6 2.2
 2 0 8 180.98 8.8
 -2 0 -8 177.98 7.2
 2 0 8 169.28 7.9
 -2 0 -8 180.58 8.9
 -2 0 -8 166.98 7.7
 -3 0 -8 -0.3 1.9
 -3 0 -8 1.9 2.1
 -3 0 -8 3.5 2.3
 3 0 8 0.5 1.6
 3 0 8 0.7 2.4
 4 0 8 729.53 19.8
 4 0 8 704.23 15.1
 -4 0 -8 686.33 18.8
 -4 0 -8 719.83 14.9
 4 0 8 694.23 17.8
 -4 0 -8 740.43 18.2
 -5 0 -8 0.6 2.2
 -5 0 -8 -0.4 2
 -5 0 -8 0 2.1
 5 0 8 -0.5 1.8
 5 0 8 1.3 1.9
 5 0 8 1.1 2.7
 6 0 8 131.39 8.6
 -6 0 -8 132.49 9.5
 6 0 8 126.59 9.9
 6 0 8 138.39 7.1
 -6 0 -8 150.38 9.2
 -6 0 -8 150.08 9.4
 7 0 8 -0.5 2.3
 -7 0 -8 -0.2 2.1
 -7 0 -8 -0.6 2.3
 7 0 8 1.4 2.5
 7 0 8 2.3 2.6
 -7 0 -8 -0.4 2.1
 8 0 8 97.29 10.2
 -8 0 -8 99.19 9.5
 -8 0 -8 102.69 9
 8 0 8 98.09 7.1
 -8 0 -8 114.19 8.9
 9 0 8 1.1 2.9
 -9 0 -8 -0.4 2.6
 9 0 8 -1.8 2.5
 -9 0 -8 -2.7 2.3
 9 0 8 0.5 2.8
 10 0 8 4.9 4.2
 10 0 8 8.3 3.7
 -10 0 -8 7.1 3.5
 -11 0 -8 1.6 3.3
 11 0 8 -3.1 3.5
 11 0 8 5.1 5.1
 12 0 8 14 8
 12 0 8 18.5 4.5
 -12 0 -8 19.4 5.3
 13 0 8 -5.7 3.1
 13 0 8 -0.1 5.6
 -13 0 -8 -0.3 3.2
 14 0 8 8.5 6.4
 14 0 8 5 5.1
 -14 0 -8 5.9 3.6
 15 0 8 -5.1 5.6
 -15 0 -8 2.6 4.1
 -16 0 -8 -6 3.9
 16 0 8 7.9 8
 16 0 8 -1.7 4.4
 -16 -1 8 -9.1 4.3
 16 -1 -8 -9.6 5.8
 16 -1 -8 -3.8 7
 -16 1 8 1.7 3.9
 16 1 -8 8.1 7.6
 16 1 -8 -7.7 5.9
 15 -1 -8 0.1 5.5
 -15 -1 8 -3.9 4.4
 15 -1 -8 0.9 5.1
 15 1 -8 3.3 6.3
 15 1 -8 -1.6 5.1
 -15 1 8 1.2 2.9
 14 -1 -8 -3.2 4.8
 -14 -1 8 -1.5 4
 14 -1 -8 2.4 5.7
 -14 1 8 -0.9 2.4
 14 1 -8 9.1 5.7
 14 1 -8 -6.9 5.6
 14 1 -8 -0.2 4.8
 14 1 -8 12.3 7.5
 -13 -1 8 -1.7 3.2
 13 -1 -8 6 5.4
 13 1 -8 2.9 5.7
 13 1 -8 -5 5.3
 -13 1 8 2.6 2.2
 13 1 -8 -2.1 4.1
 13 1 -8 9.2 4.6
 -12 -1 8 1.2 3.5
 12 -1 -8 14.5 7.2
 12 -1 -8 3.2 4.8
 -12 1 8 8.8 2.9
 12 1 -8 6.8 6.3
 12 1 -8 13.6 5.7
 12 1 -8 7.4 4.7
 11 -1 -8 3 4.5
 11 -1 -8 -2.5 4.3
 -11 -1 8 -1 3.3
 11 1 -8 0.9 3.7
 11 1 -8 -0.6 4.2
 11 1 -8 1.8 4.1
 -11 1 8 0.1 1.8
 11 1 -8 7.4 4.7
 10 -1 -8 60.49 11.5
 10 -1 -8 35.7 6.5
 10 -1 -8 45.7 7.9
 -10 -1 8 45.6 7.3
 -10 1 8 42.8 4.8
 10 1 -8 44.8 8.2
 10 1 -8 53.69 7.9
 10 1 -8 38.9 7.1
 10 1 -8 47.3 6.9
 -9 -1 8 132.89 11.1
 9 -1 -8 127.59 12.6
 9 -1 -8 140.19 16.1
 -9 -1 8 139.09 11.8
 9 -1 -8 147.09 12.7
 9 1 -8 124.19 10.5
 9 1 -8 153.18 14.1
 -9 1 8 136.09 6.7
 9 1 -8 152.38 13.5
 8 -1 -8 -1.6 2.7
 8 -1 -8 -2.1 2.9
 -8 -1 8 -0.7 2.9
 8 -1 -8 -3 3.5
 -8 -1 8 -0.1 4.8
 -8 -1 8 -1.7 2
 -8 1 8 0.4 2.9
 -8 1 8 0.7 2
 8 1 -8 2 2.3
 8 1 -8 2.1 3
 8 1 -8 2.6 2.9
 -8 1 8 1.5 1.5
 7 -1 -8 16.7 4.1
 7 -1 -8 11.8 3.9
 7 -1 -8 19 5.9
 -7 -1 8 7.7 3.4
 -7 -1 8 19 4.4
 -7 -1 8 19.8 4.2
 7 1 -8 17.6 4.4
 -7 1 8 22 2.9
 7 1 -8 26.6 4
 -7 1 8 8.5 6.3
 -7 1 8 10.8 3.2
 7 1 -8 18.9 4.1
 6 -1 -8 210.88 12.6
 -6 -1 8 190.38 10.7
 -6 -1 8 197.88 11.8
 -6 -1 8 188.38 10.3
 6 -1 -8 207.48 11.7
 6 -1 -8 184.08 12.7
 6 1 -8 201.28 9.7
 -6 1 8 180.88 10.9
 -6 1 8 203.28 12.5
 6 1 -8 196.18 12
 -6 1 8 199.18 12.9
 -5 -1 8 32.3 4.2
 5 -1 -8 36.4 7.4
 -5 -1 8 24.4 4.4
 5 -1 -8 21.6 3.9
 5 -1 -8 16.3 3.4
 -5 -1 8 26.4 3.7
 -5 1 8 25.9 3.6
 -5 1 8 41.5 7.4
 5 1 -8 23.3 4
 -5 1 8 47.3 6.6
 4 -1 -8 27.9 6.2
 4 -1 -8 22.8 4.4
 -4 -1 8 34.2 4.7
 4 -1 -8 21.4 3.4
 -4 -1 8 28.4 4.7
 -4 -1 8 17.9 2.9
 -4 1 8 25 4.7
 4 1 -8 35.9 4.4
 -4 1 8 21 3.3
 -4 1 8 27.1 6.1
 4 1 -8 26.1 4.1
 3 -1 -8 519.45 15.7
 3 -1 -8 499.05 17.8
 -3 -1 8 503.05 12.4
 3 -1 -8 520.15 17.4
 3 -1 -8 498.65 18.1
 -3 -1 8 480.85 13.9
 -3 1 8 508.65 16
 3 1 -8 494.45 11.5
 3 1 -8 506.75 15
 -3 1 8 485.85 18
 -2 -1 8 63.99 5.2
 2 -1 -8 56.59 6.8
 2 -1 -8 54.99 6.7
 2 -1 -8 52.49 3
 2 -1 -8 58.19 7
 2 -1 -8 65.99 7.6
 2 1 -8 65.29 6
 -2 1 8 57.59 7.1
 -2 1 8 59.09 6.2
 -1 -1 8 3.6 1.6
 1 -1 -8 4.1 4.7
 1 -1 -8 4.1 2.4
 1 -1 -8 4.2 1.6
 1 -1 -8 6.8 8.2
 1 1 -8 3.6 1.8
 -1 1 8 2.2 2.1
 -1 1 8 4 3.7
 -1 1 8 5.2 4
 -1 1 8 3.9 1.6
 0 -1 -8 149.09 10.5
 0 -1 -8 144.49 10.5
 0 -1 -8 147.99 6.2
 0 -1 -8 143.99 8.9
 0 1 8 158.78 9.7
 0 1 8 161.28 10.2
 0 1 8 150.18 6.3
 1 -1 8 63.39 5.5
 1 -1 8 62.99 4.7
 -1 -1 -8 69.29 5.1
 -1 -1 -8 70.49 8.1
 -1 -1 -8 92.09 16.3
 1 1 8 70.99 7.1
 1 1 8 71.59 7.9
 1 1 8 64.89 6.2
 -1 1 -8 65.79 4.6
 1 1 8 66.89 5.2
 -2 -1 -8 393.56 12.3
 2 -1 8 429.86 12.3
 -2 -1 -8 395.76 13.7
 2 -1 8 387.76 11.3
 -2 -1 -8 395.66 15.3
 2 1 8 412.86 13.8
 2 1 8 400.16 16.1
 -2 1 -8 396.76 11.1
 2 1 8 398.06 12.4
 -2 1 -8 391.56 12.9
 -2 1 -8 392.66 10.3
 3 -1 8 19.1 3.3
 -3 -1 -8 24.2 5
 -3 -1 -8 26.2 4.2
 -3 -1 -8 20.4 3.5
 3 -1 8 22.4 3.1
 -3 1 -8 19.1 3.3
 3 1 8 22.5 4.2
 3 1 8 30.9 6.4
 -3 1 -8 19.3 3.1
 3 1 8 34.1 5.7
 3 1 8 22.1 3.5
 4 -1 8 347.77 11.7
 -4 -1 -8 337.97 13.6
 -4 -1 -8 346.47 13.1
 -4 -1 -8 326.17 13.2
 4 -1 8 341.97 12.8
 4 1 8 346.77 13.8
 4 1 8 337.27 15.8
 4 1 8 335.27 13
 -4 1 -8 339.77 12.5
 4 1 8 353.56 14.4
 -4 1 -8 363.06 12.4
 -5 -1 -8 15.7 3.4
 5 -1 8 24.3 3.6
 -5 -1 -8 25.4 4.1
 -5 -1 -8 24.6 4.5
 5 -1 8 23.9 4.1
 5 1 8 23.5 4.7
 5 1 8 21.7 4.8
 -5 1 -8 35.5 4.2
 -5 1 -8 15.8 3.4
 -5 1 -8 20.8 3.5
 5 1 8 22.9 3.9
 -6 -1 -8 92.49 9.3
 -6 -1 -8 85.99 7.5
 -6 -1 -8 86.39 8.1
 6 -1 8 98.89 7.2
 6 -1 8 96.49 8.9
 -6 -1 -8 91.99 8.6
 -6 1 -8 100.19 7.3
 -6 1 -8 86.99 8
 -6 1 -8 87.99 6.3
 6 1 8 108.79 10
 6 1 8 80.79 8
 6 1 8 94.79 8.3
 -7 -1 -8 -0.4 2.5
 -7 -1 -8 1.8 2.9
 7 -1 8 -1.7 1.9
 -7 -1 -8 8.6 3.7
 -7 -1 -8 7.1 3.2
 7 1 8 6.3 3.5
 -7 1 -8 4.5 2.8
 7 1 8 1.5 3.1
 -7 1 -8 3.1 2
 7 1 8 5.3 3.2
 -8 -1 -8 20.3 5
 -8 -1 -8 26 5.4
 -8 -1 -8 24.2 4.9
 8 -1 8 23.5 4.7
 8 -1 8 24.2 4.7
 8 1 8 30.5 5.8
 -8 1 -8 21.3 4.7
 -8 1 -8 17.2 3.1
 8 1 8 29.8 5.9
 8 1 8 21.5 5
 -9 -1 -8 6.8 4.2
 9 -1 8 10 3.3
 9 -1 8 12.9 4.6
 -9 1 -8 8.6 3.2
 -9 1 -8 6.2 2.8
 9 1 8 7.3 4.1
 9 1 8 15.7 5
 -10 -1 -8 14.8 4.9
 10 -1 8 7.9 4.1
 10 -1 8 19.2 6.4
 10 1 8 19.4 5.7
 -10 1 -8 13.7 3.8
 -10 1 -8 21 4.6
 10 1 8 26.1 10.7
 11 -1 8 3.1 4
 -11 -1 -8 2.2 3.4
 11 1 8 1.6 4.2
 11 1 8 6 4.5
 -11 1 -8 3.6 3.1
 -12 -1 -8 27.5 7.4
 12 -1 8 20.4 7.1
 12 1 8 41.7 7.8
 -12 1 -8 22.4 5
 -13 -1 -8 4.2 4.7
 13 -1 8 -3.5 4.9
 -13 1 -8 -3.5 2.7
 13 1 8 3.2 5.2
 13 1 8 7 5.2
 -14 -1 -8 -1.7 3.5
 14 -1 8 5.9 6.3
 14 1 8 9.8 6.2
 14 1 8 3.6 4.9
 -14 1 -8 3.7 3.4
 15 -1 8 -2.2 6.2
 -15 -1 -8 4.8 4.8
 15 1 8 7.5 6.8
 15 1 8 -11.4 6.1
 -15 1 -8 1.9 3.7
 16 -1 8 -2.3 6.4
 -16 -1 -8 -2.2 4.3
 16 1 8 -8.8 5.8
 -16 1 -8 1.4 3.8
 16 1 8 0.8 6.1
 -15 -2 8 1.9 5.7
 15 -2 -8 -5.9 5.7
 15 -2 -8 0 6.2
 15 2 -8 -5 4.3
 15 2 -8 2.9 6.9
 14 -2 -8 9.3 6.2
 -14 -2 8 -7.9 4.6
 14 -2 -8 -1.7 5.1
 14 2 -8 -4.2 6.1
 14 2 -8 7.6 5.2
 -13 -2 8 -3 3.9
 13 -2 -8 0.9 6
 13 -2 -8 0.3 4.7
 13 2 -8 0.7 6.2
 13 2 -8 3.6 4.1
 12 -2 -8 5 4.9
 12 -2 -8 -7 4
 -12 -2 8 3.4 4.3
 12 2 -8 -1.6 3.6
 12 2 -8 6.2 12
 11 -2 -8 -0.5 5.6
 -11 -2 8 6.1 4.5
 11 -2 -8 0.1 4.4
 11 2 -8 11.5 7
 11 2 -8 5.7 3.3
 10 -2 -8 16.2 5
 -10 -2 8 17.2 5.5
 10 -2 -8 9.9 5.3
 10 2 -8 11.2 5
 10 2 -8 12.9 6.5
 10 2 -8 10.1 4.2
 -9 -2 8 14.3 5.5
 9 -2 -8 9.5 4
 -9 -2 8 22.3 6.4
 9 -2 -8 13.7 4.8
 9 2 -8 27 7.6
 9 2 -8 18.7 6.2
 9 2 -8 14.7 4.3
 -8 -2 8 -5.9 3.3
 8 -2 -8 2 3.6
 -8 -2 8 -5.2 2.8
 8 -2 -8 1.7 3.4
 -8 2 8 -2.8 2.4
 8 2 -8 0 3.6
 8 2 -8 -1.5 2.8
 8 2 -8 1.5 3.4
 -7 -2 8 56.49 8
 -7 -2 8 64.29 7.1
 7 -2 -8 73.39 9.8
 -7 -2 8 63.59 8.5
 7 -2 -8 69.59 11.7
 7 -2 -8 71.69 10.1
 7 2 -8 64.69 6.7
 -7 2 8 55.29 7.4
 7 2 -8 44.8 7.3
 7 2 -8 66.79 9.9
 6 -2 -8 9.9 5.5
 -6 -2 8 6.2 4.9
 -6 -2 8 14.9 4.7
 6 -2 -8 7.7 3.3
 6 -2 -8 18.9 7.6
 -6 -2 8 12.6 2.9
 6 2 -8 18.4 6.2
 6 2 -8 9.5 2.7
 -6 2 8 13.6 4.4
 -6 2 8 15.5 7.3
 6 2 -8 12.7 3.9
 -6 2 8 8.4 2.9
 5 -2 -8 28.4 8.3
 -5 -2 8 25.9 7.5
 5 -2 -8 16.1 4.2
 -5 -2 8 12.7 3
 5 -2 -8 23.3 4.1
 5 -2 -8 34.1 8.2
 5 2 -8 33.1 6.8
 5 2 -8 23.2 4.6
 -5 2 8 17.3 3.8
 -4 -2 8 250.47 11.7
 4 -2 -8 267.27 16.1
 4 -2 -8 266.77 14.4
 4 -2 -8 288.27 13.5
 -4 -2 8 289.37 15.6
 4 -2 -8 252.57 15.4
 4 2 -8 278.07 14.6
 -4 2 8 267.77 16.1
 -4 2 8 260.37 13.1
 4 2 -8 280.47 13.5
 4 2 -8 261.37 12.8
 3 -2 -8 186.18 11.9
 -3 -2 8 196.18 9.7
 3 -2 -8 188.68 13.3
 3 -2 -8 182.28 10.7
 3 -2 -8 178.68 12.9
 3 2 -8 191.28 10.5
 3 2 -8 194.48 12.2
 3 2 -8 199.78 10.6
 -3 2 8 199.18 14.2
 -3 2 8 186.68 11.2
 2 -2 -8 234.68 12.5
 2 -2 -8 229.78 13.1
 -2 -2 8 221.98 9.4
 -2 -2 8 218.58 9.1
 2 -2 -8 221.38 6.8
 2 -2 -8 210.78 11.5
 2 -2 -8 201.68 13.2
 2 -2 -8 206.48 13.7
 -2 2 8 227.98 14.5
 2 2 -8 210.38 10.4
 -2 2 8 210.98 13.8
 2 2 -8 223.48 12.3
 -2 2 8 206.58 11.8
 1 -2 -8 0.5 2.3
 -1 -2 8 0.5 2.9
 1 -2 -8 -0.7 2.4
 1 -2 -8 2.4 1.9
 1 -2 -8 3.8 3.3
 -1 -2 8 5.1 1.8
 1 -2 -8 3.2 4.3
 1 2 -8 2.5 3.3
 -1 2 8 1.9 1.7
 -1 2 8 1.1 4.8
 1 2 -8 -1.6 2.7
 -1 2 8 5.2 5.1
 0 -2 -8 714.63 17.2
 0 -2 -8 697.13 25.3
 0 -2 -8 684.83 22.3
 0 -2 8 697.33 23.4
 0 -2 8 722.33 18.4
 0 -2 -8 726.63 22.2
 0 -2 -8 684.43 23
 0 2 8 697.53 21.8
 0 2 8 709.03 24.3
 0 2 8 730.93 25.7
 0 2 -8 702.33 18
 0 2 -8 734.13 20.6
 -1 -2 -8 581.74 16.3
 -1 -2 -8 557.84 20
 1 -2 8 591.44 17.1
 -1 -2 -8 571.44 20.4
 -1 -2 -8 581.54 22.8
 1 2 8 571.54 22.8
 1 2 8 584.54 21.3
 1 2 8 579.14 20
 1 2 8 597.74 17.5
 -1 2 -8 601.74 17.4
 2 -2 8 502.25 13.5
 -2 -2 -8 508.55 16
 2 -2 8 487.15 15.8
 2 -2 8 518.75 13.4
 -2 -2 -8 478.95 19
 2 -2 8 510.35 16.2
 -2 -2 -8 494.95 20.9
 2 2 8 503.45 16.8
 -2 2 -8 502.15 15
 2 2 8 502.55 19.6
 -2 2 -8 530.15 13.9
 2 2 8 524.95 19.4
 2 2 8 502.95 21.7
 3 -2 8 435.56 16.1
 -3 -2 -8 427.26 19.5
 3 -2 8 432.06 11.6
 3 -2 8 460.25 13.9
 3 -2 8 437.16 14.5
 -3 -2 -8 425.26 16.3
 -3 -2 -8 419.86 17.8
 -3 -2 -8 432.06 15.6
 3 2 8 468.65 18.8
 3 2 8 412.06 20.2
 3 2 8 423.86 17.9
 3 2 8 408.46 16
 -3 2 -8 434.06 13.9
 -3 2 -8 422.66 12.3
 4 -2 8 1156.88 26
 -4 -2 -8 1139.19 28.7
 4 -2 8 1137.09 21.2
 -4 -2 -8 1159.08 31.9
 4 -2 8 1179.88 26.7
 -4 -2 -8 1148.89 28.9
 4 2 8 1150.08 31
 4 2 8 1212.08 32.9
 4 2 8 1168.68 35.9
 4 2 8 1154.28 30.5
 -4 2 -8 1172.58 27.2
 5 -2 8 6.9 3.1
 -5 -2 -8 8.1 4.2
 5 -2 8 5.2 2.3
 -5 -2 -8 1.8 3
 -5 -2 -8 2 2.9
 5 2 8 3.3 3.7
 5 2 8 7.6 4.8
 5 2 8 3.1 5
 -5 2 -8 6.4 2.6
 5 2 8 4.7 3
 -6 -2 -8 18.9 4.9
 -6 -2 -8 21.7 5.2
 6 -2 8 25.4 3.8
 6 -2 8 28 7.6
 -6 -2 -8 37.1 6.3
 6 2 8 23.7 5.5
 6 2 8 33.8 11.3
 6 2 8 34.7 9.5
 -6 2 -8 24.3 4.4
 6 2 8 24.1 5.3
 -7 -2 -8 3.3 4.7
 -7 -2 -8 4.3 4.9
 -7 -2 -8 2.1 3.3
 -7 -2 -8 7.7 3.7
 7 -2 8 10.9 3.7
 7 -2 8 4.3 2.3
 7 2 8 9.1 7.3
 -7 2 -8 3.2 2.6
 7 2 8 5.6 3.9
 -7 2 -8 4.3 3.2
 7 2 8 5.6 3.8
 -8 -2 -8 21.5 5.8
 8 -2 8 13.7 4.2
 -8 -2 -8 19 4.7
 8 -2 8 15.6 3.6
 -8 2 -8 14.6 4.6
 8 2 8 14.9 5.8
 8 2 8 22.4 8.6
 8 2 8 14.7 5.2
 -8 2 -8 9.9 2.4
 9 -2 8 -1.5 2.5
 -9 -2 -8 2.9 4.1
 9 -2 8 0.2 3.6
 -9 2 -8 1.1 2.3
 9 2 8 -0.9 5.5
 -9 2 -8 1.9 2
 9 2 8 4.3 4.2
 9 2 8 3.9 4.2
 10 -2 8 5.9 4.3
 -10 -2 -8 8.8 5.1
 10 -2 8 1.5 3.2
 -10 2 -8 4.1 2.6
 10 2 8 7.4 5.1
 10 2 8 16.7 8.5
 -10 2 -8 7.9 3.5
 10 2 8 21.1 6.8
 -11 -2 -8 4 4.7
 11 -2 8 5.5 5.5
 11 2 8 1.6 5.7
 -11 2 -8 4.3 3.5
 11 2 8 3.8 5.1
 -11 2 -8 1.8 2.8
 -12 -2 -8 5.5 5.1
 12 -2 8 1.7 4.6
 12 2 8 2.7 4.6
 12 2 8 2.4 5.1
 12 2 8 -6.6 7.9
 -12 2 -8 0.5 2.7
 13 -2 8 -0.4 5.7
 -13 -2 -8 4 5.1
 -13 2 -8 4.6 3.4
 13 2 8 2.2 6.5
 13 2 8 -2.7 4.9
 13 2 8 -11.3 9.5
 14 -2 8 -2.2 5.4
 -14 -2 -8 4.4 6.2
 -14 2 -8 3.6 3.9
 14 2 8 -7.9 8.1
 14 2 8 0.3 6.5
 14 2 8 0.3 6
 -15 -2 -8 -9.1 5
 15 -2 8 -10.1 7
 15 2 8 -3.2 5.9
 15 2 8 -1.8 7.2
 15 2 8 -36.5 18
 14 -3 -8 -11.3 6.5
 -14 -3 8 -3.5 5.8
 14 -3 -8 -11.5 5.5
 14 3 -8 -2.4 4.1
 14 3 -8 -0.8 8.1
 14 3 -8 -9.2 8.3
 -13 -3 8 -3.9 4.9
 13 -3 -8 -5.8 6.2
 13 -3 -8 -3.7 5.1
 13 3 -8 0.5 4.5
 13 3 -8 -3.5 5.7
 12 -3 -8 -2 5.4
 -12 -3 8 2 4.9
 12 3 -8 0.3 3.8
 12 3 -8 6.4 6.5
 12 3 -8 -6.4 6.5
 11 -3 -8 -2.5 4.7
 11 -3 -8 3.5 4.9
 -11 -3 8 2.3 5.6
 11 3 -8 -0.8 5.3
 11 3 -8 1.8 3.3
 -10 -3 8 4.5 8.7
 10 -3 -8 -3.5 4
 10 -3 -8 1.9 4.6
 -10 -3 8 -5.5 4.4
 10 3 -8 -0.3 2.9
 10 3 -8 0.3 8.5
 10 3 -8 0.1 5.3
 9 -3 -8 -1 3.6
 9 -3 -8 -4 3.7
 -9 -3 8 5.2 3.8
 -9 -3 8 -5 3.8
 9 3 -8 5.4 6.3
 9 3 -8 -1.4 4.7
 -8 -3 8 -6.2 2.5
 -8 -3 8 7.1 4.9
 8 -3 -8 -1.6 3.8
 8 -3 -8 1 4
 8 3 -8 7 5.8
 8 3 -8 1.7 2.5
 8 3 -8 1.9 5.7
 7 -3 -8 4 4.4
 -7 -3 8 2.4 4.5
 -7 -3 8 1.9 2.5
 7 -3 -8 4.3 3.5
 7 3 -8 2.9 5.3
 -7 3 8 -2.3 2.9
 7 3 -8 8.4 6.2
 6 -3 -8 3.1 3.7
 -6 -3 8 8.4 4.8
 -6 -3 8 2 2.6
 6 -3 -8 4.2 3.8
 6 -3 -8 4.9 2.8
 6 3 -8 -0.2 4.8
 6 3 -8 4.2 5.3
 -6 3 8 -2.8 2.9
 -6 3 8 1.1 5.3
 5 -3 -8 17.7 5.7
 -5 -3 8 8.9 4.1
 -5 -3 8 10.8 3.4
 5 -3 -8 13.5 4.1
 5 -3 -8 3.9 2.9
 5 3 -8 11.4 6.4
 -5 3 8 16.2 7.4
 5 3 -8 19.5 6.8
 -4 -3 8 7.5 2.9
 4 -3 -8 8.5 3.5
 4 -3 -8 3.7 4.2
 4 -3 -8 19.2 6.8
 4 -3 -8 18.1 6.2
 4 -3 -8 10.6 4.7
 -4 -3 8 8.2 4.6
 4 3 -8 14.6 6.4
 -4 3 8 19.6 7.8
 4 3 -8 13.9 5.9
 -4 3 8 4.6 2.8
 3 -3 -8 223.78 14.5
 -3 -3 8 249.08 11.1
 -3 -3 8 236.38 11.6
 3 -3 -8 245.48 8.7
 3 -3 -8 308.37 22.3
 3 -3 -8 212.68 17.1
 3 -3 -8 231.78 18.1
 -3 -3 8 267.37 16.7
 3 -3 -8 236.98 16.5
 -3 3 8 242.28 17.2
 3 3 -8 241.18 16.1
 3 3 -8 244.08 14.3
 2 -3 -8 4.4 2.2
 2 -3 -8 3 3.8
 2 -3 -8 6.5 5.4
 -2 -3 8 2.6 2.1
 2 -3 -8 5.4 7.1
 2 -3 -8 7.9 5.8
 2 -3 -8 -1.1 3.4
 -2 -3 8 7.1 4
 -2 3 8 3.8 4.2
 2 3 -8 4.9 4.4
 2 3 -8 6.3 4.2
 -2 3 8 5.2 6.3
 -1 -3 8 -0.7 5.2
 -1 -3 8 0.2 1.7
 1 -3 -8 1.4 2.1
 -1 -3 8 4.2 4.4
 1 -3 -8 -4.7 3.4
 1 -3 -8 -8.4 6.8
 -1 -3 8 0.9 3.4
 1 -3 -8 -2.7 5.1
 1 -3 -8 -0.7 5.5
 1 3 -8 -0.4 3.7
 1 3 -8 2.5 3.6
 -1 3 8 6.1 5.3
 -1 3 8 1.6 5.1
 0 -3 8 104.29 10
 0 -3 8 93.79 8.6
 0 -3 -8 102.19 7.9
 0 -3 8 105.79 10.5
 0 -3 -8 106.89 16.3
 0 -3 -8 99.89 14.8
 0 -3 -8 103.39 11.2
 0 -3 -8 101.49 11
 0 3 -8 117.09 10.9
 0 3 8 120.69 10.9
 0 3 8 100.49 12
 0 3 8 91.19 11.5
 0 3 -8 102.69 8.8
 -1 -3 -8 -2.9 3.7
 1 -3 8 -2.4 2.7
 -1 -3 -8 -0.3 4.4
 -1 -3 -8 -5.1 5
 1 -3 8 5.7 5.5
 -1 -3 -8 5.1 4.6
 1 -3 8 6.7 4.5
 -1 -3 -8 2.7 2.6
 1 3 8 -6.1 6.4
 1 3 8 2.6 5.6
 1 3 8 -2.5 2.2
 -1 3 -8 -1.9 3
 1 3 8 -0.6 3.4
 2 -3 8 24.8 4.9
 -2 -3 -8 16.3 4.2
 -2 -3 -8 28.7 6.9
 -2 -3 -8 28.7 6.7
 2 -3 8 30.7 7.6
 2 -3 8 34.8 8.6
 -2 -3 -8 36.4 11.3
 2 -3 8 24.4 3.4
 2 3 8 23.7 4.8
 2 3 8 36.2 10.8
 -2 3 -8 25.3 5.7
 2 3 8 27.2 7.1
 2 3 8 36.8 13.9
 3 -3 8 47 6.5
 -3 -3 -8 31.1 7
 -3 -3 -8 24.9 4.7
 -3 -3 -8 26.6 4.5
 3 -3 8 46.5 9.4
 3 -3 8 54.89 15.8
 3 -3 8 24.4 4.4
 -3 -3 -8 52.09 13.5
 3 -3 8 35.4 5.7
 3 3 8 39.4 11.5
 -3 3 -8 30.4 4.4
 3 3 8 31.4 6.1
 3 3 8 37.3 7.4
 -3 3 -8 32.9 5.6
 3 3 8 56.19 12.9
 4 -3 8 77.29 10.6
 -4 -3 -8 78.69 8.6
 4 -3 8 68.79 7.9
 -4 -3 -8 77.29 8.7
 4 -3 8 65.09 6.5
 4 -3 8 62.59 8.9
 -4 -3 -8 77.59 10.2
 4 -3 8 61.49 6.6
 -4 3 -8 75.89 6.8
 4 3 8 67.79 8.8
 4 3 8 55.79 10.8
 4 3 8 64.59 10.2
 -4 3 -8 73.29 7.6
 5 -3 8 75.49 9.8
 5 -3 8 61.19 5.8
 5 -3 8 69.59 7.1
 -5 -3 -8 74.29 9.4
 -5 -3 -8 73.09 9.1
 5 -3 8 66.79 8.2
 -5 3 -8 64.69 8
 5 3 8 76.59 11.7
 5 3 8 78.19 13.3
 5 3 8 60.59 9.7
 6 -3 8 33.6 7.3
 6 -3 8 35.7 5.7
 -6 -3 -8 33.9 6.1
 -6 3 -8 28.3 5.4
 6 3 8 43.6 9.3
 6 3 8 49.7 12
 6 3 8 42.6 8.8
 7 -3 8 5.7 3.3
 -7 -3 -8 4 4.3
 7 -3 8 16.8 4.7
 7 -3 8 11.1 5.6
 7 3 8 -0.7 4.4
 -7 3 -8 8.8 4.8
 7 3 8 14.8 6.6
 7 3 8 9.5 7.7
 8 -3 8 9.8 3.3
 -8 -3 -8 5.4 4.6
 8 -3 8 10.5 4.3
 8 3 8 14.9 6.6
 8 3 8 13.1 6.9
 8 3 8 16.7 8.9
 9 -3 8 -0.5 4.2
 -9 -3 -8 1 4.3
 9 -3 8 1.9 3.1
 9 3 8 4.1 6.6
 9 3 8 0.5 5.6
 9 3 8 13.5 6.6
 10 -3 8 0.2 4.8
 -10 -3 -8 4 5.1
 10 3 8 -2.4 4.5
 10 3 8 -4.5 6.3
 10 3 8 16.4 6.4
 -11 -3 -8 -5.4 5.1
 11 -3 8 -0.1 5
 11 3 8 -5.7 4.8
 11 3 8 2.7 5.8
 11 3 8 1.4 7.7
 12 -3 8 -5.7 4.5
 -12 -3 -8 -7.7 4.3
 12 3 8 3.1 6.4
 12 3 8 10.7 8.9
 12 3 8 1.7 5
 12 3 8 2.5 6.1
 13 -3 8 4.3 6.2
 -13 -3 -8 -11.4 4.9
 13 3 8 -8.1 4.5
 13 3 8 0.7 6.2
 13 3 8 -8.3 6.3
 13 3 8 -4.5 7.4
 -14 -3 -8 3.8 7.4
 14 -3 8 5.2 6.2
 14 3 8 3.1 6.8
 14 3 8 -2.1 7.1
 14 3 8 8 5.4
 14 3 8 24.6 21.6
 13 -4 -8 -7 6.9
 -13 -4 8 2.6 7
 13 4 -8 -13 6.9
 13 4 -8 -0.7 8.7
 12 -4 -8 -11.1 6.2
 12 -4 -8 -2.9 4.6
 -12 -4 8 -6.9 5.5
 12 4 -8 -3.8 6.5
 12 4 -8 -0.7 7.7
 -11 -4 8 -0.3 5.8
 11 -4 -8 2.9 6.2
 11 4 -8 0.4 6.8
 11 4 -8 11.2 8.7
 -10 -4 8 12.4 6.1
 10 -4 -8 -0.1 5.3
 10 -4 -8 4.7 5
 10 4 -8 0.1 5.3
 10 4 -8 11 7.8
 -9 -4 8 -4.8 3.4
 -9 -4 8 2.4 6.1
 9 -4 -8 28.2 10.8
 9 -4 -8 -2 4.7
 9 4 -8 2 4.8
 9 4 -8 -3 6.2
 8 -4 -8 -3.5 4.7
 -8 -4 8 3.7 2.9
 -8 -4 8 -9.5 4.7
 8 -4 -8 -4.6 5.7
 8 4 -8 8.1 6.9
 8 4 -8 -1.3 6
 7 -4 -8 6.7 5
 -7 -4 8 7.9 10.6
 7 -4 -8 8.2 6
 7 4 -8 21.7 13.8
 7 4 -8 14.8 7.7
 6 -4 -8 8.4 3.8
 -6 -4 8 22 7.4
 6 -4 -8 21.6 5.7
 -6 4 8 14 8.8
 6 4 -8 25.7 8.6
 5 -4 -8 14.3 5.2
 -5 -4 8 4.2 4.8
 5 -4 -8 4 4.7
 5 4 -8 3.3 5.6
 -5 4 8 12.1 8.5
 5 4 -8 1.5 5.4
 -4 -4 8 1.4 4.9
 -4 -4 8 -6.6 3.7
 4 -4 -8 3.8 5.7
 4 -4 -8 -0.3 3.6
 -4 -4 8 3.4 3.4
 4 -4 -8 -1.5 2
 4 4 -8 -1.9 5.2
 4 4 -8 -4 4.7
 3 -4 -8 -2.6 3.3
 3 -4 -8 -3.8 2.3
 3 -4 -8 1.3 4.8
 -3 -4 8 0.7 4.6
 -3 -4 8 0 3.7
 -3 -4 8 -3 2.8
 3 4 -8 2.4 5
 3 4 -8 -1 4.8
 -3 4 8 0.5 5.7
 -2 -4 8 9.3 3.2
 -2 -4 8 6 5
 2 -4 -8 8.2 3.5
 -2 -4 8 13.1 6.9
 2 -4 -8 15.6 6.1
 2 -4 -8 9.8 4.2
 -2 4 8 8.2 6.5
 2 4 -8 17.6 8.3
 2 4 -8 14 5.8
 -2 4 8 16.1 8.2
 -1 -4 8 3.1 8
 -1 -4 8 4.3 2.4
 -1 -4 8 -1.4 4
 1 -4 -8 -2 2.5
 1 -4 -8 -4.8 5.1
 -1 -4 8 4.1 5.5
 1 -4 -8 -0.4 3.4
 -1 4 8 4.7 6.8
 1 4 -8 5.4 5.8
 1 4 -8 4.5 4.9
 -1 4 8 -1.1 5.2
 0 -4 8 18.7 8.1
 0 -4 8 5.8 4
 0 -4 8 -8.9 10
 0 -4 -8 22 5.7
 0 -4 -8 3.8 5.8
 0 4 -8 4.5 5.3
 0 4 8 -0.5 5.7
 0 4 -8 -0.1 3.5
 0 4 8 2.8 4.7
 0 4 8 1.8 5.9
 1 -4 8 13.7 7.7
 1 -4 8 -3.7 3.9
 -1 -4 -8 -3 5.2
 1 -4 8 -5.2 6.6
 -1 -4 -8 -2.4 3
 -1 4 -8 -2.4 3.8
 1 4 8 -1.3 5.4
 1 4 8 7.4 5.4
 1 4 8 0.8 6.9
 2 -4 8 15.2 8
 2 -4 8 7.1 8.8
 2 -4 8 3.8 2.9
 -2 -4 -8 6.6 3.4
 2 -4 8 -1.6 4
 2 4 8 1.2 4.3
 2 4 8 3.6 5.6
 2 4 8 4.4 7
 -2 4 -8 0.8 3.8
 3 -4 8 16.3 3.9
 3 -4 8 17.6 4.5
 3 -4 8 8.7 4.3
 -3 -4 -8 19.6 5.8
 3 4 8 20 9.2
 3 4 8 27 9
 3 4 8 7.3 5.7
 -3 4 -8 19.3 5.2
 4 -4 8 21.3 4.7
 4 -4 8 17.9 5.3
 -4 -4 -8 17.1 5.6
 4 -4 8 18.7 4.8
 -4 -4 -8 5.7 4.8
 4 -4 8 20.6 10.2
 -4 4 -8 14.7 5
 4 4 8 21.4 8
 4 4 8 17 9.5
 4 4 8 11.1 6.8
 5 -4 8 2.6 4.2
 5 -4 8 10.5 3.5
 5 -4 8 10.7 4.7
 -5 -4 -8 7.7 4.8
 5 -4 8 41.1 11.2
 5 4 8 11.6 6.9
 5 4 8 19.1 7.8
 5 4 8 15 8.6
 -5 4 -8 2 3.7
 6 -4 8 4.6 3.3
 -6 -4 -8 6.8 4.8
 6 -4 8 9.1 4.2
 6 -4 8 5.1 4.4
 6 4 8 22.7 8.4
 -6 4 -8 10 4.9
 6 4 8 14.8 9.1
 6 4 8 8.9 6.8
 7 -4 8 5.2 3.7
 7 -4 8 1.8 3
 7 -4 8 -2.9 4.1
 -7 -4 -8 -2.7 3.7
 7 4 8 11.5 6.5
 7 4 8 -6 10.2
 7 4 8 2.8 5.1
 8 -4 8 15.4 4.2
 -8 -4 -8 4.8 5
 8 -4 8 8 5.3
 8 4 8 5.4 6
 8 4 8 12.4 6.5
 8 4 8 7.8 7.9
 -9 -4 -8 -0.1 4.4
 9 -4 8 -3.4 4.9
 9 4 8 -2.5 5.3
 9 4 8 0 6.6
 9 4 8 -0.9 6
 10 -4 8 1.6 5.6
 -10 -4 -8 1.4 4.5
 10 4 8 -3.8 5.6
 10 4 8 -1.7 7.5
 10 4 8 2.2 5.9
 -11 -4 -8 -4.6 6.6
 11 -4 8 -8.2 4.9
 11 4 8 -5.3 6.5
 11 4 8 3.9 5.9
 11 4 8 -0.7 7.6
 12 -4 8 -13.2 5.3
 -12 -4 -8 -2.9 7.4
 12 4 8 6.1 10.3
 12 4 8 34.6 10.3
 12 4 8 4 6.8
 13 -4 8 -8.9 6.3
 13 4 8 -6.3 8.9
 13 4 8 8.5 10.4
 13 4 8 -4.7 6.8
 -11 -5 8 -9.1 6.4
 10 -5 -8 -1.2 6.5
 10 5 -8 1.5 8.6
 9 -5 -8 3.8 6.9
 9 -5 -8 9.9 7.5
 -9 -5 8 2.9 6.9
 9 5 -8 14.2 8.8
 9 5 -8 15.3 8.8
 8 -5 -8 6 5.4
 8 -5 -8 -3.5 5.4
 -8 -5 8 -3.5 5.6
 8 5 -8 11 9.1
 8 5 -8 11.1 7.9
 7 -5 -8 2.2 6
 -7 -5 8 10.7 7.5
 7 -5 -8 -11.1 4.7
 7 5 -8 10.8 8.9
 7 5 -8 5.8 6.1
 6 -5 -8 -5.7 5.3
 6 -5 -8 1.8 4.4
 -6 -5 8 3.7 6.4
 6 5 -8 8.4 6.2
 6 5 -8 11.5 8
 5 -5 -8 0.2 5.6
 -5 -5 8 0 5.7
 5 -5 -8 -8.8 4.3
 -5 5 8 4.4 7.5
 5 5 -8 -2.5 6.8
 5 5 -8 6.6 6.4
 4 -5 -8 3.3 4.8
 -4 -5 8 1.7 5.8
 4 -5 -8 2.9 7.3
 4 -5 -8 -0.5 2.6
 4 5 -8 10 7.5
 4 5 -8 2.1 6
 -4 5 8 -4.4 6.7
 -3 -5 8 1.3 7.4
 3 -5 -8 -2.5 2.9
 3 -5 -8 -5.6 7.5
 3 -5 -8 -2.5 4.2
 -3 -5 8 -11.8 13.5
 3 5 -8 9.1 7.5
 -3 5 8 3.2 7
 2 -5 -8 1.6 3.6
 2 -5 -8 -6.3 8.8
 -2 -5 8 -2.1 3.3
 -2 -5 8 -9 4.7
 2 -5 -8 -8 4.7
 -2 -5 8 -3.8 6.4
 2 5 -8 -7.9 5.9
 -2 5 8 3.6 7.7
 2 5 -8 14 6.9
 1 -5 -8 7.7 4.1
 1 -5 -8 2.6 4.8
 -1 -5 8 0.4 3.3
 -1 -5 8 1.2 5.2
 1 -5 -8 14.4 9.2
 -1 5 8 9.6 9.7
 1 5 -8 -2.1 5.6
 1 5 -8 0.2 5.5
 -1 5 8 7.1 8.1
 0 -5 8 7.5 5.6
 0 -5 -8 2.7 5.4
 0 -5 -8 9.7 4.7
 0 -5 -8 6.2 9.4
 0 -5 8 2.3 3.3
 0 5 8 7.8 9.7
 0 5 8 5.2 7.8
 0 5 -8 1.6 5.8
 0 5 8 -2.5 9.1
 0 5 -8 13 7.1
 -1 -5 -8 -17.2 9
 -1 -5 -8 -6 3.7
 1 -5 8 -0.7 4.8
 1 -5 8 -2.4 2.5
 -1 -5 -8 6.4 7.5
 -1 5 -8 -3 4.4
 1 5 8 -6.2 5.5
 1 5 8 13.4 13.5
 1 5 8 4.4 6.6
 2 -5 8 -1.7 3.5
 -2 -5 -8 -1.4 3.9
 -2 -5 -8 -0.7 10.1
 -2 5 -8 9.4 5.6
 2 5 8 7.4 7.4
 2 5 8 -2.3 6
 -3 -5 -8 -8.8 10.8
 3 -5 8 20.1 6.3
 -3 -5 -8 1.1 4.4
 3 5 8 -5.3 5.5
 -3 5 -8 2.6 4.5
 3 5 8 6.8 6.1
 3 5 8 3.1 6.8
 -4 -5 -8 -4.4 4.1
 4 -5 8 -1.1 3.8
 4 5 8 4.7 8.8
 4 5 8 -7 6.3
 5 -5 8 -9.2 3.6
 -5 -5 -8 -1.2 4.1
 5 5 8 6.7 8.4
 5 5 8 5.7 6.1
 5 5 8 3.1 7.3
 -6 -5 -8 -4.1 4.5
 6 -5 8 -2.1 5.7
 6 -5 8 -4 4
 6 5 8 7.4 7.3
 6 5 8 17.1 10.4
 6 5 8 4.9 6.8
 7 -5 8 -1 4.8
 -7 -5 -8 5.5 6.1
 7 5 8 -3 5.8
 7 5 8 1 7.7
 7 5 8 1.7 6.5
 8 -5 8 -0.8 5.6
 -8 -5 -8 2.3 5.7
 8 5 8 6 6.6
 8 5 8 12.6 8.1
 8 5 8 22.4 12.4
 9 -5 8 -3.1 5.9
 -9 -5 -8 2.2 6.7
 9 5 8 10.2 8.5
 9 5 8 17.1 9
 9 5 8 5.6 9.8
 10 -5 8 -9.4 5.6
 10 5 8 14.4 9.3
 10 5 8 -5.7 8
 10 5 8 16.9 11.9
 -7 -6 8 -4 7.2
 7 -6 -8 -4.1 7.7
 7 6 -8 6.4 6.8
 7 6 -8 -4.9 10.4
 -6 -6 8 -0.7 9.4
 6 -6 -8 -11.1 7.2
 6 -6 -8 0.8 7.4
 6 6 -8 10.9 8.6
 6 6 -8 6.4 8.5
 5 -6 -8 -13.7 6.7
 -5 -6 8 -9 6.6
 5 -6 -8 -1.6 7.5
 5 6 -8 8.3 8.4
 5 6 -8 -9.3 6
 -4 -6 8 -9.2 6
 4 -6 -8 2.5 6.3
 4 -6 -8 1.4 10
 4 -6 -8 5.2 3.4
 4 6 -8 -2.6 6.7
 4 6 -8 20.4 10
 -3 -6 8 -2.2 6.8
 3 -6 -8 1.3 7.3
 3 -6 -8 -0.6 4.2
 3 -6 -8 -10.6 10.7
 -3 6 8 6.5 9.3
 3 6 -8 -14.3 6.1
 2 -6 -8 2.7 9.9
 -2 -6 8 1.2 6.2
 2 -6 -8 2.2 7.4
 -2 -6 8 -21.4 11.5
 2 -6 -8 -7.3 3.8
 2 6 -8 -1.3 8.3
 2 6 -8 4.8 7.3
 -2 6 8 -3.5 7.9
 1 -6 -8 -5.4 4.6
 -1 -6 8 -7.7 4.5
 -1 -6 8 -4.5 10
 1 -6 -8 3.3 11.9
 1 -6 -8 19.8 16.2
 1 6 -8 0.5 7.8
 1 6 -8 -3 7.6
 -1 6 8 9.3 8.5
 -1 6 8 -9.5 9
 0 -6 -8 10.2 12.4
 0 -6 -8 -6.5 4.5
 0 -6 -8 4.7 6.4
 0 -6 8 -3.4 5.4
 0 6 8 7.8 8.3
 0 6 8 -8.3 7.4
 0 6 -8 -4.9 5.5
 -1 -6 -8 -14.8 7.6
 -1 -6 -8 4.2 13.7
 1 -6 8 -2.2 6.1
 -1 -6 -8 -2.4 6.8
 -1 6 -8 -3.1 5
 1 6 8 3.9 7.4
 1 6 8 8.4 8
 1 6 8 9.5 7.9
 -2 -6 -8 -10.8 4.6
 2 -6 8 3 5.8
 -2 -6 -8 3.1 8
 2 6 8 14.3 9.2
 -2 6 -8 -0.9 6.2
 2 6 8 -4.2 6
 2 6 8 4.7 7.7
 -3 -6 -8 -7.1 4.7
 -3 -6 -8 -11 13.8
 -3 -6 -8 -3.7 8.9
 3 -6 8 -0.9 3.9
 3 6 8 -3.1 6.6
 3 6 8 1 7.2
 -3 6 -8 -1.9 5.2
 3 6 8 21.4 8
 -4 -6 -8 -4.9 5
 4 -6 8 -0.3 3.7
 -4 -6 -8 2.8 14.9
 4 -6 8 3.2 6
 4 6 8 -6 6.6
 4 6 8 0.4 8.1
 4 6 8 -4.3 6.4
 5 -6 8 5.1 8.6
 -5 -6 -8 4.9 6.2
 5 -6 8 -2.5 5.4
 -5 -6 -8 -3.3 17.9
 5 6 8 -0.7 9.2
 5 6 8 9.4 8.1
 5 6 8 -0.9 7.5
 -6 -6 -8 4.7 6.6
 6 -6 8 38.6 10.9
 6 -6 8 -7.4 6
 6 6 8 -4.9 6.4
 6 6 8 10 9.1
 6 6 8 1.3 11.1
 -7 -6 -8 -4.7 13.3
 7 -6 8 -3.7 7
 7 6 8 7.7 8.1
 7 6 8 0 10.1
 7 6 8 -3.3 8.1
 16 0 -9 -8.3 6.3
 16 0 -9 6.4 6.6
 16 0 -9 -7.3 5.1
 -16 0 9 0.7 3.8
 15 0 -9 -1.5 5.3
 -15 0 9 -3.8 3.2
 15 0 -9 1.5 5.9
 15 0 -9 0.9 6.2
 -14 0 9 -0.3 3.3
 14 0 -9 2.1 6
 13 0 -9 16.1 8.4
 13 0 -9 9 5.4
 -13 0 9 19.3 4.6
 13 0 -9 3.5 5
 12 0 -9 -4.7 3.7
 12 0 -9 13 6.5
 12 0 -9 2.6 5.1
 -12 0 9 1.1 2.8
 11 0 -9 24.8 5.5
 11 0 -9 29.2 6.8
 11 0 -9 39.6 7.8
 -11 0 9 26.3 4.8
 -10 0 9 4.6 2.8
 10 0 -9 7.5 4.7
 10 0 -9 6 3.9
 10 0 -9 8.4 4.5
 9 0 -9 2.5 4
 -9 0 9 -6.9 2.9
 9 0 -9 3.5 3.7
 9 0 -9 1.1 3.4
 -9 0 9 0.3 2.5
 8 0 -9 0.3 3.2
 -8 0 9 -1.4 2.1
 8 0 -9 4 2.9
 8 0 -9 -4.5 3.2
 -8 0 9 -0.7 3.9
 -8 0 9 -0.1 2.2
 -7 0 9 211.28 10.1
 7 0 -9 226.68 12.5
 7 0 -9 201.08 11.4
 7 0 -9 235.88 13.8
 -7 0 9 204.68 12.7
 -7 0 9 208.38 13.1
 6 0 -9 -1.4 3.1
 -6 0 9 4.2 2.7
 -6 0 9 -0.4 1.7
 -6 0 9 0 2.1
 6 0 -9 -0.8 2.4
 6 0 -9 1.8 2.6
 5 0 -9 -1.3 2.8
 5 0 -9 -1 2.3
 -5 0 9 1.4 3.2
 5 0 -9 2.4 2.6
 -5 0 9 -0.1 1.6
 -5 0 9 2.6 2.3
 -5 0 9 1.9 2.1
 -4 0 9 3.5 2.2
 4 0 -9 3 2.2
 4 0 -9 0.6 2.5
 4 0 -9 -0.9 2.9
 -4 0 9 -0.3 3.1
 -4 0 9 4.8 2.6
 3 0 -9 769.52 19
 3 0 -9 810.32 19.8
 -3 0 9 767.22 19
 3 0 -9 774.82 18.4
 -3 0 9 752.52 18.7
 2 0 -9 -0.5 2.9
 -2 0 9 2.6 2
 2 0 -9 0.2 3.1
 2 0 -9 0 1.9
 -2 0 9 -1.2 3
 -1 0 9 572.04 14.9
 -1 0 9 570.74 13.4
 1 0 -9 556.34 15.3
 1 0 -9 558.94 14.6
 -1 0 9 550.44 14.8
 0 0 -9 -5.3 5.2
 0 0 9 -0.6 3
 0 0 -9 1.6 4
 0 0 -9 0.5 2.2
 0 0 9 -1.4 2.5
 0 0 9 0.4 3.6
 -1 0 -9 566.44 15.1
 -1 0 -9 556.34 14.9
 1 0 9 565.04 14.6
 1 0 9 553.24 13.5
 -1 0 -9 565.14 14.2
 -1 0 -9 554.54 13.8
 2 0 9 -0.5 1.8
 -2 0 -9 1.9 2.1
 -2 0 -9 0.2 1.8
 -2 0 -9 3.9 2.5
 2 0 9 -0.4 2.2
 2 0 9 3.5 3.4
 3 0 9 81.29 5.9
 3 0 9 86.59 7.6
 -3 0 -9 85.19 6.3
 -3 0 -9 79.79 5
 -3 0 -9 82.89 6.8
 -4 0 -9 -0.9 1.9
 -4 0 -9 -0.5 2.2
 4 0 9 3 2
 4 0 9 -2.9 1.7
 -4 0 -9 1.2 2.1
 4 0 9 1.5 2.8
 -5 0 -9 39.3 5.4
 -5 0 -9 27.3 4.6
 5 0 9 41.2 4.2
 -5 0 -9 39.5 3.8
 5 0 9 42.1 5.3
 5 0 9 38.1 5.6
 -5 0 -9 51.49 6.5
 -6 0 -9 -0.8 2
 6 0 9 -2.2 2
 6 0 9 3.7 3.2
 -6 0 -9 3.2 2.3
 -6 0 -9 -1.3 2.3
 6 0 9 0.1 1.9
 7 0 9 4.7 2.7
 7 0 9 15.3 4.7
 7 0 9 10 3.1
 -7 0 -9 4.3 4.3
 -7 0 -9 9.8 2.9
 -8 0 -9 -0.7 2.9
 -8 0 -9 1.6 2.6
 -8 0 -9 0.5 2.3
 8 0 9 0 2.4
 8 0 9 2.6 3.1
 8 0 9 3.6 2.9
 9 0 9 3.5 3
 9 0 9 0.7 2.9
 9 0 9 7.8 4.4
 -9 0 -9 -0.9 2.5
 -9 0 -9 9.1 3.9
 10 0 9 0.4 3.5
 -10 0 -9 -0.5 2.6
 10 0 9 -2.1 3.1
 -11 0 -9 5.8 3.7
 11 0 9 12.7 5.5
 11 0 9 10.2 3.8
 -12 0 -9 0.4 3
 12 0 9 -1.5 2.9
 12 0 9 0.8 5
 13 0 9 6.4 5.7
 -13 0 -9 13.1 4.8
 13 0 9 11.8 4.9
 14 0 9 0.9 6.6
 14 0 9 3.5 5.7
 -14 0 -9 -3.8 2.8
 15 0 9 9.5 4
 -15 0 -9 0.2 4
 15 0 9 -4 6.4
 16 0 9 -4.5 4.8
 16 0 9 1.1 7.2
 16 -1 -9 1.4 6.3
 -16 -1 9 -8.2 4
 16 -1 -9 -4.6 6.9
 -16 1 9 -0.3 3.6
 16 1 -9 16.4 6.6
 16 1 -9 -8.3 4.9
 -15 -1 9 -3.7 4.8
 15 -1 -9 -1.3 5.9
 15 -1 -9 -1.6 5.5
 15 1 -9 3 5.2
 15 1 -9 -4.8 6.2
 15 1 -9 3.7 6.2
 -15 1 9 -2.2 2.8
 14 -1 -9 2.6 5.2
 -14 -1 9 -2 4.1
 14 -1 -9 19.8 8
 14 1 -9 1.9 4.8
 14 1 -9 -1.4 5
 14 1 -9 18.5 7.7
 -14 1 9 -4.3 2.2
 14 1 -9 1 7.8
 13 -1 -9 2.7 4.5
 13 -1 -9 6.3 5.1
 -13 -1 9 4 4.1
 13 1 -9 -0.2 5.1
 13 1 -9 28.6 7.5
 13 1 -9 -1.6 6.2
 13 1 -9 -2.4 4.3
 -13 1 9 5.6 2.8
 12 -1 -9 1.6 4.3
 -12 -1 9 1 3.7
 12 1 -9 10.9 5.8
 12 1 -9 5.3 5.5
 -12 1 9 1.4 2
 12 1 -9 0.2 3.4
 12 1 -9 9.9 6
 11 -1 -9 9.6 4.8
 11 -1 -9 5 5.5
 -11 -1 9 17.8 4.7
 11 1 -9 9.2 4.9
 -11 1 9 6.7 2.2
 11 1 -9 15.5 6.9
 11 1 -9 9.2 5.2
 11 1 -9 10.9 4.9
 10 -1 -9 3.4 5.2
 10 -1 -9 5.4 4
 10 -1 -9 0.2 4.3
 -10 -1 9 8.7 4.4
 10 1 -9 8.3 4.4
 10 1 -9 1.9 4.1
 -10 1 9 2.3 2.1
 10 1 -9 5.4 3.7
 -9 -1 9 14.9 4.4
 9 -1 -9 11.4 4.1
 9 -1 -9 12.5 7.3
 9 -1 -9 17.3 5.4
 -9 -1 9 16.3 4.7
 -9 1 9 15.9 2.7
 9 1 -9 17.1 4.9
 9 1 -9 15.2 4.6
 9 1 -9 14.6 4.2
 -8 -1 9 0.1 2.2
 -8 -1 9 0 3.1
 -8 -1 9 -1.1 3.7
 8 -1 -9 -4.4 2.8
 8 -1 -9 4.1 3.3
 8 -1 -9 1.3 5
 -8 1 9 -1.1 3
 -8 1 9 0.4 2.2
 8 1 -9 1.1 2.9
 8 1 -9 -0.8 2.3
 -8 1 9 2.6 1.4
 8 1 -9 -3.2 2.6
 7 -1 -9 88.69 9.5
 7 -1 -9 63.69 8.8
 -7 -1 9 76.49 8.8
 -7 -1 9 69.29 8
 -7 -1 9 66.69 7.6
 7 -1 -9 77.29 9.2
 7 1 -9 65.69 6.9
 7 1 -9 71.19 9.6
 -7 1 9 66.49 4
 6 -1 -9 65.79 8.1
 6 -1 -9 63.19 8.1
 6 -1 -9 76.89 8.7
 -6 -1 9 68.59 7.8
 -6 -1 9 56.19 6.8
 -6 -1 9 57.99 7
 6 1 -9 58.69 6.3
 -6 1 9 76.99 8.3
 -6 1 9 63.69 7.4
 -6 1 9 52.29 8
 6 1 -9 64.09 8.4
 5 -1 -9 127.49 10
 5 -1 -9 141.69 10.8
 5 -1 -9 135.79 10.1
 -5 -1 9 130.59 8.8
 -5 -1 9 129.59 10
 -5 -1 9 135.29 8.2
 -5 1 9 123.59 9.7
 -5 1 9 126.19 10.3
 -5 1 9 131.99 9.2
 5 1 -9 139.19 7.7
 5 1 -9 130.39 9.9
 4 -1 -9 9.6 3
 4 -1 -9 5.6 3
 -4 -1 9 11.9 2.8
 -4 -1 9 7.5 2.3
 4 -1 -9 12.5 5
 -4 1 9 8.8 4.8
 4 1 -9 10.8 2.3
 4 1 -9 7.8 3
 -4 1 9 10.5 2.8
 3 -1 -9 39.4 6.3
 -3 -1 9 40 5.3
 3 -1 -9 33.9 4.9
 3 -1 -9 24 3.7
 3 -1 -9 45.2 7.7
 -3 1 9 42.7 6
 -3 1 9 33.3 6.5
 3 1 -9 25.5 3.6
 3 1 -9 34.5 3.8
 2 -1 -9 0 2.2
 2 -1 -9 -0.3 1.1
 -2 -1 9 -0.5 1.4
 2 -1 -9 -1.3 3.3
 2 -1 -9 1.8 4
 -2 1 9 -0.1 4.1
 -2 1 9 1.7 1.1
 2 1 -9 -0.6 1.7
 -2 1 9 -1.5 1.7
 1 -1 -9 37.4 9.2
 1 -1 -9 25.7 5.2
 -1 -1 9 26 3.7
 1 -1 -9 18.2 2.2
 1 -1 -9 20.4 3.4
 -1 1 9 29.7 6.1
 -1 1 9 29.8 3.1
 1 1 -9 33.4 4.4
 -1 1 9 17.8 3.3
 -1 1 9 25.5 5.2
 0 -1 -9 86.49 7.4
 0 -1 -9 86.19 13.7
 0 -1 -9 88.89 7.4
 0 -1 -9 92.89 7
 0 -1 -9 85.09 5.2
 0 1 9 93.89 5.2
 0 1 9 85.79 7.9
 0 1 9 88.29 8.4
 1 -1 9 143.29 7.3
 -1 -1 -9 144.29 9.1
 1 -1 9 147.69 6.5
 -1 -1 -9 144.49 10.1
 -1 -1 -9 147.69 7
 1 1 9 146.59 10.2
 1 1 9 152.28 9.5
 -1 1 -9 143.39 6.2
 1 1 9 139.09 6.8
 -2 -1 -9 168.68 9.4
 2 -1 9 167.38 8
 2 -1 9 171.68 8.1
 -2 -1 -9 182.58 9.9
 -2 -1 -9 178.98 8.4
 -2 -1 -9 166.58 10.7
 2 1 9 166.28 8.2
 -2 1 -9 170.68 7.5
 2 1 9 182.38 11.6
 -2 1 -9 179.88 7.1
 2 1 9 189.78 9.5
 -2 1 -9 163.28 8.8
 -3 -1 -9 317.37 13
 -3 -1 -9 323.67 12.1
 3 -1 9 330.27 11.3
 -3 -1 -9 353.96 13.6
 3 -1 9 337.37 11.9
 3 1 9 352.96 12.6
 -3 1 -9 328.97 11.2
 -3 1 -9 351.46 12.5
 3 1 9 343.67 15.7
 3 1 9 344.27 13.1
 -4 -1 -9 -0.3 2.4
 -4 -1 -9 4 2.8
 4 -1 9 1.7 2.5
 4 -1 9 1.5 1.8
 -4 -1 -9 -0.9 2.7
 -4 1 -9 0.3 2
 -4 1 -9 0.1 2.1
 4 1 9 0.6 3.1
 4 1 9 3.8 4.4
 4 1 9 0.1 1.8
 4 1 9 -2.7 2.5
 5 -1 9 1.4 2.1
 -5 -1 -9 3.6 2.9
 -5 -1 -9 -1.3 2.6
 5 -1 9 2.3 3
 -5 -1 -9 2.4 2.5
 5 1 9 0.7 2.4
 -5 1 -9 3 2.3
 5 1 9 0.5 2.1
 -5 1 -9 0.7 1.5
 5 1 9 -0.3 2.5
 -5 1 -9 2.9 2.6
 5 1 9 2.5 3.5
 6 -1 9 -0.9 1.7
 -6 -1 -9 2.9 3
 6 -1 9 3.8 2.7
 -6 -1 -9 4.1 2.8
 -6 -1 -9 7 3
 6 1 9 5.4 3.2
 -6 1 -9 1.9 2.3
 6 1 9 4.3 4
 6 1 9 3.3 2.8
 -6 1 -9 2.5 2.5
 -6 1 -9 1 1.5
 -7 -1 -9 0.9 2.9
 -7 -1 -9 3.1 3.1
 -7 -1 -9 2.5 5.5
 7 -1 9 -1.2 2.3
 -7 -1 -9 3.7 3.1
 7 -1 9 5.4 3.1
 -7 1 -9 2.7 2.4
 -7 1 -9 0.2 2.7
 7 1 9 1.3 3.1
 7 1 9 -1.5 3.1
 7 1 9 -1.9 2.2
 -7 1 -9 0.6 2.2
 -8 -1 -9 14.1 4
 -8 -1 -9 9.2 4.1
 8 -1 9 12 4.2
 -8 -1 -9 8.6 3.6
 8 -1 9 8.2 3.9
 8 1 9 3.9 3.6
 -8 1 -9 4.3 2.3
 8 1 9 12.1 4.7
 8 1 9 13 4.6
 -8 1 -9 13.5 3.3
 -8 1 -9 3.7 2.9
 -9 -1 -9 10.6 3.6
 9 -1 9 1.7 2.9
 9 -1 9 12.2 4.6
 -9 1 -9 5.1 2.6
 9 1 9 9.2 4.2
 9 1 9 10.7 4.9
 -9 1 -9 10 3.3
 10 -1 9 0.3 4.5
 -10 -1 -9 -2.4 3.1
 -10 1 -9 2.9 2.6
 10 1 9 0.8 6.3
 -10 1 -9 2.5 3.2
 10 1 9 -3.5 3.7
 11 -1 9 20.2 6.5
 11 1 9 32.2 7
 -11 1 -9 22.1 5
 11 1 9 20.4 6.5
 -12 -1 -9 6.6 4.6
 12 -1 9 10.3 5.6
 12 1 9 12.7 5.5
 12 1 9 21.4 5.9
 -12 1 -9 9 3.6
 -13 -1 -9 -2.5 3.4
 13 -1 9 2.3 5.4
 13 1 9 0.7 4.3
 13 1 9 -6.7 4.2
 -13 1 -9 4.1 3.1
 14 -1 9 -0.8 4.8
 -14 -1 -9 2.1 4.6
 14 1 9 4.6 5.5
 14 1 9 10.9 6.2
 -14 1 -9 -1.7 3.1
 -15 -1 -9 3.6 5.2
 15 -1 9 -5.3 5.2
 15 1 9 5 5.7
 15 1 9 0.9 5.9
 -15 1 -9 -0.4 3.8
 -16 -1 -9 -0.9 4.8
 16 -1 9 -1.7 5.5
 16 1 9 -0.5 5.8
 16 1 9 1.9 7.8
 -16 1 -9 -0.7 3.9
 15 -2 -9 -5.2 5.7
 -15 -2 9 -5.4 4.4
 15 -2 -9 8.8 10.1
 15 2 -9 8.6 5.6
 15 2 -9 -0.3 8.2
 -14 -2 9 -9.5 4.4
 14 -2 -9 5.1 6.5
 14 -2 -9 9.8 5.9
 14 2 -9 0.3 4.4
 14 2 -9 4.3 6.4
 13 -2 -9 8 5
 13 -2 -9 7.5 6.2
 13 2 -9 7.6 4.7
 13 2 -9 11.4 6.5
 -12 -2 9 -0.8 4.3
 12 -2 -9 -8 5
 12 -2 -9 -2.1 4.6
 12 2 -9 2.3 3.9
 12 2 -9 -11.1 4.4
 -11 -2 9 -3.7 3.5
 11 -2 -9 4.2 4.4
 11 2 -9 2.5 4.3
 11 2 -9 -4.8 2.8
 11 2 -9 -7.7 4.9
 10 -2 -9 1.2 3.6
 -10 -2 9 -5.4 3.6
 -10 -2 9 7.7 5.1
 10 -2 -9 4.1 4.2
 10 2 -9 -2.2 3.1
 10 2 -9 -0.5 3.8
 10 2 -9 -4.2 4.4
 9 -2 -9 3.1 3.3
 -9 -2 9 8.4 4.8
 -9 -2 9 -5.3 3.2
 9 -2 -9 9.2 4.3
 9 2 -9 11.5 5.7
 9 2 -9 2 3.1
 9 2 -9 6 4.3
 8 -2 -9 19.5 4.8
 -8 -2 9 17.2 5.6
 8 -2 -9 25.2 5.3
 8 2 -9 29.6 7.8
 8 2 -9 18.5 5.2
 8 2 -9 22.6 4.5
 -8 2 9 12.5 3.7
 7 -2 -9 4.8 3.1
 -7 -2 9 3.7 2.5
 -7 -2 9 1.4 2.6
 -7 -2 9 -2.5 3.4
 7 -2 -9 1.5 3.8
 7 -2 -9 11.8 5.8
 7 2 -9 1.6 3.5
 -7 2 9 3.9 2.4
 -7 2 9 -1.3 4.2
 7 2 -9 0.9 2.3
 7 2 -9 2.9 3.1
 -6 -2 9 35.9 7.1
 6 -2 -9 36.2 8.8
 6 -2 -9 27.3 6.7
 6 -2 -9 24 4.6
 -6 -2 9 40.2 5.5
 -6 2 9 25.7 5.5
 -6 2 9 20.6 4.1
 6 2 -9 29.9 4.1
 6 2 -9 23.8 5.1
 -6 2 9 47.5 9.7
 6 2 -9 46.1 8.8
 5 -2 -9 86.69 10.7
 -5 -2 9 113.69 9
 -5 -2 9 101.39 10.6
 5 -2 -9 99.39 9.3
 5 2 -9 103.69 10.6
 -5 2 9 123.89 14.4
 -5 2 9 96.19 9.2
 5 2 -9 111.79 9.9
 4 -2 -9 15.6 3.4
 4 -2 -9 19.6 6.3
 -4 -2 9 14.5 4.7
 4 -2 -9 13.6 3.6
 4 -2 -9 29.2 8.4
 -4 -2 9 18.8 3.4
 4 2 -9 19.8 5.3
 -4 2 9 21 3.8
 4 2 -9 24.5 6.1
 -4 2 9 37.8 8.7
 4 2 -9 19.7 3.6
 3 -2 -9 98.99 9.9
 3 -2 -9 96.59 10.1
 3 -2 -9 114.79 10.7
 3 -2 -9 103.19 8.6
 -3 -2 9 103.99 7.4
 3 -2 -9 117.59 10.1
 -3 2 9 100.89 8.9
 3 2 -9 108.59 9.8
 3 2 -9 112.79 8.5
 -3 2 9 97.39 11.1
 3 2 -9 102.39 8.1
 2 -2 -9 15.9 6.1
 -2 -2 9 5.8 2.1
 2 -2 -9 10 2
 2 -2 -9 14.5 5.6
 2 -2 -9 5.9 3.5
 2 -2 -9 6.7 3
 2 -2 -9 10.7 3.5
 -2 -2 9 14.1 3.7
 2 2 -9 15.3 4.1
 -2 2 9 4.5 2.2
 -2 2 9 11.8 5.9
 -2 2 9 12 5.9
 2 2 -9 15.3 4.6
 -2 2 9 11.3 2.2
 2 2 -9 8.8 2.5
 1 -2 -9 152.48 11.4
 1 -2 -9 170.38 7.2
 1 -2 -9 153.18 12.5
 -1 -2 9 161.98 8.9
 1 -2 -9 152.68 10.4
 -1 -2 9 157.98 7
 1 -2 -9 166.28 11.2
 -1 2 9 159.08 12.4
 -1 2 9 178.48 7.8
 1 2 -9 168.48 10.3
 -1 2 9 167.38 12.7
 1 2 -9 154.68 8.1
 0 -2 -9 712.23 17.1
 0 -2 9 717.03 17.6
 0 -2 -9 705.53 23.4
 0 -2 -9 680.13 25.2
 0 -2 -9 702.63 22.9
 0 -2 -9 720.63 22.6
 0 2 9 707.93 25.7
 0 2 9 698.13 21
 0 2 -9 679.33 20
 0 2 -9 694.63 17.1
 0 2 9 707.93 24.7
 -1 -2 -9 9.3 4.5
 -1 -2 -9 11 6.7
 -1 -2 -9 10.6 2.8
 -1 -2 -9 6.9 3.4
 1 -2 9 11.4 4.3
 1 2 9 4.9 4.3
 1 2 9 7.1 2.7
 -1 2 -9 14 4
 1 2 9 10.6 5.4
 1 2 9 8.4 3.7
 -2 -2 -9 1 2
 2 -2 9 1.1 3.1
 -2 -2 -9 3.1 3.2
 2 -2 9 2.1 2
 2 -2 9 2.3 2.1
 -2 -2 -9 3.1 5.1
 -2 2 -9 0.7 1.6
 2 2 9 1.9 2.4
 2 2 9 1.8 4.8
 2 2 9 1.4 4.6
 2 2 9 0.4 3.3
 -2 2 -9 1.2 2.6
 3 -2 9 191.18 9.2
 -3 -2 -9 186.68 11.2
 -3 -2 -9 180.38 12.1
 -3 -2 -9 188.38 10.5
 -3 -2 -9 200.68 14
 3 -2 9 185.68 9.6
 -3 2 -9 185.68 8
 3 2 9 192.78 14.4
 -3 2 -9 187.28 8.8
 3 2 9 188.98 12.2
 3 2 9 187.28 10.9
 3 2 9 190.98 12.6
 -4 -2 -9 479.75 18.1
 -4 -2 -9 478.15 19.6
 4 -2 9 509.75 16.3
 -4 -2 -9 514.25 17.9
 4 -2 9 463.35 15.3
 4 2 9 507.35 19.9
 4 2 9 499.95 18.9
 -4 2 -9 478.05 15.9
 4 2 9 526.45 20.7
 4 2 9 486.75 27.1
 5 -2 9 23.9 3.7
 -5 -2 -9 17.6 4
 -5 -2 -9 21 4.6
 -5 -2 -9 20.9 5.7
 5 -2 9 29.3 4.7
 5 2 9 39.6 9.2
 -5 2 -9 21.4 4.2
 5 2 9 37.6 7.3
 5 2 9 27.3 6
 6 -2 9 1.1 2
 -6 -2 -9 5.9 3.4
 -6 -2 -9 4.6 4.2
 -6 -2 -9 1.1 3.5
 6 2 9 2.3 2.8
 -6 2 -9 2.3 2.2
 6 2 9 2.6 5.2
 6 2 9 5.3 3.2
 6 2 9 3.2 5.5
 7 -2 9 4.1 2.7
 -7 -2 -9 -0.4 3.7
 7 -2 9 7 3.9
 -7 -2 -9 2.9 4.1
 -7 -2 -9 12.9 4.1
 -7 2 -9 1.3 3
 7 2 9 5.5 3.8
 7 2 9 1.4 3.8
 7 2 9 3.3 5.4
 -7 2 -9 4.5 3
 -8 -2 -9 17.1 4.9
 -8 -2 -9 14.7 6
 8 -2 9 19 5.1
 -8 2 -9 22.1 4.7
 8 2 9 25.1 10.5
 8 2 9 17.4 5.2
 8 2 9 27.3 7.2
 -9 -2 -9 15 5.5
 9 -2 9 5.2 3.1
 9 2 9 20 7
 -9 2 -9 6.7 2.6
 9 2 9 8 7.2
 9 2 9 15.4 6.2
 -9 2 -9 11.3 4
 10 -2 9 31.4 6.8
 -10 -2 -9 26.6 5.9
 10 -2 9 16.6 4.3
 10 2 9 54.59 13.3
 -10 2 -9 21.5 4.1
 10 2 9 20.4 6.6
 -10 2 -9 40 6.1
 10 2 9 34.3 7.5
 -11 -2 -9 6.9 8
 11 -2 9 0.7 5
 11 2 9 3.6 4.4
 11 2 9 6.2 8.5
 11 2 9 12.5 5.4
 -11 2 -9 -1.8 2.7
 -11 2 -9 6.9 3.4
 -12 -2 -9 -3.9 4.3
 12 -2 9 8.1 5.8
 12 2 9 2.1 5.3
 12 2 9 -0.8 4.8
 -12 2 -9 1 3.8
 12 2 9 -0.6 9
 -13 -2 -9 -1.2 4.8
 13 -2 9 -4 5.3
 13 2 9 0.1 4.8
 13 2 9 -9.2 7.2
 13 2 9 -7.9 4.6
 -13 2 -9 -5.2 2.9
 -14 -2 -9 3.5 4
 14 -2 9 -3 6
 14 2 9 -8.9 9.2
 14 2 9 -4.3 5.3
 -14 2 -9 6.7 4.2
 14 2 9 -9.7 4.8
 -15 -2 -9 -9.3 4.7
 15 2 9 -0.8 5.8
 -15 2 -9 8 4.7
 15 2 9 -23.9 11.9
 15 2 9 -2 6.4
 14 -3 -9 -1.3 6
 -14 -3 9 -11.5 5.5
 14 -3 -9 -19.5 9.2
 14 3 -9 4.7 8.6
 14 3 -9 1.4 4.7
 14 3 -9 -10.1 7.3
 13 -3 -9 4 7.4
 13 -3 -9 -1.6 5.7
 -13 -3 9 -9.9 4.6
 13 3 -9 1.1 4.4
 13 3 -9 -10.9 8.1
 13 3 -9 8.8 7.8
 12 -3 -9 -8.6 4.6
 12 -3 -9 5.9 6.6
 -12 -3 9 3.5 5.1
 12 3 -9 -2.1 8.3
 12 3 -9 4.4 8.4
 12 3 -9 1.6 3.9
 11 -3 -9 12.9 6.6
 -11 -3 9 17.8 6.4
 11 -3 -9 13.8 5.7
 11 3 -9 1.6 15.3
 11 3 -9 6.4 3.8
 11 3 -9 7.4 7.3
 -10 -3 9 6.9 11.3
 10 -3 -9 -0.8 4.4
 -10 -3 9 -10.8 4.2
 10 -3 -9 5.4 4.4
 10 3 -9 10 7.4
 10 3 -9 1.6 2.9
 10 3 -9 6.1 7.1
 -9 -3 9 -0.1 5.1
 9 -3 -9 3.7 4.6
 9 -3 -9 1.1 4.4
 9 3 -9 0 2.8
 9 3 -9 -1.7 4.4
 9 3 -9 0.3 5.1
 8 -3 -9 4.4 4.1
 8 -3 -9 -3.9 4.2
 -8 -3 9 0.5 2.5
 -8 -3 9 7.2 5.5
 8 3 -9 -1.1 2.6
 8 3 -9 0.4 5.2
 8 3 -9 -1.9 4.8
 -7 -3 9 -0.9 4.1
 7 -3 -9 -0.3 2.4
 7 -3 -9 -0.5 4
 -7 -3 9 -3.4 2.2
 7 -3 -9 5.1 4.1
 -7 3 9 0.6 5.8
 7 3 -9 7.3 6.2
 7 3 -9 -5.1 3.6
 6 -3 -9 61.89 8.6
 -6 -3 9 64.69 8.9
 6 -3 -9 83.89 10.8
 -6 -3 9 57.29 9.5
 -6 3 9 41.1 6.3
 -6 3 9 80.79 14
 6 3 -9 69.29 10.2
 6 3 -9 55.39 10.1
 -5 -3 9 62.09 9.4
 5 -3 -9 47.8 7.7
 -5 3 9 55.59 11.5
 5 3 -9 59.09 8.9
 5 3 -9 73.39 11.5
 -5 3 9 36.6 5.8
 -4 -3 9 34.2 4.6
 4 -3 -9 55.79 9.3
 4 -3 -9 43.7 6.8
 4 -3 -9 36.2 9.7
 -4 -3 9 53.59 9
 4 -3 -9 74.69 15.4
 4 -3 -9 26.1 4.7
 4 3 -9 57.69 8.2
 4 3 -9 68.69 10.6
 -4 3 9 48.5 10.6
 3 -3 -9 10.7 4.6
 -3 -3 9 18.5 5.1
 3 -3 -9 14.8 5
 3 -3 -9 3.7 2.4
 -3 -3 9 6.2 2.6
 3 -3 -9 21.3 8.5
 -3 -3 9 11.5 4.8
 3 -3 -9 8.9 2.2
 3 -3 -9 12.1 7
 3 3 -9 14.7 5.6
 -3 3 9 5.3 6
 3 3 -9 11.5 5.6
 2 -3 -9 66.39 9.8
 2 -3 -9 72.59 5.6
 2 -3 -9 75.79 9.2
 2 -3 -9 81.39 12.1
 2 -3 -9 52.09 8.8
 -2 -3 9 73.29 6.8
 -2 -3 9 76.99 8
 -2 3 9 69.59 10.3
 2 3 -9 78.29 9.9
 2 3 -9 57.69 7.5
 -2 3 9 72.79 10.7
 1 -3 -9 -0.4 4.9
 -1 -3 9 10.4 4.7
 1 -3 -9 5.8 4.1
 1 -3 -9 4.6 4.7
 1 -3 -9 2.6 2.1
 -1 -3 9 -2.1 5.5
 1 -3 -9 11.9 6.5
 -1 -3 9 3.3 1.9
 1 3 -9 5.5 4.5
 1 3 -9 3.9 3.9
 -1 3 9 6.7 6.1
 -1 3 9 3.2 5.3
 0 -3 9 7.9 4.8
 0 -3 9 1.3 4.6
 0 -3 -9 5 2.5
 0 -3 -9 8.7 7
 0 -3 -9 4.7 3.9
 0 -3 -9 -2.4 2.9
 0 3 9 6.6 2.8
 0 3 9 4.9 3.7
 0 3 -9 4.6 4.1
 0 3 9 5.1 5.1
 0 3 -9 0.1 3.2
 0 3 9 3.2 5.4
 -1 -3 -9 79.39 7.6
 1 -3 9 81.99 9.7
 -1 -3 -9 83.49 12.3
 1 -3 9 80.29 9.7
 -1 -3 -9 96.09 13.5
 1 -3 9 66.69 7
 -1 -3 -9 68.69 9.5
 -1 -3 -9 80.19 10.6
 -1 3 -9 77.59 8.9
 1 3 9 76.79 7.8
 1 3 9 79.89 9.7
 1 3 9 78.69 10.8
 1 3 9 69.99 11.1
 -2 -3 -9 48.4 9.1
 -2 -3 -9 28.8 4.8
 2 -3 9 51.09 5.4
 -2 -3 -9 36.3 9.5
 2 -3 9 40 6.2
 2 -3 9 55.39 9.8
 2 -3 9 53.19 9.5
 2 3 9 40.4 7.4
 2 3 9 42.3 11.4
 -2 3 -9 41.9 6.7
 2 3 9 32.4 5.4
 3 -3 9 4.9 3.1
 3 -3 9 15 8
 3 -3 9 15 6.3
 -3 -3 -9 3.7 3
 -3 -3 -9 -9.3 5.7
 3 -3 9 11.8 3.3
 3 -3 9 10.4 2.9
 -3 -3 -9 6.4 4.3
 -3 -3 -9 7.6 3.7
 -3 3 -9 5.9 2.6
 3 3 9 2.1 4.1
 -3 3 -9 10.5 3.4
 3 3 9 14.1 6.6
 3 3 9 11.4 5.4
 4 -3 9 13.3 6.8
 4 -3 9 15.9 5.4
 4 -3 9 8.9 3.4
 -4 -3 -9 12.9 5.7
 -4 -3 -9 6.6 3.2
 4 -3 9 6.2 3.1
 4 -3 9 11.1 3.4
 -4 -3 -9 6.9 4.1
 4 3 9 12.8 5.9
 4 3 9 13.8 5.4
 -4 3 -9 7.1 3
 -4 3 -9 9.9 3.2
 4 3 9 10.5 7
 4 3 9 2.1 3.1
 5 -3 9 2.6 3
 5 -3 9 12.1 3.7
 5 -3 9 9.5 3
 -5 -3 -9 2.1 3.7
 -5 -3 -9 8.9 3.8
 5 -3 9 3.6 4.7
 5 3 9 3.9 4.1
 5 3 9 17.5 8.7
 5 3 9 10 5
 -6 -3 -9 96.09 10.7
 -6 -3 -9 90.39 10.8
 6 -3 9 93.19 9.7
 6 3 9 81.19 10.6
 6 3 9 104.69 12.3
 6 3 9 95.59 14.2
 -6 3 -9 92.59 9.6
 7 -3 9 14.6 4.6
 7 -3 9 23.1 8.3
 7 -3 9 16.1 3.5
 -7 -3 -9 19.4 5.2
 -7 3 -9 8.7 5.1
 7 3 9 26.6 8.5
 7 3 9 23.8 10.4
 7 3 9 23 7.6
 8 -3 9 0.8 3.1
 -8 -3 -9 1.4 3.9
 8 -3 9 -2 2.6
 8 3 9 -0.4 4.8
 8 3 9 4.9 5.5
 8 3 9 -2.8 7.1
 9 -3 9 -0.4 4.3
 -9 -3 -9 2 4.1
 9 3 9 -2.3 5.1
 9 3 9 -5.6 6.8
 9 3 9 6.7 5.7
 10 -3 9 -1.8 4.5
 -10 -3 -9 -2.3 4.7
 10 3 9 -2.7 4.7
 10 3 9 -5.5 7.4
 10 3 9 -1.4 4.6
 -11 -3 -9 -4.8 4.9
 11 -3 9 1 4.8
 11 3 9 -5.4 5.1
 11 3 9 10.9 7
 11 3 9 2.2 6.7
 -12 -3 -9 5.7 5.2
 12 -3 9 -2.4 6
 12 3 9 11.6 7.6
 12 3 9 6.9 9.9
 12 3 9 -6 5.6
 -13 -3 -9 -11.8 4.5
 13 -3 9 1.2 6.1
 13 3 9 -2.7 7.1
 13 3 9 10.7 7.2
 13 3 9 12 11.7
 13 3 9 4.8 4.8
 14 -3 9 4.7 6.9
 14 3 9 -5.2 7
 14 3 9 2 7.5
 14 3 9 -6.5 8.4
 14 3 9 -7.4 4.8
 13 -4 -9 -7.6 6.7
 13 -4 -9 0.8 6.1
 -13 -4 9 -3.3 5.9
 13 4 -9 6.8 8.9
 13 4 -9 1 7.7
 -12 -4 9 -3.8 6.2
 12 -4 -9 -1.6 5.7
 12 -4 -9 -1.5 7.7
 12 4 -9 4.1 7.8
 12 4 -9 8 6.2
 -11 -4 9 -2.1 5.7
 11 -4 -9 -2 6.2
 11 -4 -9 -1.8 5.4
 11 4 -9 -0.3 6.2
 11 4 -9 18.2 8.9
 10 -4 -9 -7 4.6
 10 -4 -9 -7.3 5.4
 -10 -4 9 7.2 6.4
 10 4 -9 0.3 6.2
 10 4 -9 6.3 5.1
 -9 -4 9 0.7 3.5
 9 -4 -9 3.8 5.1
 9 -4 -9 -11.1 4.8
 9 4 -9 -1.8 5.4
 9 4 -9 3.4 7.7
 -8 -4 9 22.6 8
 -8 -4 9 16.6 3.7
 8 -4 -9 16.9 6.3
 8 -4 -9 8.5 5.9
 8 4 -9 33.6 9.2
 8 4 -9 16 6.3
 7 -4 -9 6.1 5.6
 -7 -4 9 2.2 8.1
 7 -4 -9 1.5 3
 7 4 -9 1.3 7.5
 7 4 -9 9 6.7
 6 -4 -9 19.6 5.6
 -6 -4 9 15.3 6
 6 4 -9 22.9 8.3
 -6 4 9 20.7 9.4
 6 4 -9 23.9 9.1
 5 -4 -9 2.5 3.3
 5 -4 -9 -1 3.9
 -5 -4 9 -4 4
 -5 4 9 11.3 8.1
 5 4 -9 -0.3 4.5
 5 4 -9 -2.9 5.3
 -4 -4 9 14.1 5.6
 4 -4 -9 3.2 3.2
 -4 -4 9 4.2 3.1
 -4 -4 9 9.6 5.1
 4 -4 -9 7.4 6
 4 4 -9 5.8 6.4
 4 4 -9 12.6 7
 -4 4 9 13.4 8.1
 3 -4 -9 4.9 5.6
 -3 -4 9 8.5 4.5
 3 -4 -9 3.8 2.3
 3 -4 -9 1.1 3.3
 -3 -4 9 -1.1 2.7
 -3 -4 9 11.3 5.8
 3 4 -9 10.9 6.7
 3 4 -9 10.6 7
 -3 4 9 6.2 6.5
 -2 -4 9 0.7 5.7
 2 -4 -9 -1.6 2.4
 2 -4 -9 -0.6 5.5
 -2 -4 9 0.1 2.4
 2 -4 -9 3.6 4.6
 -2 -4 9 -2 4.3
 2 4 -9 -4.7 4.5
 -2 4 9 6.2 7
 -2 4 9 -4.4 5.6
 2 4 -9 1.9 6
 -1 -4 9 8.5 6.1
 -1 -4 9 4.4 7.2
 1 -4 -9 5.2 3.1
 1 -4 -9 1.7 4.6
 -1 -4 9 -0.6 2
 1 -4 -9 9.9 6.1
 -1 4 9 4.2 6.9
 1 4 -9 10.5 5.1
 -1 4 9 8.2 7
 0 -4 9 1.2 6.5
 0 -4 9 -0.3 4
 0 -4 -9 1.4 4
 0 -4 -9 3.3 5.5
 0 -4 9 12.2 11.5
 0 4 9 -4.9 4.8
 0 4 -9 5.8 4.5
 0 4 9 -2.1 3.8
 0 4 9 -6.4 4.9
 1 -4 9 1.8 6.1
 -1 -4 -9 1 5.1
 1 -4 9 13.1 8.3
 1 -4 9 -7.4 3.6
 -1 -4 -9 6.3 3.7
 1 4 9 5.4 6.7
 -1 4 -9 5.7 4.7
 1 4 9 4.4 7.1
 1 4 9 1.5 4.5
 2 -4 9 16.3 9.8
 2 -4 9 20.1 9.2
 2 -4 9 1.9 5.1
 2 -4 9 4.7 2.8
 -2 -4 -9 10 4.4
 2 4 9 3.7 5.6
 -2 4 -9 12 4.5
 2 4 9 4 6.2
 2 4 9 8.6 8.9
 3 -4 9 19.2 5.8
 3 -4 9 37.7 9.2
 -3 -4 -9 26 5.9
 -3 -4 -9 21 5.8
 3 -4 9 34 10.5
 3 -4 9 31.6 4.5
 3 4 9 27.2 8.7
 3 4 9 34.2 9
 -3 4 -9 33.1 8.5
 3 4 9 51.09 11.4
 -4 -4 -9 7.4 4.4
 4 -4 9 0.2 3.7
 4 -4 9 8.6 4.5
 4 -4 9 7.9 4.2
 4 -4 9 39.1 13.2
 4 4 9 11.2 7.2
 4 4 9 6.6 7.2
 -4 4 -9 5.2 4.2
 4 4 9 11.8 6.2
 -5 -4 -9 12 5.3
 5 -4 9 16 8.1
 5 -4 9 5 4
 5 -4 9 5.5 4
 5 -4 9 5 4.3
 -5 4 -9 3.1 3.9
 5 4 9 8.2 6.8
 5 4 9 11.2 6.6
 5 4 9 13.7 8.8
 -6 -4 -9 0.7 4.4
 6 -4 9 6.8 3.7
 6 -4 9 -3.1 3.5
 6 4 9 3.9 6
 6 4 9 11.4 5.5
 -6 4 -9 -2.1 4.1
 6 4 9 -0.2 6.9
 7 -4 9 -3.1 4
 7 -4 9 -6.7 3.2
 -7 -4 -9 2.4 5.7
 7 4 9 9.3 6.6
 7 4 9 -2.6 5.5
 -8 -4 -9 3.5 4.6
 8 -4 9 4.1 4.6
 8 4 9 2.6 5.9
 8 4 9 5.7 7.1
 8 4 9 7.2 8.4
 -9 -4 -9 9.4 5.6
 9 -4 9 5.2 5.3
 9 4 9 -5.1 5.8
 9 4 9 10.8 6.2
 9 4 9 1.3 5.7
 -10 -4 -9 9.2 6.4
 10 -4 9 -3.5 4.9
 10 4 9 10.5 7.7
 10 4 9 6.7 7.5
 10 4 9 1.6 9.9
 11 -4 9 7.2 5.8
 -11 -4 -9 -1.8 6
 11 4 9 11.6 7.2
 11 4 9 4.9 9.3
 11 4 9 15.1 9.4
 12 -4 9 1.6 6
 -12 -4 -9 -5.9 7.6
 12 4 9 5.4 6.3
 12 4 9 13.4 9.4
 12 4 9 -11 7.2
 -13 -4 -9 -6.3 6
 13 4 9 5.7 11.6
 13 4 9 10.8 8.1
 13 4 9 -12 6.7
 10 -5 -9 -2.3 6.8
 -10 -5 9 13.5 9.3
 10 -5 -9 -9.4 6.1
 10 5 -9 9.6 15.1
 10 5 -9 9.1 10.3
 -9 -5 9 -10.9 6
 9 -5 -9 -6.3 6
 9 -5 -9 -4 7.2
 9 5 -9 8.4 7.9
 9 5 -9 5.2 8
 -8 -5 9 -13.1 5.2
 8 -5 -9 2.6 6.5
 8 -5 -9 -8 5.6
 8 5 -9 3 7.9
 8 5 -9 11 8.1
 7 -5 -9 15.1 7
 -7 -5 9 0.3 6.9
 7 -5 -9 0.6 5.8
 7 5 -9 -0.4 5.1
 7 5 -9 9.5 8.1
 -6 -5 9 0.5 6
 6 -5 -9 -2 4
 6 5 -9 7.1 6.1
 6 5 -9 12 8.3
 -5 -5 9 -0.4 5.2
 5 -5 -9 -2.4 5.7
 5 -5 -9 -8.5 4.7
 5 5 -9 16 8.4
 -5 5 9 17.2 7.7
 5 5 -9 6.4 7.8
 -4 -5 9 -1.5 5.7
 4 -5 -9 -5 4.8
 -4 -5 9 -12.8 6
 4 -5 -9 -10.3 7
 4 -5 -9 -0.7 2.8
 -4 5 9 5.1 8.2
 4 5 -9 3.4 6.6
 4 5 -9 -2.1 4.2
 3 -5 -9 -5.5 2.8
 -3 -5 9 -1.1 5.3
 3 -5 -9 -3.3 4
 3 -5 -9 -10.8 6.8
 -3 -5 9 8.8 8.3
 3 5 -9 -7.1 9.1
 -3 5 9 -0.5 6.7
 3 5 -9 6.9 7.1
 -2 -5 9 -1.3 5
 2 -5 -9 -7.3 4.4
 2 -5 -9 1.3 3.5
 -2 -5 9 -0.6 3.1
 2 -5 -9 -15.9 9
 -2 -5 9 4.3 7.7
 2 5 -9 -0.9 5.6
 -2 5 9 -1.9 7.1
 2 5 -9 2.9 5.6
 1 -5 -9 -1.5 3.5
 -1 -5 9 3.9 5.4
 1 -5 -9 -0.9 4.6
 -1 -5 9 10.3 3.6
 1 -5 -9 -3.4 8.8
 -1 5 9 10.6 16.2
 1 5 -9 1.4 6.3
 -1 5 9 5.7 7.3
 1 5 -9 0.5 5.4
 0 -5 -9 -0.8 9.8
 0 -5 9 4.1 2.9
 0 -5 -9 1.7 5.4
 0 -5 -9 4.7 3.8
 0 -5 9 1.2 4.5
 0 5 9 1.6 5.5
 0 5 -9 9.2 7.1
 0 5 9 4.5 6.3
 0 5 -9 5.2 6.7
 -1 -5 -9 -3.6 8.7
 1 -5 9 -5.8 4.2
 -1 -5 -9 0.9 3.9
 1 5 9 22.8 15.4
 -1 5 -9 3.1 5.5
 1 5 9 2.2 6
 1 5 9 -0.8 5.4
 2 -5 9 -7 3
 -2 -5 -9 -12.9 9.7
 -2 -5 -9 1.8 3.9
 -2 5 -9 -1.6 4.6
 2 5 9 2.5 5.9
 2 5 9 -0.6 7.4
 2 5 9 -0.9 9.4
 -3 -5 -9 -2.1 4.3
 -3 -5 -9 -28.2 11.1
 -3 5 -9 1.7 4.5
 3 5 9 -6.1 5.3
 3 5 9 -2.1 5.1
 3 5 9 5.4 8
 4 -5 9 -3.9 3.2
 -4 -5 -9 -6 3.6
 -4 5 -9 -6.3 4
 4 5 9 1.7 5.2
 4 5 9 -1.8 7.7
 4 5 9 -1.3 5
 -5 -5 -9 1.8 4.8
 5 -5 9 2.3 4.6
 5 5 9 4.8 7
 5 5 9 7.4 7.8
 5 5 9 9.9 8.1
 6 -5 9 6.4 4.1
 -6 -5 -9 1.2 5.4
 6 5 9 0.7 6.9
 6 5 9 2.8 6.7
 6 5 9 -1.2 7
 -7 -5 -9 -2 5
 7 -5 9 -11 4.5
 7 -5 9 -8.7 4.2
 7 5 9 8.3 8.5
 7 5 9 7.4 7.5
 7 5 9 8.9 7.2
 -8 -5 -9 3.8 6.6
 8 5 9 1.7 7
 8 5 9 1.3 7.9
 8 5 9 2.4 9.2
 9 -5 9 -6.5 5.4
 -9 -5 -9 2.6 6.3
 9 5 9 9.7 7.8
 9 5 9 6.7 9
 9 5 9 15.8 8.5
 10 -5 9 -10.2 5.5
 -10 -5 -9 -12.4 7.5
 10 5 9 30.8 23
 10 5 9 5.1 7.4
 10 5 9 -3.1 6.7
 -7 -6 9 2 6.5
 7 6 -9 2.3 10.7
 7 6 -9 3.8 6.6
 -6 -6 9 -2.2 10.6
 6 -6 -9 -10.6 6.1
 6 -6 -9 -7.1 7.3
 6 6 -9 0.3 7.8
 6 6 -9 -0.9 9.8
 5 -6 -9 1.9 7.4
 -5 -6 9 -12.5 6.9
 5 -6 -9 18.4 7.9
 5 6 -9 -4.4 6.3
 5 6 -9 -7.2 7.3
 -4 -6 9 -5.8 6.1
 4 -6 -9 -1 7.9
 4 -6 -9 -24.3 9.4
 4 6 -9 4 10.8
 -4 6 9 -2 9.1
 4 6 -9 3.1 7.7
 3 -6 -9 11.7 6.4
 3 -6 -9 -7.7 9.4
 -3 -6 9 6.6 6.9
 3 -6 -9 2 3.8
 3 6 -9 5.6 9.3
 -3 6 9 10.4 9
 3 6 -9 9.6 7.9
 -2 -6 9 -1.3 6.2
 2 -6 -9 -5.4 4.3
 2 -6 -9 1.1 6.8
 2 -6 -9 7.8 10.2
 2 6 -9 -7.8 7.7
 2 6 -9 1.4 7.7
 -2 6 9 -4.1 9.1
 1 -6 -9 9.9 6
 1 -6 -9 -3.8 11
 -1 -6 9 -5.7 5.8
 1 -6 -9 0.3 5
 -1 6 9 -0.2 8
 1 6 -9 7.1 7.5
 -1 6 9 7.5 7.4
 1 6 -9 -5.8 7.3
 0 -6 9 -4.4 5.5
 0 -6 -9 1.8 12.5
 0 -6 -9 -2.7 8.1
 0 -6 -9 0.3 4.8
 0 6 9 7.5 7.5
 0 6 -9 -4.9 5.9
 0 6 9 7.5 8
 -1 -6 -9 -12.2 6.7
 -1 -6 -9 -9.8 12.8
 -1 -6 -9 -16 13.5
 1 -6 9 -10.2 5.1
 -1 6 -9 15.3 7.6
 1 6 9 -4.3 8.9
 1 6 9 9.4 8
 2 -6 9 -3.3 5
 -2 -6 -9 5.7 13.6
 -2 -6 -9 -13.7 13.6
 -2 -6 -9 -1.1 5.1
 2 6 9 14.4 7.3
 2 6 9 -1.6 7.9
 2 6 9 -10.6 5.7
 -2 6 -9 1.8 5.8
 3 -6 9 1.2 6.1
 -3 -6 -9 -6.7 5
 -3 -6 -9 4.7 13.3
 3 6 9 -6.3 8.1
 3 6 9 1.3 6.6
 -3 6 -9 -0.2 7.3
 3 6 9 11.2 8.6
 4 -6 9 6.1 4.2
 4 -6 9 13.6 7.1
 -4 -6 -9 -1.8 14.9
 4 6 9 -5.4 9.7
 4 6 9 -8 6.8
 4 6 9 3.6 7.8
 -5 -6 -9 9.8 6
 5 -6 9 -12 4.9
 5 -6 9 7.4 5
 -5 -6 -9 3 17.7
 5 6 9 6 10
 5 6 9 0.8 8.2
 5 6 9 -10.1 10.8
 6 -6 9 -10.4 5
 -6 -6 -9 -6.1 5.9
 6 -6 9 3.5 5.1
 6 6 9 -0.5 8.2
 6 6 9 -1.5 16.3
 6 6 9 0.9 8.4
 -7 -6 -9 0.2 9.7
 16 0 -10 4 6.1
 16 0 -10 -4.3 9.7
 16 0 -10 -14.2 6.3
 -16 0 10 -4.6 3.8
 15 0 -10 -2.7 5.8
 -15 0 10 1.9 3.7
 15 0 -10 -8.6 5.8
 15 0 -10 -1.3 5.5
 14 0 -10 10.1 6.2
 14 0 -10 -1.6 4.6
 -14 0 10 -5.2 3.2
 -13 0 10 1.7 2.7
 13 0 -10 -2.4 7.8
 13 0 -10 -0.3 5
 13 0 -10 1.3 5.3
 12 0 -10 29 6.7
 12 0 -10 62.49 11.2
 12 0 -10 31.4 7.4
 -12 0 10 39.9 5.7
 11 0 -10 4.5 3.7
 11 0 -10 7.5 4.8
 -11 0 10 2.3 2.9
 11 0 -10 0.5 5.3
 10 0 -10 47.9 8.3
 10 0 -10 28.8 6.1
 -10 0 10 23.4 4.7
 10 0 -10 39.4 6.8
 9 0 -10 -4.2 3.8
 9 0 -10 4.4 3.4
 -9 0 10 -2.9 3.8
 -9 0 10 2.7 2.6
 9 0 -10 -1.6 3.1
 -8 0 10 4.6 3.9
 8 0 -10 7.4 3.4
 8 0 -10 8.5 3.3
 -8 0 10 6.9 2.9
 8 0 -10 11.3 4.6
 -8 0 10 5.1 2.4
 -7 0 10 -1.9 2
 7 0 -10 -3.3 3.1
 7 0 -10 0.6 2.6
 -7 0 10 -0.4 3.2
 7 0 -10 1.9 2.6
 -6 0 10 113.59 8.7
 -6 0 10 119.39 7.8
 6 0 -10 130.89 9.8
 6 0 -10 123.29 9.1
 -6 0 10 124.29 9.3
 6 0 -10 116.89 9
 5 0 -10 1 2.5
 5 0 -10 1.3 2.3
 -5 0 10 2.7 1.9
 -5 0 10 3.6 2.5
 -5 0 10 -0.1 2.1
 5 0 -10 0.6 3.1
 -5 0 10 2.4 3.6
 -4 0 10 3454.05 59.79
 -4 0 10 3614.34 59.89
 4 0 -10 3613.94 60.19
 4 0 -10 3632.34 60.59
 -4 0 10 3715.33 61.49
 4 0 -10 3517.55 58.79
 3 0 -10 2.2 2.2
 -3 0 10 0.5 2
 3 0 -10 -1 2.7
 3 0 -10 -1.1 2.1
 -3 0 10 -0.3 3
 -2 0 10 336.87 13.9
 -2 0 10 346.87 12
 2 0 -10 333.37 11.4
 1 0 -10 -2.4 3.1
 -1 0 10 3.8 2
 -1 0 10 0.7 1.9
 1 0 -10 1.5 2.4
 -1 0 10 -0.9 3
 0 0 10 104.09 6.3
 0 0 -10 95.19 5.9
 0 0 10 99.39 6.8
 0 0 -10 94.69 8
 0 0 10 92.79 6
 0 0 -10 98.79 7.1
 1 0 10 -1.3 2.7
 -1 0 -10 0.6 2
 -1 0 -10 0.1 2
 -1 0 -10 -1.5 2.1
 -1 0 -10 2.1 2.8
 2 0 10 131.49 7.8
 2 0 10 124.89 6.8
 2 0 10 136.19 8.3
 -2 0 -10 123.29 7.1
 -2 0 -10 129.29 6.1
 -2 0 -10 126.09 7.8
 -3 0 -10 1.7 2.2
 -3 0 -10 0.1 1.9
 -3 0 -10 -0.1 2
 3 0 10 0.8 2.6
 3 0 10 -0.5 1.7
 -4 0 -10 0.4 1.9
 4 0 10 5.8 1.9
 4 0 10 3.7 2.9
 -4 0 -10 0.2 2.5
 -5 0 -10 3.2 2.8
 5 0 10 0.1 2.9
 -5 0 -10 4.7 2.7
 -5 0 -10 -0.7 1.8
 5 0 10 0.1 1.7
 5 0 10 2.1 2.2
 -5 0 -10 2.6 2.4
 6 0 10 331.57 13.7
 6 0 10 342.07 10.8
 -6 0 -10 344.27 15.1
 6 0 10 361.96 16.1
 -6 0 -10 353.06 14
 -6 0 -10 369.96 14.5
 7 0 10 -0.8 2.8
 7 0 10 -2.5 2.2
 -7 0 -10 -3 2.2
 7 0 10 -0.7 2.1
 -7 0 -10 0.7 2.6
 -7 0 -10 -5 2.3
 -8 0 -10 5.3 3.3
 8 0 10 9.5 3.7
 8 0 10 15 3.4
 -8 0 -10 13.8 3.9
 -8 0 -10 9 3.1
 8 0 10 9.6 4.3
 -9 0 -10 -2 2.8
 -9 0 -10 -0.7 2.9
 9 0 10 -0.9 3.1
 9 0 10 1.5 3.8
 9 0 10 -1.8 2.5
 10 0 10 9 5.2
 10 0 10 1.8 3
 -10 0 -10 3.8 3.6
 11 0 10 -2.7 2.5
 11 0 10 1 4.3
 -11 0 -10 4.1 3.5
 12 0 10 3.3 5.1
 -12 0 -10 11.6 5
 12 0 10 4.2 3.5
 13 0 10 5.7 5.4
 13 0 10 3.6 3.3
 -13 0 -10 -4.4 3.7
 14 0 10 7.2 4.2
 14 0 10 10.3 6.3
 -14 0 -10 1 3.6
 -15 0 -10 -0.6 3.8
 15 0 10 19.8 6.8
 15 0 10 -12.2 5.7
 16 0 10 -4 7.3
 -16 0 -10 -2.8 4
 16 -1 -10 -0.3 6.9
 -16 -1 10 -9.9 3.8
 16 -1 -10 1.3 5.9
 16 1 -10 -3 5.9
 16 1 -10 7.5 7.3
 -16 1 10 3 3.4
 15 -1 -10 -10.6 5.4
 -15 -1 10 -1.8 4.6
 15 -1 -10 0.3 6.2
 15 1 -10 11.2 7.4
 -15 1 10 -2 2.9
 15 1 -10 0.1 5.3
 15 1 -10 -4.4 4.9
 14 -1 -10 5.4 5.1
 14 -1 -10 -1.7 5
 14 1 -10 -3.8 4.3
 14 1 -10 -5.7 4.5
 -13 -1 10 1.7 4.1
 13 -1 -10 3.7 5.1
 13 -1 -10 7.5 5.2
 13 1 -10 -2.5 8.1
 -13 1 10 -2.1 2.1
 13 1 -10 5.3 5.1
 13 1 -10 3 5.3
 13 1 -10 10.7 5.7
 -12 -1 10 9.2 4.2
 12 -1 -10 2.7 7.5
 12 -1 -10 8.3 4.9
 12 1 -10 2.9 4.8
 12 1 -10 12.4 5.4
 12 1 -10 -0.3 4.1
 -12 1 10 1.2 2.2
 12 1 -10 0.5 5.2
 -11 -1 10 1.2 3.9
 11 -1 -10 -2.6 3.7
 11 -1 -10 -0.1 4.4
 11 1 -10 12.5 4.9
 11 1 -10 5.1 4.4
 11 1 -10 8.9 4.2
 -11 1 10 5.2 2.2
 10 -1 -10 27 5.8
 10 -1 -10 49.8 9.7
 -10 -1 10 41.4 7
 10 -1 -10 34 7.4
 10 1 -10 52.49 7.3
 10 1 -10 28.7 6
 10 1 -10 27.4 6.4
 -10 1 10 41.7 4.7
 -9 -1 10 163.48 12.6
 -9 -1 10 161.08 12.4
 9 -1 -10 175.38 13.9
 9 -1 -10 159.88 16.8
 9 -1 -10 188.08 14.3
 -9 1 10 172.88 7.2
 9 1 -10 173.58 12
 9 1 -10 176.28 14.8
 9 1 -10 167.48 8.7
 8 -1 -10 79.79 9.8
 8 -1 -10 84.19 10.8
 -8 -1 10 68.79 8.6
 8 -1 -10 67.39 9.4
 -8 -1 10 88.89 10.4
 -8 -1 10 90.09 10.1
 8 1 -10 82.29 10.5
 -8 1 10 72.79 10.2
 -8 1 10 73.99 8.8
 -8 1 10 81.99 4.8
 8 1 -10 83.59 8.2
 -7 -1 10 11.7 3.5
 -7 -1 10 12.2 4.3
 7 -1 -10 22.7 6.8
 -7 -1 10 13.3 3.5
 7 -1 -10 8.3 3.7
 7 -1 -10 16.1 4
 -7 1 10 16.6 6.3
 7 1 -10 10.6 3.3
 -7 1 10 11.3 3.5
 -7 1 10 9.2 3.5
 7 1 -10 12.5 3.9
 -6 -1 10 42.3 6
 6 -1 -10 28.3 5.4
 -6 -1 10 26.8 4.2
 -6 -1 10 26.8 4.7
 6 -1 -10 41.9 7.9
 6 -1 -10 25.2 8.4
 -6 1 10 33.9 5.8
 6 1 -10 43.8 5.9
 -6 1 10 42.3 8.5
 6 1 -10 34.5 5.6
 -6 1 10 32.6 4.7
 -5 -1 10 184.38 11.6
 -5 -1 10 172.18 10.2
 5 -1 -10 192.38 12.3
 -5 -1 10 191.18 9.8
 5 -1 -10 166.18 11.3
 5 -1 -10 196.28 11.5
 5 1 -10 193.68 11.5
 5 1 -10 188.18 8.8
 -5 1 10 178.18 11.4
 -5 1 10 192.98 12.6
 -5 1 10 187.18 10.6
 4 -1 -10 457.85 16
 4 -1 -10 438.66 18.1
 -4 -1 10 394.86 14
 -4 -1 10 421.96 12.9
 4 -1 -10 422.76 17.6
 -4 1 10 438.56 18.2
 4 1 -10 423.46 12.1
 4 1 -10 437.76 15.5
 -4 1 10 424.46 15.7
 3 -1 -10 17.6 4.7
 3 -1 -10 19.6 5.2
 3 -1 -10 12.9 3.4
 3 -1 -10 20 4.3
 -3 -1 10 12.3 2.5
 3 1 -10 25.5 3.6
 -3 1 10 30.5 7
 3 1 -10 17.8 3.3
 -3 1 10 16.3 3.4
 2 -1 -10 315.27 14
 2 -1 -10 313.57 8
 -2 -1 10 331.57 10.7
 2 -1 -10 309.17 12.9
 2 -1 -10 314.97 14.3
 -2 1 10 313.97 14.6
 2 1 -10 315.17 10.7
 -2 1 10 325.77 13
 -2 1 10 304.37 7.5
 -1 -1 10 382.06 10.4
 1 -1 -10 366.16 15.3
 1 -1 -10 362.76 9.5
 1 -1 -10 387.26 14.7
 1 -1 -10 371.36 14
 -1 1 10 376.76 9.5
 -1 1 10 379.16 15.4
 -1 1 10 376.06 15.3
 1 1 -10 374.46 10.4
 -1 1 10 374.36 14.1
 0 -1 -10 138.79 6.4
 0 -1 -10 132.79 10.1
 0 -1 -10 140.69 8.5
 0 -1 -10 136.39 9
 0 1 10 131.19 6.2
 0 1 10 139.29 9.6
 0 1 10 131.59 9.8
 -1 -1 -10 7.9 2.5
 -1 -1 -10 9.1 2.6
 -1 -1 -10 10.5 3.3
 1 -1 10 11.5 2.8
 -1 -1 -10 8.6 4.4
 1 -1 10 9.2 2.4
 -1 1 -10 10.6 2.3
 1 1 10 6.9 4.7
 1 1 10 15.2 4.9
 -2 -1 -10 199.08 10.3
 -2 -1 -10 189.28 8.8
 2 -1 10 169.38 8.3
 -2 -1 -10 184.18 11.3
 2 -1 10 188.28 8.6
 -2 -1 -10 185.68 10.2
 2 1 10 185.98 9.7
 -2 1 -10 183.78 7.9
 2 1 10 181.18 8.6
 -2 1 -10 200.88 10
 2 1 10 183.78 11.8
 -3 -1 -10 46.3 6.5
 3 -1 10 55.49 5.4
 3 -1 10 46.5 6.5
 -3 -1 -10 40.9 5.8
 -3 -1 -10 47.4 5.8
 3 1 10 45.5 6.1
 -3 1 -10 54.69 5.6
 3 1 10 54.59 5.8
 -3 1 -10 54.09 6.1
 3 1 10 50.79 7.8
 -4 -1 -10 179.08 10.4
 4 -1 10 180.28 8.9
 4 -1 10 191.88 10
 -4 -1 -10 186.28 10
 -4 -1 -10 192.78 10.5
 -4 1 -10 183.78 9.8
 4 1 10 175.48 9.6
 -4 1 -10 186.18 9.3
 4 1 10 181.38 9.8
 4 1 10 180.38 11.4
 4 1 10 181.88 12.3
 5 -1 10 0.7 2.1
 -5 -1 -10 0.3 2.4
 5 -1 10 2.2 2.5
 -5 -1 -10 3.9 2.7
 -5 -1 -10 -1.1 2.3
 -5 1 -10 2 2
 5 1 10 0.3 2.1
 5 1 10 2.4 2.7
 -5 1 -10 3.8 2.3
 5 1 10 0.5 3.5
 5 1 10 2.4 2.3
 -6 -1 -10 3.5 2.6
 6 -1 10 -0.6 1.9
 6 -1 10 2.2 3
 -6 -1 -10 1.2 2
 -6 -1 -10 -0.9 2.3
 -6 1 -10 -2.9 2.2
 6 1 10 -0.4 2.5
 -6 1 -10 -0.5 1.4
 6 1 10 -0.4 2.3
 6 1 10 3.9 3.7
 -6 1 -10 -1.2 2
 -7 -1 -10 10.9 6.8
 7 -1 10 6.3 3.5
 -7 -1 -10 3.6 2.8
 7 -1 10 5.5 2.6
 -7 -1 -10 5.4 2.8
 -7 -1 -10 9.7 3.5
 -7 1 -10 4.1 2
 -7 1 -10 6 3.2
 7 1 10 12.3 4.8
 7 1 10 14.6 4.5
 7 1 10 6.5 3.4
 8 -1 10 4.6 3.7
 8 -1 10 -0.4 2.2
 -8 -1 -10 -1.1 3.2
 -8 -1 -10 4.7 3.4
 -8 1 -10 2.4 2.4
 -8 1 -10 0.7 2.9
 8 1 10 2.7 3.5
 8 1 10 0.1 4.6
 8 1 10 3.9 3.6
 -8 1 -10 3.8 2.3
 9 -1 10 23.3 4.8
 -9 -1 -10 26.3 5.8
 9 -1 10 30.2 6.2
 9 1 10 50.69 8
 -9 1 -10 21.1 3.7
 9 1 10 37.3 8.2
 10 -1 10 11.7 4.9
 -10 -1 -10 17 5
 -10 1 -10 9.3 3.4
 -10 1 -10 19 4.3
 10 1 10 11.9 5.9
 10 1 10 16.7 5.7
 11 -1 10 6 4.2
 -11 -1 -10 2.1 3.7
 11 1 10 -7.1 3.1
 11 1 10 3.5 5.4
 -11 1 -10 2 3.3
 -11 1 -10 0 2.5
 12 -1 10 3.4 4.5
 -12 -1 -10 -1.6 3.6
 -12 1 -10 4.4 3.2
 12 1 10 3.1 5
 12 1 10 -1.4 3.5
 -13 -1 -10 -1.3 4.3
 13 -1 10 1.3 5.1
 13 1 10 4.7 5.4
 -13 1 -10 1.3 3
 14 -1 10 4.6 5.4
 -14 -1 -10 -3.5 4
 14 1 10 3 5
 -14 1 -10 -2.7 4.2
 14 1 10 -0.2 5.9
 -15 -1 -10 2.4 5
 15 -1 10 -10.6 5.6
 15 1 10 -3.6 5.1
 15 1 10 -0.8 5.7
 -15 1 -10 -1.7 3.5
 16 -1 10 -8.3 6.6
 -16 -1 -10 -8.5 4.7
 -16 1 -10 3.3 4.4
 16 1 10 -1.6 6.2
 16 1 10 -0.4 7.2
 15 -2 -10 7.1 10.4
 -15 -2 10 -5.1 5.2
 15 2 -10 -15.5 6.8
 15 2 -10 -3.3 4.7
 14 -2 -10 -3.8 5.9
 -14 -2 10 -3.1 4.5
 14 -2 -10 7.2 5.6
 14 2 -10 0.9 3.9
 14 2 -10 11.2 7.3
 13 -2 -10 8.6 5.4
 13 -2 -10 -2 5.7
 -13 -2 10 -5.6 3.8
 13 2 -10 0.8 3.7
 13 2 -10 1 5.5
 12 -2 -10 -7.7 5.3
 -12 -2 10 3.6 4.4
 12 2 -10 1.1 4.8
 12 2 -10 -2.5 5.9
 12 2 -10 3 3.7
 -11 -2 10 30.3 7
 11 -2 -10 29.2 8.3
 11 -2 -10 25.5 6.3
 11 2 -10 39.8 6.8
 11 2 -10 42.6 10.1
 -10 -2 10 1.5 4.2
 10 -2 -10 -2.2 4
 -10 -2 10 2.2 4.3
 10 -2 -10 -1.7 3.4
 10 2 -10 2.2 4.3
 10 2 -10 0.1 3.9
 10 2 -10 0.2 3
 9 -2 -10 8.8 4.4
 9 -2 -10 11.1 4.7
 -9 -2 10 11.2 5.7
 -9 -2 10 16.2 4.6
 9 2 -10 16.2 7.6
 9 2 -10 13.9 5.2
 9 2 -10 12.9 4.1
 8 -2 -10 2.5 3.4
 -8 -2 10 -2.8 3
 -8 -2 10 -0.2 3.6
 8 -2 -10 -0.9 3.1
 8 2 -10 0.4 3.2
 8 2 -10 3.8 2.8
 8 2 -10 1.2 5.1
 -7 -2 10 4.5 2.9
 7 -2 -10 4.7 3.1
 7 -2 -10 1.8 3.7
 7 -2 -10 0 5
 -7 -2 10 4.2 3
 -7 -2 10 -2.9 3
 7 2 -10 0.6 3
 -7 2 10 9.1 6
 7 2 -10 -0.3 2
 7 2 -10 -2.5 3.4
 -7 2 10 2.9 2.3
 -6 -2 10 17.3 4.9
 -6 -2 10 29.1 4
 6 -2 -10 11.5 3.7
 6 -2 -10 33.7 9.4
 -6 -2 10 17.5 4.9
 6 -2 -10 17.8 6.4
 6 -2 -10 22.9 4.5
 6 2 -10 24.6 3.6
 6 2 -10 15.1 3.9
 6 2 -10 34.2 7.5
 -6 2 10 10.5 4.1
 -6 2 10 23.6 8.2
 5 -2 -10 4.4 4.8
 5 -2 -10 1.6 2.9
 -5 -2 10 3.5 2.4
 -5 -2 10 6.3 4.3
 5 -2 -10 10.9 6.8
 5 -2 -10 8.6 5.6
 -5 2 10 8.4 5.3
 5 2 -10 8.6 4.5
 5 2 -10 6.3 3.2
 -5 2 10 6 2.9
 4 -2 -10 59.49 8.4
 4 -2 -10 55.99 10.5
 -4 -2 10 61.39 6.8
 4 -2 -10 69.69 8.6
 4 -2 -10 62.49 9.4
 -4 2 10 71.79 11.8
 4 2 -10 71.09 10.6
 4 2 -10 57.99 6.7
 -4 2 10 53.49 7.4
 4 2 -10 70.39 7.7
 3 -2 -10 28.6 7.3
 3 -2 -10 13.2 3.2
 3 -2 -10 18.6 4.6
 3 -2 -10 24.7 7.3
 3 -2 -10 23 4.9
 -3 -2 10 17.6 3
 3 2 -10 27.4 6
 -3 2 10 18.7 4.3
 3 2 -10 21.3 3.8
 -3 2 10 28.7 7.6
 3 2 -10 32.4 5.9
 2 -2 -10 30.1 4.8
 2 -2 -10 29.4 6.5
 2 -2 -10 50.09 6.1
 2 -2 -10 32.2 6.9
 -2 -2 10 49.99 5.4
 -2 -2 10 38.9 4.9
 2 -2 -10 45.8 3.7
 2 2 -10 41.3 5.3
 -2 2 10 43 3.9
 -2 2 10 51.39 10.4
 2 2 -10 43.5 5.9
 -2 2 10 55.09 7.1
 -2 2 10 54.79 10
 2 2 -10 53.19 7.3
 1 -2 -10 12.5 2.6
 1 -2 -10 11 3.7
 -1 -2 10 9 2
 1 -2 -10 7.2 4
 -1 -2 10 20.1 4.8
 1 -2 -10 8 4.3
 1 -2 -10 9 3.5
 1 2 -10 13.2 3.6
 -1 2 10 19.7 6.6
 -1 2 10 11.1 5.5
 1 2 -10 15.1 4.4
 -1 2 10 16.6 2.8
 0 -2 10 118.49 6.8
 0 -2 -10 129.49 11.6
 0 -2 -10 118.29 10.6
 0 -2 -10 109.69 9.9
 0 -2 -10 108.29 9.3
 0 -2 -10 107.19 7.2
 0 2 -10 90.59 7.9
 0 2 10 107.49 7.1
 0 2 -10 116.29 6.2
 0 2 10 110.99 10.8
 0 2 10 111.59 11.5
 -1 -2 -10 4.6 2.3
 -1 -2 -10 0.8 3.3
 1 -2 10 3.2 3.4
 -1 -2 -10 4 4.4
 -1 -2 -10 -2.4 2.5
 -1 -2 -10 4.3 5.1
 -1 2 -10 1.5 3
 1 2 10 4.6 2.3
 1 2 10 1.3 4.1
 1 2 10 6.3 5.6
 1 2 10 2.2 3.1
 -2 -2 -10 117.59 11.1
 2 -2 10 119.49 7.4
 2 -2 10 117.09 6.6
 -2 -2 -10 111.29 9.8
 2 -2 10 120.79 8.1
 -2 -2 -10 121.69 8.1
 2 2 10 115.29 8.3
 2 2 10 120.29 9.7
 2 2 10 107.89 11.7
 -2 2 -10 109.39 7.5
 2 2 10 117.29 10.5
 -2 2 -10 112.59 6.3
 -3 -2 -10 100.29 10.8
 -3 -2 -10 109.99 8.5
 3 -2 10 113.89 7.7
 3 -2 10 97.89 7.4
 -3 -2 -10 96.39 10.1
 -3 -2 -10 101.29 9.2
 3 -2 10 108.29 9.1
 3 2 10 94.29 11.1
 -3 2 -10 107.29 7
 3 2 10 94.49 9.1
 3 2 10 94.29 9.5
 3 2 10 91.19 8.1
 -3 2 -10 103.69 6.2
 4 -2 10 0.1 2.2
 -4 -2 -10 5.3 3.3
 4 -2 10 3.4 2.8
 -4 -2 -10 -4.5 3
 -4 -2 -10 1.2 2.6
 4 2 10 0.2 2.8
 4 2 10 1.6 4.4
 4 2 10 1.6 3.6
 -4 2 -10 1.1 2.1
 -5 -2 -10 73.99 8.4
 -5 -2 -10 83.99 8.6
 5 -2 10 93.19 8.3
 -5 -2 -10 74.49 8.7
 5 -2 10 79.59 6.9
 -5 2 -10 65.39 7.2
 5 2 10 91.69 9.6
 5 2 10 81.29 11.2
 5 2 10 59.59 9.1
 5 2 10 68.79 9
 -6 -2 -10 1 3.2
 6 -2 10 4.2 4
 -6 -2 -10 2.7 4.1
 -6 -2 -10 5.2 3.3
 6 -2 10 6.5 2.5
 -6 2 -10 2.8 2.7
 6 2 10 3.8 6.2
 6 2 10 5 4.6
 6 2 10 4.2 3.3
 -7 -2 -10 -4.1 3.8
 -7 -2 -10 5.3 3.8
 7 -2 10 1 3.6
 7 -2 10 6.6 2.7
 -7 -2 -10 -2.8 3.3
 7 2 10 2.7 3.8
 7 2 10 6.3 6.8
 7 2 10 1.5 3.6
 -7 2 -10 -1.1 2.6
 -7 2 -10 6.2 3.1
 -8 -2 -10 3.3 3.8
 8 -2 10 -0.6 3.3
 -8 -2 -10 1.5 3.3
 8 -2 10 -2 2.5
 8 2 10 8.2 6.8
 -8 2 -10 3.1 3.1
 8 2 10 3.9 3.8
 8 2 10 0.2 3.5
 9 -2 10 -3.8 2.3
 9 -2 10 1.7 3.8
 -9 -2 -10 -0.1 3.1
 -9 2 -10 -1.7 1.8
 9 2 10 2.8 3.7
 9 2 10 -1.9 6.5
 -9 2 -10 1.4 2.7
 9 2 10 1.6 3.6
 -10 -2 -10 9.9 5.1
 10 -2 10 5.9 5.2
 -10 2 -10 6.2 3.3
 10 2 10 8.8 7.9
 -10 2 -10 2.3 2.4
 10 2 10 -1.7 4.5
 10 2 10 11.8 5.7
 11 -2 10 4.2 4.7
 -11 -2 -10 -0.6 5.5
 11 2 10 0.5 4.4
 11 2 10 -5 4.2
 -11 2 -10 5.3 3.6
 11 2 10 2.1 8.7
 -11 2 -10 1.9 2.6
 -12 -2 -10 2.9 5.2
 12 -2 10 0.9 5.4
 -12 2 -10 1.8 3.3
 12 2 10 -11.6 6.5
 12 2 10 -3 4.9
 -12 2 -10 -5 4.9
 12 2 10 5.8 4.9
 13 -2 10 -0.8 5.7
 -13 -2 -10 -4.1 4.7
 13 2 10 -4.6 7.8
 13 2 10 -7 4.5
 -13 2 -10 2.5 3.3
 13 2 10 3.6 5
 14 -2 10 -5.2 5.2
 -14 -2 -10 -3 5.1
 14 2 10 1.3 5
 -14 2 -10 -2 4.2
 14 2 10 -3.7 5.1
 14 2 10 -13.3 8.3
 15 -2 10 7.1 9.3
 15 2 10 3.6 5.5
 15 2 10 -9.5 7
 15 2 10 -7.6 9.6
 -15 2 -10 14.4 4.2
 14 -3 -10 10.1 10.1
 14 -3 -10 0.9 6.4
 -14 -3 10 6.5 7.6
 14 3 -10 -17.1 8.3
 14 3 -10 10.9 10
 14 3 -10 6 5.1
 13 -3 -10 -7.5 7.1
 -13 -3 10 -2.3 6
 13 -3 -10 -2.7 5.3
 13 3 -10 -12.4 6.4
 13 3 -10 -0.3 6.9
 13 3 -10 -3.4 3.9
 12 -3 -10 -0.1 4.9
 12 -3 -10 5.3 6.4
 12 3 -10 4.6 4
 12 3 -10 8.1 8.7
 12 3 -10 -7.8 7.8
 11 -3 -10 0.9 5.1
 -11 -3 10 4.9 5
 11 -3 -10 -5.9 5
 11 3 -10 -0.1 3.2
 11 3 -10 -4.2 13.2
 11 3 -10 14.1 8.3
 10 -3 -10 4.3 4.7
 -10 -3 10 6 6.4
 -10 -3 10 -3.8 4.1
 10 -3 -10 -0.6 4.1
 10 3 -10 4.8 6
 10 3 -10 9.6 6.2
 10 3 -10 9.5 4
 9 -3 -10 1.5 4.2
 9 -3 -10 5.2 4.9
 -9 -3 10 1.1 4.8
 -9 -3 10 0.5 3.5
 9 3 -10 2 7
 9 3 -10 6.3 5.9
 9 3 -10 3.5 2.7
 8 -3 -10 1.9 3.9
 8 -3 -10 6 4.2
 -8 -3 10 -1.4 3
 -8 -3 10 -4.8 4.8
 8 3 -10 12.3 6.7
 8 3 -10 2.2 6.2
 7 -3 -10 -0.5 2.6
 -7 -3 10 0.8 3.8
 7 -3 -10 5.2 4.1
 -7 -3 10 -0.2 2.3
 7 3 -10 -3 4.6
 7 3 -10 -2.3 4.9
 -7 3 10 1.3 6.6
 6 -3 -10 -8.9 3.4
 -6 -3 10 2.3 4.1
 -6 -3 10 0.3 2.6
 6 -3 -10 5 3.1
 6 -3 -10 2.7 3.5
 6 3 -10 2.2 5.3
 -6 3 10 1.6 5.8
 6 3 -10 0.4 4
 -6 3 10 0.6 3
 5 -3 -10 4.8 3.6
 5 -3 -10 4.9 3.2
 5 -3 -10 12.8 4.4
 -5 -3 10 1.6 4.8
 -5 -3 10 9 2.8
 -5 3 10 3.3 3
 5 3 -10 14.5 5.9
 -5 3 10 11.2 7.3
 5 3 -10 16.6 7.5
 4 -3 -10 4.6 3.5
 4 -3 -10 4.1 4.1
 4 -3 -10 4.2 3.9
 -4 -3 10 4.8 4.2
 -4 -3 10 0.9 2.3
 4 3 -10 6.9 4.7
 -4 3 10 3.9 2.7
 -4 3 10 6.2 6.6
 4 3 -10 8.3 4.9
 -3 -3 10 15.6 4.4
 -3 -3 10 7.2 2.5
 3 -3 -10 10.8 2.3
 3 -3 -10 6 4.2
 3 -3 -10 13.4 4.7
 3 -3 -10 10 5.2
 3 -3 -10 -0.3 3.3
 3 -3 -10 11.4 5.4
 3 3 -10 11.1 4.9
 -3 3 10 4.3 6.2
 3 3 -10 12.1 5.4
 2 -3 -10 -5 4.9
 2 -3 -10 0.4 3.7
 -2 -3 10 4 2.4
 2 -3 -10 3.1 3.6
 -2 -3 10 2 4.3
 2 -3 -10 3.9 5
 2 -3 -10 6.5 2.2
 2 -3 -10 -0.3 2.8
 2 3 -10 3.6 4.4
 -2 3 10 4.4 5.7
 2 3 -10 5.4 3.8
 -2 3 10 2.1 5.4
 1 -3 -10 4.7 7.3
 1 -3 -10 1.7 4.7
 1 -3 -10 3.8 3.8
 1 -3 -10 4.2 2.3
 -1 -3 10 -2.9 4.7
 -1 -3 10 2.1 2
 1 -3 -10 0.4 3.4
 -1 -3 10 5.7 4.4
 -1 3 10 6.2 6
 1 3 -10 5.8 4.4
 1 3 -10 4.4 4
 -1 3 10 3.7 5.6
 0 -3 10 16.5 6.2
 0 -3 -10 3.9 4
 0 -3 -10 3.7 3.3
 0 -3 -10 7.8 5
 0 -3 10 17 5.9
 0 -3 -10 10 3.2
 0 -3 -10 15 6.5
 0 3 -10 13.4 4.8
 0 3 10 13.2 6.8
 0 3 -10 7.1 4.9
 0 3 10 10.2 5.2
 0 3 10 18.7 7
 0 3 10 6.5 3.2
 1 -3 10 29.3 6.8
 -1 -3 -10 22.4 7.2
 -1 -3 -10 26.6 8.6
 1 -3 10 27.6 7.3
 -1 -3 -10 23.3 8.4
 -1 -3 -10 17 5.7
 -1 -3 -10 13 3.7
 1 3 10 18.7 7.9
 1 3 10 27.9 6.9
 1 3 10 17.3 3.7
 1 3 10 32 8.4
 -1 3 -10 19.7 5.3
 2 -3 10 4.8 6.1
 -2 -3 -10 5 6.2
 2 -3 10 6.2 4.7
 -2 -3 -10 5.7 4.4
 -2 -3 -10 4.4 2.8
 2 3 10 3 4
 -2 3 -10 8.6 3.9
 2 3 10 3.4 2.6
 2 3 10 3.2 5
 2 3 10 1.6 5.4
 3 -3 10 4.4 5.7
 3 -3 10 2.5 2.5
 -3 -3 -10 3.8 4.2
 -3 -3 -10 -2.2 2.9
 3 -3 10 1.6 3
 3 -3 10 0.7 4.4
 -3 -3 -10 -13.1 6.6
 -3 -3 -10 3.2 4.6
 3 3 10 2.2 4.4
 -3 3 -10 3.7 2.9
 3 3 10 -4.1 2.7
 -3 3 -10 -1.4 2.1
 3 3 10 -1 4.9
 3 3 10 0.4 3.8
 4 -3 10 24 4.1
 4 -3 10 19.2 4.1
 -4 -3 -10 16.1 4.3
 4 -3 10 38.5 8.1
 -4 -3 -10 38 10.3
 4 -3 10 32.1 8.4
 -4 -3 -10 15.7 4.8
 4 -3 10 24.1 5.4
 4 3 10 18.2 6.6
 -4 3 -10 17.6 3.8
 4 3 10 26.3 7.2
 4 3 10 14.8 4.7
 -4 3 -10 26.9 4.7
 4 3 10 19.3 7.4
 -5 -3 -10 163.48 12.2
 5 -3 10 154.98 11.1
 5 -3 10 144.49 11.7
 -5 -3 -10 132.39 11.5
 5 -3 10 148.19 12.4
 5 3 10 153.68 13.5
 -5 3 -10 147.09 10.7
 5 3 10 150.68 13.3
 5 3 10 159.28 16.1
 6 -3 10 330.97 16.1
 6 -3 10 307.37 13.8
 -6 -3 -10 321.77 17.6
 6 -3 10 319.07 18.1
 6 3 10 312.57 22.5
 6 3 10 324.67 19.9
 -6 3 -10 318.57 16.3
 6 3 10 312.07 18.7
 -7 -3 -10 23.4 5.9
 7 -3 10 51.19 9.3
 7 -3 10 30 5.9
 7 -3 10 31.1 4.6
 7 3 10 45.5 9.7
 -7 3 -10 39.1 7.6
 7 3 10 51.69 13.5
 7 3 10 43.7 9.8
 -8 -3 -10 12.7 5.3
 8 -3 10 5.2 3.3
 8 -3 10 7.9 4.2
 8 3 10 11.8 6.5
 8 3 10 10.6 8.3
 8 3 10 15.3 6.7
 9 -3 10 -1.8 3.8
 -9 -3 -10 2.3 5.3
 9 3 10 -6.5 7.8
 9 3 10 -2.3 4.8
 9 3 10 0.3 4.8
 -10 -3 -10 -6.2 4.1
 10 3 10 0.9 5.1
 10 3 10 -0.3 5.4
 10 3 10 -12.2 6.2
 -11 -3 -10 -8.1 3.8
 11 -3 10 -5.2 4
 11 3 10 2.6 6.1
 11 3 10 -1 7.9
 11 3 10 0.2 6.3
 12 -3 10 -2.8 5.4
 -12 -3 -10 -0.4 5.7
 12 3 10 1.2 6.9
 12 3 10 -7.1 6.2
 12 3 10 4.8 7.9
 -13 -3 -10 2.7 6
 13 -3 10 -2 5.9
 13 3 10 -2.4 6.4
 13 3 10 11.1 8.5
 13 3 10 2.9 6.1
 14 -3 10 4.1 7.6
 -14 -3 -10 -8.6 8.2
 14 3 10 -0.6 7
 14 3 10 18.3 11.8
 -13 -4 10 0.4 6.9
 13 4 -10 3.8 9
 13 4 -10 -6.2 8.8
 12 -4 -10 11.5 8.2
 -12 -4 10 -8.4 5.2
 12 -4 -10 -1.6 5.5
 12 4 -10 5.1 5.9
 12 4 -10 5.7 8.6
 -11 -4 10 -7.5 5.3
 11 -4 -10 -3.5 5.2
 11 -4 -10 -2.9 5.5
 11 4 -10 -2.7 7
 11 4 -10 -6.7 6.9
 -10 -4 10 -3.8 5.8
 -10 -4 10 -2.1 4.4
 10 -4 -10 4.9 5.9
 10 4 -10 -4.2 4.6
 10 4 -10 2.9 6.8
 9 -4 -10 -1.8 5.3
 9 -4 -10 -7.3 4.8
 -9 -4 10 -3 3.8
 -9 -4 10 -1.1 6.2
 9 4 -10 7.7 6.5
 9 4 -10 7 7.3
 8 -4 -10 0 5.5
 8 -4 -10 2.5 5.1
 -8 -4 10 1.5 6.2
 8 4 -10 11.7 7.9
 8 4 -10 12.9 6.1
 7 -4 -10 19.3 6.1
 -7 -4 10 23.3 8.3
 7 -4 -10 9.3 3.9
 7 4 -10 15.3 8.1
 7 4 -10 25.2 8.8
 -7 4 10 21.9 12.4
 -6 -4 10 18.2 7.2
 6 -4 -10 19.2 6.3
 6 4 -10 20.5 7.9
 6 4 -10 17.2 7.4
 -6 4 10 11.2 8.7
 -5 -4 10 14.6 6
 5 -4 -10 22.9 6.3
 5 4 -10 23.2 8.1
 -5 4 10 26.6 10
 5 4 -10 24.6 8.2
 4 -4 -10 2.1 5.9
 -4 -4 10 10.2 5.9
 -4 -4 10 3.5 4.1
 4 -4 -10 5 3.9
 -4 -4 10 -2.5 2.9
 4 4 -10 8.3 6
 -4 4 10 13.3 9.2
 4 4 -10 6.5 6.1
 -3 -4 10 2 4.3
 -3 -4 10 4.7 4.1
 3 -4 -10 1.5 2.2
 3 -4 -10 -2.2 5.1
 3 -4 -10 -0.5 2.9
 -3 -4 10 -3.7 2.4
 -3 4 10 10 6.9
 3 4 -10 -1.4 5
 -2 -4 10 -3.9 3.8
 2 -4 -10 -0.7 2.6
 2 -4 -10 -2.8 5.5
 2 -4 -10 -1.6 4.2
 -2 -4 10 2.3 2.4
 -2 -4 10 11.1 6.3
 -2 4 10 -2.4 5.5
 2 4 -10 2.6 5.4
 2 4 -10 1.3 4.5
 -2 4 10 1.3 5.4
 1 -4 -10 12 3.7
 -1 -4 10 6.1 2.7
 1 -4 -10 18.7 7.6
 1 -4 -10 14 4.9
 -1 -4 10 18.4 7.4
 -1 -4 10 4.5 7.5
 1 4 -10 15.8 6.7
 -1 4 10 21.2 8.6
 1 4 -10 22.2 7
 -1 4 10 15 8.7
 0 -4 10 11 10.7
 0 -4 -10 20.5 7.6
 0 -4 10 17.8 7.5
 0 -4 -10 9 4.4
 0 4 10 8.2 6.8
 0 4 10 12.5 7.9
 0 4 -10 8.9 5.5
 0 4 -10 19.8 6.6
 0 4 10 13.2 5.8
 1 -4 10 1.4 7.1
 -1 -4 -10 3.7 2.9
 -1 -4 -10 -1 6.1
 1 -4 10 9.3 8.1
 1 4 10 -5.2 4.8
 1 4 10 2.1 6.6
 1 4 10 -1.3 4.4
 -1 4 -10 3.7 4.8
 -2 -4 -10 78.89 9.6
 2 -4 10 71.09 7.2
 2 -4 10 66.19 10.8
 -2 -4 -10 108.49 16
 2 -4 10 89.59 12.7
 2 4 10 79.89 12.1
 -2 4 -10 89.89 10.6
 2 4 10 95.89 12.6
 2 4 10 78.79 14.7
 -3 -4 -10 29.9 6.3
 3 -4 10 50.19 10.7
 3 -4 10 35.6 4.7
 3 -4 10 31.6 6.6
 -3 4 -10 44.5 10.9
 3 4 10 35.9 8.6
 3 4 10 48.8 13
 3 4 10 47.6 10.8
 -4 -4 -10 5.7 4.1
 4 -4 10 1.1 3.2
 4 -4 10 -2.2 2.8
 -4 4 -10 10.7 4.6
 4 4 10 7.7 7.1
 4 4 10 14.6 7
 4 4 10 1.9 5.9
 -5 -4 -10 11.3 4.8
 5 -4 10 9.4 4.4
 5 -4 10 5.5 3.8
 5 -4 10 18 9.2
 5 4 10 15.7 8.2
 -5 4 -10 6.2 4.6
 5 4 10 8.1 5.7
 5 4 10 22.4 10.1
 -6 -4 -10 0.1 4.1
 6 -4 10 -3 3.5
 6 -4 10 -2.2 3.5
 -6 4 -10 1 3.8
 6 4 10 5.9 9
 6 4 10 2 5.5
 6 4 10 -2.9 5.3
 -7 -4 -10 4.8 7.3
 7 -4 10 -0.5 4.2
 7 4 10 5.4 6
 7 4 10 -0.8 5.4
 7 4 10 13.1 9.7
 8 -4 10 15.1 5.8
 -8 -4 -10 23.2 7.8
 8 4 10 21.6 12.7
 8 4 10 28.3 9.4
 8 4 10 37.4 10.8
 -9 -4 -10 2.2 5.5
 9 -4 10 -0.5 4.6
 9 4 10 10.1 6.4
 9 4 10 14.2 9.9
 9 4 10 21.8 9.2
 -10 -4 -10 -7.4 5.4
 10 4 10 8.5 8.6
 10 4 10 0.2 6.4
 10 4 10 5.3 6.7
 -11 -4 -10 7.5 6.9
 11 4 10 11.3 7.2
 11 4 10 9.8 7.7
 11 4 10 -3.8 8.8
 -12 -4 -10 -2.5 7.7
 12 -4 10 -0.8 6.2
 12 4 10 8 19.6
 12 4 10 -5.8 7.1
 12 4 10 8 7
 -10 -5 10 -7.1 7.3
 10 -5 -10 0.1 7.2
 10 5 -10 11.8 9.3
 10 5 -10 8.2 8.7
 9 -5 -10 -10.8 6.4
 -9 -5 10 -5.1 5.3
 9 5 -10 14 6.4
 9 5 -10 10.3 9
 -8 -5 10 4.6 7.6
 8 -5 -10 1 6.4
 8 5 -10 3.9 8.6
 8 5 -10 3.3 8.3
 -7 -5 10 -0.7 5.8
 7 -5 -10 -2.2 6.2
 7 5 -10 -3.3 4.2
 7 5 -10 -4.1 7.8
 6 -5 -10 -2.1 5
 -6 -5 10 -3.6 5.1
 6 -5 -10 -2.2 4.4
 6 5 -10 0.6 7.3
 -6 5 10 -8.2 7.5
 6 5 -10 -1.3 5.6
 5 -5 -10 -8.6 4.9
 -5 -5 10 -3.6 6
 5 -5 -10 -0.6 5
 -5 5 10 3.5 7.5
 5 5 -10 10.6 8.3
 5 5 -10 15.1 9.3
 4 -5 -10 0.5 2.8
 4 -5 -10 2.9 4.3
 4 -5 -10 0.1 7.6
 -4 -5 10 -12.5 6.1
 -4 -5 10 4.4 5.7
 4 5 -10 7.8 6.2
 -4 5 10 -0.6 6.9
 4 5 -10 9.9 7.4
 -3 -5 10 -3.5 3.8
 -3 -5 10 -0.5 6.5
 3 -5 -10 -3.6 2.7
 -3 -5 10 -6.3 5.2
 3 -5 -10 3.3 4.4
 3 -5 -10 -11.4 6.8
 -3 5 10 14.6 8.6
 3 5 -10 3.3 7.4
 3 5 -10 -2 6
 2 -5 -10 -1.7 4.3
 2 -5 -10 3.2 8.8
 -2 -5 10 20.5 8.3
 2 -5 -10 0.6 3.2
 -2 -5 10 -5.3 3
 2 5 -10 -0.6 5.3
 -2 5 10 3 7.5
 -2 5 10 6.9 9.2
 2 5 -10 4.1 6
 1 -5 -10 17.6 7.6
 1 -5 -10 23 5.3
 -1 -5 10 26.5 6.9
 -1 -5 10 14.5 3.6
 1 -5 -10 54.99 12.6
 -1 5 10 29 12.9
 -1 5 10 48.1 14.5
 1 5 -10 29.4 8.1
 1 5 -10 33.6 9.3
 0 -5 -10 23 8.7
 0 -5 10 27.1 12.9
 0 -5 10 23 7.8
 0 -5 -10 18.5 5.1
 0 -5 -10 17.7 10.2
 0 5 10 23 10.2
 0 5 -10 22.2 7.9
 0 5 10 28.4 11.4
 -1 -5 -10 -6.2 9.3
 -1 -5 -10 1.2 3.9
 -1 5 -10 0.2 4.7
 1 5 10 7.7 8
 1 5 10 4.3 7.7
 1 5 10 7.5 7.1
 -2 -5 -10 -3.8 3.8
 -2 -5 -10 -6.3 9.6
 -2 5 -10 2.6 3.5
 2 5 10 -2.3 7.8
 2 5 10 -2.5 4.9
 2 5 10 -0.2 6.1
 3 -5 10 -1.7 3.2
 -3 -5 -10 -8.7 3.7
 3 5 10 4.1 6.6
 -3 5 -10 4.5 4.6
 3 5 10 2.6 6.2
 3 5 10 -1 6.1
 -4 -5 -10 -6.8 3.9
 4 -5 10 2.6 3.9
 -4 5 -10 -1.7 3.7
 4 5 10 -3.3 7.3
 4 5 10 -0.7 5.6
 4 5 10 10.2 8.6
 5 -5 10 -9.7 5.9
 -5 -5 -10 -4 4.7
 5 5 10 -3 6
 5 5 10 -2.5 5.3
 5 5 10 7.7 9.5
 6 -5 10 -8.5 4.2
 6 -5 10 -1.9 4.5
 -6 -5 -10 -2.1 4.5
 6 5 10 -6.1 5.8
 6 5 10 -0.6 6.1
 6 5 10 -1.2 8.9
 -7 -5 -10 -8.4 4.5
 7 -5 10 -2.2 4.4
 7 5 10 1.3 7.9
 7 5 10 7 6.4
 7 5 10 3.5 7.4
 8 -5 10 -6.2 5
 -8 -5 -10 -5.9 5.6
 8 5 10 31.6 10.6
 8 5 10 8.3 8.4
 8 5 10 0.7 6.2
 -9 -5 -10 -5.6 5.7
 9 -5 10 2.5 5.4
 9 5 10 6.3 7.6
 9 5 10 19.6 8.3
 9 5 10 10.8 9.7
 -10 -5 -10 -11.2 6.9
 10 5 10 -14.1 12.4
 10 5 10 14.7 8.8
 6 -6 -10 -15.7 6.8
 -6 -6 10 -5 7.1
 6 -6 -10 -0.3 7.4
 6 6 -10 12 10.5
 6 6 -10 15 15
 5 -6 -10 -12.5 5.9
 -5 -6 10 2.2 7.8
 5 -6 -10 -11.7 6.3
 5 6 -10 3.8 8
 5 6 -10 13.8 8.9
 -4 -6 10 -2.2 6.9
 4 -6 -10 -4.8 8.2
 4 6 -10 7.8 8
 -4 6 10 2.1 9.5
 -3 -6 10 -6.7 6.7
 3 -6 -10 4.2 11.5
 3 -6 -10 3.6 7.4
 -3 6 10 -5.6 7.6
 3 6 -10 -10 6.2
 3 6 -10 4.4 7.3
 -2 -6 10 0.8 6.1
 2 -6 -10 -8.5 4
 2 -6 -10 -10.8 4.3
 2 -6 -10 -11.2 9
 -2 6 10 16.7 9.7
 2 6 -10 0 7.5
 2 6 -10 0.2 6.5
 1 -6 -10 -4.8 5.3
 -1 -6 10 9.4 6.4
 1 -6 -10 -6.1 4.1
 1 -6 -10 -21.1 12.1
 1 6 -10 4.5 8.2
 -1 6 10 4.8 8.5
 -1 6 10 -12.5 6.4
 0 -6 -10 -7.6 4.2
 0 -6 -10 3.9 5.8
 0 -6 10 1.2 5.7
 0 -6 -10 -6.9 13.9
 0 6 -10 -10 6.1
 0 6 10 6.9 8.8
 0 6 10 -0.8 8.2
 -1 -6 -10 11.1 4.7
 -1 -6 -10 2.2 8.8
 -1 -6 -10 10.7 13
 1 6 10 2.2 8.5
 -1 6 -10 -6.7 6.1
 1 6 10 -2.7 8
 -2 -6 -10 -20 12.4
 2 -6 10 -2.1 4.7
 -2 -6 -10 -3 5.3
 -2 -6 -10 2.3 10.5
 -2 6 -10 -12.6 5.7
 2 6 10 0.9 5.9
 2 6 10 -0.6 8.3
 2 6 10 11.6 8.3
 -3 -6 -10 1.9 5.6
 3 -6 10 13.7 6
 -3 -6 -10 36.5 16.9
 3 6 10 -1.9 9
 3 6 10 5.5 7.2
 3 6 10 4.2 7.2
 -3 6 -10 0.6 7.1
 -4 -6 -10 -8.3 4.8
 4 -6 10 -3.8 4.1
 -4 -6 -10 -9.4 16.6
 4 -6 10 -11.2 4.8
 4 6 10 8.1 7
 4 6 10 -16.7 8.1
 4 6 10 -4.3 7.2
 5 -6 10 9.8 5.7
 -5 -6 -10 -37.5 16.7
 5 -6 10 -2.2 4.7
 -5 -6 -10 -3.7 5.3
 5 6 10 6 10.9
 5 6 10 1.7 8.4
 -6 -6 -10 -1.5 5.4
 6 -6 10 -8.4 5.9
 6 6 10 -3.1 7.5
 6 6 10 3.1 11.1
 6 6 10 -10.9 7.5
 16 0 -11 -3.7 6.2
 -16 0 11 -6.5 3.9
 15 0 -11 -0.9 5.4
 15 0 -11 -1.1 5.7
 -15 0 11 -3.5 3.6
 15 0 -11 -13.9 6.8
 14 0 -11 -3.3 4.8
 14 0 -11 -8.4 4.8
 -13 0 11 12.5 4.5
 13 0 -11 15.5 6.6
 13 0 -11 33.7 9.1
 13 0 -11 4.3 5.8
 -12 0 11 6.7 3
 12 0 -11 1.8 4.5
 12 0 -11 17.7 8
 -11 0 11 -2.9 2.8
 11 0 -11 5.4 5.8
 11 0 -11 2.2 4.1
 11 0 -11 -4.6 3.6
 10 0 -11 8.3 4.7
 10 0 -11 0.7 3.8
 10 0 -11 0.8 3.6
 -10 0 11 1.3 2.7
 9 0 -11 1.8 3.8
 -9 0 11 5 3
 -9 0 11 -4.4 4
 9 0 -11 7.4 4.2
 9 0 -11 4.4 3.7
 8 0 -11 0.5 3.4
 8 0 -11 0.1 2.7
 -8 0 11 -1.6 2
 -8 0 11 1.2 3.2
 -8 0 11 -2.8 2.1
 8 0 -11 2.5 3.1
 -7 0 11 -0.1 3.4
 7 0 -11 -0.7 2.7
 -7 0 11 1 2.2
 7 0 -11 -3.2 2.2
 -7 0 11 0.4 2.3
 7 0 -11 4.8 3.8
 6 0 -11 0.1 2.6
 6 0 -11 0.5 2.8
 -6 0 11 -1.5 3.3
 -6 0 11 0 1.8
 -6 0 11 -1.3 2.2
 -6 0 11 0.3 2
 6 0 -11 1.6 2.8
 -5 0 11 375.66 13.2
 5 0 -11 375.96 14.6
 5 0 -11 380.46 15
 -5 0 11 381.76 15.2
 -5 0 11 356.96 13.9
 5 0 -11 356.66 13.5
 -5 0 11 358.46 14.3
 -4 0 11 2.2 3.6
 4 0 -11 -0.8 2.6
 -4 0 11 3.7 2
 4 0 -11 -3.3 2.4
 4 0 -11 0.4 2.4
 3 0 -11 960.2 22.5
 3 0 -11 934.21 21.4
 -3 0 11 938.91 22.8
 -3 0 11 933.11 22.4
 3 0 -11 951.8 23
 -2 0 11 1.5 3.2
 -2 0 11 0.8 1.7
 2 0 -11 -1.1 2.6
 2 0 -11 -0.8 1.8
 -2 0 11 1.7 1.7
 -1 0 11 419.46 11.6
 1 0 -11 423.96 13
 -1 0 11 436.46 13.8
 1 0 -11 408.86 12.7
 -1 0 11 432.16 13.6
 0 0 -11 2.2 2.2
 0 0 -11 -0.8 2.9
 0 0 -11 -0.4 1.8
 0 0 11 3.5 2.3
 0 0 11 -0.6 1.6
 0 0 11 2.4 2.8
 -1 0 -11 22.2 4.1
 1 0 11 37.3 5.2
 1 0 11 32.8 4.2
 -1 0 -11 33.1 4.5
 -1 0 -11 27.6 3.6
 -1 0 -11 24.7 3.4
 2 0 11 1.5 1.7
 2 0 11 1.4 3.7
 -2 0 -11 0.5 2.2
 -2 0 -11 1.7 2.5
 2 0 11 1.4 2.7
 -3 0 -11 2.3 2.4
 -3 0 -11 -0.3 2.2
 -3 0 -11 0.7 1.8
 3 0 11 1 2.1
 3 0 11 1.2 2.6
 -4 0 -11 -3.4 1.8
 -4 0 -11 -1.1 2.1
 4 0 11 0.8 2.8
 4 0 11 3.7 2.7
 -4 0 -11 0.2 2.3
 -5 0 -11 7.8 2.3
 -5 0 -11 3 2.6
 -5 0 -11 1.7 2.3
 5 0 11 4.4 2.1
 5 0 11 3.9 1.9
 5 0 11 5.5 3.3
 -6 0 -11 0.3 2.2
 -6 0 -11 2.7 2.8
 -6 0 -11 -3.3 2.8
 6 0 11 -0.3 1.7
 6 0 11 4.6 5.4
 6 0 11 -1.8 2
 -7 0 -11 4.7 2.9
 -7 0 -11 9.7 3.4
 7 0 11 3.8 3.9
 -7 0 -11 0.9 3.1
 7 0 11 8.2 2.7
 8 0 11 0.8 4.1
 -8 0 -11 -1.8 2.4
 8 0 11 -4.6 2.4
 8 0 11 -2.6 2.3
 -8 0 -11 -8 3.2
 -8 0 -11 5.8 3.6
 9 0 11 4.9 4.4
 9 0 11 -2.4 2.5
 -9 0 -11 4.3 3.2
 -9 0 -11 4.3 3.2
 10 0 11 -1.1 3.8
 10 0 11 -2.9 2.7
 -10 0 -11 -2.2 3.1
 11 0 11 40.1 5.6
 -11 0 -11 39.2 6.8
 11 0 11 44.8 8.7
 12 0 11 3.5 3.2
 12 0 11 -0.4 5.1
 -12 0 -11 -2.3 2.8
 13 0 11 2.2 5.1
 -13 0 -11 3.6 5.9
 13 0 11 -1.2 3.5
 14 0 11 4.4 6.5
 -14 0 -11 1.3 4.1
 14 0 11 0.8 4.2
 15 0 11 -1.4 7
 16 0 11 2.8 7.8
 -16 0 -11 -6 4.1
 -16 -1 11 -10.3 4.9
 16 -1 -11 -11.7 6
 16 1 -11 -4 7.5
 16 1 -11 5 6
 16 1 -11 -3.2 5.8
 -15 -1 11 -6.9 4.1
 15 -1 -11 -5.8 6
 15 -1 -11 1.6 6.3
 15 1 -11 -1.4 6.1
 15 1 -11 -1.2 5
 -15 1 11 -5.5 2.8
 15 1 -11 -2.2 5.6
 -14 -1 11 -9.7 3.7
 14 -1 -11 1.2 5.1
 14 1 -11 3.3 4.8
 14 1 -11 0.3 4.9
 -14 1 11 -1.5 2.3
 14 1 -11 -4.6 6
 13 -1 -11 1.4 5
 -13 -1 11 -8.3 3.2
 13 -1 -11 -1.4 4.1
 13 1 -11 1 4.4
 13 1 -11 0.6 5.4
 13 1 -11 11.8 5.7
 13 1 -11 3.2 5.4
 -13 1 11 2 2.1
 -12 -1 11 1.7 3.8
 12 -1 -11 3.1 5.4
 -12 1 11 3 2.2
 12 1 -11 2.6 5
 12 1 -11 13.1 4.6
 12 1 -11 5.8 6.1
 12 1 -11 0 4.2
 11 -1 -11 18.7 6.4
 11 -1 -11 15.8 5.5
 -11 -1 11 19 5.2
 11 1 -11 26.9 5.8
 11 1 -11 16.3 5.7
 11 1 -11 24.5 5.7
 -11 1 11 20.7 3.3
 10 -1 -11 36 7
 -10 -1 11 65.79 9.1
 10 -1 -11 75.29 12.7
 10 -1 -11 34.6 6.8
 10 1 -11 44.9 6.8
 10 1 -11 43.5 7.8
 10 1 -11 51.29 10.1
 -10 1 11 60.59 5.1
 9 -1 -11 81.59 10.6
 9 -1 -11 79.19 11
 -9 -1 11 57.49 7.7
 -9 -1 11 67.69 8.9
 9 -1 -11 100.89 12.1
 9 1 -11 85.89 11.5
 9 1 -11 85.59 9.1
 -9 1 11 84.99 5.3
 8 -1 -11 7.8 3.8
 8 -1 -11 9.4 5.3
 8 -1 -11 1.5 3.4
 -8 -1 11 8.6 4.1
 -8 -1 11 10.7 4
 8 1 -11 12.6 4
 -8 1 11 6.3 3.5
 -8 1 11 8.4 2
 -8 1 11 12 4.6
 8 1 -11 9.5 3.3
 7 -1 -11 36.6 5.5
 -7 -1 11 30.2 5.4
 7 -1 -11 53.59 9.5
 -7 -1 11 35.2 5.3
 -7 -1 11 26.6 4.4
 7 -1 -11 28 5.5
 -7 1 11 53.59 9
 -7 1 11 23 4.5
 7 1 -11 27.3 5.2
 -7 1 11 46.8 7.1
 7 1 -11 47.4 6.3
 -6 -1 11 -0.5 2.4
 -6 -1 11 2.1 2.4
 6 -1 -11 -0.7 3.4
 6 -1 -11 0.2 2.8
 6 -1 -11 2.5 3.6
 -6 -1 11 5.9 3
 -6 1 11 5.2 5
 6 1 -11 5.3 2.5
 -6 1 11 -0.3 3
 -6 1 11 0.5 2
 5 -1 -11 47.1 7.3
 -5 -1 11 47.5 5.9
 -5 -1 11 47.5 6.6
 -5 -1 11 33.5 5.5
 5 1 -11 48.4 5.5
 -5 1 11 56.39 9.4
 -5 1 11 51.69 6.5
 5 1 -11 56.09 7.8
 -4 -1 11 144.99 7.9
 4 -1 -11 154.28 10.8
 4 -1 -11 138.49 10.3
 4 -1 -11 148.29 10.1
 4 -1 -11 146.59 10.6
 -4 -1 11 141.49 8.7
 4 1 -11 157.68 10
 4 1 -11 150.78 7.3
 -4 1 11 150.88 11.1
 -4 1 11 152.78 9.7
 3 -1 -11 97.19 8.8
 3 -1 -11 82.59 8.3
 3 -1 -11 92.59 8.7
 3 -1 -11 94.89 8.4
 -3 -1 11 84.89 6.6
 3 1 -11 88.59 5.5
 -3 1 11 93.59 9.4
 -3 1 11 102.99 8.2
 3 1 -11 99.69 7.6
 -3 1 11 93.89 3.8
 2 -1 -11 4.6 1.6
 2 -1 -11 3.4 2.4
 2 -1 -11 5.3 3.8
 2 -1 -11 9.3 3.8
 2 1 -11 3.9 2
 -2 1 11 7.9 5
 -2 1 11 4.9 1.5
 -2 1 11 6.2 2.2
 1 -1 -11 76.39 7.5
 -1 -1 11 67.09 5.2
 1 -1 -11 67.79 7.5
 1 -1 -11 69.99 7.7
 1 -1 -11 65.29 4.6
 -1 1 11 72.89 4.4
 -1 1 11 61.49 7.6
 1 1 -11 73.69 5.2
 -1 1 11 69.29 7.7
 -1 1 11 81.79 7.4
 0 -1 11 202.98 9.5
 0 -1 -11 214.68 8.1
 0 -1 -11 211.28 12
 0 -1 11 211.88 7.5
 0 -1 -11 221.98 11.2
 0 1 11 227.48 12.5
 0 1 11 223.48 12.2
 0 1 -11 212.48 7.2
 0 1 -11 222.28 7.2
 0 1 11 222.18 7.9
 -1 -1 -11 171.68 8.3
 1 -1 11 180.48 8
 -1 -1 -11 185.78 9.8
 1 -1 11 162.68 8.4
 -1 -1 -11 173.88 11
 -1 -1 -11 179.18 10.6
 -1 1 -11 178.68 7.2
 1 1 11 181.68 8
 1 1 11 178.28 11.5
 1 1 11 180.08 10.8
 -2 -1 -11 44.5 5.4
 -2 -1 -11 22.6 4.1
 -2 -1 -11 31.8 5.1
 -2 -1 -11 33.1 6.2
 2 -1 11 34.4 4.7
 2 -1 11 32.4 4.1
 -2 1 -11 27.3 4.5
 -2 1 -11 40.7 4.8
 2 1 11 38.7 4.9
 2 1 11 30.8 6.9
 3 -1 11 18.7 3.3
 -3 -1 -11 19.5 4.2
 -3 -1 -11 9.5 2.4
 3 -1 11 20.2 3.7
 -3 -1 -11 16 3.4
 3 1 11 11 3.4
 -3 1 -11 13.7 3.2
 3 1 11 17.2 3.3
 -3 1 -11 16.6 3.1
 3 1 11 23.2 6
 4 -1 11 4.6 2.2
 -4 -1 -11 5.8 2.4
 -4 -1 -11 4.4 2.7
 4 -1 11 7.5 2.9
 -4 -1 -11 11.2 4
 4 1 11 13.5 5.9
 -4 1 -11 7.2 2.9
 4 1 11 6.3 3.2
 -4 1 -11 10.2 3
 4 1 11 4.6 2.3
 4 1 11 5.9 3.2
 5 -1 11 74.09 6.7
 5 -1 11 72.49 7.6
 -5 -1 -11 69.09 7
 -5 -1 -11 73.99 7.3
 -5 -1 -11 77.99 7.7
 5 1 11 66.69 6.9
 -5 1 -11 77.29 5.4
 -5 1 -11 72.69 7.1
 5 1 11 83.59 8.8
 5 1 11 88.29 9.8
 5 1 11 77.19 7.1
 -5 1 -11 75.69 7.3
 6 -1 11 17.4 3.3
 -6 -1 -11 21.7 6.6
 -6 -1 -11 22.6 4.6
 6 -1 11 15.7 4.4
 -6 -1 -11 30.4 5.9
 -6 1 -11 27.6 4.6
 6 1 11 26.5 5.5
 6 1 11 30 5.3
 -6 1 -11 17.6 3.8
 -7 -1 -11 19.8 4.7
 7 -1 11 13.4 3.4
 -7 -1 -11 33.5 6
 7 -1 11 17.5 4.8
 -7 -1 -11 13.5 4.1
 -7 -1 -11 17 3.9
 7 1 11 23.1 5.5
 7 1 11 14.9 4.2
 -7 1 -11 17 3
 -7 1 -11 18.9 3.9
 -7 1 -11 11.6 4.1
 7 1 11 19.5 4.8
 8 -1 11 85.39 10.5
 8 -1 11 77.09 7.8
 -8 -1 -11 99.49 10.2
 -8 -1 -11 86.29 9.8
 8 1 11 93.89 11.6
 -8 1 -11 87.79 7.5
 -8 1 -11 88.59 8.5
 8 1 11 84.39 8.6
 9 -1 11 3.9 3
 -9 -1 -11 1.8 3.3
 9 -1 11 2.6 3.6
 9 1 11 0.4 3.1
 9 1 11 4.6 4.1
 -9 1 -11 -0.4 2
 -9 1 -11 0.6 2.5
 10 -1 11 19.3 6.1
 -10 -1 -11 12.3 5
 10 1 11 10 4.8
 -10 1 -11 8 3.3
 -10 1 -11 6.2 3.3
 10 1 11 11.8 4.8
 -11 -1 -11 10.2 4.2
 11 -1 11 12.8 6
 11 1 11 20 6.7
 11 1 11 15.8 5
 -11 1 -11 -0.4 3.6
 -11 1 -11 11.1 4
 12 -1 11 1.1 4.2
 12 1 11 6.4 6.3
 12 1 11 10.4 4.6
 -12 1 -11 1.9 3.4
 -13 -1 -11 -2.9 4.1
 13 -1 11 -10.9 4.6
 13 1 11 0.2 5.4
 -13 1 -11 0.2 3.2
 13 1 11 -5.1 3.6
 -14 -1 -11 -1 4.4
 14 -1 11 0.8 5.9
 14 1 11 2.4 6.2
 -14 1 -11 -0.2 3.9
 14 1 11 -1.3 5.1
 15 -1 11 -12.9 5.3
 -15 -1 -11 -0.3 5.6
 15 1 11 9.2 6.1
 15 1 11 -0.6 6.1
 -15 1 -11 6.7 4.7
 15 -2 -11 4.9 6.8
 -15 -2 11 -7.5 4.6
 15 -2 -11 -9.3 8.3
 15 2 -11 -8.2 7.5
 15 2 -11 -2.2 4.9
 14 -2 -11 18 7.2
 14 -2 -11 -6.2 5.9
 -14 -2 11 1.3 5
 14 2 -11 -4.9 4.3
 14 2 -11 0.8 7.2
 13 -2 -11 -5.6 4.9
 -13 -2 11 8.5 5.2
 13 -2 -11 -1.2 5.9
 13 2 -11 -10.3 4.9
 13 2 -11 -2 3.9
 -12 -2 11 7.1 5.5
 12 -2 -11 0.6 4.5
 12 -2 -11 9.3 6.2
 12 2 -11 3.3 4.1
 12 2 -11 -2.9 4.8
 12 2 -11 -2 6.5
 11 -2 -11 -3 4.5
 11 -2 -11 2.7 4
 -11 -2 11 8.8 4.9
 11 2 -11 -7.9 5.3
 11 2 -11 6.8 6.4
 11 2 -11 1.9 3.8
 -10 -2 11 10.4 5.2
 -10 -2 11 6.2 5.2
 10 -2 -11 8.8 4
 10 -2 -11 12.4 5.1
 10 2 -11 11.8 7
 10 2 -11 11.4 4.8
 10 2 -11 10.4 3.8
 9 -2 -11 -3.3 3.6
 9 -2 -11 3.1 3.9
 -9 -2 11 4.1 4.4
 -9 -2 11 -1.9 3.4
 9 2 -11 9 4.3
 9 2 -11 -6 3.7
 9 2 -11 5 3.7
 -8 -2 11 -1.1 4
 -8 -2 11 2.3 3.2
 8 -2 -11 1.9 3.7
 8 -2 -11 -6.2 3.1
 8 2 -11 0 3.5
 8 2 -11 -3.2 3.2
 8 2 -11 1.8 2.5
 7 -2 -11 34.8 5.7
 -7 -2 11 23.5 4.4
 7 -2 -11 47.1 10.4
 -7 -2 11 34.1 4.9
 -7 -2 11 38.5 6.8
 7 2 -11 30.4 4.3
 7 2 -11 26.4 5.8
 7 2 -11 48.5 9.4
 -7 2 11 32.6 8.4
 -6 -2 11 1.3 2.1
 6 -2 -11 -1.9 2.3
 -6 -2 11 -0.7 3.3
 6 -2 -11 8.8 5.1
 6 -2 -11 1.2 2.6
 -6 -2 11 -2.6 2.2
 6 -2 -11 -1.8 4
 6 2 -11 5.5 2.1
 -6 2 11 0.3 5.1
 6 2 -11 5.8 3.4
 6 2 -11 8.4 4.9
 -6 2 11 -2.1 2.4
 5 -2 -11 6.3 3.1
 -5 -2 11 8.2 2.6
 5 -2 -11 13.6 3.9
 5 -2 -11 12.9 4
 5 -2 -11 20.6 11.2
 -5 -2 11 13.2 4.7
 5 2 -11 16.6 4.1
 -5 2 11 7.9 3.2
 5 2 -11 23.1 6
 -5 2 11 19.6 6.5
 4 -2 -11 2.3 2.9
 -4 -2 11 4.1 2.3
 4 -2 -11 5.7 3.4
 4 -2 -11 3.4 3.6
 4 -2 -11 0.4 4
 -4 2 11 3.7 2.8
 -4 2 11 14.6 10.6
 4 2 -11 7.9 4.1
 4 2 -11 3.5 6.9
 4 2 -11 8.3 2.8
 3 -2 -11 10 6.1
 3 -2 -11 7.1 3.3
 3 -2 -11 9.2 3.4
 3 -2 -11 5.8 3.4
 -3 -2 11 10 2.5
 3 -2 -11 13.9 5.6
 3 2 -11 12.3 3.1
 -3 2 11 4.7 2.5
 -3 2 11 11.1 5.3
 3 2 -11 15.1 4.7
 3 2 -11 14.3 4.8
 2 -2 -11 49.8 3.9
 2 -2 -11 51.19 6.7
 -2 -2 11 53.89 5.4
 2 -2 -11 51.89 7.9
 -2 -2 11 54.19 5.5
 2 -2 -11 53.59 8.6
 2 -2 -11 34.5 5.3
 -2 2 11 49.1 4.2
 -2 2 11 59.29 9
 2 2 -11 55.39 6
 2 2 -11 49.2 5.2
 2 2 -11 44.8 6.7
 -2 2 11 55.79 9.7
 1 -2 -11 6.7 3.1
 1 -2 -11 5.7 3.5
 -1 -2 11 6 1.8
 1 -2 -11 5.3 2
 1 -2 -11 11.7 6.8
 1 -2 -11 9.2 4.1
 1 2 -11 0.3 1.8
 -1 2 11 8.7 5.3
 1 2 -11 7.7 2.9
 -1 2 11 6.3 6.1
 1 2 -11 4.2 3.9
 -1 2 11 6.7 2.2
 0 -2 -11 127.39 10.1
 0 -2 -11 142.29 11.6
 0 -2 -11 148.69 8
 0 -2 -11 154.28 11.4
 0 -2 -11 147.99 12.5
 0 2 -11 141.09 9.3
 0 2 11 157.68 12.4
 0 2 11 155.88 13
 0 2 11 153.48 8
 -1 -2 -11 4.8 3.1
 -1 -2 -11 9.7 2.9
 -1 -2 -11 7.7 3.6
 -1 -2 -11 15.9 6.2
 -1 2 -11 7.2 3.2
 1 2 11 9.6 2.8
 1 2 11 16.2 6.6
 1 2 11 15.1 5.6
 2 -2 11 261.27 10.6
 2 -2 11 267.17 9.6
 2 -2 11 260.07 11.8
 -2 -2 -11 258.97 11.6
 -2 -2 -11 264.87 16
 -2 -2 -11 249.78 14.1
 2 2 11 266.47 13.9
 2 2 11 251.27 11.7
 2 2 11 272.17 17
 -2 2 -11 264.27 9.4
 -2 2 -11 274.17 10.7
 2 2 11 246.48 15.1
 -3 -2 -11 53.09 8.3
 -3 -2 -11 72.39 8.5
 -3 -2 -11 66.79 12.1
 3 -2 11 65.69 6.5
 -3 -2 -11 63.39 7.3
 3 -2 11 66.59 6.4
 3 -2 11 62.99 6.4
 3 2 11 64.89 8.9
 3 2 11 56.39 8.1
 -3 2 -11 67.69 5.5
 3 2 11 57.29 6.7
 -3 2 -11 68.39 5.9
 3 2 11 51.29 9.3
 4 -2 11 10 3.2
 -4 -2 -11 14.7 4.7
 4 -2 11 8.5 3
 -4 -2 -11 11.7 3.9
 4 2 11 12.5 5.7
 -4 2 -11 11.1 3.2
 4 2 11 9.5 3.5
 4 2 11 15.3 6.7
 4 2 11 12.1 4.4
 -5 -2 -11 45.6 7.7
 -5 -2 -11 71.59 8.4
 -5 -2 -11 50.39 7.6
 5 -2 11 62.69 6.4
 5 -2 11 69.09 7.7
 5 2 11 53.89 7.6
 5 2 11 50.29 10
 5 2 11 70.39 11.7
 -5 2 -11 70.89 7.1
 5 2 11 62.29 10.9
 6 -2 11 93.09 9.7
 -6 -2 -11 106.49 11.8
 6 -2 11 84.99 7.2
 -6 -2 -11 109.29 10.3
 -6 -2 -11 82.09 9.3
 6 2 11 72.29 8.8
 6 2 11 96.89 12.3
 6 2 11 85.39 9.7
 -6 2 -11 88.89 8.3
 7 -2 11 2.9 2.4
 7 -2 11 3.2 3.7
 -7 -2 -11 6.2 4.1
 -7 -2 -11 5.3 3.7
 7 2 11 2.5 4.1
 7 2 11 0 3.5
 -7 2 -11 3.9 3
 -7 2 -11 1.5 3
 7 2 11 6 5.9
 -8 -2 -11 11 5.1
 8 -2 11 10.8 3.5
 -8 -2 -11 12.9 4.3
 8 -2 11 15.4 5.1
 8 2 11 20.4 6.6
 8 2 11 13.7 7.8
 -8 2 -11 13.6 3.8
 8 2 11 14.2 4.7
 9 -2 11 18.4 5.6
 9 -2 11 13.1 4.8
 -9 -2 -11 25.9 6.1
 9 2 11 23.8 6.9
 9 2 11 20.9 10
 9 2 11 23.6 6.5
 10 -2 11 7 4.5
 -10 -2 -11 9 5.6
 10 2 11 6.1 4.1
 10 2 11 -4.6 3.8
 -10 2 -11 5.7 3
 -10 2 -11 2.5 1.9
 10 2 11 7.9 8.5
 11 -2 11 6.9 6.2
 -11 -2 -11 7.4 5
 11 2 11 7.1 7.9
 -11 2 -11 2.2 3.5
 11 2 11 0.3 4.6
 11 2 11 -0.8 7.6
 12 -2 11 1.3 5.2
 -12 -2 -11 2 5
 12 2 11 -2.5 4
 12 2 11 2.5 8.6
 12 2 11 6.2 5.7
 -12 2 -11 -4.3 3.2
 -12 2 -11 0.8 3.7
 13 -2 11 -4.2 5.1
 -13 -2 -11 5 4.7
 13 2 11 -8.4 4.4
 -13 2 -11 7.4 3.8
 13 2 11 -1.9 4.8
 14 -2 11 -2.8 6.1
 -14 -2 -11 -9.4 4.1
 14 2 11 3.9 5.7
 14 2 11 10.2 6.2
 -14 2 -11 8.9 5.9
 14 2 11 -16.2 8.7
 -15 -2 -11 -1.5 6
 15 -2 11 -5.9 6.9
 15 2 11 5.6 5.7
 15 2 11 -4.1 10
 -15 2 -11 8.3 4.7
 15 2 11 5.4 6.5
 -14 -3 11 -10.9 5.4
 14 -3 -11 2.8 6.2
 14 -3 -11 -10.1 7.3
 14 3 -11 12.9 9.3
 14 3 -11 1.4 4.9
 14 3 -11 -17.2 8
 -13 -3 11 3.9 6
 13 -3 -11 0.8 5.5
 13 -3 -11 -7 6.6
 13 3 -11 8.7 4.4
 13 3 -11 -5.4 7.2
 12 -3 -11 -3 4.7
 12 -3 -11 8.5 6.1
 -12 -3 11 -1.6 5
 12 3 -11 -8 6.7
 12 3 -11 5.1 4.2
 12 3 -11 2.4 7.4
 -11 -3 11 0.2 5.2
 11 -3 -11 -2 4.3
 11 -3 -11 3.5 6.3
 11 3 -11 2.4 2.9
 11 3 -11 -1.1 8.4
 11 3 -11 4.2 7.2
 -10 -3 11 0 5.7
 10 -3 -11 3.3 4.4
 10 -3 -11 -1.2 3.8
 -10 -3 11 -3.3 4.5
 10 3 -11 4.1 5.9
 10 3 -11 2 3
 10 3 -11 -2.9 4.8
 9 -3 -11 -0.8 4.1
 -9 -3 11 7.6 5.7
 -9 -3 11 4.7 3.5
 9 -3 -11 -4.4 4.1
 9 3 -11 2 2.6
 9 3 -11 -3.6 5.4
 9 3 -11 -3.2 5.8
 -8 -3 11 -5.4 4.1
 8 -3 -11 -0.3 3.8
 -8 -3 11 5 3
 8 -3 -11 3.2 4.6
 8 3 -11 -1.1 3.7
 8 3 -11 4.1 6.1
 -7 -3 11 26.7 6.6
 7 -3 -11 21.8 5.8
 -7 3 11 26.4 9.6
 7 3 -11 27.6 7.9
 7 3 -11 38.4 9.4
 6 -3 -11 -0.5 3.2
 -6 -3 11 1.9 3.4
 6 -3 -11 -0.1 3.2
 -6 -3 11 -1.6 4.9
 6 3 -11 -1.1 4.5
 -6 3 11 8.1 6.6
 6 3 -11 2.9 5.1
 5 -3 -11 6.3 4
 -5 -3 11 12.9 5.4
 5 -3 -11 1.5 3.2
 -5 -3 11 -3.4 2.2
 5 -3 -11 1.6 3.8
 5 3 -11 4.8 5.1
 5 3 -11 -1.4 3.9
 -5 3 11 0 3.1
 -5 3 11 1.3 5.4
 -4 -3 11 36 4.9
 4 -3 -11 52.39 7.3
 4 -3 -11 45.7 7.4
 -4 -3 11 53.79 8.6
 -4 3 11 43.2 6.5
 4 3 -11 50.99 8.2
 4 3 -11 67.39 10.9
 -4 3 11 49.1 11.3
 -3 -3 11 47.8 6.3
 3 -3 -11 50.49 9.1
 3 -3 -11 28.5 6.1
 3 -3 -11 49 4.2
 3 -3 -11 54.69 13.5
 3 -3 -11 44.7 7.3
 -3 -3 11 45 6.3
 3 -3 -11 51.89 8
 3 3 -11 55.39 9.4
 3 3 -11 48.5 7.4
 -3 3 11 59.79 11.8
 -3 3 11 53.79 11.1
 2 -3 -11 19.8 6.3
 -2 -3 11 18.6 5.3
 2 -3 -11 15.8 3
 2 -3 -11 15.2 5.1
 2 -3 -11 27 8.1
 2 -3 -11 12.5 5.7
 -2 -3 11 9.7 2.5
 2 -3 -11 8.5 4.2
 -2 3 11 20.5 8.1
 2 3 -11 20.7 6.1
 -2 3 11 26.5 9.3
 2 3 -11 12.2 5
 1 -3 -11 45.9 10.3
 1 -3 -11 16.5 9.6
 1 -3 -11 25.5 7.2
 1 -3 -11 19.5 3.5
 -1 -3 11 24.8 6.8
 1 -3 -11 11.7 5
 1 3 -11 24.5 6
 -1 3 11 24.2 7.9
 1 3 -11 16.3 6.1
 -1 3 11 15.5 3.4
 -1 3 11 21.1 8.2
 0 -3 -11 11.7 2.9
 0 -3 11 37.7 8
 0 -3 -11 29.4 9.6
 0 -3 11 23.6 6.8
 0 -3 -11 17.3 5.1
 0 -3 -11 22.2 6.4
 0 -3 -11 19.9 6.6
 0 3 11 19.3 7
 0 3 11 11.9 3.5
 0 3 -11 15.2 5.8
 0 3 11 22.2 7.6
 0 3 -11 18.9 5
 -1 -3 -11 11.2 8.5
 1 -3 11 4.7 5.1
 -1 -3 -11 -6.2 5.1
 -1 -3 -11 4.8 2.8
 -1 -3 -11 3.3 4.1
 1 -3 11 16.1 6
 -1 -3 -11 7.1 4.2
 1 3 11 7.2 6.5
 1 3 11 3.3 5
 1 3 11 2.1 2.7
 1 3 11 7.4 4.5
 -1 3 -11 1.2 3.5
 -2 -3 -11 -3.1 3.7
 2 -3 11 -2.3 4
 -2 -3 -11 -0.2 3.1
 -2 -3 -11 -2.5 6.2
 2 -3 11 3.5 5.2
 -2 3 -11 4 3.6
 2 3 11 -4.1 4.2
 2 3 11 -0.9 3.7
 2 3 11 -1.4 2.4
 2 3 11 4.9 5.5
 -3 -3 -11 101.99 9.5
 3 -3 11 83.99 11.3
 3 -3 11 100.99 10.3
 -3 -3 -11 92.99 10
 -3 -3 -11 82.39 10.8
 3 -3 11 96.29 7.4
 -3 -3 -11 129.79 22.3
 3 -3 11 94.29 8.6
 3 3 11 94.29 11.5
 -3 3 -11 95.39 7.9
 3 3 11 110.99 11.4
 3 3 11 96.19 13
 3 3 11 86.39 9
 -3 3 -11 111.99 8.6
 -4 -3 -11 0.5 3.8
 -4 -3 -11 4.2 3.2
 4 -3 11 3.8 2.6
 4 -3 11 0.3 5.8
 4 -3 11 -1.8 2.4
 4 -3 11 6.9 5.1
 -4 3 -11 -0.8 2.3
 4 3 11 5.7 4.6
 -4 3 -11 3.4 2.8
 4 3 11 -3.4 2.7
 4 3 11 -5.4 4.2
 4 3 11 7.3 7.6
 5 -3 11 160.38 11
 5 -3 11 144.69 12.1
 -5 -3 -11 140.69 12.2
 5 -3 11 143.59 10.3
 -5 -3 -11 154.28 12.2
 5 3 11 136.19 13.5
 5 3 11 159.58 14.6
 -5 3 -11 147.49 11.1
 6 -3 11 10.9 4.3
 6 -3 11 15.7 3.8
 6 -3 11 27.4 7.5
 -6 -3 -11 19.7 5.8
 -6 3 -11 20.8 4.9
 6 3 11 19.4 9.6
 6 3 11 19 6.7
 6 3 11 15.2 5.9
 7 -3 11 57.39 6.8
 7 -3 11 62.29 9.6
 7 -3 11 34.2 6
 -7 -3 -11 36.2 6.2
 7 3 11 48.3 12.3
 7 3 11 61.09 11.7
 7 3 11 45.4 9.8
 -8 -3 -11 0.7 4.1
 8 -3 11 7.7 4.2
 8 3 11 2.7 5.3
 8 3 11 5.2 5.1
 8 3 11 1.8 7.5
 9 -3 11 -4.5 3.9
 9 3 11 -7.8 4.4
 9 3 11 -1.5 5
 -10 -3 -11 4.4 5.1
 10 -3 11 5.7 5.4
 10 3 11 1.9 6.2
 10 3 11 3.1 6.9
 10 3 11 2.5 5.3
 11 -3 11 -10 4.4
 -11 -3 -11 -5 4.4
 11 3 11 -9.5 5
 11 3 11 -0.8 7.4
 11 3 11 -0.1 6.6
 12 -3 11 -0.8 5.5
 -12 -3 -11 2.4 6.7
 12 3 11 2.6 6.7
 12 3 11 -0.7 9.2
 12 3 11 1.2 6.6
 13 -3 11 -5.5 5.8
 -13 -3 -11 -9.3 4.5
 13 3 11 -2.1 7
 13 3 11 5.6 7.3
 13 3 11 0.9 8.9
 14 -3 11 5.8 8.2
 -14 -3 -11 -7.8 6.8
 14 3 11 9.8 10
 14 3 11 8.8 6.9
 14 3 11 0.3 8.8
 -13 -4 11 -7.6 5.5
 12 -4 -11 -3.7 7.6
 -12 -4 11 -5 5.7
 12 -4 -11 -11.4 5.7
 12 4 -11 -6.8 8
 12 4 -11 -2.9 6
 11 -4 -11 -7.5 5
 11 -4 -11 -4.5 4.7
 -11 -4 11 -1.5 6
 11 4 -11 -4.7 6.7
 11 4 -11 1.4 7.3
 10 -4 -11 -4.6 5.7
 -10 -4 11 5.2 6.2
 10 -4 -11 1 5.8
 10 4 -11 -6 6.8
 10 4 -11 4.8 4.7
 9 -4 -11 -1.1 5.8
 9 -4 -11 7.7 5.9
 -9 -4 11 1.3 5.7
 9 4 -11 -2.1 5.9
 9 4 -11 7.1 6.6
 -8 -4 11 -1.2 5.9
 8 -4 -11 2.8 4.2
 8 -4 -11 2.2 5.7
 8 4 -11 1.3 5.8
 8 4 -11 11.3 7.5
 7 -4 -11 12.3 5.2
 -7 -4 11 5.8 6
 7 -4 -11 10.6 5.5
 7 4 -11 7.9 7
 -7 4 11 9.8 8.6
 7 4 -11 16.5 8.3
 6 -4 -11 2.1 3.7
 6 -4 -11 8.7 5.2
 -6 -4 11 -1.5 4.2
 -6 4 11 2.9 7.5
 6 4 -11 12 7.2
 6 4 -11 1.7 4.5
 5 -4 -11 5 4.2
 -5 -4 11 -4.2 3.5
 5 -4 -11 2 3.3
 -5 4 11 -0.4 6
 5 4 -11 -3.9 4.8
 5 4 -11 5.2 5.8
 4 -4 -11 0.1 6.1
 -4 -4 11 -5.5 2.7
 -4 -4 11 7.1 5.7
 -4 -4 11 -0.1 4.3
 4 -4 -11 5.1 4
 4 4 -11 0.3 5.5
 4 4 -11 8.6 6.7
 -4 4 11 5.1 6.6
 -3 -4 11 -4.9 2.4
 -3 -4 11 1.7 4.1
 3 -4 -11 -2.2 5.6
 3 -4 -11 -2.2 2.1
 -3 -4 11 -0.5 4.6
 3 -4 -11 2.5 3.9
 3 4 -11 4.8 5.8
 3 4 -11 -6.6 5.4
 -3 4 11 5.6 6.4
 -2 -4 11 29.3 3.9
 2 -4 -11 42.3 5.8
 -2 -4 11 50.69 9.5
 2 -4 -11 52.39 9.7
 -2 4 11 44.4 11.9
 2 4 -11 65.39 10.8
 -2 4 11 54.39 13.3
 2 4 -11 61.39 11
 1 -4 -11 13.9 6.7
 1 -4 -11 14.2 5.7
 -1 -4 11 8.6 6.7
 1 -4 -11 7.8 3.4
 -1 -4 11 3.2 7.7
 -1 -4 11 5.6 2.2
 1 4 -11 9.1 5.1
 1 4 -11 3.9 5.4
 -1 4 11 11.8 8
 -1 4 11 8.2 6.9
 0 -4 -11 49.5 10.9
 0 -4 -11 42.4 7.8
 0 -4 11 69.09 11.3
 0 -4 11 62.99 19.7
 0 4 11 54.99 14
 0 4 -11 44.9 9.2
 0 4 11 63.59 13.1
 0 4 -11 59.49 10.2
 1 -4 11 51.99 11.3
 -1 -4 -11 20.7 5
 -1 -4 -11 32.6 9
 1 -4 11 52.69 11.1
 1 4 11 39.9 11.5
 -1 4 -11 37.9 8.4
 1 4 11 27 7
 1 4 11 37.8 11
 -2 -4 -11 26 5.6
 -2 -4 -11 46.7 10.8
 2 -4 11 59.99 11.7
 2 4 11 36.3 9.1
 -2 4 -11 31 7.1
 2 4 11 41.2 12.3
 2 4 11 62.59 12.5
 2 4 11 25.5 6.2
 -3 -4 -11 6 3.9
 3 -4 11 13.1 10
 3 -4 11 7.3 3.3
 3 4 11 6.5 7.4
 -3 4 -11 6.2 6.2
 3 4 11 0.2 5.6
 3 4 11 13.2 8.5
 -4 -4 -11 12.8 4.7
 4 -4 11 13.7 8.7
 4 -4 11 13.5 4.1
 4 4 11 29.2 10.2
 -4 4 -11 17.2 5.3
 4 4 11 9.1 6.2
 4 4 11 12.2 7.5
 5 -4 11 -4.1 3
 -5 -4 -11 -0.2 4
 5 -4 11 -9.5 6.9
 5 4 11 1.7 5.9
 5 4 11 1.1 5.6
 5 4 11 5.1 8.2
 6 -4 11 -2.4 9.1
 6 -4 11 4.4 4
 -6 -4 -11 -3.7 3.7
 6 4 11 3.2 7.1
 6 4 11 -3.2 4.7
 -6 4 -11 -0.6 3.6
 6 4 11 -1.3 5.3
 -7 -4 -11 4.7 8.1
 7 -4 11 -5.1 3.5
 7 4 11 -4.9 6.1
 7 4 11 -0.1 5.7
 7 4 11 5.8 8.7
 -8 -4 -11 -0.8 4.7
 8 -4 11 -4.6 3.7
 8 4 11 4.1 8.3
 8 4 11 8 6.8
 8 4 11 8.3 7
 9 -4 11 2.7 4.9
 -9 -4 -11 0.4 5.6
 9 4 11 12.6 7.4
 9 4 11 26.5 11.1
 9 4 11 14.7 7.3
 10 -4 11 -2.8 4.7
 -10 -4 -11 -2.4 6.1
 10 4 11 9.5 7.3
 10 4 11 1.1 6.5
 10 4 11 -0.8 8.2
 -11 -4 -11 -3.6 5.8
 11 4 11 -6 6.1
 11 4 11 18.4 6.4
 11 4 11 6.8 12.4
 -12 -4 -11 -11.2 11.9
 12 4 11 27.7 8.1
 12 4 11 14.4 7.2
 12 4 11 19.5 17.5
 10 -5 -11 -5.8 7.6
 -10 -5 11 5.8 7.7
 10 5 -11 1.5 9.7
 10 5 -11 10.9 7
 9 -5 -11 1.5 6.1
 9 -5 -11 -12.9 5.3
 -9 -5 11 -6.5 6
 9 5 -11 -0.9 4.9
 9 5 -11 -2.9 6.9
 8 -5 -11 4.9 7
 8 -5 -11 3.8 6.6
 -8 -5 11 7.5 8.1
 8 5 -11 26.1 8.9
 8 5 -11 33.6 18.8
 7 -5 -11 3.4 5.1
 -7 -5 11 -3.3 5.2
 7 5 -11 -0.2 5
 7 5 -11 -4.3 7.1
 -6 -5 11 -5.2 5.1
 6 -5 -11 3.2 4.6
 6 -5 -11 -6.1 5.3
 -6 5 11 8.8 8.4
 6 5 -11 7.9 7.3
 6 5 -11 -3.5 5.2
 5 -5 -11 -9.7 4.8
 5 -5 -11 -6.2 3.8
 -5 -5 11 -6.8 5
 5 5 -11 -1.7 6.7
 5 5 -11 13.9 9.3
 -5 5 11 -2.5 6.8
 -4 -5 11 -10.5 4.4
 4 -5 -11 7.2 6.7
 4 -5 -11 6.6 10
 -4 -5 11 -11.4 5.3
 -4 5 11 4.6 7.5
 4 5 -11 -0.2 6.1
 4 5 -11 -0.6 6.2
 3 -5 -11 8.6 5.9
 3 -5 -11 6.8 8.7
 -3 -5 11 6.9 6
 -3 -5 11 13.8 6.8
 3 -5 -11 5.2 3.6
 -3 5 11 14 8
 3 5 -11 18.5 8.5
 3 5 -11 1.4 7.4
 2 -5 -11 -0.3 4.3
 2 -5 -11 2.1 9.2
 -2 -5 11 -3.4 4.6
 -2 -5 11 14.7 7
 2 5 -11 10.8 7
 2 5 -11 -0.4 5.9
 -2 5 11 8.1 8.1
 -2 5 11 7.4 7.9
 -1 -5 11 10.5 7.5
 1 -5 -11 16 7.6
 1 -5 -11 16.7 4.7
 1 -5 -11 22.6 10.4
 1 5 -11 12.8 7.1
 -1 5 11 14.7 13.6
 1 5 -11 27.9 7.3
 -1 5 11 41.4 13.6
 0 -5 -11 11.5 10.7
 0 -5 11 1.8 5.2
 0 -5 -11 9.8 4.3
 0 -5 11 7 2.5
 0 -5 -11 10.2 8.7
 0 5 11 19.6 11.2
 0 5 -11 14 6.7
 0 5 11 5.6 6.5
 -1 -5 -11 -4.7 3.7
 1 -5 11 -1.6 10
 -1 -5 -11 -11.2 9.3
 -1 5 -11 2.2 5.5
 1 5 11 9.8 8.7
 1 5 11 -8.1 4.5
 1 5 11 6.5 7.3
 2 -5 11 22.2 11.4
 -2 -5 -11 -2.2 4
 -2 -5 -11 -4.5 12.3
 2 5 11 1.6 6.3
 -2 5 -11 1.7 4.8
 2 5 11 5.5 8.2
 2 5 11 1.9 5.7
 -3 -5 -11 -3.1 4.3
 3 -5 11 1 3.3
 -3 -5 -11 0.9 12.4
 3 5 11 -9 5.2
 3 5 11 -7.3 5.2
 -3 5 -11 -2.6 4.5
 3 5 11 0.9 8.5
 -4 -5 -11 -2 4.4
 4 -5 11 5.3 4.1
 4 5 11 3.9 5.8
 4 5 11 -0.5 6.3
 4 5 11 -0.3 8.1
 -4 5 -11 2.6 4.2
 5 -5 11 -4.8 3.7
 -5 -5 -11 -4.4 4.3
 5 5 11 3.9 8.5
 5 5 11 2.1 6
 5 5 11 -5.3 6.2
 6 -5 11 2.1 4.6
 -6 -5 -11 -1.1 4.7
 6 5 11 6.6 6.8
 6 5 11 -9.1 7.1
 6 5 11 -0.8 5.5
 7 -5 11 1.3 4.3
 -7 -5 -11 5.1 6.2
 7 5 11 -8 5.8
 7 5 11 1.6 8.1
 7 5 11 12.7 8.6
 -8 -5 -11 -3.8 5.6
 8 -5 11 -7.2 4.5
 8 5 11 4.5 9
 8 5 11 2.7 7.3
 8 5 11 0.3 8.2
 -9 -5 -11 -12.8 5.3
 9 5 11 2.4 6.5
 9 5 11 13.1 10.8
 -10 -5 -11 -5.8 7.3
 10 -5 11 -2 6
 10 5 11 5.7 11.2
 10 5 11 25 12.5
 10 5 11 23.7 9.9
 6 -6 -11 -0.7 7.9
 6 -6 -11 -8.6 7.2
 6 6 -11 -5 9.3
 6 6 -11 -3.7 9.7
 -5 -6 11 -1.2 7.6
 5 -6 -11 2.1 6.2
 5 -6 -11 -5.4 7.1
 5 6 -11 5.8 9.4
 -5 6 11 8 12.5
 5 6 -11 7.9 8.1
 -4 -6 11 0.1 6.7
 4 -6 -11 -9.4 6.1
 4 -6 -11 -3.1 10.3
 4 -6 -11 -4.4 3.4
 4 6 -11 7.8 7.1
 -4 6 11 -4.7 9.1
 4 6 -11 5.2 8.7
 3 -6 -11 -4.8 9.7
 -3 -6 11 23.3 8.2
 3 -6 -11 -9.3 5.9
 3 -6 -11 5.4 3.1
 -3 6 11 -3 8.4
 3 6 -11 -13.3 6
 3 6 -11 9 7.4
 2 -6 -11 -3.2 5.2
 -2 -6 11 -4.6 5.6
 -2 -6 11 -18.4 9.7
 2 -6 -11 -12.1 11.1
 2 6 -11 7.4 8.7
 2 6 -11 -13.1 5.9
 -2 6 11 7.4 8.1
 1 -6 -11 -8 3.5
 1 -6 -11 -5.3 5.3
 -1 -6 11 5.2 6.5
 1 -6 -11 -26 11.7
 -1 6 11 -0.8 7
 -1 6 11 4.5 8.6
 1 6 -11 2.2 7.8
 0 -6 -11 -17 12.5
 0 -6 11 5.8 7.2
 0 -6 -11 -3.4 5.2
 0 -6 -11 -1 4.2
 0 6 11 4.6 10.2
 0 6 11 7.1 9.7
 0 6 -11 4.4 7.5
 -1 -6 -11 -9.2 4.8
 -1 -6 -11 3.1 8.7
 1 -6 11 -2 5.5
 -1 -6 -11 13.3 13.5
 -1 6 -11 -2.2 6.4
 1 6 11 14.9 10.6
 1 6 11 1.2 9
 -2 -6 -11 -7.4 4.3
 -2 -6 -11 1.2 13
 2 -6 11 -0.8 6.3
 -2 -6 -11 -12 6.9
 2 6 11 1 6.6
 2 6 11 8.4 9.9
 -2 6 -11 -5.7 5.5
 2 6 11 6.4 8.4
 -3 -6 -11 37 15.7
 -3 -6 -11 -9.4 4.5
 3 -6 11 -0.6 5
 3 6 11 -9.8 7.5
 -3 6 -11 -9.7 8.6
 3 6 11 2.5 7.4
 3 6 11 2.8 8.5
 4 -6 11 6.9 5.6
 -4 -6 -11 3.5 5.3
 4 6 11 -7.3 6.1
 4 6 11 1.2 8.7
 4 6 11 -2.1 8.6
 -5 -6 -11 -0.9 17.5
 -5 -6 -11 3.7 5.4
 5 -6 11 -5.9 5.2
 5 6 11 6.4 9.6
 5 6 11 -12.3 10.3
 5 6 11 11.5 9.2
 6 6 11 2.9 10
 6 6 11 1 8.9
 6 6 11 -13.8 7.9
 16 0 -12 3.1 6
 16 0 -12 -6.2 6.5
 16 0 -12 -10.6 5.6
 -16 0 12 -3.2 4.2
 15 0 -12 2.6 5.4
 15 0 -12 -5.9 5.3
 -15 0 12 -7.6 3
 14 0 -12 2.4 5.3
 -14 0 12 -3.2 3.7
 14 0 -12 4.6 5.7
 13 0 -12 -5.8 6.9
 13 0 -12 6.2 5.4
 13 0 -12 -4.3 4.9
 -13 0 12 0.9 3
 12 0 -12 -0.3 4.7
 12 0 -12 0.2 8.8
 12 0 -12 4 4.2
 -12 0 12 -2.3 2.5
 -11 0 12 0.1 2.8
 11 0 -12 0.4 4.2
 11 0 -12 3.8 4.4
 11 0 -12 5 5.4
 10 0 -12 43.9 7.3
 10 0 -12 41.1 6.8
 10 0 -12 54.09 9.4
 -10 0 12 41 5.6
 -9 0 12 3.1 3.4
 9 0 -12 -0.7 3.1
 9 0 -12 0 3.7
 9 0 -12 0.1 3.5
 -9 0 12 -0.3 2.3
 8 0 -12 13.9 4.6
 -8 0 12 20.5 4.1
 8 0 -12 27.8 6.1
 -8 0 12 17 6.4
 8 0 -12 21.4 4.7
 -8 0 12 16.1 4.6
 -7 0 12 -2.7 1.8
 -7 0 12 -1.3 2.2
 7 0 -12 0.4 2.9
 7 0 -12 5.6 3.8
 -7 0 12 -0.3 2.5
 7 0 -12 1.8 3.2
 -6 0 12 138.49 8.6
 -6 0 12 117.29 9.6
 6 0 -12 128.89 9.4
 6 0 -12 121.79 8.3
 -6 0 12 131.29 9.2
 -6 0 12 121.29 9.3
 6 0 -12 124.29 14.3
 -5 0 12 1.4 2.2
 5 0 -12 -1.9 2.4
 -5 0 12 1 2.6
 5 0 -12 1.7 2.6
 -5 0 12 -2.2 3.2
 5 0 -12 -3.5 4.9
 4 0 -12 5.5 3.5
 -4 0 12 6.2 4.4
 4 0 -12 3.3 3
 -4 0 12 5.4 2.3
 4 0 -12 4.5 2.6
 -3 0 12 0.7 3.5
 3 0 -12 2.1 2.1
 3 0 -12 -2.9 2.3
 -3 0 12 3.7 2.2
 -2 0 12 3.7 3.6
 -2 0 12 5.4 2
 2 0 -12 6.2 2.3
 -2 0 12 4.7 2.1
 2 0 -12 7.6 3.8
 1 0 -12 2.6 2.2
 -1 0 12 3.3 3.4
 1 0 -12 0.4 3.3
 -1 0 12 -1.4 1.5
 0 0 12 77.89 5.9
 0 0 12 75.59 5.5
 0 0 12 83.49 6.8
 0 0 -12 69.99 6.6
 0 0 -12 79.39 6.1
 0 0 -12 84.99 6
 -1 0 -12 1 2.3
 -1 0 -12 -2.3 1.8
 -1 0 -12 2.7 3.1
 1 0 12 -0.6 1.7
 -1 0 -12 -0.8 1.9
 1 0 12 1.4 3.3
 -2 0 -12 242.28 10.3
 2 0 12 232.78 9.5
 2 0 12 245.08 10.8
 -2 0 -12 243.88 10.9
 -2 0 -12 248.38 10.6
 3 0 12 0.1 2.3
 -3 0 -12 1.3 2.5
 3 0 12 4.3 3.5
 -3 0 -12 -1.2 2.2
 3 0 12 -0.3 1.7
 -3 0 -12 -0.8 1.9
 -4 0 -12 77.99 7.4
 4 0 12 85.19 8.5
 4 0 12 82.89 6.6
 -4 0 -12 73.79 5.3
 -4 0 -12 74.29 7.1
 5 0 12 -0.5 2
 -5 0 -12 2.7 2.1
 -5 0 -12 1.1 2.2
 5 0 12 -3.1 2.7
 -5 0 -12 0.4 1.9
 6 0 12 7.9 2.8
 6 0 12 8.1 4.1
 6 0 12 11.1 2.7
 -6 0 -12 8 3.4
 -6 0 -12 11.9 3
 -6 0 -12 10.2 2.5
 -6 0 -12 15.4 4.7
 -7 0 -12 -4.1 1.9
 7 0 12 1.3 2.2
 -7 0 -12 0.7 2.8
 7 0 12 -1.6 3.5
 -7 0 -12 -0.3 2.7
 7 0 12 2.7 2.2
 8 0 12 20.3 5.4
 -8 0 -12 9.3 3.2
 8 0 12 21 3.9
 8 0 12 8.9 3.6
 -8 0 -12 12.2 4.2
 9 0 12 -1.7 2
 9 0 12 -1.3 3.9
 -9 0 -12 2.3 2.8
 -9 0 -12 2 3.3
 10 0 12 33.7 7.8
 10 0 12 36.5 5.2
 -10 0 -12 34.6 6.7
 11 0 12 -3 4.2
 11 0 12 -2.9 2.5
 -11 0 -12 -2.6 3.1
 -12 0 -12 -0.8 3
 12 0 12 2.6 5.6
 12 0 12 3.4 2.9
 -13 0 -12 13.2 4.8
 14 0 12 17 7
 -14 0 -12 20.9 6.2
 15 0 12 -4.6 4.7
 -15 0 -12 1.1 4.4
 -16 0 -12 -3.7 4
 16 0 12 3.3 6.1
 -16 -1 12 -11.4 4.6
 16 -1 -12 -5.4 8.1
 16 1 -12 5.9 6
 16 1 -12 -9.6 7.2
 15 -1 -12 -0.7 6.6
 15 -1 -12 4.4 6.4
 15 1 -12 3.9 7.1
 15 1 -12 1.2 5.6
 14 -1 -12 4 6
 -14 -1 12 -8 3.5
 14 -1 -12 -6.5 4.8
 14 1 -12 1 5.5
 14 1 -12 -4.2 4.3
 14 1 -12 -4.3 5.3
 -14 1 12 0 2.5
 13 -1 -12 9.4 5.9
 13 -1 -12 -4.5 4.9
 -13 -1 12 -2.6 4.2
 13 1 -12 2.1 4.5
 13 1 -12 -0.3 4.9
 -13 1 12 -0.1 2.2
 13 1 -12 -6 4.4
 12 -1 -12 8.2 6.6
 -12 -1 12 1.9 3.6
 12 -1 -12 0.6 5.9
 12 1 -12 6.9 5.3
 -12 1 12 5.7 2.5
 12 1 -12 6.2 4.3
 11 -1 -12 6.8 4.4
 11 -1 -12 7 5.2
 -11 -1 12 12.3 4
 11 1 -12 1.5 4.3
 11 1 -12 8.4 4.3
 -11 1 12 2.2 2.1
 11 1 -12 14.9 4.1
 10 -1 -12 153.88 14.2
 -10 -1 12 149.49 12.5
 10 -1 -12 142.89 13.7
 10 -1 -12 182.58 15.8
 10 1 -12 142.79 12.2
 10 1 -12 166.38 15.9
 -10 1 12 148.49 7.2
 9 -1 -12 23.1 6.6
 9 -1 -12 11.2 4.2
 -9 -1 12 7.5 4.4
 9 -1 -12 9.1 4.5
 -9 -1 12 7.6 3.9
 9 1 -12 10.1 4.1
 -9 1 12 11 2.3
 9 1 -12 9.9 4
 8 -1 -12 71.89 10.1
 8 -1 -12 62.59 9.3
 -8 -1 12 53.89 7.6
 8 -1 -12 79.69 10
 -8 -1 12 68.89 9.2
 8 1 -12 57.39 7.8
 -7 -1 12 22.3 4.7
 -7 -1 12 24.1 4.3
 7 -1 -12 28.9 6.6
 7 -1 -12 24.4 4.6
 7 -1 -12 13.5 4.2
 -7 -1 12 26.1 4.8
 -7 1 12 30.6 7.6
 -7 1 12 21.2 4.1
 7 1 -12 24.6 5
 -7 1 12 32.1 6.3
 7 1 -12 28 4.3
 6 -1 -12 1.2 2.7
 -6 -1 12 -1.3 2.3
 6 -1 -12 -2.1 3.7
 -6 -1 12 -0.7 2.6
 -6 -1 12 1.7 2.3
 6 -1 -12 2.2 2.9
 -6 1 12 4.1 3.4
 -6 1 12 2.1 3.7
 -6 1 12 -3.2 4.2
 6 1 -12 1.4 2.2
 6 1 -12 -0.9 2.3
 5 -1 -12 130.29 10.5
 5 -1 -12 127.49 10.2
 -5 -1 12 112.99 8.6
 5 -1 -12 113.89 10
 -5 -1 12 133.19 8.2
 5 1 -12 129.59 10.2
 -5 1 12 125.49 11.1
 -5 1 12 115.39 9.2
 5 1 -12 118.49 7.5
 4 -1 -12 51.79 7.3
 -4 -1 12 52.99 5.9
 4 -1 -12 58.79 7.8
 4 -1 -12 54.49 7.4
 -4 1 12 47.2 6.4
 -4 1 12 49 3
 4 1 -12 56.49 5.3
 -4 1 12 48.5 7.4
 -3 -1 12 81.39 5.1
 3 -1 -12 81.89 8.9
 -3 -1 12 78.89 6.6
 3 -1 -12 74.09 8.1
 3 -1 -12 78.79 8.3
 3 -1 -12 87.19 8.6
 3 1 -12 84.69 7.3
 -3 1 12 92.79 8
 -3 1 12 81.29 3.9
 -3 1 12 78.49 8.9
 3 1 -12 84.69 5.5
 -2 -1 12 -0.7 1.6
 2 -1 -12 -4.4 2.8
 2 -1 -12 0.6 1.5
 2 -1 -12 -0.2 2.1
 2 -1 -12 2.1 3.7
 -2 1 12 -2.1 3.3
 -2 1 12 -0.6 1.7
 -2 1 12 -0.3 1.2
 2 1 -12 0.5 1.8
 1 -1 -12 0.8 1.8
 1 -1 -12 2 3.2
 1 -1 -12 0.5 2.2
 -1 -1 12 -1.3 1.4
 1 -1 -12 1.3 3.7
 -1 1 12 0.5 1.4
 1 1 -12 4.1 1.8
 -1 1 12 2.2 3.9
 -1 1 12 1.2 3.7
 -1 1 12 -2 1.5
 0 -1 -12 2.3 4.3
 0 -1 -12 1.2 2
 0 -1 -12 -2.1 1.9
 0 -1 12 1.5 1.5
 0 -1 12 1.3 2
 0 1 12 1.9 4.1
 0 1 -12 0.6 1.6
 0 1 -12 2 1.5
 0 1 12 1.6 3.6
 1 -1 12 17.1 3.2
 -1 -1 -12 13.3 3.2
 -1 -1 -12 17.7 3.1
 -1 -1 -12 27.4 5.1
 -1 -1 -12 27.5 6
 1 1 12 17.7 5.4
 1 1 12 16.3 2.9
 -1 1 -12 15.2 2.7
 1 1 12 25.3 5.9
 -2 -1 -12 3.9 2.7
 -2 -1 -12 4.2 2.8
 2 -1 12 -1.3 2.5
 -2 -1 -12 5.7 4.5
 2 -1 12 -1.1 1.8
 -2 -1 -12 4.9 3.1
 2 1 12 2.9 2
 2 1 12 4.5 4.7
 -2 1 -12 -0.6 2.2
 3 -1 12 67.59 6.9
 -3 -1 -12 55.09 7.2
 -3 -1 -12 56.59 6.6
 3 -1 12 63.09 5.9
 -3 -1 -12 52.99 6.5
 3 1 12 59.29 6.1
 3 1 12 65.79 6.3
 3 1 12 69.29 9
 -3 1 -12 67.49 6.9
 -3 1 -12 61.09 6.1
 -4 -1 -12 10.4 4
 4 -1 12 12.5 3
 4 -1 12 13.4 3.5
 -4 -1 -12 12.1 3.6
 -4 -1 -12 17.9 3.9
 4 1 12 31 7.8
 4 1 12 9.8 2.9
 4 1 12 15.8 4
 -4 1 -12 19.6 4
 -4 1 -12 12.4 3.5
 -5 -1 -12 85.79 8.3
 -5 -1 -12 86.39 10.3
 5 -1 12 82.89 8.4
 5 -1 12 82.19 7.1
 -5 -1 -12 73.49 7.3
 5 1 12 77.39 7.7
 -5 1 -12 82.89 7.7
 -5 1 -12 73.19 7.2
 5 1 12 88.49 10.3
 5 1 12 75.79 7.2
 5 1 12 79.19 10.4
 6 -1 12 1.1 2.2
 6 -1 12 -0.5 5.3
 -6 -1 -12 2.8 2.5
 -6 -1 -12 -1.3 2.3
 -6 -1 -12 -0.9 2
 -6 1 -12 5.1 3
 6 1 12 -0.9 4.4
 6 1 12 1.1 2.7
 -6 1 -12 -0.2 1.4
 6 1 12 7 3.6
 6 1 12 4.1 3.1
 -7 -1 -12 0 2.9
 -7 -1 -12 1.8 2.9
 7 -1 12 -0.6 2.3
 -7 -1 -12 0 3
 -7 -1 -12 1.9 2.7
 7 -1 12 0.4 3
 7 1 12 -2.7 2.4
 -7 1 -12 -1.1 2.2
 7 1 12 3.2 3.8
 7 1 12 2.6 4.5
 -7 1 -12 3 3
 7 1 12 -5.1 2.1
 -7 1 -12 1.9 2
 -8 -1 -12 115.69 9
 8 -1 12 89.19 8.3
 -8 -1 -12 114.79 10.5
 -8 -1 -12 97.19 10.6
 8 -1 12 134.79 11.7
 8 1 12 109.39 12.4
 -8 1 -12 115.29 9.6
 -8 1 -12 100.29 8.1
 8 1 12 106.89 9.1
 9 -1 12 15.1 5.2
 -9 -1 -12 18 5.4
 9 1 12 13.3 5.4
 -9 1 -12 14.3 3.6
 -9 1 -12 18.4 4.5
 9 1 12 28.2 6
 -10 -1 -12 8.1 4.3
 10 -1 12 12.1 5.8
 -10 1 -12 -1.2 2.5
 -10 1 -12 3.4 3.1
 10 1 12 3.2 4.5
 10 1 12 6.2 4.2
 -11 -1 -12 16 5
 11 -1 12 15.5 6.2
 11 1 12 15.3 5.5
 -11 1 -12 9.4 4.1
 -11 1 -12 8.9 3.6
 11 1 12 19.2 6.6
 -12 -1 -12 9.8 5
 12 -1 12 13.1 6.2
 -12 1 -12 12.9 4.5
 12 1 12 15.7 6.3
 12 1 12 13.6 4.6
 -13 -1 -12 -8.2 3.7
 13 -1 12 -2.6 5.6
 -13 1 -12 -1 3
 13 1 12 3.7 4.5
 13 1 12 0.6 5.2
 -14 -1 -12 -2.1 4.5
 14 -1 12 1.7 5.8
 -14 1 -12 1.6 3.7
 14 1 12 -5.6 5.1
 14 1 12 -6.5 5.3
 15 -1 12 1.9 6.2
 -15 -1 -12 -3.6 4.5
 -15 1 -12 2.1 3.9
 15 1 12 -12.9 5.7
 15 1 12 10.9 5.3
 -15 -2 12 4.6 5.1
 15 -2 -12 7.8 6.9
 15 -2 -12 -3.9 7.2
 15 2 -12 2.7 5.6
 15 2 -12 12.9 8.3
 14 -2 -12 -2.9 5.9
 -14 -2 12 -2.3 5.3
 14 -2 -12 -4.2 5.2
 14 2 -12 -7.2 6.6
 14 2 -12 -9.7 4.3
 13 -2 -12 -1.1 5.7
 13 -2 -12 25.8 7.7
 -13 -2 12 -6 4.4
 13 2 -12 -2.1 5.2
 13 2 -12 1.3 4.4
 13 2 -12 -9.1 4.7
 12 -2 -12 12.8 5.8
 12 -2 -12 20.5 7.1
 -12 -2 12 21.4 7.3
 12 2 -12 18.3 8.9
 12 2 -12 14.2 6.4
 12 2 -12 16.1 5
 -11 -2 12 2.3 4.4
 11 -2 -12 1.2 4.8
 11 -2 -12 -0.8 3.9
 11 2 -12 0.2 4.2
 11 2 -12 1.4 3.3
 -10 -2 12 -3.2 3.9
 -10 -2 12 -1 3.7
 10 -2 -12 -1.1 4
 10 -2 -12 -8.1 3.2
 10 2 -12 -1.2 3.6
 10 2 -12 3.7 3.2
 10 2 -12 -1 5.3
 -9 -2 12 -1.8 4
 9 -2 -12 1.4 4.7
 -9 -2 12 -2 3.3
 9 -2 -12 7.5 4.2
 9 2 -12 -0.2 4
 9 2 -12 6.8 4.8
 -8 -2 12 23 6.1
 8 -2 -12 11.9 4.5
 8 -2 -12 17.6 5.2
 -8 -2 12 21.7 4.8
 8 2 -12 23.6 7.1
 8 2 -12 22.3 5.2
 -8 2 12 41.3 10.5
 8 2 -12 19.4 3.9
 -7 -2 12 52.39 8.8
 -7 -2 12 52.59 6.6
 7 -2 -12 78.29 10.6
 7 -2 -12 64.69 12
 7 2 -12 35.2 7.2
 7 2 -12 49.5 7.2
 7 2 -12 61.19 6.4
 -7 2 12 59.29 11.2
 6 -2 -12 18.3 6.5
 -6 -2 12 13.1 3.1
 6 -2 -12 11.1 3.9
 -6 -2 12 6.6 3.1
 6 -2 -12 21.7 7
 -6 -2 12 18.2 5.4
 6 -2 -12 18.9 4.5
 6 2 -12 20.6 5.8
 6 2 -12 16.8 4.5
 6 2 -12 16 3
 -6 2 12 25 8.1
 -6 2 12 10.8 3.6
 -5 -2 12 11.3 4.8
 5 -2 -12 23.7 8.9
 5 -2 -12 5.3 3.3
 5 -2 -12 9.9 3.5
 5 -2 -12 16.7 6.8
 -5 2 12 15.4 7.3
 5 2 -12 6.1 3.1
 -5 2 12 10.4 4.9
 5 2 -12 12.6 5.4
 4 -2 -12 0.3 3.1
 4 -2 -12 2.1 2.5
 4 -2 -12 -0.2 4.9
 -4 -2 12 0.5 2.1
 4 -2 -12 9.7 5.2
 4 2 -12 0.4 2.3
 4 2 -12 6 3.9
 -4 2 12 0.5 2.4
 4 2 -12 2.5 3.5
 -4 2 12 2.3 4.6
 3 -2 -12 23.9 5.6
 3 -2 -12 22.2 4.1
 3 -2 -12 24.3 7
 -3 -2 12 20.6 3.1
 3 -2 -12 28.1 5.8
 3 2 -12 36 6.8
 3 2 -12 31.7 5.1
 -3 2 12 41.9 10
 3 2 -12 25.2 4
 -3 2 12 20.8 4.2
 -2 -2 12 14.5 2.5
 2 -2 -12 18.5 6
 2 -2 -12 21 5.3
 2 -2 -12 23.4 4.5
 2 -2 -12 16.7 2.4
 2 -2 -12 19 4.9
 -2 2 12 25 7.9
 -2 2 12 20.7 2.9
 2 2 -12 17.2 3.3
 -2 2 12 29.1 7.7
 -2 2 12 14.4 3.5
 2 2 -12 23.5 4.4
 2 2 -12 24.9 5.6
 -1 -2 12 120.59 6.5
 1 -2 -12 125.89 11.5
 1 -2 -12 113.99 9.6
 1 -2 -12 109.19 10.4
 1 -2 -12 129.89 10.9
 1 -2 -12 126.79 6.6
 -1 2 12 127.09 12
 1 2 -12 138.59 9.7
 -1 2 12 114.99 11.4
 -1 2 12 114.49 6.8
 1 2 -12 131.19 6.9
 0 -2 -12 4.1 3.2
 0 -2 -12 6.6 4
 0 -2 -12 10.1 5.4
 0 -2 -12 7.7 5.1
 0 -2 -12 3.6 2.3
 0 2 12 10.1 2.7
 0 2 -12 6.6 3.5
 0 2 12 7.4 5.3
 0 2 12 10.5 5.9
 -1 -2 -12 9 3
 1 -2 12 16.8 3.6
 -1 -2 -12 7.8 3.8
 -1 -2 -12 11.8 4.3
 -1 -2 -12 23.4 7.3
 1 2 12 16.7 6.7
 1 2 12 10.8 5.7
 1 2 12 10.9 2.9
 -1 2 -12 18.7 4.1
 2 -2 12 150.48 7.9
 -2 -2 -12 153.28 9.4
 -2 -2 -12 138.59 10.9
 -2 -2 -12 143.39 12.5
 2 -2 12 156.78 8
 2 -2 12 133.99 9
 -2 2 -12 147.99 7.1
 2 2 12 144.29 12
 -2 2 -12 146.59 8
 2 2 12 159.38 13.4
 2 2 12 148.89 9.4
 2 2 12 153.98 10.9
 -3 -2 -12 322.37 13.6
 3 -2 12 300.17 12.9
 -3 -2 -12 323.77 16.4
 3 -2 12 308.67 12.2
 -3 -2 -12 309.17 15
 -3 -2 -12 277.17 16.8
 3 -2 12 308.67 11.9
 -3 2 -12 304.97 11.5
 3 2 12 312.97 16.7
 3 2 12 295.77 15.3
 3 2 12 309.47 21.7
 -3 2 -12 309.27 10.5
 3 2 12 290.67 13.8
 -4 -2 -12 24.3 5.3
 -4 -2 -12 22.1 5.2
 -4 -2 -12 18.3 5.3
 4 -2 12 21.2 3.9
 4 -2 12 12.9 3.3
 4 2 12 32.4 9.1
 4 2 12 20.2 4.6
 4 2 12 25.9 9.1
 4 2 12 16.4 4.8
 -4 2 -12 18 3.3
 5 -2 12 9.9 3.4
 5 -2 12 7.5 2.6
 -5 -2 -12 5.1 2.9
 -5 -2 -12 3.7 2.9
 -5 -2 -12 9.3 4.8
 5 2 12 8.2 6.5
 5 2 12 12.9 5.7
 5 2 12 5.6 3.1
 -5 2 -12 -0.4 2.3
 6 -2 12 0.8 3
 -6 -2 -12 1.5 3.6
 -6 -2 -12 0.6 3.1
 -6 -2 -12 5.5 3.3
 -6 2 -12 -2.4 2.2
 6 2 12 -0.1 3.6
 6 2 12 -2 2.2
 6 2 12 -2.8 5.6
 -7 -2 -12 3.4 4.1
 7 -2 12 0.4 3.3
 7 -2 12 1.8 2.6
 -7 -2 -12 -0.3 3.8
 -7 2 -12 2.5 2.6
 7 2 12 2.6 3.8
 7 2 12 -4.7 5.8
 -7 2 -12 5.9 3
 -8 -2 -12 94.59 10.6
 8 -2 12 74.19 8.1
 -8 -2 -12 66.79 9.4
 8 -2 12 92.69 11
 8 2 12 53.39 8.2
 8 2 12 83.69 10.6
 -8 2 -12 92.19 9.3
 8 2 12 83.49 13.1
 -9 -2 -12 1.2 6.9
 -9 -2 -12 13.3 4.4
 9 -2 12 10.2 5.3
 9 2 12 4.6 4.3
 9 2 12 -0.6 3.8
 9 2 12 4.9 6.4
 -9 2 -12 5.4 3.6
 10 -2 12 16.1 5.6
 -10 -2 -12 14.7 5.2
 10 2 12 23.6 10.8
 10 2 12 19.5 6.6
 -10 2 -12 18.4 5.1
 10 2 12 24 7.2
 11 -2 12 -6.6 7.6
 -11 -2 -12 0.4 4.5
 11 2 12 -4.6 4.4
 -11 2 -12 -5.1 3.8
 11 2 12 2.1 7.9
 -11 2 -12 2.5 3.2
 11 2 12 -3.8 4.9
 12 -2 12 -4.7 4.7
 -12 -2 -12 4.4 4.8
 -12 2 -12 -0.5 3.7
 12 2 12 1 4.8
 12 2 12 -3.1 4.6
 -12 2 -12 10.1 4.1
 12 2 12 -0.5 8
 -13 -2 -12 -7 4.1
 13 -2 12 0.3 5.4
 -13 2 -12 6 3.8
 13 2 12 13.3 6.5
 13 2 12 8.8 9.1
 13 2 12 -3 4.8
 -14 -2 -12 3.2 6.2
 14 -2 12 -2.9 5.7
 -14 2 -12 6.2 4.7
 14 2 12 0.6 6.2
 14 2 12 -4.8 5.8
 14 2 12 -9.1 8.5
 15 -2 12 -9.1 6.8
 -15 -2 -12 -24.5 10.7
 -15 2 -12 11.2 5.4
 15 2 12 -8.7 6.5
 15 2 12 -3.6 10
 -14 -3 12 1.2 6.5
 14 -3 -12 15.1 6.8
 14 -3 -12 -10.8 6
 14 3 -12 9.4 9.9
 14 3 -12 13.1 6.1
 14 3 -12 -16.3 9.4
 13 -3 -12 -3.9 4.9
 -13 -3 12 -2.1 5.5
 13 -3 -12 -5.9 6.6
 13 3 -12 0.2 8.6
 13 3 -12 7.4 4.2
 13 3 -12 5.6 7.5
 12 -3 -12 5.8 5.6
 -12 -3 12 10 6.4
 12 -3 -12 8.8 6.8
 12 3 -12 -8.7 6.9
 12 3 -12 17.9 8
 12 3 -12 2.3 3.6
 11 -3 -12 0.2 4.4
 11 -3 -12 -2.4 5.4
 -11 -3 12 -5.1 5.4
 11 3 -12 3.4 7.2
 11 3 -12 2.6 10.3
 11 3 -12 3.3 3.4
 10 -3 -12 2.6 5.2
 10 -3 -12 0.2 4
 -10 -3 12 1 5.4
 10 3 -12 13 6.9
 10 3 -12 9.2 6.2
 10 3 -12 -0.3 2.8
 9 -3 -12 -0.3 6.7
 9 -3 -12 -3.1 4.5
 -9 -3 12 1.9 5.4
 -9 -3 12 -3.4 3.5
 9 3 -12 4.8 5.8
 9 3 -12 -4.8 5.8
 -8 -3 12 1.8 3.1
 8 -3 -12 4.3 4
 8 -3 -12 2.3 4.7
 -8 -3 12 -1.8 4.6
 8 3 -12 2.9 5.4
 8 3 -12 9.1 6.1
 -8 3 12 8.5 6.2
 -7 -3 12 3.9 4.5
 7 -3 -12 12 4.9
 7 -3 -12 4.9 3.5
 -7 3 12 23.9 9.7
 7 3 -12 12.1 6.6
 7 3 -12 13.4 7.6
 6 -3 -12 0.6 3.1
 6 -3 -12 5.6 3.6
 -6 -3 12 4.1 3.3
 -6 -3 12 5.3 5.1
 -6 3 12 11.8 7.7
 6 3 -12 8.3 5.5
 6 3 -12 11.7 7.2
 -5 -3 12 54.59 9.2
 -5 -3 12 63.19 8
 5 -3 -12 38.3 6.4
 -5 3 12 44.6 7.5
 5 3 -12 71.39 11.1
 -5 3 12 65.59 12.5
 5 3 -12 59.39 9
 -4 -3 12 6.7 2.9
 4 -3 -12 0.6 4.2
 -4 -3 12 5.5 4.2
 4 -3 -12 -0.4 2.2
 4 -3 -12 13.2 5.5
 4 3 -12 3.5 5
 -4 3 12 3.9 3.2
 -4 3 12 0.7 5.4
 4 3 -12 3.4 4.8
 -3 -3 12 3.2 2
 3 -3 -12 5.3 4.2
 3 -3 -12 4.4 3.7
 3 -3 -12 7.1 2
 3 -3 -12 5.1 4.1
 -3 -3 12 9.4 3.6
 3 3 -12 5.1 5
 -3 3 12 8.6 6.2
 3 3 -12 16.4 5.7
 -3 3 12 9.6 6.9
 2 -3 -12 1.1 2.1
 2 -3 -12 -3.8 3.3
 -2 -3 12 0.6 1.9
 -2 -3 12 7.7 4.9
 2 -3 -12 11.7 7.5
 2 -3 -12 3.4 4.1
 2 -3 -12 5.1 5.3
 2 -3 -12 -2.8 3.1
 2 3 -12 8 4.5
 -2 3 12 1.4 4.9
 -2 3 12 3.3 6.2
 2 3 -12 -0.7 3.3
 1 -3 -12 6.5 4
 1 -3 -12 5 6.7
 1 -3 -12 6.6 4.5
 1 -3 -12 20.5 10
 -1 -3 12 17 5.3
 1 -3 -12 10.6 2.8
 -1 3 12 14.4 7
 -1 3 12 14.1 6.9
 1 3 -12 13.6 4.4
 -1 3 12 10.7 3.1
 0 -3 -12 31.5 4.7
 0 -3 -12 37.1 7.1
 0 -3 -12 49.7 11
 0 -3 -12 38.6 7.3
 0 -3 -12 60.59 13
 0 -3 12 45.1 8.6
 0 3 -12 41.8 7.8
 0 3 12 23.5 4.4
 0 3 12 51.69 11
 0 3 12 45.5 10.5
 -1 -3 -12 9.3 4.8
 1 -3 12 12.7 7.2
 1 -3 12 13.5 5.6
 -1 -3 -12 5.7 6.4
 -1 -3 -12 17.7 9.3
 -1 -3 -12 6.9 3.8
 -1 -3 -12 6.5 3.1
 1 3 12 6.9 3
 1 3 12 7.2 6.2
 1 3 12 -2.4 5.4
 1 3 12 3.9 4.8
 -1 3 -12 5.7 4
 -2 -3 -12 62.99 12.7
 2 -3 12 62.59 10.2
 2 -3 12 58.79 8.7
 2 -3 12 40.9 6
 -2 -3 -12 28.8 7.6
 -2 -3 -12 36.7 7.6
 2 3 12 36.9 8.6
 2 3 12 42.6 8.4
 -2 3 -12 43.5 6.7
 2 3 12 36.7 5.6
 2 3 12 55.69 11
 -3 -3 -12 96.79 9.3
 -3 -3 -12 108.29 11
 3 -3 12 89.79 8.4
 3 -3 12 92.59 7.3
 -3 -3 -12 85.99 14
 3 -3 12 70.79 10.5
 3 -3 12 91.69 10.3
 3 3 12 94.09 13.4
 -3 3 -12 87.49 7.5
 -3 3 -12 77.39 7.7
 3 3 12 72.79 8.8
 3 3 12 86.79 10.5
 3 3 12 75.39 10.7
 4 -3 12 124.79 13
 -4 -3 -12 108.79 11
 4 -3 12 117.79 9.3
 4 -3 12 123.29 10.8
 -4 -3 -12 122.19 10.6
 4 -3 12 122.99 9
 4 3 12 94.89 10.6
 -4 3 -12 103.29 7.4
 4 3 12 113.59 14.4
 -4 3 -12 126.69 9.3
 4 3 12 130.09 13.4
 4 3 12 126.89 12.2
 5 -3 12 193.58 11.5
 -5 -3 -12 185.98 13
 5 -3 12 201.38 13.6
 5 -3 12 180.88 11.7
 5 3 12 189.28 15.3
 -5 3 -12 172.28 11.6
 5 3 12 146.89 16.3
 5 3 12 172.68 14.4
 6 -3 12 3 4.7
 -6 -3 -12 -1.3 3.7
 6 -3 12 -2.6 2.6
 6 -3 12 0.5 3.6
 6 3 12 5.3 5.3
 6 3 12 1.3 4.5
 6 3 12 -0.5 6
 -7 -3 -12 27.4 6.2
 7 -3 12 36.8 6.7
 7 -3 12 50.29 9.7
 7 3 12 68.69 14.1
 7 3 12 53.69 11.8
 7 3 12 35.4 8.6
 8 -3 12 3 4.6
 -8 -3 -12 -1.8 4.2
 8 3 12 -6.4 6.3
 8 3 12 -1.3 5.6
 8 3 12 7.4 6.6
 -9 -3 -12 -7.8 4.8
 9 -3 12 -1 4.6
 9 3 12 2.2 5.3
 9 3 12 -3.8 7.5
 9 3 12 -2.4 5
 10 -3 12 4.7 4.9
 -10 -3 -12 1.4 5.2
 10 3 12 -6.3 5.4
 10 3 12 1.8 7.8
 10 3 12 3.6 5.7
 -11 -3 -12 2.1 5.3
 11 -3 12 0 5.4
 11 3 12 0.4 6.2
 11 3 12 5.6 6.9
 11 3 12 6.9 9.5
 12 -3 12 -7.2 5.3
 -12 -3 -12 4.2 5.3
 12 3 12 4.7 6.2
 12 3 12 3.4 7.1
 12 3 12 11 11.1
 -13 -3 -12 5.7 5.6
 13 -3 12 -6.6 6.2
 13 3 12 -0.5 8.5
 13 3 12 -1.8 6.3
 13 3 12 -6.4 8.4
 -14 -3 -12 -3.3 5.8
 14 -3 12 1.6 9.7
 14 3 12 -2.1 8.2
 14 3 12 -4.7 7.3
 14 3 12 -4.8 9.7
 12 -4 -12 -11.8 5.9
 12 -4 -12 -10.6 7.6
 12 4 -12 4.5 8.1
 12 4 -12 -3 7.4
 11 -4 -12 -2.3 5.1
 11 -4 -12 -2 5.2
 -11 -4 12 13.9 7.8
 11 4 -12 11.4 6.3
 11 4 -12 9.7 8.7
 -10 -4 12 -0.1 5.5
 10 -4 -12 -2.4 5.6
 10 -4 -12 0 5.1
 10 4 -12 7.4 6.9
 -9 -4 12 -0.7 6
 9 -4 -12 1.5 5.6
 9 -4 -12 1.6 5.2
 9 4 -12 -0.6 6.5
 9 4 -12 8.9 7.3
 -8 -4 12 -0.8 5.3
 8 -4 -12 3.3 5
 8 -4 -12 4.3 5.4
 8 4 -12 8.2 6.9
 8 4 -12 3.3 6.5
 7 -4 -12 2.1 5.2
 -7 -4 12 -6.1 4.5
 7 -4 -12 5.8 4.7
 7 4 -12 6.2 5.7
 -7 4 12 1 6.6
 7 4 -12 4.6 5.9
 6 -4 -12 25 6.4
 -6 -4 12 22.5 9.2
 -6 4 12 27.9 13.2
 6 4 -12 25.1 8.4
 6 4 -12 41.5 11.3
 5 -4 -12 9.2 3.8
 5 -4 -12 14.9 5.8
 -5 -4 12 9.8 6.1
 5 4 -12 18.6 6.1
 -5 4 12 9.7 8.6
 5 4 -12 19 8.1
 -4 -4 12 -4.2 2.7
 4 -4 -12 2.1 4
 4 -4 -12 -0.4 6.3
 -4 -4 12 0.9 4.8
 4 4 -12 2.6 5.1
 -4 4 12 -3.5 6.2
 4 4 -12 -2.3 4.7
 -3 -4 12 3.6 2.7
 3 -4 -12 -1.6 2.6
 3 -4 -12 -2.5 1.9
 3 -4 -12 -3.2 5.7
 -3 -4 12 -1.8 4.3
 -3 -4 12 11.4 5
 -3 4 12 0.4 4.9
 3 4 -12 3.4 5.3
 3 4 -12 0.8 5.2
 -2 -4 12 3 2.4
 2 -4 -12 -0.7 2.5
 -2 -4 12 3.9 5
 2 -4 -12 3.7 4.4
 2 -4 -12 3.7 6.2
 2 4 -12 1.7 4.8
 -2 4 12 -0.8 4.8
 -2 4 12 3 6.3
 2 4 -12 -2.7 4.4
 1 -4 -12 20.2 7.2
 1 -4 -12 11.8 3.7
 -1 -4 12 29.2 8.5
 1 4 -12 23 7.3
 -1 4 12 5.4 6.9
 -1 4 12 19.6 9.9
 1 4 -12 15.5 6
 0 -4 -12 8.8 3.7
 0 -4 12 1 6.7
 0 -4 -12 4.1 6.9
 0 4 12 9.6 7.3
 0 4 12 2.6 5.9
 0 4 -12 7.9 5
 1 -4 12 12.6 6.4
 1 -4 12 2.2 6.6
 -1 -4 -12 -3.7 5.7
 -1 -4 -12 1.4 2.8
 -1 4 -12 -1.2 4.5
 1 4 12 10.6 7.1
 1 4 12 -0.2 4.4
 1 4 12 13.5 8.5
 -2 -4 -12 12.1 4.3
 2 -4 12 27.8 9.2
 -2 -4 -12 16.9 7.9
 2 4 12 26.9 10
 -2 4 -12 15.3 5.2
 2 4 12 15.2 5.3
 2 4 12 22.1 7.7
 2 4 12 29.6 9.2
 -3 -4 -12 5.7 3.8
 3 -4 12 13.2 3.5
 3 -4 12 26.9 8.4
 3 4 12 27.8 11.3
 3 4 12 4.9 5.5
 3 4 12 20.8 8.3
 -3 4 -12 12.2 6.8
 -4 -4 -12 8.8 5.1
 4 -4 12 10.1 3.9
 4 -4 12 33.5 10.8
 -4 4 -12 8.7 3.6
 4 4 12 15.7 8.8
 -4 4 -12 13.9 4.2
 4 4 12 4.6 5.4
 4 4 12 7.9 6.4
 5 -4 12 39.2 12.3
 5 -4 12 15.2 4.3
 -5 -4 -12 13.5 5.2
 5 4 12 10 6.1
 -5 4 -12 12.3 7.2
 5 4 12 16 8.5
 5 4 12 19.6 10.5
 6 -4 12 22.6 9
 6 -4 12 -4.2 3.5
 -6 -4 -12 -0.3 4.3
 6 4 12 4.7 6
 6 4 12 4.2 6.6
 -6 4 -12 0.9 3.6
 7 -4 12 -1.2 4.3
 -7 -4 -12 4.6 4.9
 7 4 12 -0.9 7.5
 7 4 12 7.9 6.5
 7 4 12 3.3 6.8
 8 -4 12 -3.8 4
 -8 -4 -12 0.7 5
 8 4 12 -1.6 5.6
 8 4 12 2.5 5.4
 8 4 12 -0.9 7.3
 -9 -4 -12 -0.1 5.7
 9 4 12 9.3 7.6
 9 4 12 10.7 8.4
 9 4 12 11.8 7.2
 -10 -4 -12 -0.4 6.8
 10 -4 12 -7.6 4.4
 10 4 12 20.1 11.4
 10 4 12 10.2 7
 10 4 12 -0.3 6.3
 11 -4 12 -10.8 4.8
 -11 -4 -12 4.2 7.3
 11 4 12 10.2 7.9
 11 4 12 8.2 6.7
 11 4 12 -1 9.2
 -12 -4 -12 -0.3 7.1
 12 -4 12 -2.8 5.6
 12 4 12 3.8 12.6
 12 4 12 0.7 6.9
 -10 -5 12 -11.6 6
 10 -5 -12 -3.6 7.7
 10 -5 -12 -16.1 6.4
 10 5 -12 7.5 10.3
 10 5 -12 -3.8 5.3
 -9 -5 12 -1.5 6.2
 9 -5 -12 -4.8 6.1
 9 -5 -12 0.3 6.1
 9 5 -12 8.4 8.6
 9 5 -12 0.1 6.9
 8 -5 -12 -3.9 5.7
 -8 -5 12 -3.7 6.9
 8 -5 -12 0.9 6
 8 5 -12 -13 13.3
 8 5 -12 -0.2 5
 7 -5 -12 0.3 5.8
 7 -5 -12 5.1 4.6
 -7 -5 12 -3.4 6.2
 7 5 -12 9 6.7
 7 5 -12 0.9 7.4
 -7 5 12 5.6 8.3
 6 -5 -12 4.7 4.9
 6 -5 -12 6.4 7.9
 -6 -5 12 10.8 7.2
 6 5 -12 20.4 8.2
 -6 5 12 12.5 9.5
 6 5 -12 10.8 6.6
 -5 -5 12 5.4 6.6
 5 -5 -12 4.7 5.4
 5 5 -12 -3.2 6.6
 5 5 -12 4.4 8.3
 -5 5 12 -1.8 6.9
 -4 -5 12 -3.8 5.8
 4 -5 -12 8.4 8.5
 4 -5 -12 -4.5 4.2
 -4 -5 12 -6.7 4.5
 -4 5 12 -1.2 7.3
 4 5 -12 0.2 6.4
 4 5 -12 2 6.4
 -3 -5 12 13.3 5.9
 -3 -5 12 1.9 3.5
 3 -5 -12 5 3.1
 3 -5 -12 -2.3 4.3
 -3 -5 12 7.2 6.4
 3 -5 -12 -0.3 8.6
 -3 5 12 5.9 7.5
 3 5 -12 4.6 6.2
 3 5 -12 -4.1 5.5
 -2 -5 12 1.2 7.8
 2 -5 -12 -5.2 3.3
 -2 -5 12 -1.4 5.5
 2 -5 -12 0.3 9.6
 2 -5 -12 -2.1 4.4
 -2 -5 12 -3.8 3.4
 2 5 -12 -4.4 6.1
 2 5 -12 9.7 5.7
 -2 5 12 0.5 7.5
 -2 5 12 -0.3 7.3
 1 -5 -12 -0.4 6
 1 -5 -12 30.8 11
 -1 -5 12 -3.5 2.7
 -1 -5 12 4.1 7.7
 1 5 -12 -5.2 5.1
 -1 5 12 6.1 7.8
 1 5 -12 5.8 5.7
 -1 5 12 0.2 7.9
 0 -5 -12 7.7 7.4
 0 -5 -12 -3.3 9.9
 0 -5 -12 -0.1 3.7
 0 5 12 2.9 11.6
 0 5 -12 0.1 4.9
 0 5 12 3.8 6.6
 -1 -5 -12 -2.4 11.3
 -1 -5 -12 0.8 3.8
 1 5 12 -1.2 6
 -1 5 -12 1.3 5.4
 1 5 12 -12.7 6.9
 -2 -5 -12 8.4 4.3
 2 -5 12 2 11
 -2 -5 -12 13.6 17.1
 2 5 12 1.3 6.1
 2 5 12 11.9 9.9
 -2 5 -12 3.7 5.7
 2 5 12 1.1 6.2
 -3 -5 -12 5.5 12.2
 -3 -5 -12 -1 4.6
 3 5 12 12.2 10.1
 3 5 12 6.9 8.1
 -3 5 -12 0.9 4.6
 3 5 12 8.8 6.3
 -4 -5 -12 -17.3 11
 -4 -5 -12 0.2 4.9
 4 5 12 9.8 7.2
 4 5 12 -1.1 8.2
 -4 5 -12 -3.8 4.2
 4 5 12 1.1 7.3
 5 -5 12 -7.6 3.7
 -5 -5 -12 -2.4 4.7
 5 5 12 -0.1 6.5
 5 5 12 -1.7 6.6
 5 5 12 2.9 7.9
 6 -5 12 -8.5 4.1
 -6 -5 -12 -5.7 5
 6 5 12 -1.4 6.9
 6 5 12 6.4 7.9
 6 5 12 1 7.4
 -7 -5 -12 -13.3 5.1
 7 5 12 8.7 8.7
 7 5 12 16.3 14
 7 5 12 -11.6 5.7
 -8 -5 -12 -0.4 6.1
 8 -5 12 -4.7 4.8
 8 5 12 7 8.7
 8 5 12 -0.2 7.5
 8 5 12 14.6 10.5
 9 -5 12 -5.2 5.1
 -9 -5 -12 -4.6 6.5
 9 5 12 9.1 10.6
 9 5 12 7.7 8.1
 9 5 12 9.5 7.8
 -10 -5 -12 -7.3 6.6
 10 5 12 3.7 7.6
 10 5 12 11.5 12.2
 10 5 12 -7.8 9.9
 -6 -6 12 1 7.7
 6 -6 -12 -15 6.8
 6 -6 -12 -10.3 6.2
 6 6 -12 7.7 9.1
 6 6 -12 6.3 7.8
 -5 -6 12 -11.7 8.7
 5 -6 -12 -4.8 7.2
 5 -6 -12 0.8 6.8
 -5 6 12 -8.9 16.6
 5 6 -12 0.7 7.2
 -4 -6 12 -0.6 6.4
 4 -6 -12 -12.4 6.3
 -4 6 12 -2.1 9.3
 4 6 -12 4 8.1
 4 6 -12 0.8 8.5
 3 -6 -12 -3.5 8.1
 3 -6 -12 -3.4 3.5
 -3 -6 12 -3.4 6.9
 3 -6 -12 1.6 10.8
 3 6 -12 5.3 8
 3 6 -12 -0.3 7.7
 -3 6 12 1.3 9
 2 -6 -12 6.3 5.5
 -2 -6 12 2 6.2
 2 -6 -12 -10.2 11.1
 2 6 -12 -6.7 8.2
 -2 6 12 -5.8 7
 2 6 -12 -4.8 6.6
 -1 -6 12 -6 5.8
 1 -6 -12 -14.6 13.5
 1 -6 -12 -1.9 4.2
 -1 6 12 -12 7.7
 1 6 -12 0.3 7.1
 -1 6 12 -13.5 7.1
 0 -6 12 0.3 5.4
 0 -6 -12 -1.3 12.3
 0 -6 -12 -1.9 4.4
 0 6 -12 -5.2 7
 0 6 12 8.4 8.1
 0 6 12 -12.4 8.5
 -1 -6 -12 -6.2 8
 -1 -6 -12 10.4 5.6
 -1 -6 -12 11.8 13.3
 1 -6 12 11.1 6.5
 1 6 12 -8.6 7.5
 1 6 12 -15.7 8
 -1 6 -12 -7.8 6.2
 -2 -6 -12 -6.5 8.7
 2 -6 12 -8.1 6.4
 -2 -6 -12 -6.2 13.4
 -2 6 -12 -3.1 6.6
 2 6 12 -0.6 9.9
 2 6 12 -2.2 7.2
 -3 -6 -12 33.5 17.1
 -3 -6 -12 1.3 4.9
 3 6 12 12.1 7.9
 3 6 12 7.1 9.4
 3 6 12 8.2 10.4
 -4 -6 -12 -36.3 15.4
 -4 -6 -12 -12.3 5.1
 4 -6 12 0.3 6
 4 6 12 -1.7 8.3
 4 6 12 4.3 7.9
 4 6 12 -2.1 8
 -5 -6 -12 1.4 5.3
 -5 -6 -12 13.5 17.1
 5 6 12 4.2 8.7
 5 6 12 8.5 8
 -6 -6 -12 -10.2 6.3
 6 -6 12 -11.5 5.4
 6 6 12 1 10.7
 6 6 12 5.8 9.9
 6 6 12 16.3 9.6
 -16 0 13 -10.5 4.3
 16 0 -13 -6.2 5.6
 16 0 -13 2.6 6.8
 16 0 -13 -2.7 6
 15 0 -13 -12 4.8
 15 0 -13 -4 5.4
 14 0 -13 2.2 5.7
 14 0 -13 -1 4.8
 -14 0 13 4.5 3.7
 13 0 -13 2.2 5.4
 13 0 -13 10 7
 -13 0 13 -1.1 2.7
 13 0 -13 -0.7 4.5
 12 0 -13 3.4 4.6
 -12 0 13 -1.1 2.9
 12 0 -13 0.5 4
 11 0 -13 26.8 7.1
 11 0 -13 5.5 4.7
 -11 0 13 5.3 3.6
 11 0 -13 12.6 5.1
 -10 0 13 -2.8 2.9
 10 0 -13 2 4.2
 10 0 -13 1 4.5
 10 0 -13 1.3 3.7
 -9 0 13 -4.2 5.7
 -9 0 13 1.8 3
 9 0 -13 5.4 3.8
 9 0 -13 3.7 3.8
 9 0 -13 -2.1 3.1
 -8 0 13 -2.1 3.2
 8 0 -13 3.5 4.1
 -8 0 13 -0.2 2.5
 8 0 -13 4.2 3.5
 8 0 -13 2.8 3.4
 7 0 -13 -1.5 3.3
 -7 0 13 -0.3 2.6
 -7 0 13 1 2.3
 7 0 -13 2.9 2.9
 -7 0 13 1.5 2.2
 -6 0 13 -1.1 2
 -6 0 13 1.1 3
 -6 0 13 -4.9 3.2
 6 0 -13 2.7 3.3
 6 0 -13 0.7 2.7
 6 0 -13 -3.8 2.4
 -6 0 13 1.5 2.2
 5 0 -13 258.17 12.8
 5 0 -13 239.68 12.1
 5 0 -13 247.18 11.9
 -5 0 13 235.18 12
 -5 0 13 257.97 12.5
 -4 0 13 -1.7 3.4
 -4 0 13 1.5 2.1
 4 0 -13 0.4 2.5
 4 0 -13 -1.6 2.4
 4 0 -13 -0.7 5.3
 3 0 -13 1136.19 26.1
 3 0 -13 1108.49 26.1
 -3 0 13 1154.08 27
 -3 0 13 1079.39 25.9
 -2 0 13 0.1 1.7
 -2 0 13 1.6 1.9
 2 0 -13 -1.7 2.9
 -2 0 13 -1 3.1
 2 0 -13 0 2.2
 1 0 -13 39 6.1
 -1 0 13 20.4 3.4
 -1 0 13 31.1 4.2
 1 0 -13 20 3.1
 0 0 -13 -1.5 1.8
 0 0 13 1.4 1.8
 0 0 13 1.5 2.2
 0 0 -13 1.3 2.9
 0 0 13 4.8 3.3
 0 0 -13 1 2.1
 -1 0 -13 100.79 7.2
 1 0 13 106.99 6.6
 -1 0 -13 102.89 7.3
 -1 0 -13 108.39 6.8
 1 0 13 101.09 7.3
 -1 0 -13 95.89 7.3
 2 0 13 2.6 2
 -2 0 -13 0.1 1.8
 -2 0 -13 0.1 2.2
 2 0 13 0.7 3.6
 -2 0 -13 -2 2.1
 3 0 13 24.7 4.4
 3 0 13 40.7 6.8
 -3 0 -13 23.4 4.2
 3 0 13 35.8 5
 -3 0 -13 28.8 3.9
 -3 0 -13 20.6 3.7
 -4 0 -13 0.5 2.5
 -4 0 -13 2.5 2
 -4 0 -13 4.7 2.6
 4 0 13 -2.1 3.2
 4 0 13 -0.4 1.6
 -5 0 -13 1 2.5
 5 0 13 4.1 2.3
 5 0 13 2.1 2.9
 -5 0 -13 7.1 2.2
 -5 0 -13 5.4 2.9
 -6 0 -13 0.1 2.3
 -6 0 -13 -0.6 3.4
 -6 0 -13 2.5 2.9
 -6 0 -13 1.1 1.9
 6 0 13 3.2 2.8
 6 0 13 2.8 2.8
 -7 0 -13 78.89 8.9
 7 0 13 89.39 5.7
 7 0 13 90.29 8.6
 -7 0 -13 100.79 8.2
 7 0 13 100.59 10.9
 -7 0 -13 87.09 8.6
 8 0 13 2.9 3.7
 -8 0 -13 -2.2 2.6
 -8 0 -13 5.2 3.1
 -9 0 -13 90.49 9.5
 9 0 13 59.79 9.5
 -9 0 -13 70.59 9
 10 0 13 -0.2 2.2
 -10 0 -13 2 3
 10 0 13 3.4 4.8
 -11 0 -13 27.9 5.7
 11 0 13 38.4 5.4
 11 0 13 35 8.1
 12 0 13 4.6 5.2
 -12 0 -13 -0.9 3
 13 0 13 20.2 7.6
 -13 0 -13 20.9 5.4
 -14 0 -13 8.7 5.5
 14 0 13 1.6 5.4
 15 0 13 -9 6
 -15 0 -13 -0.2 4.9
 -15 -1 13 -7.3 4.3
 15 -1 -13 -5.4 5.9
 15 -1 -13 1.6 5.6
 15 1 -13 -13.8 6.1
 15 1 -13 -5 5.3
 15 1 -13 7.2 5.7
 -14 -1 13 4.8 4.9
 14 -1 -13 14.1 6.6
 14 -1 -13 4.2 5.1
 -14 1 13 6.3 2.8
 14 1 -13 -1.9 4.9
 14 1 -13 0.9 6.6
 14 1 -13 5.5 5.7
 13 -1 -13 6.1 5.7
 13 -1 -13 0.7 4.8
 -13 -1 13 5.1 4.3
 13 1 -13 1.7 4.4
 13 1 -13 1.2 4.8
 -13 1 13 -1.3 2
 13 1 -13 5.7 6.3
 12 -1 -13 5.5 5.3
 12 -1 -13 3.4 4.5
 -12 -1 13 7.7 4.5
 -12 1 13 3.4 2.1
 12 1 -13 9.2 5
 12 1 -13 5.3 4.4
 11 -1 -13 -1 4.2
 -11 -1 13 -2.6 3.1
 11 -1 -13 1.3 4
 -11 1 13 0 1.8
 11 1 -13 0.4 4.5
 11 1 -13 2 3.8
 10 -1 -13 17.2 6.3
 10 -1 -13 8.8 4.6
 10 -1 -13 12 5.1
 -10 -1 13 -1.1 3.6
 10 1 -13 7.4 4.1
 -10 1 13 2.4 1.9
 10 1 -13 6.6 3.7
 9 -1 -13 22.6 7.1
 -9 -1 13 15.2 4.7
 9 -1 -13 15.2 4.7
 9 -1 -13 16.1 4.7
 -9 -1 13 20.2 5.3
 -9 1 13 28 3.8
 9 1 -13 13.9 4.1
 9 1 -13 17.6 5.1
 8 -1 -13 5.1 3.1
 8 -1 -13 6.1 4
 -8 -1 13 10.4 4.1
 8 -1 -13 14.2 5.5
 -8 -1 13 4.4 3.4
 8 1 -13 5.8 3.8
 8 1 -13 6.2 4
 -7 -1 13 28.1 4.7
 7 -1 -13 33 5.4
 -7 -1 13 41.4 7.8
 -7 -1 13 43.2 6.3
 7 -1 -13 24 4.7
 7 -1 -13 54.49 9.4
 -7 1 13 30.8 5.8
 -7 1 13 55.89 10.4
 7 1 -13 41.6 5.6
 -7 1 13 34.7 5.6
 7 1 -13 37.8 6.1
 -6 -1 13 -0.6 2.3
 -6 -1 13 -0.5 3.1
 -6 -1 13 0.2 2.4
 6 -1 -13 1.1 2.4
 6 -1 -13 1 3.6
 6 -1 -13 2.2 2.5
 -6 1 13 -2 3
 -6 1 13 -2.6 1.6
 6 1 -13 -0.3 2.6
 6 1 -13 -1.2 1.8
 -5 -1 13 62.09 6.9
 5 -1 -13 74.99 8.4
 5 -1 -13 67.59 8.5
 -5 -1 13 59.29 6.8
 5 1 -13 66.99 6.2
 -5 1 13 54.89 8.5
 -5 1 13 62.39 7.3
 5 1 -13 89.59 8.9
 -4 -1 13 78.59 7.1
 4 -1 -13 83.49 8.6
 4 -1 -13 86.99 8.9
 4 -1 -13 90.49 9.2
 4 -1 -13 85.89 8.8
 4 1 -13 89.89 6.3
 -4 1 13 111.79 9.1
 -4 1 13 86.39 4
 -4 1 13 80.89 9.3
 4 1 -13 86.79 8.4
 -3 -1 13 92.29 7
 3 -1 -13 104.39 9.4
 3 -1 -13 79.89 8.5
 3 -1 -13 90.99 9
 3 -1 -13 95.69 9
 -3 -1 13 95.69 5.9
 -3 1 13 98.59 8.5
 3 1 -13 98.59 7.6
 -3 1 13 88.79 4.3
 -3 1 13 86.79 9.4
 3 1 -13 93.19 6.2
 2 -1 -13 605.64 20.3
 -2 -1 13 605.74 16.3
 2 -1 -13 625.04 14.4
 2 -1 -13 623.54 19.8
 2 -1 -13 611.74 21.6
 2 1 -13 643.14 16.6
 -2 1 13 658.23 20.6
 -2 1 13 619.14 13.5
 -2 1 13 634.54 22.1
 1 -1 -13 18.3 5.2
 -1 -1 13 21.8 2.9
 1 -1 -13 20.7 3
 1 -1 -13 19.9 3.7
 -1 1 13 31 6.2
 -1 1 13 28.9 3.6
 -1 1 13 36.2 7.8
 1 1 -13 20.5 2.8
 -1 1 13 16.2 3.5
 0 -1 13 -0.7 1.4
 0 -1 -13 -0.6 2.5
 0 -1 -13 -3.4 4
 0 -1 -13 -1.1 2
 0 -1 13 -0.5 1.7
 0 1 -13 -0.1 1.8
 0 1 13 -0.2 1.5
 0 1 -13 0.1 1.4
 0 1 13 2 4.3
 0 1 13 1.4 4.3
 -1 -1 -13 508.25 16.9
 1 -1 13 510.15 15.8
 -1 -1 -13 515.75 19.2
 -1 -1 -13 496.35 17.9
 -1 -1 -13 524.05 14.8
 1 1 13 523.55 19.7
 1 1 13 500.05 14.5
 -1 1 -13 518.85 13.6
 1 1 13 517.15 19.1
 -2 -1 -13 148.19 8.8
 2 -1 13 140.39 8.6
 -2 -1 -13 152.48 9.4
 2 -1 13 147.79 8.4
 -2 -1 -13 150.58 10.9
 -2 -1 -13 145.59 10
 2 1 13 145.39 8.2
 2 1 13 146.49 11.1
 -2 1 -13 152.68 9.8
 -2 1 -13 144.39 7.7
 3 -1 13 130.19 8.9
 -3 -1 -13 119.19 9.4
 -3 -1 -13 117.19 8.6
 3 -1 13 103.99 7.2
 -3 -1 -13 119.89 8.9
 3 1 13 117.29 10.8
 -3 1 -13 120.49 8.8
 3 1 13 109.09 7.6
 -3 1 -13 119.19 7.8
 -4 -1 -13 1 2.9
 -4 -1 -13 6.8 2.9
 -4 -1 -13 4.2 3.1
 4 -1 13 2.6 3
 4 -1 13 2.6 2.2
 4 1 13 4.1 2.9
 -4 1 -13 -0.9 2.2
 4 1 13 -2.6 3.6
 4 1 13 2.4 2.3
 -4 1 -13 1.4 2.1
 5 -1 13 5.6 3.4
 5 -1 13 5 2.9
 -5 -1 -13 10.5 3.1
 -5 -1 -13 12.7 3.9
 -5 -1 -13 7.6 3.4
 5 1 13 7.4 3.9
 5 1 13 13 5.7
 -5 1 -13 4.7 3.3
 5 1 13 3.4 2.6
 -5 1 -13 5.9 3
 5 1 13 6.7 3.1
 -6 -1 -13 1.6 2.8
 -6 -1 -13 0.2 2.6
 6 -1 13 0.4 2.6
 6 -1 13 -0.3 2.5
 -6 -1 -13 -0.5 2.8
 6 1 13 0.9 2.5
 6 1 13 0.5 2.8
 -6 1 -13 1.4 2.7
 -6 1 -13 1.3 1.7
 6 1 13 3.5 4.9
 -6 1 -13 1.5 2.7
 6 1 13 0.6 3.5
 7 -1 13 64.69 7.5
 7 -1 13 101.79 10.3
 -7 -1 -13 71.39 9.6
 -7 -1 -13 78.89 7.7
 -7 -1 -13 75.09 8.8
 -7 -1 -13 71.69 8.7
 7 1 13 66.99 8.2
 7 1 13 67.89 7.4
 -7 1 -13 76.79 8.1
 -7 1 -13 64.79 6.5
 7 1 13 93.09 10.9
 -7 1 -13 81.69 8.9
 7 1 13 68.69 10.1
 -8 -1 -13 -4.8 2.9
 -8 -1 -13 -0.5 3
 -8 -1 -13 4 3.2
 8 -1 13 0.6 3.6
 8 -1 13 -5.9 2.4
 8 1 13 5.3 3.5
 -8 1 -13 1.8 2.9
 -8 1 -13 0.5 2
 8 1 13 0.9 3.3
 -9 -1 -13 4.6 3.9
 9 -1 13 2.3 4.3
 -9 1 -13 1.8 3
 -9 1 -13 -4 2.1
 9 1 13 -0.2 4.1
 9 1 13 -1.8 3.1
 -10 -1 -13 3.1 3.7
 10 -1 13 7.9 5.4
 -10 1 -13 -0.7 2.9
 -10 1 -13 -3.9 2.8
 10 1 13 2.6 4.8
 10 1 13 1.4 3.6
 11 -1 13 -1.2 4.5
 -11 -1 -13 0.1 3.9
 -11 1 -13 3.3 3.6
 11 1 13 5.2 5.4
 -11 1 -13 -4.9 3.1
 11 1 13 -1.6 3.9
 -12 -1 -13 9.4 4.9
 12 -1 13 4.7 6.1
 12 1 13 1.1 3.8
 12 1 13 5.1 5.8
 -13 -1 -13 7.7 5
 13 -1 13 6.6 6.2
 -13 1 -13 -0.5 3.5
 13 1 13 -1.5 4.1
 13 1 13 -1.8 4.9
 14 -1 13 1.6 6.2
 -14 -1 -13 -4.2 4.9
 14 1 13 -3.7 4.6
 -14 1 -13 -1.8 3.4
 14 1 13 7.4 6.9
 15 -1 13 -4.7 8.9
 -15 -1 -13 -3.2 4.7
 -15 1 -13 1.7 4
 15 1 13 1.5 6.7
 15 1 13 -3.7 4.3
 15 -2 -13 -6.7 5.4
 -15 -2 13 0.6 4.3
 15 -2 -13 6.7 7.5
 15 2 -13 -2.2 5.4
 15 2 -13 7.5 7.3
 14 -2 -13 5.6 5.8
 14 -2 -13 -7 5.8
 14 2 -13 -6.1 3.9
 14 2 -13 -13.7 6.1
 -13 -2 13 1.8 4.7
 13 -2 -13 0.7 6.6
 13 -2 -13 0.8 5.4
 13 2 -13 -3.8 3.7
 13 2 -13 4.7 4.9
 13 2 -13 -3.2 5.5
 -12 -2 13 -4.2 5.5
 12 -2 -13 -4.8 5.2
 12 -2 -13 3.2 4.7
 12 2 -13 4.1 4.7
 12 2 -13 -6.6 6.8
 12 2 -13 -4.5 3.3
 -11 -2 13 -7.1 4.2
 11 -2 -13 6.1 4.4
 11 -2 -13 0.7 4.6
 11 2 -13 2.1 3.3
 11 2 -13 3.7 4.5
 11 2 -13 3.2 5.9
 -10 -2 13 5 4.8
 10 -2 -13 3 4.1
 -10 -2 13 -1.8 4.2
 10 -2 -13 8.2 4.5
 10 2 -13 7.6 3.6
 10 2 -13 7.3 4.5
 10 2 -13 -0.7 5.6
 -9 -2 13 9.7 4.8
 -9 -2 13 3.5 3.8
 9 -2 -13 3.4 3.7
 9 -2 -13 2.7 4.2
 9 2 -13 5 5
 9 2 -13 7.6 4.3
 8 -2 -13 178.78 15
 -8 -2 13 165.18 14.3
 8 -2 -13 137.69 13.4
 -8 -2 13 153.08 11.3
 -8 2 13 138.69 14.5
 8 2 -13 151.28 14.4
 8 2 -13 160.68 14.8
 8 2 -13 152.18 10
 7 -2 -13 111.99 12.2
 -7 -2 13 113.39 12.3
 -7 -2 13 101.79 8.1
 7 -2 -13 96.39 12.4
 7 2 -13 106.99 11.5
 -7 2 13 78.89 11.4
 7 2 -13 105.19 7.8
 7 2 -13 100.19 11.4
 -6 -2 13 14.8 5.4
 -6 -2 13 7.6 3.1
 6 -2 -13 5.3 5.1
 6 -2 -13 13.6 4
 6 -2 -13 7 3.4
 6 -2 -13 5.4 5.6
 6 2 -13 16 4.4
 -6 2 13 7.4 3
 6 2 -13 14.8 6
 -6 2 13 17.1 7.3
 5 -2 -13 2.5 3.2
 -5 -2 13 1.6 2.4
 5 -2 -13 6.2 5.2
 5 -2 -13 -1.1 1.9
 5 -2 -13 1.6 2.9
 5 2 -13 1.2 3.4
 -5 2 13 -1.7 2.1
 -5 2 13 -3.7 3.9
 4 -2 -13 33.2 5.1
 4 -2 -13 44.4 11.9
 -4 -2 13 23.3 3.7
 4 -2 -13 22.1 4.2
 4 2 -13 34.6 5
 -4 2 13 40.1 8.9
 3 -2 -13 2.2 3.5
 3 -2 -13 11.1 6.2
 -3 -2 13 5.9 2.3
 3 -2 -13 6.2 4.1
 3 -2 -13 9.1 5.1
 -3 2 13 6.5 3
 -3 2 13 13.8 11
 3 2 -13 19.5 4.6
 3 2 -13 8.8 2.9
 3 2 -13 15.2 4.8
 2 -2 -13 2.3 3.2
 2 -2 -13 3.7 1.7
 -2 -2 13 3 1.8
 2 -2 -13 -0.9 2.6
 2 -2 -13 4.9 3.6
 2 -2 -13 0 3.4
 -2 2 13 1.4 4.9
 2 2 -13 3.2 2
 -2 2 13 2.8 1.7
 -2 2 13 -0.9 4.6
 2 2 -13 -0.4 2.7
 -2 2 13 1.7 2.3
 1 -2 -13 169.78 11.4
 -1 -2 13 174.18 7.5
 1 -2 -13 159.98 7.6
 1 -2 -13 158.68 12
 1 -2 -13 168.68 13.7
 1 -2 -13 175.78 12.6
 1 2 -13 178.68 8.1
 -1 2 13 153.68 12.9
 -1 2 13 180.58 13.8
 1 2 -13 174.68 10.5
 0 -2 -13 31.2 8.8
 0 -2 -13 20.8 5.9
 0 -2 -13 27.6 5.7
 0 -2 -13 14 4.3
 0 -2 -13 21.1 3.5
 0 2 13 31.1 8
 0 2 -13 22.3 4.9
 0 2 13 27.9 7.9
 0 2 13 22 3.6
 -1 -2 -13 168.88 12.6
 -1 -2 -13 170.38 13.8
 -1 -2 -13 161.28 8.9
 1 -2 13 173.98 10.2
 -1 -2 -13 158.48 11.8
 1 2 13 166.28 13.5
 1 2 13 156.38 12.8
 -1 2 -13 184.78 9.8
 1 2 13 155.68 8.9
 2 -2 13 234.98 9.7
 -2 -2 -13 243.18 15.9
 -2 -2 -13 211.58 13.5
 -2 -2 -13 234.98 11.3
 2 -2 13 216.48 11.4
 2 2 13 240.18 15.4
 2 2 13 218.58 15.8
 -2 2 -13 228.98 10
 -2 2 -13 235.08 9
 2 2 13 227.58 11.4
 3 -2 13 3.3 2.6
 3 -2 13 4.4 2.7
 -3 -2 -13 2 2.6
 3 -2 13 7.2 3.3
 -3 -2 -13 7.9 4.6
 -3 -2 -13 0.3 2.4
 -3 -2 -13 4.2 5.4
 -3 2 -13 2.8 2.2
 3 2 13 8.1 9.2
 3 2 13 1.3 2.6
 3 2 13 6.5 3.7
 -3 2 -13 4.6 2.6
 3 2 13 7.7 8.2
 4 -2 13 43.7 5.2
 -4 -2 -13 42.1 5.9
 -4 -2 -13 39.7 7.4
 4 -2 13 42.2 5.9
 -4 -2 -13 41 8
 4 2 13 39.4 8.2
 4 2 13 33.3 6.1
 -4 2 -13 53.49 6
 4 2 13 35.4 8.2
 4 2 13 51.79 9.3
 -5 -2 -13 18.6 5.6
 -5 -2 -13 20.1 4.7
 -5 -2 -13 24 5.4
 5 -2 13 24 4.7
 5 2 13 33.5 7.6
 -5 2 -13 27.2 4.1
 5 2 13 36.1 7.9
 5 2 13 17.3 4.5
 5 2 13 33 9.4
 6 -2 13 26.3 5.1
 -6 -2 -13 21.2 4.9
 -6 -2 -13 28 9.5
 6 -2 13 45.7 6.2
 -6 -2 -13 25.6 5.4
 -6 2 -13 20.6 4.9
 6 2 13 40 7.4
 6 2 13 49.6 11.3
 7 -2 13 163.58 10.8
 -7 -2 -13 208.98 13.8
 7 -2 13 162.48 12.6
 -7 -2 -13 182.18 13.7
 -7 2 -13 177.68 12.1
 7 2 13 178.28 16.2
 -7 2 -13 159.48 11.4
 7 2 13 178.78 13.6
 -8 -2 -13 17.4 6.2
 -8 -2 -13 24.5 6.5
 8 -2 13 22.1 5.4
 -8 2 -13 21.9 5.2
 8 2 13 33.6 8
 8 2 13 23.2 8.5
 8 2 13 23.2 6.4
 9 -2 13 -4.6 3.8
 -9 -2 -13 -3.3 4.2
 -9 -2 -13 -10.2 5.1
 -9 2 -13 1.2 2.8
 9 2 13 -1.3 3.5
 9 2 13 1.1 4.5
 9 2 13 -3 5.8
 10 -2 13 -1.5 4.5
 -10 -2 -13 -0.3 4.2
 10 2 13 7.5 5.3
 10 2 13 -1.5 5.9
 -10 2 -13 3 3.1
 10 2 13 -7.5 3.6
 11 -2 13 1.6 5.3
 -11 -2 -13 -3.9 3.5
 11 2 13 3.3 5.2
 11 2 13 10.3 10.1
 11 2 13 -5.9 4.7
 -11 2 -13 11.6 4.1
 -12 -2 -13 0.3 4.2
 12 -2 13 -0.2 5.1
 12 2 13 3.4 5.3
 12 2 13 2.8 5.6
 12 2 13 0.1 9.2
 -12 2 -13 8.6 3.4
 -12 2 -13 -2.4 3.4
 13 -2 13 -2.4 5.4
 -13 -2 -13 -6.7 4.7
 13 2 13 -8.2 7.1
 13 2 13 -3.2 5.4
 13 2 13 -2.1 4
 -14 -2 -13 -9.6 4.1
 14 -2 13 5.7 7.2
 14 2 13 -16.2 8.6
 14 2 13 0.5 5.7
 -14 2 -13 5.2 4
 14 2 13 0.2 5.3
 -15 -2 -13 -1.9 6.3
 15 -2 13 -3.6 6.8
 15 2 13 1.8 11.5
 -15 2 -13 18.8 6.2
 15 2 13 5.3 6.7
 15 2 13 3.1 6.7
 -14 -3 13 -11 5.8
 14 -3 -13 -13.2 5.9
 14 3 -13 -11.1 7.8
 14 3 -13 2.9 9.8
 13 -3 -13 -8.3 5.3
 13 -3 -13 -11.2 4.7
 13 3 -13 -14.8 6.9
 13 3 -13 11 6.7
 13 3 -13 2.2 4.4
 12 -3 -13 -2.8 4.8
 -12 -3 13 0.4 5.9
 12 -3 -13 -4.2 4.8
 12 3 -13 3.3 7.2
 12 3 -13 2.9 3.7
 12 3 -13 -3.2 7.6
 -11 -3 13 -4.7 4.6
 11 -3 -13 -0.1 4.4
 11 -3 -13 1.1 4.8
 -11 -3 13 -5.3 5.4
 11 3 -13 1.4 3.4
 11 3 -13 1.7 7.7
 11 3 -13 -0.1 7.3
 -10 -3 13 3.2 5.4
 10 -3 -13 -2 4.2
 10 -3 -13 -1 5
 -10 -3 13 1.5 4.3
 10 3 -13 3.7 6.2
 10 3 -13 2.6 3.2
 10 3 -13 -8.4 4.9
 9 -3 -13 6.1 5.1
 -9 -3 13 5.7 5.1
 9 -3 -13 -0.5 4.3
 -9 -3 13 3 3.8
 9 3 -13 -6.7 4.8
 9 3 -13 -7.5 6.4
 8 -3 -13 -0.6 4
 -8 -3 13 1.2 5
 8 -3 -13 2.2 3.7
 -8 3 13 10.3 7.4
 8 3 -13 -0.3 5.8
 8 3 -13 -6.9 5
 7 -3 -13 1.6 3.3
 7 -3 -13 6.8 4.3
 -7 -3 13 -0.8 4.2
 7 3 -13 4.9 5.6
 7 3 -13 0.6 4.4
 -7 3 13 16.4 8.5
 6 -3 -13 18.4 5.2
 -6 -3 13 20 4.8
 -6 -3 13 34 8
 6 -3 -13 10.2 3.9
 6 3 -13 44.6 10
 5 -3 -13 1.3 2.4
 5 -3 -13 -3.4 3.2
 -5 -3 13 2.9 2.8
 -5 -3 13 1.3 4
 -5 3 13 3.6 5.4
 5 3 -13 2 5.1
 5 3 -13 6.3 5.2
 4 -3 -13 51.69 7.6
 -4 -3 13 62.29 7.8
 4 3 -13 63.49 8.1
 4 3 -13 67.09 10.5
 -4 3 13 66.09 12.6
 3 -3 -13 1.4 1.8
 3 -3 -13 -0.8 2.8
 3 -3 -13 -0.8 3.7
 -3 -3 13 2.3 3.3
 -3 -3 13 -0.9 2.2
 -3 3 13 -5.1 4.8
 -3 3 13 2.4 6.3
 3 3 -13 2.2 4.2
 3 3 -13 7.8 4.4
 2 -3 -13 49.3 5
 -2 -3 13 47.5 6
 -2 -3 13 45 7.1
 2 -3 -13 30.1 12.6
 2 -3 -13 36.6 6.6
 2 -3 -13 42.7 8.8
 2 3 -13 54.39 9.2
 -2 3 13 51.69 10.7
 2 3 -13 49.8 7.7
 -2 3 13 56.29 11.9
 1 -3 -13 10.8 2.9
 1 -3 -13 11.2 6
 1 -3 -13 16.4 6.1
 1 -3 -13 23.9 10.4
 1 -3 -13 9 5
 -1 -3 13 29.5 7
 -1 3 13 22.3 8.7
 -1 3 13 10.2 3.5
 1 3 -13 23.3 7.1
 1 3 -13 17.5 5.1
 -1 3 13 23.2 8.2
 0 -3 -13 73.29 7.1
 0 -3 13 68.59 8.8
 0 -3 13 65.59 7.6
 0 -3 -13 74.69 10.4
 0 -3 -13 63.69 8.8
 0 -3 -13 58.99 9.9
 0 -3 -13 82.69 11.9
 0 3 13 74.39 7.2
 0 3 13 73.59 11.2
 0 3 -13 69.69 8.5
 0 3 13 66.99 13.1
 -1 -3 -13 -2.5 2.7
 -1 -3 -13 -7.6 4.3
 1 -3 13 -5.2 4.3
 -1 -3 -13 3.2 7.3
 -1 -3 -13 -5.1 3.1
 1 -3 13 4.6 4.8
 -1 -3 -13 0.2 3.2
 1 3 13 -4.3 5.2
 -1 3 -13 5.2 3.8
 1 3 13 -2 5
 1 3 13 -0.1 2.4
 -2 -3 -13 30.7 10.5
 -2 -3 -13 13.4 6.2
 -2 -3 -13 15.7 4.4
 2 -3 13 42.1 8.8
 2 -3 13 12.9 6.1
 2 -3 13 15.4 4.1
 2 3 13 21.3 7.6
 2 3 13 20.9 9.2
 -2 3 -13 24.3 5.6
 2 3 13 18.7 6.5
 2 3 13 17.2 4.4
 3 -3 13 2.6 4.9
 3 -3 13 3.5 3.3
 -3 -3 -13 0.4 2.8
 3 -3 13 4.5 2.5
 -3 -3 -13 2.3 4
 3 -3 13 5.9 5.9
 3 3 13 -2 4.2
 3 3 13 3 7.6
 3 3 13 -0.6 3.1
 3 3 13 4.9 4.4
 -3 3 -13 -1.8 2.2
 -3 3 -13 2.6 3.1
 4 -3 13 185.58 10.8
 4 -3 13 194.68 23.2
 4 -3 13 161.08 10.9
 4 -3 13 190.68 12.8
 -4 -3 -13 179.78 12.7
 -4 3 -13 172.38 9.1
 4 3 13 160.68 13.3
 -4 3 -13 186.38 10.7
 4 3 13 158.98 16.9
 4 3 13 194.08 16
 4 3 13 194.48 14.6
 5 -3 13 73.79 9.4
 5 -3 13 69.99 9
 5 -3 13 67.99 7.9
 -5 -3 -13 71.49 9.9
 5 3 13 72.59 14.4
 -5 3 -13 61.99 8
 5 3 13 87.79 14.9
 5 3 13 81.19 11.1
 -6 -3 -13 1.2 4.5
 6 -3 13 0.6 3.5
 6 -3 13 0.7 4.8
 -6 3 -13 2 3.6
 6 3 13 3.4 5.1
 6 3 13 -1.1 5.5
 6 3 13 -1.1 5.3
 7 -3 13 10.2 5.6
 -7 -3 -13 -2.5 4.2
 7 -3 13 1.2 3.8
 7 3 13 -1.1 4.7
 7 3 13 2.9 6.2
 7 3 13 8.5 7.7
 8 -3 13 17.9 5.5
 -8 -3 -13 18.3 6.3
 8 3 13 33.7 10.2
 8 3 13 36 11.8
 8 3 13 25 7.9
 -9 -3 -13 14.8 6.3
 9 -3 13 7.3 4.9
 9 3 13 11.5 9.7
 9 3 13 12.8 6.1
 9 3 13 2.5 6.6
 10 -3 13 -3.1 4.5
 -10 -3 -13 -0.9 4.8
 10 3 13 12.6 9
 10 3 13 -7.7 5.2
 10 3 13 2.4 6.1
 -11 -3 -13 5 5.8
 11 -3 13 -1.9 5.1
 11 3 13 -1.1 6.7
 11 3 13 -0.5 6.6
 11 3 13 3.1 7.8
 -12 -3 -13 -1.5 4.5
 12 3 13 -0.2 8.3
 12 3 13 -0.4 6.2
 12 3 13 11.9 6.6
 -13 -3 -13 -5.3 6.9
 13 -3 13 3.3 6.1
 13 3 13 4.4 7.9
 13 3 13 -5.2 8.8
 13 3 13 6.5 6.8
 -14 -3 -13 0.3 5.8
 14 3 13 8.5 11.8
 14 3 13 19.9 8.4
 14 3 13 -9 8.1
 -12 -4 13 9 7.5
 12 -4 -13 7 8.3
 12 -4 -13 -6.2 5.5
 12 4 -13 17.8 14.2
 12 4 -13 -9.4 6.6
 11 -4 -13 -6.9 5.6
 11 -4 -13 -1.3 3.7
 -11 -4 13 -7.2 5.1
 11 4 -13 -0.6 6.5
 11 4 -13 2.2 7.4
 -10 -4 13 -8.7 5.8
 10 -4 -13 -0.2 5.1
 10 4 -13 -5.8 5.8
 9 -4 -13 0.4 8.7
 -9 -4 13 7.8 6.2
 9 -4 -13 4.1 5
 9 4 -13 9.3 7.8
 9 4 -13 12.5 7.5
 8 -4 -13 3.2 3.6
 -8 -4 13 -2.2 5.4
 8 4 -13 -3.3 6.1
 -8 4 13 -2.9 5.7
 8 4 -13 1.3 5.4
 7 -4 -13 1.3 2.8
 7 -4 -13 5 4.9
 -7 -4 13 3.1 5.8
 7 4 -13 5.1 6.2
 -7 4 13 0.3 7.7
 7 4 -13 11.7 9.1
 -6 -4 13 3.7 7.8
 6 -4 -13 14.5 5.6
 6 -4 -13 4.5 3.8
 6 4 -13 10.2 7.2
 6 4 -13 22 8.8
 -5 -4 13 5.7 5.2
 5 -4 -13 8 5.6
 5 -4 -13 8.5 4.6
 5 4 -13 23 7.9
 -5 4 13 2.3 6.9
 5 4 -13 10.3 6
 4 -4 -13 -2.1 2.5
 -4 -4 13 1.7 4.5
 4 -4 -13 -10.4 5.6
 -4 -4 13 -4.3 2.6
 4 4 -13 0.9 5.3
 -4 4 13 3.4 6.1
 -3 -4 13 6.3 4.6
 -3 -4 13 2.6 4.2
 -3 -4 13 -1.7 2.5
 3 -4 -13 4.2 4
 3 -4 -13 -1.3 2
 3 -4 -13 2.1 5.9
 3 4 -13 -0.6 5.3
 -3 4 13 -0.2 6.7
 3 4 -13 2.6 5.1
 2 -4 -13 19.1 3.9
 2 -4 -13 19.2 8.3
 -2 -4 13 7.8 2.7
 -2 -4 13 28.8 7.8
 2 -4 -13 8.2 4.6
 2 4 -13 18.7 7.3
 -2 4 13 21.1 9.8
 -2 4 13 11.2 7.5
 2 4 -13 12.5 5.3
 1 -4 -13 26.2 8.3
 -1 -4 13 21.6 8.7
 1 -4 -13 19.9 4.2
 -1 4 13 22.5 8.8
 1 4 -13 19.6 6.4
 -1 4 13 12.8 7.5
 1 4 -13 31.3 7.8
 0 -4 13 0.3 6.5
 0 -4 -13 12.4 4.2
 0 -4 13 10.1 9.7
 0 -4 -13 15.5 7.6
 0 4 13 4.8 7.1
 0 4 -13 11.1 4.7
 0 4 13 18.7 8
 -1 -4 -13 5.8 7.3
 1 -4 13 -5.4 5.9
 -1 -4 -13 0.8 3.1
 1 -4 13 3.6 6.1
 1 4 13 9.7 6.5
 1 4 13 4.8 7.1
 -1 4 -13 3.5 5.1
 1 4 13 -3 3.1
 -2 -4 -13 -0.5 5.8
 -2 -4 -13 0.5 4
 2 -4 13 15 8.5
 -2 4 -13 6.6 4.7
 2 4 13 11.7 6.5
 2 4 13 11.1 5.8
 2 4 13 16 9.4
 3 -4 13 5.8 7.7
 -3 -4 -13 7.7 4.5
 -3 -4 -13 9.1 9.1
 3 4 13 9 8.9
 3 4 13 15.4 7
 -3 4 -13 9.4 5.8
 3 4 13 8.1 7
 4 -4 13 0.7 3
 4 -4 13 17 8.9
 -4 -4 -13 -0.2 4
 -4 4 -13 3.5 3.4
 -4 4 -13 -0.4 3.2
 4 4 13 -1.3 6.1
 4 4 13 4.7 6.3
 4 4 13 -1.3 4.9
 5 -4 13 24.1 11.3
 -5 -4 -13 6.7 4.9
 5 4 13 6.2 6.6
 -5 4 -13 0.4 4.7
 5 4 13 7.3 7.7
 5 4 13 6.7 5.8
 -6 -4 -13 -1.8 4
 6 -4 13 14.2 8.5
 6 -4 13 -3 3.4
 6 4 13 -8 4.4
 -6 4 -13 1 3.8
 6 4 13 1.5 6.1
 6 4 13 -0.2 6.6
 -7 -4 -13 13.7 6.2
 7 -4 13 8.2 4.7
 7 4 13 14.6 7.8
 7 4 13 26.8 8.4
 7 4 13 19.7 12
 8 -4 13 0.7 4.6
 8 4 13 5.6 6
 8 4 13 7.3 8.8
 8 4 13 -0.9 5.3
 -9 -4 -13 10.7 7.1
 9 -4 13 -0.8 5.2
 9 4 13 3.1 6.5
 9 4 13 6.9 9.9
 9 4 13 6.7 5.7
 10 -4 13 -7.3 4.6
 -10 -4 -13 7.1 6.7
 10 4 13 10.6 9.1
 10 4 13 3.6 7.4
 10 4 13 25.2 8.7
 11 -4 13 -3 5.6
 -11 -4 -13 -1.5 6.8
 11 4 13 2.4 6.4
 11 4 13 20 10.7
 11 4 13 16.5 10.6
 12 -4 13 -5.9 6.3
 -12 -4 -13 -0.9 6.2
 12 4 13 3.9 10.4
 12 4 13 3 7.6
 12 4 13 6.4 7.4
 -10 -5 13 -8.6 7.2
 10 -5 -13 -10.3 6.9
 10 5 -13 18 9.7
 10 5 -13 -0.3 8
 -9 -5 13 -7.7 6.9
 9 -5 -13 -8.8 6.4
 9 -5 -13 -3.1 5.6
 9 5 -13 7 8.4
 9 5 -13 9.3 7.5
 -8 -5 13 -10.9 6.4
 8 -5 -13 9.7 7
 8 -5 -13 -5.4 6.2
 8 5 -13 9.1 7.2
 8 5 -13 15.9 11.1
 7 -5 -13 -10.7 5.3
 7 -5 -13 -2.5 3.6
 -7 -5 13 2.1 6.7
 -7 5 13 0.8 8
 7 5 -13 0.9 7.8
 7 5 -13 5.3 8.5
 6 -5 -13 2.2 4.3
 6 -5 -13 7.2 6.1
 -6 -5 13 9.3 7.4
 -6 5 13 2.6 8.2
 6 5 -13 18.6 9.2
 6 5 -13 12.5 6.6
 -5 -5 13 -7 5.2
 5 -5 -13 -0.5 3.6
 5 5 -13 6.4 7.5
 5 5 -13 10.8 6.7
 -5 5 13 2 7.9
 4 -5 -13 -4 8.9
 4 -5 -13 -1.8 4.8
 -4 -5 13 -5.6 5.6
 -4 -5 13 -2.4 5.1
 -4 5 13 -3.6 7.8
 4 5 -13 6 6.1
 4 5 -13 -6.9 5.1
 3 -5 -13 -2 7.9
 3 -5 -13 11.1 10
 3 -5 -13 10.3 3.5
 -3 -5 13 29.8 8
 -3 -5 13 4.7 6.4
 -3 -5 13 5.5 3.8
 3 5 -13 16.7 6.6
 -3 5 13 14.6 9.9
 3 5 -13 22.1 7.9
 -2 -5 13 9.9 6.4
 -2 -5 13 4.7 3.3
 2 -5 -13 8.8 5.4
 2 -5 -13 11.8 4.9
 2 -5 -13 21 10.8
 -2 5 13 23 10.2
 2 5 -13 16.3 7.1
 -2 5 13 10.1 9.9
 2 5 -13 8.2 6.5
 1 -5 -13 -2.2 3.4
 -1 -5 13 -5.6 10
 1 -5 -13 -4.9 5.2
 1 -5 -13 14.6 11.2
 -1 -5 13 9.4 6.6
 -1 -5 13 -2.2 2.6
 1 5 -13 7.5 5.8
 -1 5 13 1.1 6.3
 -1 5 13 -4 7.6
 1 5 -13 5.3 6.7
 0 -5 -13 8.7 12.6
 0 -5 -13 7.2 5.9
 0 -5 -13 2.3 4
 0 5 13 3.6 8.9
 0 5 -13 10.7 6.1
 0 5 13 -6.8 6.3
 -1 -5 -13 -6.6 13.3
 -1 -5 -13 -5.7 3.4
 1 -5 13 -17.1 8.8
 1 5 13 9.6 8.4
 -1 5 -13 3.5 5.2
 1 5 13 -4.1 7.3
 -2 -5 -13 -4.6 10.6
 -2 -5 -13 1.6 4.1
 2 -5 13 -11.2 10.1
 2 5 13 0.1 6.4
 2 5 13 4.2 7.7
 -2 5 -13 -7.2 4.9
 -3 -5 -13 -0.2 4.4
 3 -5 13 26.2 11.2
 -3 -5 -13 -14.1 9.6
 3 5 13 16.1 7.9
 3 5 13 4.8 12.1
 3 5 13 -0.3 8.9
 -3 5 -13 -0.2 4.3
 4 -5 13 -5.9 3.1
 -4 -5 -13 -1.6 11.1
 -4 -5 -13 7 8.6
 4 5 13 8.2 14.8
 4 5 13 5 7.3
 -4 5 -13 3.6 4.4
 4 5 13 -6.6 6.7
 5 -5 13 -1.5 4
 -5 -5 -13 -3.3 4.3
 5 5 13 3.3 6.5
 5 5 13 -2.8 7.3
 -6 -5 -13 4.5 5.8
 6 -5 13 4.8 4.7
 6 5 13 9.7 8.3
 6 5 13 1.8 10
 6 5 13 3.7 5.5
 -7 -5 -13 -3.8 4.7
 7 -5 13 -7.4 4.4
 7 5 13 5.9 9.7
 7 5 13 0.6 6.9
 7 5 13 -2.2 6.9
 8 -5 13 -10.5 4.6
 -8 -5 -13 -9.6 5.8
 8 5 13 8.3 8.4
 8 5 13 9.3 7.8
 8 5 13 0.5 8.8
 9 -5 13 -0.2 6
 -9 -5 -13 -1.7 7.1
 9 5 13 0.4 6.7
 9 5 13 -5.1 6.6
 10 -5 13 26.8 7.2
 10 5 13 1.6 8.8
 10 5 13 10.5 11.2
 10 5 13 -12.3 7.7
 -6 -6 13 -11.4 6
 6 6 -13 -0.1 7.7
 6 6 -13 10.4 9.6
 5 -6 -13 -9 6.6
 5 -6 -13 -0.5 6.3
 -5 -6 13 -12.1 9.1
 5 6 -13 -1.3 9.4
 -5 6 13 9 12.6
 5 6 -13 16.7 10.1
 -4 -6 13 -2.7 6.5
 4 -6 -13 -7.9 9.8
 4 6 -13 6 8.7
 -4 6 13 -3 10.8
 4 6 -13 -2.1 6.7
 -3 -6 13 -5.1 6.5
 3 -6 -13 -6.4 11.2
 3 -6 -13 -4 5.9
 3 6 -13 4.4 8
 3 6 -13 11.2 7.8
 -3 6 13 0.8 10.1
 -2 -6 13 7.2 6.8
 2 -6 -13 -23.3 12.1
 2 -6 -13 -6.6 3.9
 2 -6 -13 -4.1 6.4
 -2 6 13 5.4 7.7
 2 6 -13 -3.9 6.9
 2 6 -13 15.3 9.7
 1 -6 -13 1.6 12.3
 1 -6 -13 10.6 5.8
 -1 -6 13 0.5 6.9
 1 6 -13 -7.1 7.5
 -1 6 13 4.3 9.8
 -1 6 13 4.4 10.7
 0 -6 -13 -8 4.4
 0 -6 -13 -3.5 13.1
 0 -6 13 3.8 6.1
 0 -6 -13 -8.6 9.4
 0 6 13 5.6 9.3
 0 6 -13 5 7.8
 0 6 13 -5.2 9.1
 -1 -6 -13 33.2 14.3
 1 -6 13 10.2 5.9
 -1 -6 -13 18.3 9.6
 -1 6 -13 -5.6 6.3
 1 6 13 4.5 8.6
 1 6 13 6.7 9.5
 -2 -6 -13 -2.4 7.6
 2 -6 13 -5.8 5.1
 -2 -6 -13 8.1 14.7
 2 6 13 2 9.2
 -2 6 -13 12.9 7.4
 2 6 13 11.5 8.7
 -3 -6 -13 -26.3 14.5
 3 -6 13 -9.1 5.7
 -3 -6 -13 7.1 5.7
 -3 6 -13 -14.6 7.4
 3 6 13 -2 8.8
 3 6 13 2.4 9.1
 -4 -6 -13 -18 16.8
 -4 -6 -13 -4.6 6
 4 6 13 -4.4 11.2
 4 6 13 2.5 8.1
 4 6 13 15.4 13.3
 -5 -6 -13 -13.5 6.1
 5 6 13 -7.3 7.2
 5 6 13 1.9 12.5
 5 6 13 6.6 7.7
 -6 -6 -13 -12.9 6
 16 0 -14 14.3 6.1
 -16 0 14 -6.4 4.5
 15 0 -14 -5.7 5.8
 15 0 -14 -6.2 5.7
 14 0 -14 -1 4.5
 -14 0 14 -2.8 3.5
 14 0 -14 4.3 5.5
 -13 0 14 -1.1 3.2
 13 0 -14 14.5 7.7
 12 0 -14 -7 9.2
 12 0 -14 2.9 4.4
 12 0 -14 3.1 4.7
 -12 0 14 4.2 3.2
 -11 0 14 -0.1 2.8
 11 0 -14 -3.9 3.9
 11 0 -14 1 3.9
 11 0 -14 -1.7 4.5
 10 0 -14 4.2 4.6
 10 0 -14 2.5 4
 10 0 -14 1.7 4.6
 -10 0 14 -3.3 2.9
 9 0 -14 -4.9 3.4
 9 0 -14 0 3.1
 -9 0 14 -4 2.3
 9 0 -14 -5.9 3.4
 -8 0 14 47.6 7.1
 8 0 -14 39.8 5.9
 -8 0 14 56.89 7.3
 8 0 -14 63.99 7.3
 8 0 -14 44.7 6.3
 -7 0 14 -4.2 2.6
 7 0 -14 1.4 3.5
 -7 0 14 -3.1 3
 7 0 -14 2.2 2.7
 -7 0 14 -0.9 2.1
 7 0 -14 -0.5 3.1
 -7 0 14 -3.2 1.8
 6 0 -14 2.6 2.6
 -6 0 14 -2.8 3.1
 6 0 -14 3.7 3.7
 -6 0 14 1.9 2.5
 6 0 -14 3.5 2.8
 -6 0 14 1.4 3.2
 -6 0 14 1.1 3
 5 0 -14 0.9 2.3
 5 0 -14 0.2 2.8
 -5 0 14 -2.4 1.8
 -5 0 14 0.1 3.7
 5 0 -14 -0.3 2.2
 4 0 -14 70.59 8.2
 4 0 -14 61.19 6.1
 -4 0 14 63.39 7.2
 4 0 -14 51.19 7
 -4 0 14 63.19 6.7
 -3 0 14 1.1 2
 3 0 -14 0.7 2.5
 3 0 -14 3.1 3.5
 -3 0 14 1.9 3.5
 3 0 -14 1.9 2.4
 -3 0 14 0.4 1.7
 2 0 -14 706.13 19.3
 -2 0 14 694.23 17.3
 -2 0 14 705.83 19.8
 2 0 -14 717.23 19.5
 -2 0 14 724.53 20.7
 -1 0 14 5.6 3.7
 1 0 -14 -1.7 2.7
 -1 0 14 1.9 1.9
 1 0 -14 -1.3 2
 -1 0 14 0.2 1.8
 0 0 -14 852.61 20.9
 0 0 14 847.32 21.6
 0 0 -14 882.11 21.2
 0 0 -14 809.32 20
 0 0 14 878.71 20.6
 0 0 14 846.32 19.6
 -1 0 -14 2.5 2
 1 0 14 -1.7 3.2
 -1 0 -14 0.6 2.3
 -1 0 -14 -2.3 2.8
 -1 0 -14 1.3 2.4
 1 0 14 1.7 1.8
 -2 0 -14 2.2 2.5
 -2 0 -14 -1.7 2.3
 2 0 14 2.6 2.2
 2 0 14 -2.1 3.5
 -2 0 -14 -1.8 1.8
 -3 0 -14 1.6 2.3
 3 0 14 -2.7 2.4
 3 0 14 0.2 2
 -3 0 -14 0.6 1.8
 -3 0 -14 -0.2 2.4
 3 0 14 0.1 4.1
 -4 0 -14 629.04 19.1
 4 0 14 593.74 18.3
 -4 0 -14 611.04 19.5
 4 0 14 606.84 19.9
 -4 0 -14 589.04 15.6
 4 0 14 614.54 20.3
 -5 0 -14 -1.2 2.2
 -5 0 -14 0.4 2.1
 5 0 14 1.4 3.4
 5 0 14 0.6 2.4
 -6 0 -14 89.89 8.8
 -6 0 -14 82.29 5.5
 6 0 14 114.69 10.8
 6 0 14 71.39 7.2
 -6 0 -14 102.29 9.4
 7 0 14 3.4 3.6
 -7 0 -14 0.3 2.8
 -7 0 -14 3.1 2.3
 -7 0 -14 2 3.2
 7 0 14 -0.3 2.4
 8 0 14 7.7 4.2
 -8 0 -14 7.8 3.7
 -8 0 -14 6.3 3
 -9 0 -14 1.6 3.5
 -9 0 -14 0.7 2.7
 9 0 14 5.2 4.3
 10 0 14 1.5 4.7
 -10 0 -14 1.6 3
 11 0 14 6.2 5.7
 -11 0 -14 1.9 3.5
 12 0 14 4.1 5.1
 13 0 14 6.3 5.1
 -13 0 -14 3.4 3.8
 14 0 14 6 6.5
 -14 0 -14 2.6 5.3
 15 0 14 -2.3 7
 -15 0 -14 -0.4 4.3
 15 -1 -14 7.4 6.5
 15 -1 -14 9.8 6.7
 -15 -1 14 -3.4 4.2
 15 1 -14 -6.6 5.6
 15 1 -14 -10.2 5.3
 15 1 -14 3.1 8.8
 -14 -1 14 1.2 4.5
 14 -1 -14 2.2 5.3
 14 -1 -14 -7.7 4.7
 14 1 -14 -11.4 6.6
 14 1 -14 0.3 5.6
 14 1 -14 -1.5 5.1
 -13 -1 14 4.7 4.9
 13 -1 -14 2.8 4.9
 13 -1 -14 -1.1 4.7
 13 1 -14 5.4 5
 13 1 -14 2.8 5
 13 1 -14 3.7 6.7
 12 -1 -14 -1.1 4.1
 -12 -1 14 6.8 3.9
 12 -1 -14 1 5.5
 12 1 -14 -8.6 3.9
 12 1 -14 0.2 4
 -12 1 14 0.2 1.9
 -11 -1 14 12.1 4.4
 11 -1 -14 3.6 4.6
 11 -1 -14 6.1 5.1
 11 1 -14 1.1 4.5
 11 1 -14 8.7 4.3
 -11 1 14 5.5 2.1
 10 -1 -14 11.8 5.6
 10 -1 -14 0.3 3.8
 10 -1 -14 10.2 4.8
 -10 -1 14 3.1 3.8
 10 1 -14 5.5 3.5
 10 1 -14 3.1 4.5
 -9 -1 14 31.6 6.2
 -9 -1 14 35.7 6.6
 9 -1 -14 33.6 6.2
 9 -1 -14 29.7 5.8
 9 1 -14 36 5.9
 9 1 -14 42 7.1
 -8 -1 14 11.2 4.3
 8 -1 -14 3.6 3.5
 8 -1 -14 26.5 7.7
 -8 -1 14 6.9 4.2
 8 -1 -14 7.8 3.9
 8 1 -14 18.3 6.6
 -8 1 14 15.1 6.6
 8 1 -14 10.2 4.7
 -7 -1 14 10.2 3.3
 -7 -1 14 15.7 4
 7 -1 -14 18.5 4.7
 7 -1 -14 36.6 7.5
 7 1 -14 20 4.7
 -7 1 14 36.5 8.9
 -7 1 14 19.9 4.6
 7 1 -14 25.4 4.4
 -6 -1 14 6.6 3.7
 6 -1 -14 5.7 3.5
 -6 -1 14 6.1 2.9
 -6 -1 14 12 3.4
 6 -1 -14 14.8 5.8
 6 -1 -14 14.4 4.2
 6 1 -14 11.9 4
 -6 1 14 7.4 2.9
 -6 1 14 20.6 7.1
 6 1 -14 12.4 3.2
 5 -1 -14 48.7 8.6
 5 -1 -14 38 7.2
 5 -1 -14 34.8 8.8
 -5 -1 14 24.9 3.9
 5 -1 -14 28.6 5.2
 -5 1 14 58.09 10.2
 5 1 -14 30.8 4.9
 -5 1 14 19.6 3.9
 4 -1 -14 127.09 10.1
 -4 -1 14 94.29 7.5
 4 -1 -14 107.99 9.7
 4 -1 -14 105.89 9.8
 4 -1 -14 109.29 9.9
 4 1 -14 111.59 7
 -4 1 14 109.39 10.6
 4 1 -14 112.69 9.1
 -4 1 14 104.39 4.7
 -4 1 14 102.29 8.9
 3 -1 -14 4.3 4.8
 3 -1 -14 -3.2 2.6
 3 -1 -14 0.2 2.4
 -3 -1 14 0.7 1.8
 -3 -1 14 5.4 2.8
 3 -1 -14 0.9 3.7
 -3 1 14 1 1.3
 3 1 -14 -1.4 1.9
 3 1 -14 1.4 2.1
 -3 1 14 1.3 2.2
 -3 1 14 -0.3 4.3
 2 -1 -14 18.3 3.8
 2 -1 -14 18.3 2.8
 2 -1 -14 30.7 8.2
 2 -1 -14 27.5 6
 -2 -1 14 18.4 3.2
 2 1 -14 20.2 3.1
 -2 1 14 23.8 3.3
 -2 1 14 26.9 6.8
 -2 1 14 24.1 4.4
 1 -1 -14 -0.7 3.6
 -1 -1 14 -0.4 2.6
 1 -1 -14 -1.6 2.1
 1 -1 -14 -0.2 1.9
 -1 1 14 0.4 1.8
 -1 1 14 -0.5 4.1
 1 1 -14 2.6 1.7
 -1 1 14 -1.8 3.3
 0 -1 14 177.88 8
 0 -1 14 178.18 9.3
 0 -1 -14 179.58 11
 0 -1 -14 169.38 11.4
 0 -1 -14 170.68 8.2
 0 1 -14 179.08 7.4
 0 1 14 174.58 11.8
 0 1 -14 174.88 7.6
 0 1 14 183.78 7.9
 0 1 14 168.88 11.6
 -1 -1 -14 342.37 15.7
 -1 -1 -14 345.47 14
 -1 -1 -14 382.96 15.8
 1 -1 14 349.57 13.1
 -1 -1 -14 350.96 12.4
 -1 1 -14 345.17 11.3
 1 1 14 365.06 16.6
 1 1 14 372.96 16.6
 1 1 14 356.16 12
 -2 -1 -14 533.25 16.5
 -2 -1 -14 553.24 19.9
 -2 -1 -14 558.44 19.9
 2 -1 14 563.44 16.7
 -2 -1 -14 512.65 18.3
 2 -1 14 515.55 16.2
 -2 -1 -14 517.35 17.7
 2 1 14 524.75 20.7
 2 1 14 510.55 15.7
 -2 1 -14 539.95 15.3
 3 -1 14 9.4 2.9
 -3 -1 -14 18 3.5
 3 -1 14 13.7 3.6
 -3 -1 -14 7.4 3.3
 -3 -1 -14 15.6 4.4
 -3 1 -14 10.8 3.2
 3 1 14 11.9 2.9
 3 1 14 17.3 6.6
 -3 1 -14 10.8 3
 -4 -1 -14 21.6 4.7
 4 -1 14 20.6 4.1
 -4 -1 -14 19.8 4.7
 4 -1 14 17.5 3.3
 -4 -1 -14 15.9 3.7
 -4 1 -14 18 3.5
 4 1 14 21.4 4
 -4 1 -14 17.4 4.4
 4 1 14 38.5 9
 5 -1 14 7.9 3.8
 -5 -1 -14 16.1 4.6
 5 -1 14 13.5 3.3
 -5 -1 -14 13 4.3
 -5 1 -14 12.8 4.4
 5 1 14 21.8 7
 -5 1 -14 15.2 3.4
 5 1 14 15.4 4.5
 5 1 14 13.8 3.8
 6 -1 14 0.4 2.3
 -6 -1 -14 2.3 3.1
 6 -1 14 3.8 3.6
 -6 -1 -14 0.2 2.5
 -6 -1 -14 -1.9 2.8
 -6 1 -14 -0.8 4
 6 1 14 -1 2.3
 6 1 14 5.1 5.1
 -6 1 -14 -0.8 1.7
 -6 1 -14 -2.5 2.3
 6 1 14 -1.7 2.9
 6 1 14 -2 2.2
 7 -1 14 16.8 4.6
 7 -1 14 8.2 3.2
 -7 -1 -14 13.9 4
 -7 -1 -14 12.5 4.1
 -7 1 -14 10.6 3.8
 7 1 14 11.8 4
 7 1 14 9.1 4.2
 -7 1 -14 8.2 2.6
 7 1 14 16.3 7
 -7 1 -14 10.9 4.1
 8 -1 14 36.8 6.8
 -8 -1 -14 42.6 7.2
 -8 -1 -14 39.7 6.1
 -8 1 -14 48.9 6.9
 8 1 14 48.1 6.7
 -8 1 -14 52.09 6.7
 8 1 14 36.7 6.8
 8 1 14 55.09 12.2
 -9 -1 -14 3.2 3.7
 9 -1 14 8.1 4.8
 9 1 14 1.7 3.5
 9 1 14 2.7 4.3
 -9 1 -14 -1.6 2.2
 -9 1 -14 0 3.1
 9 1 14 3.8 7.1
 -10 -1 -14 20.3 5.7
 10 -1 14 22.4 6.3
 10 1 14 10.4 5.3
 10 1 14 20.5 5.6
 -10 1 -14 8.9 3.4
 -10 1 -14 17.2 4.8
 -11 -1 -14 6.4 4.8
 11 -1 14 13.4 6.7
 -11 1 -14 12.4 4.6
 11 1 14 8.1 7.3
 11 1 14 16.6 4.6
 -12 -1 -14 -0.9 4.3
 12 -1 14 6.4 6.5
 12 1 14 5.3 4.3
 12 1 14 -3.8 5.2
 -12 1 -14 1.6 3.7
 -13 -1 -14 6.6 4.7
 13 -1 14 12.9 7.3
 -13 1 -14 9.9 4.8
 13 1 14 18.6 7.8
 13 1 14 4.8 5.1
 -14 -1 -14 -0.6 3.9
 14 -1 14 1.1 6.2
 -14 1 -14 0.9 4.4
 14 1 14 -1.7 5.2
 14 1 14 -2.4 5.4
 -15 -1 -14 3.7 5.4
 -15 1 -14 -1.9 4
 15 1 14 0.3 4.7
 15 -2 -14 -1.8 6.3
 15 -2 -14 21.1 10
 -15 -2 14 -3.1 5.7
 15 2 -14 9.6 7.8
 15 2 -14 -5.8 4.4
 14 -2 -14 9.4 6.2
 -14 -2 14 2.9 6.1
 14 -2 -14 -8.7 6.1
 14 2 -14 7.1 5.8
 14 2 -14 4.7 7.2
 14 2 -14 1.8 5
 13 -2 -14 0.9 5.7
 -13 -2 14 -1.8 4.7
 13 -2 -14 -0.5 6.2
 13 2 -14 -7.2 3.8
 13 2 -14 4.4 5
 13 2 -14 -7.8 6
 12 -2 -14 1.5 5.2
 -12 -2 14 3.4 8.7
 12 -2 -14 1.9 5.4
 12 2 -14 -0.2 3.8
 12 2 -14 1.9 4.8
 12 2 -14 0.3 6.2
 11 -2 -14 10.9 5
 -11 -2 14 4.2 4.7
 11 2 -14 9 3.7
 11 2 -14 18.6 8.4
 11 2 -14 3 4.6
 10 -2 -14 2.7 4.5
 10 -2 -14 6.1 5
 -10 -2 14 6.6 4.8
 -10 -2 14 -5.9 4.3
 10 2 -14 6.8 6.7
 10 2 -14 4.7 3.2
 10 2 -14 8.4 4.4
 9 -2 -14 2.3 4.1
 9 -2 -14 0.9 4.4
 -9 -2 14 -2.8 3.3
 -9 -2 14 2.2 4.5
 9 2 -14 2.1 4.5
 9 2 -14 -3.3 3.1
 -8 -2 14 173.98 11.5
 -8 -2 14 185.88 15.3
 8 -2 -14 207.28 16.2
 8 2 -14 205.78 16.3
 -8 2 14 179.28 16.1
 8 2 -14 196.48 15.7
 8 2 -14 179.58 10.7
 -7 -2 14 48.3 8.8
 -7 -2 14 54.69 6.8
 7 -2 -14 32.5 6
 7 2 -14 50.49 6.1
 7 2 -14 33.2 5.9
 -7 2 14 42.4 9.7
 7 2 -14 55.29 9.6
 6 -2 -14 15.8 6.1
 6 -2 -14 4.8 3.6
 -6 -2 14 14.2 5.4
 -6 -2 14 7.2 3.3
 6 -2 -14 11.2 4.1
 6 2 -14 6.6 3.7
 -6 2 14 7.2 3.5
 -6 2 14 15.9 6.9
 6 2 -14 7 4.6
 5 -2 -14 2.4 3
 -5 -2 14 -1.9 2.1
 5 -2 -14 7.4 4.9
 5 -2 -14 -4.1 4.9
 5 -2 -14 -0.3 2.2
 -5 2 14 -2.1 2.1
 -5 2 14 -2.1 4.6
 -4 -2 14 59.59 6.8
 4 -2 -14 60.49 13.5
 4 -2 -14 79.69 9.8
 4 -2 -14 61.09 9.1
 4 2 -14 59.49 7.9
 -4 2 14 68.19 8.7
 -4 2 14 49.2 9.3
 3 -2 -14 2.8 2.9
 -3 -2 14 2.6 2.1
 3 -2 -14 1.1 4.9
 3 -2 -14 -2.1 3.8
 3 -2 -14 1 2.7
 -3 2 14 2.1 5.4
 -3 2 14 0 2.3
 3 2 -14 11.8 6.6
 3 2 -14 1.8 3
 3 2 -14 0.7 2.3
 2 -2 -14 307.37 9.4
 2 -2 -14 304.77 18
 2 -2 -14 323.37 17.4
 2 -2 -14 306.17 15.3
 2 -2 -14 301.47 21.8
 -2 -2 14 291.67 10.9
 -2 2 14 311.57 10.1
 -2 2 14 322.77 16.5
 -2 2 14 292.87 20.6
 -2 2 14 319.57 26.8
 2 2 -14 339.27 15
 2 2 -14 322.97 12.4
 1 -2 -14 37.4 7.9
 1 -2 -14 35.5 6.8
 1 -2 -14 40.5 8.9
 1 -2 -14 49.8 10.6
 1 -2 -14 38.2 4.8
 1 2 -14 45 6.7
 -1 2 14 39.2 4.4
 -1 2 14 40.9 10.7
 -1 2 14 53.19 10.7
 1 2 -14 47.5 5.2
 0 -2 -14 42.2 7.3
 0 -2 -14 38 5.3
 0 -2 -14 22.7 5.5
 0 -2 -14 51.59 10.7
 0 2 14 48.8 8.9
 0 2 14 40.4 4.7
 0 2 -14 37.5 5.7
 0 2 14 42 11.7
 -1 -2 -14 2 3.2
 1 -2 14 5 2.4
 -1 -2 -14 7.4 5.9
 -1 -2 -14 4 2.6
 -1 2 -14 8.5 3.4
 1 2 14 -3.6 7.1
 1 2 14 1.5 4
 1 2 14 5.6 2.5
 2 -2 14 5.1 2.6
 -2 -2 -14 6.9 4.2
 -2 -2 -14 1.6 3
 2 -2 14 4.9 2.2
 -2 -2 -14 4.9 4.1
 -2 -2 -14 5.4 5.8
 2 2 14 1.8 8.1
 -2 2 -14 2.4 2.9
 2 2 14 2 2.3
 -2 2 -14 7.4 2.7
 2 2 14 6.5 10.3
 3 -2 14 101.19 7.8
 3 -2 14 73.29 7.3
 -3 -2 -14 97.49 13.8
 -3 -2 -14 86.99 8.3
 3 -2 14 91.89 6.7
 -3 -2 -14 99.39 9.7
 3 2 14 91.79 11.1
 3 2 14 90.29 11.1
 -3 2 -14 90.29 6.3
 3 2 14 86.09 7.9
 -3 2 -14 92.59 6.7
 3 2 14 82.29 9.9
 -4 -2 -14 1.3 3
 4 -2 14 13.7 3.5
 -4 -2 -14 -0.2 4.7
 -4 -2 -14 11.9 3.4
 4 2 14 16 6.5
 -4 2 -14 6 2.5
 4 2 14 10.2 6
 4 2 14 9.1 3.6
 4 2 14 8.2 6.1
 -5 -2 -14 3.8 5
 -5 -2 -14 6.3 4.4
 5 -2 14 8.4 3.7
 5 -2 14 8.8 2.8
 -5 -2 -14 4.3 3.6
 5 2 14 9.9 6.7
 5 2 14 8.4 4.3
 -5 2 -14 7.7 2.9
 5 2 14 7.4 3.6
 5 2 14 18 6.6
 6 -2 14 20.3 4
 -6 -2 -14 23 6.4
 -6 -2 -14 21.8 5
 6 -2 14 18.1 4.7
 6 2 14 21.7 5.4
 6 2 14 22.3 8.2
 -7 -2 -14 44.4 7.6
 7 -2 14 37.4 6.3
 -7 -2 -14 38.2 6.9
 7 -2 14 49.99 7.1
 -7 2 -14 43 6.4
 -7 2 -14 33.6 5.4
 7 2 14 70.89 14.8
 7 2 14 51.09 8.3
 8 -2 14 6.1 4.4
 -8 -2 -14 7.3 4.5
 -8 -2 -14 4.1 4.6
 8 2 14 9.4 5.2
 8 2 14 14.2 8.9
 -8 2 -14 3.2 3.2
 9 -2 14 5.9 4.6
 -9 -2 -14 7.7 4.6
 9 2 14 8.4 4.5
 9 2 14 10.4 8.7
 -9 2 -14 13.1 4.2
 9 2 14 13.6 5.9
 -10 -2 -14 9.9 8.4
 10 -2 14 -3.4 4.3
 10 2 14 3.3 4.2
 10 2 14 -1.1 6.2
 -10 2 -14 2.5 3
 10 2 14 -0.9 4.1
 -11 -2 -14 1.4 3.6
 11 -2 14 4.4 5.1
 11 2 14 -4.8 6.5
 -11 2 -14 7 3.9
 11 2 14 8 5.6
 11 2 14 2.6 4.8
 -12 -2 -14 -7.6 3.6
 12 -2 14 -1.7 4.5
 -12 2 -14 -1.7 3.9
 -12 2 -14 3.1 3.4
 12 2 14 0.9 10.3
 12 2 14 -1 4.2
 12 2 14 6.1 5.6
 -13 -2 -14 5 5.5
 13 -2 14 1.3 5.4
 -13 2 -14 -0.9 3.2
 13 2 14 8.6 5.1
 13 2 14 -5.2 6.8
 13 2 14 0.4 4.6
 14 -2 14 1.3 7
 -14 -2 -14 -2.4 5.3
 -14 2 -14 3.7 3.5
 14 2 14 -0.2 6.2
 14 2 14 1.9 5.4
 14 2 14 1 9
 -15 -2 -14 -3.3 5
 -15 2 -14 2.4 4.2
 -14 -3 14 -5.8 6.1
 14 -3 -14 -1.8 6.3
 14 -3 -14 -12.9 6.4
 14 3 -14 25.8 10.9
 13 -3 -14 0.7 5.5
 13 -3 -14 -1.3 6.2
 13 3 -14 -0.8 3.7
 13 3 -14 -4.7 8.8
 12 -3 -14 8.3 5.7
 12 -3 -14 -2.3 5.2
 -12 -3 14 -4.2 4.9
 12 3 -14 5.9 3.6
 12 3 -14 -8.7 6.5
 12 3 -14 7 7
 11 -3 -14 -3 5
 11 -3 -14 2.7 5.3
 -11 -3 14 0 5.8
 -11 -3 14 8 5.7
 11 3 -14 1.8 6.4
 11 3 -14 0.5 6.9
 11 3 -14 -0.2 2.8
 -10 -3 14 12.7 6.5
 -10 -3 14 3.8 4.3
 10 -3 -14 -4.9 5.9
 10 -3 -14 1 4.7
 10 3 -14 11.8 6.2
 10 3 -14 -2.3 6.3
 -9 -3 14 -2.4 3.5
 9 -3 -14 -1.9 4.5
 9 -3 -14 0.5 4.7
 -9 -3 14 3.1 5.5
 9 3 -14 5.4 7
 9 3 -14 12.3 7.2
 -8 -3 14 1 4.7
 8 -3 -14 1.8 3.4
 8 -3 -14 -3.1 4.1
 8 3 -14 5.3 5.5
 -8 3 14 7 7.4
 8 3 -14 9.7 6.9
 7 -3 -14 31.8 6.6
 -7 -3 14 27.5 7.3
 -7 3 14 47.9 12.7
 7 3 -14 33.6 8.9
 7 3 -14 29.7 8
 6 -3 -14 4.9 4.1
 6 -3 -14 2.6 2.9
 -6 -3 14 11.5 5.9
 -6 3 14 9.3 7.5
 6 3 -14 13.6 7.2
 6 3 -14 14.2 6.1
 -5 -3 14 149.69 15
 5 -3 -14 100.29 12
 -5 -3 14 104.29 10.2
 5 -3 -14 126.59 13.7
 5 3 -14 112.09 10.7
 5 3 -14 108.69 13.1
 -5 3 14 113.09 14.2
 -4 -3 14 1.1 2.3
 4 -3 -14 4.4 4.5
 4 -3 -14 -2.5 2.1
 4 3 -14 -1 4.1
 -4 3 14 5.3 6.9
 4 3 -14 0.7 3.8
 3 -3 -14 4.7 3.5
 -3 -3 14 2.4 3.8
 -3 -3 14 -3.5 1.5
 3 -3 -14 -0.4 3.7
 -3 3 14 -2.9 5
 3 3 -14 -5 3.4
 -3 3 14 -4.2 4.9
 3 3 -14 -0.4 3.7
 2 -3 -14 14.6 3
 -2 -3 14 12.2 2.7
 -2 -3 14 22 6.2
 2 -3 -14 9 5.3
 -2 3 14 24.2 8.9
 2 3 -14 11.1 5.3
 2 3 -14 22.8 4.9
 -2 3 14 17.3 6.7
 -2 3 14 12.2 3
 1 -3 -14 4.3 2.4
 1 -3 -14 3.5 4
 -1 -3 14 10 5.2
 -1 3 14 1.5 2.2
 -1 3 14 1.9 5.2
 -1 3 14 2 5
 1 3 -14 11.2 5.1
 0 -3 -14 11.6 4.9
 0 -3 -14 16.1 7.6
 0 -3 -14 14.3 3.7
 0 -3 14 22.6 6.9
 0 3 14 17.5 8.3
 0 3 14 15 7.5
 0 3 14 15.2 3.8
 0 3 -14 8.6 4.7
 1 -3 14 -2.9 4.3
 -1 -3 -14 -1.4 2.4
 -1 -3 -14 2 3.6
 1 3 14 -2.1 2.4
 1 3 14 -4.5 4.6
 1 3 14 -3.3 5.5
 -1 3 -14 -2.9 3.1
 -2 -3 -14 27.6 6.4
 2 -3 14 73.39 19.1
 -2 -3 -14 35.6 5.9
 2 -3 14 35 5.8
 2 3 14 59.19 11.5
 2 3 14 29.5 6.2
 -2 3 -14 47.3 7.4
 2 3 14 43.3 11.5
 2 3 14 45.4 8.9
 3 -3 14 76.49 8
 3 -3 14 73.09 7.1
 3 -3 14 80.89 9.2
 -3 -3 -14 76.69 8.9
 3 3 14 67.49 12.6
 3 3 14 73.99 10.4
 3 3 14 73.59 12.2
 -3 3 -14 83.09 7.7
 3 3 14 63.29 8.3
 4 -3 14 69.89 8
 4 -3 14 84.69 9.4
 -4 -3 -14 91.19 9.8
 4 -3 14 78.89 8.4
 -4 3 -14 71.69 7.5
 4 3 14 76.49 11.5
 4 3 14 94.69 18.2
 -4 3 -14 76.29 6.6
 4 3 14 65.89 10.9
 5 -3 14 11.1 6.2
 5 -3 14 10.8 4
 -5 -3 -14 14.4 4.6
 -5 3 -14 6.8 3.3
 5 3 14 5.7 6.9
 5 3 14 12.3 5.9
 5 3 14 7.6 7
 -6 -3 -14 36.6 6.6
 6 -3 14 69.19 9.3
 6 -3 14 56.49 9.1
 -6 3 -14 61.09 8.6
 6 3 14 58.29 13.6
 6 3 14 66.29 12.3
 6 3 14 62.69 10.7
 7 -3 14 3.3 4.1
 -7 -3 -14 1.2 4.5
 7 -3 14 -1.8 5.1
 7 3 14 6.2 4.9
 7 3 14 -4.4 4.7
 7 3 14 1.4 6.5
 8 -3 14 2.8 4.6
 -8 -3 -14 5.1 4.8
 8 3 14 -0.1 5.9
 8 3 14 -1.9 5.1
 8 3 14 -9.1 6.7
 9 -3 14 14.9 5.6
 -9 -3 -14 9.5 5.2
 9 3 14 4.9 6.1
 9 3 14 11 10.5
 9 3 14 5.8 5.5
 10 -3 14 -0.6 4.8
 -10 -3 -14 -1.1 4.7
 10 3 14 -0.9 7.7
 10 3 14 0.4 5.3
 10 3 14 0.8 6
 11 -3 14 -6 5.3
 -11 -3 -14 1.1 5.1
 11 3 14 -3.4 6.5
 11 3 14 8.1 9
 12 -3 14 -1.1 5.9
 12 3 14 -8 5.5
 12 3 14 -4 7.7
 12 3 14 -3.2 8.6
 13 -3 14 -0.1 6.5
 -13 -3 -14 3.6 6.7
 13 3 14 2.1 11.3
 13 3 14 7 7.6
 13 3 14 -3.3 6.8
 -12 -4 14 4.8 8.4
 12 -4 -14 -1.5 6.3
 12 -4 -14 5.2 6.3
 12 4 -14 -3.8 7.5
 12 4 -14 -8.4 7.9
 11 -4 -14 -7.2 5.2
 -11 -4 14 -13.1 5.5
 11 -4 -14 -6.6 4.4
 11 4 -14 1.5 8.4
 11 4 -14 -2.7 8.2
 10 -4 -14 2.6 6.1
 -10 -4 14 16.2 7.7
 10 -4 -14 3.5 4.7
 10 4 -14 8.1 8.5
 10 4 -14 24.9 15.1
 9 -4 -14 -2 4.2
 9 -4 -14 6.4 6.3
 -9 -4 14 9.1 6.2
 9 4 -14 4.5 5
 9 4 -14 2.6 6.6
 -8 -4 14 -5.3 5.9
 8 -4 -14 2.4 5.6
 8 4 -14 -3.5 5.3
 8 4 -14 6 6.7
 -8 4 14 4.5 8
 -7 -4 14 -0.8 5.6
 7 -4 -14 -1.2 3.1
 7 -4 -14 0.2 5
 7 4 -14 -4.9 4.7
 7 4 -14 2.7 7.2
 -7 4 14 3.8 8.6
 6 -4 -14 4.6 5.5
 6 -4 -14 6.2 4.9
 -6 -4 14 0.4 6.1
 -6 4 14 6.1 8.6
 6 4 -14 6 6.5
 5 -4 -14 1.1 3.5
 5 -4 -14 -0.9 5.6
 -5 -4 14 -1.9 5.1
 5 4 -14 -6.8 4.6
 -5 4 14 10.8 7
 5 4 -14 6.6 5.5
 4 -4 -14 19.3 7.3
 -4 -4 14 21.6 7.1
 -4 4 14 34.8 10.5
 4 4 -14 26 9.2
 4 4 -14 15.9 7.1
 -3 -4 14 3.2 2.7
 3 -4 -14 4 5.8
 3 -4 -14 10.2 6.6
 3 -4 -14 7.2 2.7
 -3 -4 14 21.5 6
 3 4 -14 9.6 6.3
 3 4 -14 13 5.5
 -3 4 14 14.4 8.9
 -2 -4 14 11.8 2.8
 2 -4 -14 15.3 3.6
 2 -4 -14 28.5 8.9
 2 -4 -14 8.3 4.5
 -2 -4 14 24.9 6.9
 -2 4 14 17.4 9.6
 -2 4 14 19.8 9.5
 2 4 -14 10.9 7
 2 4 -14 19.4 5.9
 1 -4 -14 17.3 6.8
 1 -4 -14 5.6 3.3
 -1 -4 14 11.1 7.6
 1 4 -14 6.8 6.4
 1 4 -14 8.8 4.7
 -1 4 14 5.7 7.3
 -1 4 14 -0.8 7.2
 0 -4 14 -6.6 6.5
 0 -4 -14 -5.5 5.5
 0 -4 -14 -6.8 2.6
 0 -4 14 -8.1 6.2
 0 4 -14 8 5
 0 4 14 8.6 7.2
 0 4 14 -4.5 5.4
 -1 -4 -14 -5.9 5.1
 1 -4 14 11.4 6.3
 -1 -4 -14 2.3 3.1
 1 4 14 0.9 3.4
 -1 4 -14 0.6 4.2
 1 4 14 7.2 6.7
 1 4 14 -3.6 5.1
 -2 -4 -14 2.7 6.6
 2 -4 14 -3.7 7.3
 -2 -4 -14 -0.7 3.9
 -2 4 -14 -3.1 4.2
 2 4 14 0.5 4.7
 2 4 14 -1 7.2
 2 4 14 2.3 5.8
 -3 -4 -14 -0.4 7.9
 3 -4 14 9.8 9.2
 -3 -4 -14 3 3.9
 3 4 14 3.5 8
 3 4 14 -0.9 6
 3 4 14 4.1 4.7
 -3 4 -14 1.1 5
 4 -4 14 22.2 9.7
 4 -4 14 5.9 3.3
 -4 -4 -14 14.8 5.1
 -4 4 -14 8.5 3.6
 4 4 14 3 6.8
 4 4 14 13.5 7.8
 -4 4 -14 9.3 3.7
 4 4 14 10.4 6.4
 5 -4 14 26.1 15
 -5 -4 -14 0.3 4.6
 5 -4 14 -3.6 3.5
 5 4 14 7 6.5
 5 4 14 7.4 9
 -5 4 -14 2.9 4.2
 -6 -4 -14 0.3 4.7
 6 -4 14 6 3.8
 6 -4 14 13.7 9.7
 6 4 14 5.9 7.2
 6 4 14 10.9 9
 6 4 14 19.2 11.3
 -6 4 -14 4.3 4.2
 -7 -4 -14 7.5 5.3
 7 -4 14 -1.1 3.9
 7 4 14 6.2 6
 7 4 14 2.6 8
 7 4 14 10 8.1
 -8 -4 -14 7.9 5.8
 8 -4 14 18 5.7
 8 4 14 19.4 10
 8 4 14 15.3 7.9
 8 4 14 21 7.6
 9 -4 14 7.1 5.3
 -9 -4 -14 -2.6 5.6
 9 4 14 0.7 6.1
 9 4 14 15.4 8
 9 4 14 7.1 9
 10 -4 14 -4.8 4.8
 -10 -4 -14 -1.9 5.9
 10 4 14 -5.2 5.3
 10 4 14 -4.4 8.4
 11 -4 14 -9.4 6.3
 -11 -4 -14 -8.2 6.6
 11 4 14 1.7 7.6
 11 4 14 13.1 7
 11 4 14 -4.8 9.1
 -12 -4 -14 0.4 7.2
 12 -4 14 -12.4 5.5
 12 4 14 2.2 6.7
 12 4 14 -2.2 6.7
 12 4 14 23.1 12.3
 -10 -5 14 -3.8 7.7
 10 5 -14 3.1 5.3
 10 5 -14 1 9
 9 -5 -14 -3 6
 -9 -5 14 -3.4 9.6
 9 5 -14 19.4 9.5
 9 5 -14 -5.7 8.8
 -8 -5 14 -5.6 6
 8 -5 -14 -8.6 6.2
 8 -5 -14 -0.8 4.4
 8 5 -14 7.1 7.7
 8 5 -14 -0.4 7.4
 7 -5 -14 1.5 4.3
 -7 -5 14 -8.8 6
 7 5 -14 0 8.3
 -7 5 14 0.2 9
 7 5 -14 -4.4 6.3
 -6 -5 14 0.4 5.6
 6 -5 -14 -3.7 3.6
 6 -5 -14 -3.6 5.6
 6 5 -14 -7.4 6.5
 6 5 -14 8.3 7.5
 -6 5 14 0.6 9
 5 -5 -14 -2.7 4.2
 5 -5 -14 -12.7 6.6
 -5 -5 14 12 7
 5 5 -14 -4.2 6.4
 5 5 -14 -2.8 5.5
 -5 5 14 0.8 8.5
 4 -5 -14 -0.9 10.3
 -4 -5 14 -4.6 5.5
 4 -5 -14 -0.1 3.8
 4 5 -14 -1 6
 4 5 -14 3.5 6
 -4 5 14 -6.6 8
 -3 -5 14 7 6.1
 3 -5 -14 0.1 2.7
 3 -5 -14 3.7 4.6
 -3 -5 14 -3 3.1
 3 -5 -14 -12 11.3
 -3 -5 14 9.3 6
 3 5 -14 -0.3 6
 3 5 -14 0.4 5.7
 -3 5 14 11.1 9.7
 2 -5 -14 4.9 4.7
 -2 -5 14 41.3 9.6
 -2 -5 14 7.4 3
 -2 -5 14 16.3 7
 2 5 -14 15.9 7.3
 -2 5 14 13.2 10.1
 -2 5 14 11.7 9.2
 2 5 -14 5.7 6.9
 -1 -5 14 6.9 5.4
 1 -5 -14 -1.1 4.8
 -1 -5 14 -2.2 9.4
 1 5 -14 4.1 5.5
 -1 5 14 0.5 7.8
 -1 5 14 6.3 7.9
 0 -5 -14 -7.9 11.4
 0 -5 -14 3 6
 0 -5 -14 1.6 3.4
 0 5 14 -1.7 7.1
 0 5 -14 5.1 5.2
 0 5 14 -5.3 7.3
 -1 -5 -14 5 10.1
 1 -5 14 1.9 10.2
 -1 -5 -14 -1.4 4.4
 1 5 14 0.4 7.4
 1 5 14 3 7.1
 -1 5 -14 -5.2 5
 -2 -5 -14 3.8 4.9
 -2 -5 -14 2.7 11.9
 -2 5 -14 4.7 5.6
 2 5 14 4 7.2
 2 5 14 11 8.7
 -3 -5 -14 -5 3.9
 3 -5 14 24.6 10.4
 -3 -5 -14 2.1 11
 3 5 14 -4.2 6
 -3 5 -14 0.6 4.8
 3 5 14 0.4 5.4
 3 5 14 -1.7 8.5
 -4 -5 -14 6.9 7.9
 4 -5 14 -5.4 3.5
 -4 -5 -14 0.4 13.2
 4 -5 14 16.6 12.4
 4 5 14 -1.8 6
 4 5 14 0.4 5.8
 -4 5 -14 2.9 4.4
 4 5 14 2.5 8.1
 5 -5 14 -1.4 3.8
 -5 -5 -14 4.1 5.2
 5 5 14 8.1 6.6
 5 5 14 -6 7
 5 5 14 2 6.2
 -6 -5 -14 7.7 5.9
 6 -5 14 -2.1 4.2
 6 5 14 -0.2 5.3
 6 5 14 4 8.7
 6 5 14 7.8 7.8
 7 -5 14 -1.2 4.5
 -7 -5 -14 1.1 6.4
 7 5 14 11.7 8.2
 7 5 14 27.8 12.1
 7 5 14 15.6 7.4
 -8 -5 -14 0.7 7.3
 8 -5 14 3.2 4.8
 8 5 14 14.6 8.6
 8 5 14 -0.3 6.9
 8 5 14 6.2 9.4
 -9 -5 -14 -0.3 7.8
 9 -5 14 -1.8 5.8
 9 5 14 12.9 7.8
 9 5 14 -7 6.9
 9 5 14 18.8 16.7
 -5 -6 14 -6.5 7
 5 -6 -14 -3.9 6.7
 5 -6 -14 -4.4 6.5
 5 6 -14 8.2 9.8
 5 6 -14 -0.8 7.5
 -5 6 14 4.6 10.5
 4 -6 -14 -11.2 9.6
 -4 -6 14 -1.9 7.2
 4 -6 -14 -2.5 5.3
 -4 6 14 4.4 11.1
 4 6 -14 4.6 9.1
 4 6 -14 -6.4 7.2
 3 -6 -14 -4.2 5.8
 3 -6 -14 -10.4 10.9
 -3 -6 14 8.1 7.8
 3 -6 -14 2.1 3.2
 3 6 -14 13.7 7.4
 3 6 -14 6.9 9
 -3 6 14 -2.8 9.5
 2 -6 -14 -10.9 6
 2 -6 -14 17.4 11.9
 -2 -6 14 0.5 6.8
 2 -6 -14 0.4 3.3
 -2 6 14 7.9 9.7
 2 6 -14 -11.7 6.7
 1 -6 -14 -8.8 4.5
 1 -6 -14 -14.1 5.9
 1 -6 -14 -19.7 12.2
 -1 -6 14 -5.4 7.1
 -1 6 14 -0.4 9
 -1 6 14 -4.9 7.9
 1 6 -14 -12.7 6.5
 0 -6 -14 -3.4 13.2
 0 -6 -14 -10.7 4.5
 0 -6 14 -1.8 7
 0 -6 -14 -5.4 9.4
 0 6 14 -5.5 8.7
 0 6 14 4.1 9.7
 0 6 -14 2.8 7.4
 -1 -6 -14 -5.5 8.8
 -1 -6 -14 -14.8 7.8
 1 -6 14 -8.5 5.3
 -1 -6 -14 10.2 12.8
 1 6 14 13.8 10.4
 1 6 14 -5 8.6
 -1 6 -14 2.2 6.1
 -2 -6 -14 -9.6 5.3
 -2 -6 -14 -36.5 14.8
 -2 -6 -14 2 9.4
 2 -6 14 -5.5 5.7
 -2 6 -14 7.2 6.4
 2 6 14 -0.6 7.7
 2 6 14 6 9.9
 -3 -6 -14 -2 16.4
 -3 -6 -14 -3.1 5.4
 3 6 14 2.8 8.4
 3 6 14 8.1 8.1
 -3 6 -14 -12.7 9.4
 -4 -6 -14 -6 5.5
 -4 -6 -14 6.4 16.7
 4 6 14 3.2 8.5
 4 6 14 -2.9 20.3
 4 6 14 3.6 8.5
 -5 -6 -14 -4.5 6
 5 6 14 5.7 9.8
 5 6 14 2.8 8.5
 5 6 14 4.2 9.7
 15 0 -15 -0.2 6.1
 -15 0 15 9 4.5
 15 0 -15 4.8 6.7
 14 0 -15 -4.7 5.1
 14 0 -15 -4.2 4.7
 -14 0 15 -4.6 3.3
 13 0 -15 -2.6 6.9
 -13 0 15 -2 2.8
 13 0 -15 3.4 5.4
 13 0 -15 0.2 4.1
 12 0 -15 3.3 9.2
 12 0 -15 1.3 4.8
 12 0 -15 -2.3 4.1
 -11 0 15 3.2 3.2
 11 0 -15 8.2 4.6
 11 0 -15 12.8 5.7
 11 0 -15 18.1 6.4
 10 0 -15 -1.5 3.7
 10 0 -15 -3 3.4
 10 0 -15 4.5 4.5
 -10 0 15 -3.5 2.8
 -9 0 15 19.5 4.5
 9 0 -15 14.6 4.7
 9 0 -15 21.9 5.9
 9 0 -15 16.7 5.2
 -8 0 15 -5.9 3
 8 0 -15 -2.3 2.9
 8 0 -15 -0.5 2.8
 -8 0 15 -4.3 2.5
 8 0 -15 1.2 3.5
 7 0 -15 2.7 3.8
 -7 0 15 -1.8 3.5
 -7 0 15 3.3 3.8
 7 0 -15 -2.6 2.7
 7 0 -15 0.1 2.7
 -7 0 15 0 2.4
 -7 0 15 -0.9 2.2
 6 0 -15 -1 2.2
 6 0 -15 -1.1 2.5
 -6 0 15 1.8 2.5
 -6 0 15 -4.8 3.1
 6 0 -15 0.1 3.4
 -6 0 15 4.8 2.7
 -5 0 15 245.38 12.8
 -5 0 15 230.18 12.4
 5 0 -15 243.38 11.3
 5 0 -15 238.68 12.6
 4 0 -15 -0.1 2.4
 -4 0 15 1.9 3.8
 -4 0 15 0.5 2
 4 0 -15 1.3 2.2
 3 0 -15 710.03 20.3
 -3 0 15 680.63 17.5
 3 0 -15 655.63 19.9
 -3 0 15 672.13 20.4
 3 0 -15 678.13 20.5
 -3 0 15 681.33 20.7
 2 0 -15 -1 2.8
 -2 0 15 0.4 3.2
 -2 0 15 -1.3 1.8
 -2 0 15 -0.4 1.8
 2 0 -15 2.3 2.1
 1 0 -15 14.1 3.1
 1 0 -15 18.4 4.6
 -1 0 15 7.2 2.5
 -1 0 15 12.5 2.8
 -1 0 15 24.5 5.7
 0 0 15 5.7 3.5
 0 0 -15 6.1 2.9
 0 0 15 5.2 2.2
 0 0 15 6.3 2.4
 0 0 -15 7.8 2.5
 0 0 -15 12 3.8
 -1 0 -15 12.7 3.8
 -1 0 -15 8.8 3.1
 -1 0 -15 6.4 2.8
 -1 0 -15 8.6 2.7
 1 0 15 11 4.1
 1 0 15 5.6 2.4
 -2 0 -15 5.5 2.7
 -2 0 -15 1.4 2.4
 2 0 15 0.7 2.1
 2 0 15 0.3 3.2
 -2 0 -15 5.5 2.3
 3 0 15 6.2 2.5
 3 0 15 7.5 4.8
 -3 0 -15 5.4 3
 -3 0 -15 5.6 2.6
 -3 0 -15 10.7 3.3
 -3 0 -15 3.6 2.9
 -4 0 -15 -0.9 2.6
 -4 0 -15 -1.2 2
 4 0 15 -1.6 3.5
 4 0 15 -3.2 1.7
 4 0 15 -0.9 2.5
 -4 0 -15 1.7 2.5
 -5 0 -15 177.58 11.3
 5 0 15 151.28 9.9
 -5 0 -15 174.18 8.1
 -5 0 -15 178.38 10.9
 5 0 15 165.28 19
 6 0 15 0 2.3
 -6 0 -15 2.6 2.1
 6 0 15 2.4 4
 -6 0 -15 3.7 3.1
 -6 0 -15 4.6 3.1
 -7 0 -15 -2.7 2.5
 7 0 15 4.4 3.6
 -7 0 -15 -2 3.2
 7 0 15 -2.2 2.3
 -7 0 -15 1.1 2.5
 -8 0 -15 -0.3 5.1
 -8 0 -15 -2.3 2.7
 8 0 15 4.8 4.3
 -9 0 -15 19.2 4.1
 9 0 15 18.5 6.2
 -9 0 -15 11.5 4
 -10 0 -15 4.9 3.7
 10 0 15 -0.2 4.8
 11 0 15 5.2 9.3
 -11 0 -15 2.3 4
 12 0 15 0.5 5.7
 -12 0 -15 -6.3 2.9
 13 0 15 10.2 6.3
 -13 0 -15 14.7 5.5
 14 0 15 -5.4 5.6
 -14 0 -15 -8.4 3.8
 15 0 15 -16.2 8.4
 -15 0 -15 -3.5 4.5
 -15 -1 15 -3 4.4
 15 -1 -15 -0.6 6.1
 15 -1 -15 -4.8 5.9
 15 1 -15 6.9 7.7
 15 1 -15 -4.9 5.8
 -14 -1 15 -7.7 4.2
 14 -1 -15 -0.7 5.4
 14 -1 -15 -4.1 4.9
 14 1 -15 2.7 5.6
 14 1 -15 -9.8 6
 14 1 -15 -3.5 4.6
 13 -1 -15 6.1 6.5
 -13 -1 15 -5.5 4.3
 13 -1 -15 -1.1 5.3
 13 1 -15 -2.3 4.7
 13 1 -15 8.6 8.7
 -13 1 15 -1.4 1.9
 12 -1 -15 5.9 5.1
 12 -1 -15 -2.8 4.3
 -12 -1 15 -3.6 3.9
 12 1 -15 1.7 3.9
 12 1 -15 -0.8 4.7
 11 -1 -15 8.9 5.6
 -11 -1 15 8.8 4.2
 11 -1 -15 4.8 4.6
 11 1 -15 7.1 4.1
 -10 -1 15 4.1 4.1
 10 -1 -15 5.3 4
 10 -1 -15 3.3 6.1
 10 -1 -15 10.9 4.5
 10 1 -15 4.2 4.4
 10 1 -15 12.8 4.2
 9 -1 -15 16.8 6.8
 -9 -1 15 11.8 4.5
 9 -1 -15 18.7 5.2
 9 -1 -15 14.4 4.8
 -9 -1 15 9.2 4.6
 9 1 -15 8.9 4.1
 9 1 -15 9.7 4.1
 8 -1 -15 25.3 5.7
 -8 -1 15 18.7 4.7
 -8 -1 15 27.1 5.6
 8 -1 -15 30 9.2
 8 -1 -15 19.9 5.5
 -8 1 15 40.7 9.1
 8 1 -15 20.7 5.5
 8 1 -15 25.1 7.3
 7 -1 -15 -1.2 4.2
 -7 -1 15 -1.3 2.9
 7 -1 -15 0 3.1
 7 -1 -15 0.6 2.6
 -7 -1 15 3.4 2.7
 -7 -1 15 0.8 3.4
 7 1 -15 1.6 2.4
 -7 1 15 9.3 6.3
 7 1 -15 -1.4 2.8
 6 -1 -15 52.09 6.6
 -6 -1 15 62.99 8.6
 6 -1 -15 67.69 8.9
 6 -1 -15 59.29 8
 -6 1 15 63.89 4
 -6 1 15 67.29 4.8
 -6 1 15 55.99 8.4
 6 1 -15 46 6
 6 1 -15 58.69 6.6
 -6 1 15 58.09 7.9
 -5 -1 15 18 3.9
 5 -1 -15 8.3 3.2
 5 -1 -15 19.7 4.1
 5 -1 -15 28.2 7.2
 5 -1 -15 36.7 8.9
 5 1 -15 16.8 4.4
 5 1 -15 22.5 3.6
 -5 1 15 38.8 8.9
 -5 1 15 16.6 4.2
 -4 -1 15 -1.6 2.5
 4 -1 -15 1.4 3.4
 4 -1 -15 3.3 3.8
 4 -1 -15 2.9 2.8
 4 -1 -15 3.5 5
 -4 -1 15 1.1 1.9
 4 1 -15 0.9 2.1
 -4 1 15 -0.8 3.9
 4 1 -15 -0.4 2.5
 -4 1 15 1.1 1.4
 -4 1 15 -4 1.6
 3 -1 -15 -0.1 3.7
 3 -1 -15 1.2 2.1
 3 -1 -15 4.3 3.2
 -3 -1 15 6.9 3.3
 3 -1 -15 3.6 3.8
 -3 -1 15 5 2.3
 -3 1 15 2.8 1.4
 -3 1 15 -0.9 2
 -3 1 15 2.9 4.7
 3 1 -15 2.4 2.4
 3 1 -15 1.8 1.8
 2 -1 -15 103.09 9.8
 2 -1 -15 99.39 6.2
 -2 -1 15 116.09 7.6
 2 -1 -15 99.49 9
 2 -1 -15 107.69 9.4
 -2 1 15 113.99 5.9
 -2 1 15 117.59 9.4
 -2 1 15 104.19 9.8
 2 1 -15 111.89 7.6
 -1 -1 15 15.3 2.7
 1 -1 -15 42.1 8.9
 1 -1 -15 21.3 3.4
 1 -1 -15 18.9 3.8
 -1 -1 15 17.1 3.5
 -1 1 15 28.5 3.7
 1 1 -15 24.4 3.1
 -1 1 15 29.1 6
 -1 1 15 25.5 6.3
 0 -1 -15 39.8 5.1
 0 -1 15 29.2 4.3
 0 -1 15 40 4.7
 0 -1 -15 21.4 4
 0 -1 -15 33.7 6.5
 0 1 -15 24.9 3.4
 0 1 15 43.1 7.9
 0 1 -15 40.7 4.7
 0 1 15 39.5 6.9
 0 1 15 32.8 4.4
 -1 -1 -15 167.38 11.6
 -1 -1 -15 169.18 11.3
 -1 -1 -15 166.98 10.2
 1 -1 15 166.98 9.3
 -1 -1 -15 177.58 9.3
 1 1 15 172.48 8.5
 1 1 15 166.48 11.9
 1 1 15 180.48 12.2
 -2 -1 -15 14.2 3.5
 -2 -1 -15 12 3.6
 -2 -1 -15 11.4 3.7
 2 -1 15 12.1 3.3
 -2 -1 -15 5.2 2.7
 -2 -1 -15 13.8 5.6
 2 -1 15 6.7 2.5
 -2 1 -15 6.8 2.7
 2 1 15 6.3 2.4
 2 1 15 13 5.5
 3 -1 15 6.3 3.4
 -3 -1 -15 4.4 2.7
 -3 -1 -15 3.7 3.2
 -3 -1 -15 9.8 4
 3 -1 15 4.4 2.4
 3 1 15 3.6 2.2
 -3 1 -15 5.6 2.8
 3 1 15 9.8 4.9
 -3 1 -15 6.5 2.8
 4 -1 15 1.1 1.9
 4 -1 15 1.1 2.6
 -4 -1 -15 1.7 2.6
 -4 -1 -15 0 2.8
 4 1 15 1.1 4.4
 4 1 15 -0.1 2.1
 -4 1 -15 2.1 2.4
 -5 -1 -15 32.4 5.9
 -5 -1 -15 19.2 4.3
 5 -1 15 24.4 4.8
 -5 -1 -15 21.8 4.8
 -5 1 -15 13.6 3.4
 -5 1 -15 27.1 4.9
 5 1 15 23.1 4.3
 5 1 15 48.9 10.6
 6 -1 15 16.5 3.6
 -6 -1 -15 31.1 5.5
 -6 -1 -15 38.5 6.2
 -6 -1 -15 21.1 4.7
 6 -1 15 26.4 5.1
 6 1 15 37.2 9.1
 6 1 15 22.8 4.5
 -6 1 -15 21.7 3.2
 6 1 15 38.8 6
 -6 1 -15 27.9 4.8
 -6 1 -15 23.7 4.5
 6 1 15 26 5.3
 7 -1 15 2.3 3.1
 -7 -1 -15 1.4 3.4
 -7 -1 -15 2.9 3.6
 7 -1 15 0.3 3.1
 -7 1 -15 0.6 2.1
 7 1 15 9.2 4.5
 7 1 15 1.5 2.9
 -7 1 -15 1.1 3
 -7 1 -15 -1.7 3
 7 1 15 0.8 5.1
 -8 -1 -15 13.5 4.5
 -8 -1 -15 16.9 5.1
 8 -1 15 21.1 5.3
 -8 1 -15 16.3 4.8
 -8 1 -15 9.9 3
 8 1 15 28 9.1
 8 1 15 10.4 5.1
 8 1 15 18.4 4.7
 9 -1 15 14.5 5.1
 -9 -1 -15 7.5 4.6
 9 1 15 5.7 4.6
 9 1 15 6.2 3.6
 9 1 15 20.8 9.9
 -9 1 -15 8.1 4.3
 -9 1 -15 3.9 2.7
 10 -1 15 13.1 5.4
 -10 -1 -15 2.4 4.6
 10 1 15 3.7 4.4
 10 1 15 8.1 3.6
 10 1 15 -2.5 6.9
 -10 1 -15 3.4 3.8
 -10 1 -15 1.7 3.3
 11 -1 15 1.6 8.9
 -11 -1 -15 -11 6.3
 -11 1 -15 2.9 3.5
 11 1 15 2.3 3.7
 -11 1 -15 -3.7 3.1
 11 1 15 -1.5 4.7
 -12 -1 -15 -4.3 4.2
 12 -1 15 2.9 5.5
 -12 1 -15 -0.7 4.5
 12 1 15 4.2 4
 12 1 15 -3.2 4.7
 13 -1 15 -3.8 5.3
 -13 -1 -15 4.7 4.4
 13 1 15 -4 4.2
 -13 1 -15 -1.9 3.6
 13 1 15 4.5 5.7
 14 -1 15 1.4 6.5
 -14 -1 -15 0.9 4.5
 14 1 15 -6.5 5.5
 14 1 15 -15.3 9.6
 -14 1 -15 3.9 4
 14 1 15 -3.9 4.1
 15 -1 15 -0.5 6.2
 -15 -1 -15 -2.4 5.3
 -15 1 -15 1.6 3.7
 15 1 15 3.7 3.9
 15 1 15 -2.2 7
 -15 -2 15 2.5 5.7
 15 -2 -15 4.6 6.9
 15 -2 -15 -16 8.1
 15 2 -15 -6.1 5
 14 -2 -15 -7.5 6
 -14 -2 15 -4.1 5.2
 14 -2 -15 0 5.6
 14 2 -15 -3.7 4.6
 14 2 -15 4.8 6.1
 14 2 -15 1.4 7.7
 13 -2 -15 1.3 5
 13 -2 -15 -1.2 5
 -13 -2 15 -8.3 5.1
 13 2 -15 -1.5 5.2
 13 2 -15 -3 6.9
 13 2 -15 -4.2 3.7
 12 -2 -15 7.3 6
 12 -2 -15 3.6 4.4
 -12 -2 15 -9.6 7.5
 12 2 -15 0.2 3.8
 12 2 -15 -2 3.6
 12 2 -15 -3.8 4.8
 11 -2 -15 -3.4 3.9
 -11 -2 15 -2.9 3.8
 11 -2 -15 -5.5 3.9
 11 2 -15 8.3 5.1
 11 2 -15 1.9 5.6
 11 2 -15 2.3 3.1
 -10 -2 15 11.3 5.4
 10 -2 -15 13.5 6.9
 -10 -2 15 12.9 5.2
 10 -2 -15 15.5 5.9
 10 2 -15 5.8 4.9
 10 2 -15 4.1 3.5
 10 2 -15 9.8 5.6
 9 -2 -15 17.5 5.7
 -9 -2 15 21.3 6.5
 9 -2 -15 24.1 6.1
 9 2 -15 12.9 5.2
 -9 2 15 27.6 9.8
 9 2 -15 19.1 5.8
 8 -2 -15 3 3.4
 -8 -2 15 2.6 4.2
 -8 -2 15 0.2 2.9
 8 -2 -15 -1.2 3.8
 8 2 -15 1.7 2.6
 8 2 -15 -4.6 3.5
 -8 2 15 11.3 6.6
 8 2 -15 -2.5 5
 -7 -2 15 3.1 2.8
 7 -2 -15 4.1 3.6
 7 -2 -15 3.7 3.4
 -7 -2 15 7.8 5.2
 7 2 -15 2.8 2.4
 -7 2 15 6.3 6.4
 7 2 -15 5.7 3.8
 7 2 -15 -0.3 4.2
 6 -2 -15 1.3 2.7
 6 -2 -15 -4 4
 -6 -2 15 -0.4 2.5
 6 -2 -15 1.6 3.4
 -6 -2 15 -1.3 4.2
 6 2 -15 1.2 2.9
 -6 2 15 1.2 5.2
 5 -2 -15 0.6 2.7
 -5 -2 15 1.3 2.2
 5 -2 -15 2.1 2.9
 5 -2 -15 7.1 5
 5 -2 -15 7.3 5
 -5 2 15 4.5 5.8
 5 2 -15 4.7 3
 -5 2 15 3.1 2.8
 4 -2 -15 6.1 5.3
 4 -2 -15 8.3 3.5
 4 -2 -15 7.6 5
 -4 -2 15 3.2 2.3
 4 -2 -15 8.5 3.7
 -4 2 15 8.6 6
 4 2 -15 6.1 3.1
 -4 2 15 1.6 2.8
 3 -2 -15 3.9 3.4
 -3 -2 15 1.7 2
 3 -2 -15 4.4 7
 3 -2 -15 0.8 6.4
 3 -2 -15 0.5 1.4
 3 -2 -15 2.8 2.5
 -3 2 15 5.5 5.2
 -3 2 15 0.6 2.6
 3 2 -15 -0.1 3.4
 3 2 -15 -0.5 2.1
 -3 2 15 1.7 1.9
 2 -2 -15 19.8 4.8
 2 -2 -15 27 7.8
 2 -2 -15 33.9 10
 2 -2 -15 30.6 7.6
 2 -2 -15 22 3.1
 -2 -2 15 18 3
 -2 2 15 34.5 8.7
 -2 2 15 30.1 6.6
 2 2 -15 22.5 3.6
 -2 2 15 28.6 3.7
 1 -2 -15 90.89 11
 1 -2 -15 83.99 9.6
 -1 -2 15 86.99 6.9
 1 -2 -15 94.89 11.2
 1 -2 -15 92.59 6.2
 1 -2 -15 79.39 8.5
 -1 2 15 96.69 12
 -1 2 15 86.19 12.7
 -1 2 15 83.19 5.9
 1 2 -15 97.89 8.4
 0 -2 -15 -4.4 3.8
 0 -2 -15 1.7 2.9
 0 -2 -15 3.7 2.4
 0 -2 -15 -1.1 2.9
 0 2 15 1.4 4.8
 0 2 15 -0.2 1.6
 0 2 15 1.4 4.5
 0 2 -15 1 2.9
 -1 -2 -15 33.2 7.8
 -1 -2 -15 31.3 4.3
 1 -2 15 42.7 5.9
 -1 -2 -15 29.2 5.5
 -1 -2 -15 23.5 5.5
 1 2 15 50.59 9.8
 1 2 15 37.5 10.9
 -1 2 -15 37.1 5.7
 1 2 15 37.1 5.2
 2 -2 15 31.5 5.8
 -2 -2 -15 41.2 8
 -2 -2 -15 21.6 4.9
 2 -2 15 30.4 4.1
 -2 -2 -15 27.9 7.7
 -2 -2 -15 44.7 6.2
 -2 2 -15 38.8 5.2
 2 2 15 25.4 4.3
 -2 2 -15 35 5.1
 2 2 15 29.4 9.8
 2 2 15 43.8 9.2
 -3 -2 -15 36.3 7
 3 -2 15 30.5 4.4
 -3 -2 -15 19.3 6.1
 3 -2 15 27.9 4.5
 -3 -2 -15 48.7 17
 -3 -2 -15 31.1 5.7
 3 2 15 42.7 9.6
 3 2 15 31.7 8.6
 -3 2 -15 26.8 3.9
 3 2 15 19.7 4.1
 -3 2 -15 34.9 4.6
 4 -2 15 18.4 4.1
 -4 -2 -15 23.6 5.1
 -4 -2 -15 28.2 6.6
 -4 -2 -15 17.1 4.1
 4 -2 15 16 3.6
 4 2 15 20.4 7
 -4 2 -15 22.3 4.1
 4 2 15 21.6 4.8
 4 2 15 35.2 8.7
 4 2 15 20.6 5.3
 -5 -2 -15 -2.9 3.3
 5 -2 15 3.8 3.2
 5 -2 15 2.1 2.6
 -5 -2 -15 -3.1 2.2
 -5 -2 -15 -8 5.2
 5 2 15 12.5 6.5
 5 2 15 3.1 3.7
 -5 2 -15 0.6 2.4
 5 2 15 -2.7 2.2
 5 2 15 1.4 5.8
 -6 -2 -15 13.8 4.4
 6 -2 15 6.6 3.1
 -6 -2 -15 30.1 6.9
 6 -2 15 24 5.4
 -6 2 -15 9.2 3.9
 6 2 15 19.7 5.7
 6 2 15 40.1 11.1
 -7 -2 -15 8 4.4
 7 -2 15 17.5 4.8
 -7 -2 -15 12.8 5.4
 7 2 15 21.6 9.1
 7 2 15 10.9 4.7
 -7 2 -15 12.4 4.4
 -7 2 -15 8.9 3.8
 -8 -2 -15 6 5.2
 8 -2 15 11.3 4.9
 -8 -2 -15 5.6 4.4
 8 2 15 7.3 4.8
 8 2 15 14.6 8.2
 -8 2 -15 14.5 4.7
 -9 -2 -15 1.6 5.3
 9 -2 15 3.6 4.4
 9 2 15 -2.5 3.9
 9 2 15 -1 3.7
 9 2 15 4 6.4
 -9 2 -15 -1.7 2.9
 10 -2 15 -4 3.9
 -10 -2 -15 -3.2 4.6
 10 2 15 -9 4
 10 2 15 4.1 6.8
 -10 2 -15 -5.4 2.8
 -11 -2 -15 -6.3 3.3
 11 -2 15 -7.1 4.6
 11 2 15 2.7 5.4
 11 2 15 -3 4
 11 2 15 -2.7 6.9
 -11 2 -15 -1.6 3.6
 -12 -2 -15 -9.8 3.7
 12 -2 15 -1.8 4.8
 -12 2 -15 -2.5 3.1
 -12 2 -15 -8.9 3.9
 12 2 15 -3.4 4.2
 12 2 15 -1.1 8.5
 12 2 15 -5.3 4.1
 13 -2 15 -7.6 6
 -13 -2 -15 2.3 5.6
 -13 2 -15 0.2 3.7
 13 2 15 6.6 6.2
 13 2 15 1 8.1
 14 -2 15 -4.5 6.4
 -14 -2 -15 -3 5.3
 14 2 15 -10.1 5.1
 14 2 15 -0.6 4.8
 14 2 15 6.9 10
 -14 2 -15 8.4 4.4
 -14 -3 15 3.7 6.5
 14 3 -15 6.1 9.4
 14 3 -15 4.9 6.1
 14 3 -15 -11 7.4
 13 -3 -15 -9.2 5.9
 13 -3 -15 0.5 7.3
 -13 -3 15 -8.4 5.3
 13 3 -15 -6.1 7.1
 13 3 -15 7 4
 13 3 -15 -16.5 7.4
 12 -3 -15 0.8 5.2
 12 -3 -15 3.5 5.5
 -12 -3 15 2.6 5.9
 12 3 -15 -8.8 6.7
 12 3 -15 4.6 6.2
 12 3 -15 4.1 3.1
 11 -3 -15 1.1 3.6
 11 -3 -15 3.5 5.1
 -11 -3 15 -10.6 4.4
 11 3 -15 -1.4 3
 11 3 -15 -10.7 6.6
 10 -3 -15 0 4.2
 -10 -3 15 -7.7 3.3
 -10 -3 15 -3.4 5
 10 -3 -15 -5.2 4.5
 10 3 -15 4.1 5.4
 10 3 -15 -6.4 6.4
 9 -3 -15 2 4.2
 9 -3 -15 -1.8 4.6
 -9 -3 15 0.8 8.8
 -9 3 15 7.7 8.1
 9 3 -15 5.5 6.8
 9 3 -15 -3.3 5.8
 8 -3 -15 3.2 3.2
 8 -3 -15 10.8 5.6
 -8 -3 15 21.4 7.3
 8 3 -15 12.8 6.9
 8 3 -15 2.7 5.8
 -8 3 15 12.3 9.1
 -7 -3 15 20.7 7
 7 -3 -15 4.8 3.8
 7 -3 -15 15.6 5.3
 7 3 -15 19.9 8
 7 3 -15 27.7 8
 -7 3 15 31.6 9.1
 6 -3 -15 7.7 4.2
 -6 -3 15 -3.1 4
 6 -3 -15 1.6 3.2
 -6 3 15 4.8 6.6
 6 3 -15 4.9 5.3
 6 3 -15 1.7 5.5
 -5 -3 15 62.89 8.9
 5 -3 -15 112.89 13.1
 -5 -3 15 100.09 13.4
 5 3 -15 87.59 9.6
 -5 3 15 83.09 13.2
 5 3 -15 99.19 12.8
 4 -3 -15 19.3 5.2
 -4 -3 15 10.6 3.2
 4 -3 -15 5 2.7
 4 3 -15 27.2 6.4
 4 3 -15 14.5 6
 -4 3 15 16.1 7.9
 -3 -3 15 -5.8 3.4
 3 -3 -15 4.1 4
 -3 -3 15 1.2 2
 -3 3 15 3.8 5.6
 3 3 -15 19.4 6.6
 -3 3 15 -0.6 5.2
 3 3 -15 3.2 3.8
 2 -3 -15 10.8 4.5
 2 -3 -15 8.1 2.7
 -2 -3 15 4.3 2.1
 -2 -3 15 13.3 5.6
 -2 3 15 10.6 2.7
 2 3 -15 9.6 4
 2 3 -15 15.6 5.8
 -2 3 15 10.6 6.2
 -2 3 15 25.2 9.8
 1 -3 -15 -1.9 3.5
 1 -3 -15 2.1 2.1
 -1 -3 15 -0.4 4.2
 -1 3 15 -0.3 5.4
 -1 3 15 -1.2 2.1
 1 3 -15 0.9 4
 -1 3 15 0.8 5.5
 0 -3 -15 9.2 3.2
 0 -3 15 12.3 5.6
 0 -3 -15 0.8 3.6
 0 3 15 4.5 3
 0 3 15 4.3 6.7
 0 3 -15 6.4 4.4
 0 3 15 13.3 8.3
 1 -3 15 -2 4.6
 -1 -3 -15 4 4.2
 -1 -3 -15 5.7 3.3
 -1 3 -15 -0.9 3.2
 1 3 15 1.3 5.7
 1 3 15 -2.8 5.5
 1 3 15 0.3 2.4
 -2 -3 -15 -3.6 2.9
 -2 -3 -15 -0.4 4
 2 3 15 -1.5 4.5
 2 3 15 -3.3 5.1
 -2 3 -15 3.6 3.7
 3 -3 15 89.59 9.6
 -3 -3 -15 73.39 8.8
 3 -3 15 68.99 7.3
 3 3 15 81.09 16.5
 -3 3 -15 66.09 6.9
 3 3 15 59.89 9.4
 3 3 15 90.69 16
 -3 3 -15 74.89 7.9
 3 3 15 46 7
 -4 -3 -15 2.9 3.6
 4 -3 15 15.5 5.7
 4 -3 15 6.4 3.5
 4 3 15 13.1 7.9
 4 3 15 11.1 5
 -4 3 -15 7 3.2
 -4 3 -15 11.8 3.3
 4 3 15 7.7 6.5
 5 -3 15 18.3 4.7
 5 -3 15 30.8 7.4
 5 3 15 21.6 8.9
 5 3 15 20.6 6.7
 5 3 15 24.6 9.6
 6 -3 15 77.19 10.6
 6 -3 15 80.79 10
 -6 -3 -15 93.29 11.2
 6 3 15 73.69 12
 6 3 15 93.99 17.7
 6 3 15 77.29 11.9
 -7 -3 -15 3.9 4.7
 7 -3 15 -1.3 3.9
 7 -3 15 -2.5 5.4
 7 3 15 1.7 5.7
 7 3 15 2.9 5.8
 7 3 15 -3.1 7
 -8 -3 -15 3.8 4.9
 8 -3 15 2.4 4.6
 8 3 15 -0.4 4.4
 8 3 15 4 9.8
 8 3 15 -4.1 5.6
 -9 -3 -15 -1.4 4.7
 9 3 15 0.7 8
 9 3 15 -3.5 5.3
 9 3 15 2.4 5.2
 10 -3 15 -2.7 5.3
 -10 -3 -15 2.1 4.9
 10 3 15 5.7 7.3
 10 3 15 -3.5 8
 10 3 15 8.7 6.3
 11 -3 15 0.2 5.2
 -11 -3 -15 -2 5.1
 11 3 15 -4.7 8.1
 11 3 15 -8.2 8.1
 11 3 15 0.7 8.2
 12 -3 15 -5.6 4.9
 -12 -3 -15 -5.8 5
 12 3 15 -0.6 5.4
 12 3 15 0 7
 12 3 15 -0.7 9.2
 13 -3 15 -3.6 5.7
 -13 -3 -15 -13.1 7.3
 13 3 15 14.9 6.2
 13 3 15 -1.9 8.6
 12 -4 -15 -2.2 5.8
 12 -4 -15 -7.6 5.8
 12 4 -15 -1.3 7.9
 12 4 -15 11.6 9.4
 11 -4 -15 -7.3 5.2
 11 -4 -15 -4.1 6
 -11 -4 15 -4.3 5.5
 11 4 -15 -0.7 5.5
 11 4 -15 7.1 7.6
 10 -4 -15 -6.9 5.6
 -10 -4 15 9.1 6.6
 10 -4 -15 1.6 5
 10 4 -15 -3 5.5
 10 4 -15 9.8 8.3
 -9 -4 15 4.7 6
 9 -4 -15 23 8
 9 -4 -15 5.5 5.1
 9 4 -15 14.5 10.1
 9 4 -15 27.2 9
 8 -4 -15 -8 6.1
 -8 -4 15 -1.1 5.3
 8 -4 -15 0.2 3.8
 -8 4 15 7 8.5
 8 4 -15 19.4 8.9
 8 4 -15 -0.2 6.3
 7 -4 -15 9.6 5.6
 7 -4 -15 1.5 3.6
 -7 -4 15 3.4 5.6
 7 4 -15 -0.9 6.6
 7 4 -15 1 5.5
 -7 4 15 8.2 8.8
 6 -4 -15 -4.7 4
 -6 -4 15 -3.3 5.1
 6 -4 -15 -1.2 3.4
 6 4 -15 -3.5 5.2
 6 4 -15 3.9 5.1
 -6 4 15 0.1 7.7
 -5 -4 15 16.6 9.2
 5 -4 -15 -3.4 5
 5 -4 -15 3.4 4.8
 -5 4 15 -8.4 6.7
 5 4 -15 -0.5 4.8
 5 4 -15 2.5 6.2
 4 -4 -15 5.8 6.7
 -4 -4 15 19.8 7.2
 4 -4 -15 6.1 4.3
 -4 -4 15 -0.3 3.2
 4 4 -15 10.9 6.8
 -4 4 15 12.2 8.5
 4 4 -15 9.3 6
 -3 -4 15 13.3 3.6
 3 -4 -15 23.2 6.9
 3 -4 -15 21.3 3.3
 3 -4 -15 37.6 9.3
 -3 4 15 59.49 13.9
 3 4 -15 31 8.3
 3 4 -15 34.4 8.2
 -2 -4 15 31.6 8.9
 2 -4 -15 32.6 8.6
 2 -4 -15 20.1 3.6
 -2 4 15 31.7 9.1
 2 4 -15 28.1 6.7
 -2 4 15 23.4 8.4
 2 4 -15 22.7 8.2
 1 -4 -15 13.1 3.8
 1 -4 -15 14.7 8.1
 -1 -4 15 30.4 7.9
 -1 4 15 27.4 10.1
 -1 4 15 16.9 8.3
 1 4 -15 4.4 5.3
 1 4 -15 19.5 5.3
 0 -4 -15 40.5 10.3
 0 -4 15 37.4 10.1
 0 -4 -15 19.9 4.8
 0 4 15 12.1 7.8
 0 4 15 46.5 12.6
 0 4 15 37.9 12.6
 0 4 -15 31.5 8.3
 1 -4 15 17.5 7.6
 -1 -4 -15 5.6 4
 -1 -4 -15 7.9 7.5
 1 -4 15 13.1 6.3
 1 4 15 16.3 8.3
 1 4 15 5.5 7
 1 4 15 3.3 4.1
 -1 4 -15 11.9 5.8
 2 -4 15 33.8 8.5
 -2 -4 -15 17 5.1
 -2 -4 -15 28.1 9.8
 2 4 15 25.5 10.3
 2 4 15 23.6 10.2
 -2 4 -15 12.1 5.9
 3 -4 15 -5 7.4
 -3 -4 -15 7 4.5
 -3 -4 -15 4 6.6
 3 4 15 -0.6 7
 -3 4 -15 12.4 4.8
 3 4 15 5.5 5.6
 3 4 15 -3.2 5.4
 4 -4 15 1.7 3.1
 -4 -4 -15 -6.4 3.5
 4 -4 15 21.1 9.4
 4 4 15 -2.5 5.6
 -4 4 -15 0.2 2.6
 4 4 15 -3.3 6.6
 4 4 15 -2.7 4.7
 5 -4 15 14 9.5
 -5 -4 -15 2.4 3.9
 5 -4 15 -3.5 3.5
 5 4 15 4.3 4.9
 5 4 15 -2.3 5.8
 -5 4 -15 -4.9 3.5
 6 -4 15 -5.1 3.4
 6 -4 15 0.4 8.5
 -6 -4 -15 2.3 4.4
 6 4 15 2 7.2
 -6 4 -15 4.4 3.7
 6 4 15 -8.4 5.6
 6 4 15 8.8 6.9
 7 -4 15 2.6 4.6
 -7 -4 -15 10.7 6.3
 7 4 15 7.2 6.7
 7 4 15 -0.5 7.3
 7 4 15 4.8 7.4
 -8 -4 -15 10.5 6.3
 8 -4 15 7.6 5.3
 8 4 15 23.3 8.2
 8 4 15 14.6 7.6
 8 4 15 9.3 9.3
 -9 -4 -15 2 5.6
 9 -4 15 -7.7 4.9
 9 4 15 1.7 8.1
 9 4 15 4.5 6.2
 -10 -4 -15 15.6 8.1
 10 -4 15 -1 5.2
 10 4 15 8.8 7.3
 10 4 15 7.8 8.8
 10 4 15 24.2 8.8
 11 4 15 17.5 8.3
 11 4 15 20.4 11.3
 11 4 15 3.4 6.6
 -12 -4 -15 -1.4 7.4
 12 -4 15 -5 5.7
 12 4 15 4.6 9.7
 12 4 15 -1.1 7.9
 12 4 15 -6.5 7.6
 -9 -5 15 8.3 10.7
 9 -5 -15 -13.8 6.5
 9 -5 -15 5.6 8.5
 9 5 -15 14.5 9.1
 9 5 -15 11.9 14.8
 8 -5 -15 0.5 5.4
 8 -5 -15 -12.9 6.2
 -8 -5 15 5.4 7.7
 8 5 -15 -2.1 6.6
 8 5 -15 10.9 7.6
 7 -5 -15 -9.4 5.7
 7 -5 -15 -1.1 4.6
 -7 5 15 -1.2 9.1
 7 5 -15 -3.7 7.7
 7 5 -15 -0.3 5.3
 6 -5 -15 2.2 6.3
 -6 -5 15 -0.8 6.5
 6 -5 -15 0.6 3.9
 -6 5 15 11.1 8.8
 6 5 -15 -1.2 6
 6 5 -15 8.7 6.1
 5 -5 -15 3.4 4.3
 -5 -5 15 3.8 6.1
 5 -5 -15 -11.5 6.1
 5 5 -15 -2.1 6.4
 5 5 -15 1.7 4.6
 -5 5 15 -0.6 7.5
 -4 -5 15 -7.3 6.3
 4 -5 -15 -5.7 4.5
 4 -5 -15 9.1 8.6
 4 5 -15 -1.8 5.7
 4 5 -15 4.3 6.2
 -4 5 15 11.5 8.8
 -3 -5 15 -1.2 3.2
 3 -5 -15 -5.5 4
 -3 -5 15 1.5 6.7
 3 -5 -15 -12 8.2
 3 -5 -15 -2.5 2.7
 -3 -5 15 1.6 6.6
 3 5 -15 -0.1 6.8
 3 5 -15 -2.5 6.1
 -3 5 15 8.5 9.8
 -2 -5 15 -1 3.2
 -2 -5 15 -6.1 5.2
 2 -5 -15 -3.6 10.6
 2 -5 -15 -1.3 5.4
 -2 -5 15 18 8.1
 2 5 -15 -6.1 5.2
 2 5 -15 3.9 7.9
 -2 5 15 -8.7 5.9
 -2 5 15 -7.6 6.6
 1 -5 -15 -1.7 3.5
 1 -5 -15 -17.1 9.4
 -1 -5 15 -9.3 11.6
 1 -5 -15 -1.6 5.9
 -1 5 15 3.3 7.8
 -1 5 15 6.3 8.6
 1 5 -15 2.2 6.5
 0 -5 -15 17.9 11.1
 0 -5 -15 9.3 4.1
 0 5 15 3.2 7.2
 0 5 15 10.1 7.7
 -1 -5 -15 3.9 10.7
 -1 -5 -15 1.5 4.5
 1 5 15 1.6 8.2
 -1 5 -15 8.3 6.6
 1 5 15 3 7.3
 -2 -5 -15 -14.6 10.3
 -2 -5 -15 -7.4 4
 2 5 15 2.7 7.6
 2 5 15 2.1 7.9
 -2 5 -15 5.6 5.3
 -3 -5 -15 0.2 10.4
 -3 -5 -15 0.9 4.8
 3 5 15 2.4 8.6
 -3 5 -15 -0.1 4.6
 3 5 15 19.1 8.7
 3 5 15 5 6.9
 4 -5 15 14.3 10.7
 -4 -5 -15 9.1 13.6
 -4 -5 -15 0.3 5.5
 4 5 15 0.9 6.5
 4 5 15 24.3 11.6
 -4 5 -15 0.8 4
 4 5 15 8.6 6.8
 5 -5 15 -4.4 3.7
 -5 -5 -15 -10.1 13.6
 -5 -5 -15 -7.4 4.2
 5 5 15 18.7 8.1
 5 5 15 -1.4 6.7
 5 5 15 -2.1 8.9
 -6 -5 -15 4.9 6
 6 -5 15 -7.2 4.4
 6 5 15 11.8 9.4
 6 5 15 -3.5 6.1
 6 5 15 3 7.4
 -7 -5 -15 -8.5 5.5
 7 5 15 2.8 8.3
 7 5 15 -5.2 6.1
 7 5 15 3.1 7.5
 -8 -5 -15 -2.9 6.4
 8 5 15 -1.6 9.1
 8 5 15 9.7 7.5
 8 5 15 0.4 6.8
 -9 -5 -15 -15.1 9.6
 9 5 15 -6.5 6.7
 9 5 15 2.2 8.3
 9 5 15 -3.5 9.6
 -5 -6 15 -1.2 8.6
 5 -6 -15 1.5 5.6
 5 -6 -15 -15.6 6.4
 -5 6 15 -11.4 8.1
 5 6 -15 4.4 8.4
 5 6 -15 10.8 13.2
 4 -6 -15 -8.1 6.7
 4 -6 -15 8.4 10.1
 4 6 -15 5.9 8.2
 4 6 -15 2.1 7.9
 -3 -6 15 2.8 6.7
 3 -6 -15 -11.7 10.6
 3 -6 -15 10.5 5
 3 6 -15 -5.2 9.1
 -3 6 15 -3 9.8
 3 6 -15 0.5 7.3
 2 -6 -15 -2.4 12.2
 -2 -6 15 -5.7 6.7
 2 -6 -15 -10.4 6.2
 2 -6 -15 1 3.5
 2 6 -15 6.8 8.1
 -2 6 15 -1.2 9.1
 -1 -6 15 6 7.2
 1 -6 -15 -11 5.5
 1 -6 -15 -9.2 11.7
 -1 6 15 4.5 9.8
 1 6 -15 -6.9 7.9
 -1 6 15 -2.5 9.3
 0 -6 15 -5.7 5.7
 0 -6 -15 6.7 8.3
 0 -6 -15 4.1 14.3
 0 -6 -15 -4.4 4.6
 0 6 15 3.9 9.3
 0 6 -15 3.8 7.7
 0 6 15 4.4 10.6
 -1 -6 -15 -11.2 8.3
 -1 -6 -15 7.3 15.2
 1 -6 15 -1 6
 -1 -6 -15 1.6 7.9
 1 6 15 2.8 8.9
 1 6 15 6.3 8.9
 -1 6 -15 2 7.5
 -2 -6 -15 -14.5 6.7
 -2 -6 -15 -25 14.7
 2 -6 15 -1 5.9
 -2 -6 -15 -5.8 5.2
 -2 6 -15 -1.3 6
 2 6 15 -4.1 9.3
 2 6 15 -2 7.8
 -3 -6 -15 -3.4 15.7
 3 6 15 10.7 9.1
 3 6 15 7.9 12.8
 -3 6 -15 -5 6.5
 -4 -6 -15 -8.9 5.4
 4 6 15 -7.7 9.7
 4 6 15 14.7 10.7
 -5 -6 -15 0.6 5.5
 5 6 15 8.4 9.4
 5 6 15 2.1 8.9
 15 0 -16 -8 6
 -15 0 16 -4.9 3.7
 15 0 -16 -0.6 6.2
 -14 0 16 5.1 3.6
 14 0 -16 2.9 5.9
 14 0 -16 5.2 6.1
 13 0 -16 3.9 7.4
 13 0 -16 1.1 4.5
 -13 0 16 -0.7 2.9
 13 0 -16 7.8 5.5
 12 0 -16 -6.7 7.8
 12 0 -16 4.1 4.8
 -12 0 16 -2 2.9
 12 0 -16 -1 4.3
 11 0 -16 1 4.1
 11 0 -16 -4.7 5.1
 11 0 -16 2.9 4.5
 -11 0 16 -6.7 2.7
 10 0 -16 50.39 7.9
 10 0 -16 81.79 11.2
 -10 0 16 57.59 7.2
 10 0 -16 67.89 8.7
 9 0 -16 -2.4 3
 9 0 -16 1.4 3.3
 -9 0 16 -2.6 2.6
 9 0 -16 -0.2 3.5
 8 0 -16 5.9 3.9
 -8 0 16 3.4 3.2
 8 0 -16 13.9 5.5
 -8 0 16 7.1 4.2
 8 0 -16 3 3.5
 7 0 -16 2.9 3
 7 0 -16 1.1 3.5
 -7 0 16 -3.2 3.5
 -7 0 16 2.8 2.9
 7 0 -16 5.2 3.3
 6 0 -16 686.33 20.9
 -6 0 16 726.83 23.1
 6 0 -16 725.63 23.4
 6 0 -16 780.02 24.9
 -6 0 16 646.34 22.9
 -5 0 16 -1.5 1.9
 -5 0 16 2.5 3.9
 5 0 -16 3.6 2.9
 5 0 -16 -2.1 2.5
 -4 0 16 10.2 2.9
 4 0 -16 9.7 3.3
 -4 0 16 13.2 5
 4 0 -16 10.3 3.6
 3 0 -16 -1.1 2.3
 -3 0 16 2.2 2.1
 3 0 -16 3.6 3.4
 -3 0 16 -1.3 3.3
 -3 0 16 0.9 1.8
 3 0 -16 1.3 2.1
 -2 0 16 87.89 8.3
 -2 0 16 94.89 6.6
 -2 0 16 85.69 7.5
 2 0 -16 88.29 8.1
 2 0 -16 96.69 7.6
 -1 0 16 -0.1 1.8
 -1 0 16 4.9 3.9
 1 0 -16 2.6 2.2
 -1 0 16 -2.9 1.7
 1 0 -16 -1.8 2.5
 0 0 16 5.7 2.4
 0 0 16 10.2 2.7
 0 0 -16 3.8 2.6
 0 0 -16 5.7 2.7
 0 0 16 10.2 3.9
 0 0 -16 7.7 4
 -1 0 -16 -2.3 2.2
 -1 0 -16 -0.9 2.4
 1 0 16 -2 3.1
 -1 0 -16 1.7 2.8
 -1 0 -16 2.4 2.3
 1 0 16 0.6 1.9
 2 0 16 259.77 12.1
 -2 0 -16 263.77 12.3
 -2 0 -16 268.97 12.4
 -2 0 -16 256.17 12
 2 0 16 249.28 10.9
 -3 0 -16 2.3 2.8
 -3 0 -16 -0.5 2.6
 3 0 16 -1.1 3.7
 -3 0 -16 0 3.2
 3 0 16 2.5 2.1
 -3 0 -16 0.7 2.3
 4 0 16 289.57 14.8
 4 0 16 288.17 14.1
 -4 0 -16 265.17 10.6
 -4 0 -16 273.57 13.2
 4 0 16 247.18 11.8
 5 0 16 -2.8 1.9
 -5 0 -16 1.4 2.5
 -5 0 -16 2.4 2.6
 5 0 16 3.6 4.3
 5 0 16 2.4 3.1
 -5 0 -16 1.3 2.8
 -6 0 -16 105.09 9.8
 6 0 16 95.59 8.5
 -6 0 -16 108.79 6.6
 6 0 16 121.49 11.5
 -6 0 -16 113.49 9.9
 7 0 16 -1.3 2.9
 -7 0 -16 -2.4 1.8
 -7 0 -16 2 3
 -7 0 -16 -1.5 2.6
 -8 0 -16 9.7 3.8
 8 0 16 9.3 4.5
 -9 0 -16 0.6 2.9
 -9 0 -16 1.4 3.4
[truncated: 264,999 more chars]
